# Supplementary material for: Host genetics and the rumen microbiome jointly associate with methane emissions in dairy cows
Source: PLoS Genet. 2018 Oct 12;14(10):e1007580. doi: 10.1371/journal.pgen.1007580 (PMC6200390; doi:10.1371/journal.pgen.1007580)
Supplement: S1 Table — (XLSX) [file pgen.1007580.s004.xlsx]

## Sheet: Supplementary table OTU level
Supplemental table. Heritability estimates and effect of abundance CH4 g/day of rumen archaea and bacteria at OTU taxa level
A OTUs numbered within Domain
B FDR Benjamini, Y., and Hochberg, Y. (1995). Controlling the false discovery rate: a practical and powerful approach to multiple testing. Journal of the Royal Statistical Society Series B 57, 289–300.
*NA indicates Unclassified taxonomy
Domain	Phylum	Class	Order	Family	Genus	AOTU	Mean relative abundance (%)	Standard deviation (%)	Heritability (h2)	Standard Error (h2)	T test statistic (h2)	Significance P value (h2)	*FDR controlled q value (h2)	Effect (β)	Standard Error (β)	T statistic (β)	Significance P value (β)	Negative log10 P value (β)	BFDR controlled q value (β)
Archaea	Euryarchaeota	Methanobacteria	Methanobacteriales	Methanobacteriaceae	Methanobrevibacter	OTU_1	37.7149	12.3815	0	0.053	0	1	1	-1.93	9.508	-0.2	0.839	0.08	0.989
Archaea	Euryarchaeota	Methanobacteria	Methanobacteriales	Methanobacteriaceae	Methanobrevibacter	OTU_2	18.9673	11.753	0.09	0.075	1.2	0.231	0.978	0.33	7.568	0.04	0.965	0.02	0.989
Archaea	Euryarchaeota	Thermoplasmata	Thermoplasmatales	Thermoplasmatales_incertae_sedis	Thermogymnomonas	OTU_3	18.8945	17.1519	0.2	0.096	2.08	0.038	0.575	1.71	2.459	0.7	0.486	0.31	0.989
Archaea	Euryarchaeota	Thermoplasmata	Thermoplasmatales	NA	NA	OTU_4	7.20136	6.89881	0.01	0.053	0.19	0.85	1	-1.66	5.92	-0.28	0.78	0.11	0.989
Archaea	Euryarchaeota	Methanobacteria	Methanobacteriales	Methanobacteriaceae	Methanosphaera	OTU_5	7.88666	5.05376	0.04	0.057	0.7	0.483	1	9.26	7.754	1.19	0.233	0.63	0.989
Archaea	Euryarchaeota	Thermoplasmata	Thermoplasmatales	NA	NA	OTU_6	1.60774	1.64908	0.14	0.082	1.71	0.088	0.648	-8.09	5.087	-1.59	0.112	0.95	0.989
Archaea	Euryarchaeota	Thermoplasmata	Thermoplasmatales	Thermoplasmatales_incertae_sedis	Thermogymnomonas	OTU_7	2.96269	3.37718	0.21	0.097	2.16	0.031	0.575	-9.96	4.607	-2.16	0.031	1.51	0.989
Archaea	Euryarchaeota	NA	NA	NA	NA	OTU_8	1.35737	2.73015	0.07	0.076	0.92	0.357	1	-4.87	5.397	-0.9	0.367	0.44	0.989
Archaea	Euryarchaeota	NA	NA	NA	NA	OTU_9	0.0596858	0.445139	0	0.063	0	1	1	0.83	3.869	0.22	0.83	0.08	0.989
Archaea	Euryarchaeota	Methanomicrobia	Methanosarcinales	Methanosarcinaceae	NA	OTU_10	0.473224	0.95904	0.16	0.094	1.7	0.089	0.648	0.33	3.215	0.1	0.918	0.04	0.989
Archaea	Euryarchaeota	Methanobacteria	Methanobacteriales	Methanobacteriaceae	Methanobrevibacter	OTU_11	0.268314	0.899338	0.1	0.068	1.47	0.142	0.857	-1.65	1.88	-0.88	0.381	0.42	0.989
Archaea	Euryarchaeota	Methanobacteria	Methanobacteriales	Methanobacteriaceae	Methanosphaera	OTU_12	0.462689	0.78083	0.18	0.087	2.07	0.039	0.575	-2.77	2.369	-1.17	0.242	0.62	0.989
Archaea	Euryarchaeota	Methanobacteria	Methanobacteriales	Methanobacteriaceae	NA	OTU_13	0.314105	0.352959	0	0.048	0	1	1	4.08	3.257	1.25	0.211	0.68	0.989
Archaea	Euryarchaeota	Thermoplasmata	Thermoplasmatales	Thermoplasmatales_incertae_sedis	Thermogymnomonas	OTU_14	0.187422	0.173142	0.06	0.066	0.91	0.364	1	-2.69	5.108	-0.53	0.598	0.22	0.989
Archaea	Euryarchaeota	Thermoplasmata	Thermoplasmatales	NA	NA	OTU_16	0.0649871	0.178333	0.33	0.106	3.11	0.002	0.363	-1.77	2.51	-0.7	0.482	0.32	0.989
Archaea	Euryarchaeota	Methanobacteria	Methanobacteriales	Methanobacteriaceae	Methanobrevibacter	OTU_17	0.148626	0.135916	0.03	0.057	0.53	0.599	1	-0.92	4.744	-0.19	0.847	0.07	0.989
Archaea	Euryarchaeota	Thermoplasmata	Thermoplasmatales	NA	NA	OTU_18	0.13954	0.277715	0.02	0.056	0.36	0.721	1	-0.14	3.509	-0.04	0.968	0.01	0.989
Archaea	Euryarchaeota	Thermoplasmata	Thermoplasmatales	Thermoplasmatales_incertae_sedis	Thermogymnomonas	OTU_19	0.184063	0.606953	0.27	0.106	2.55	0.011	0.575	-1.63	2.626	-0.62	0.535	0.27	0.989
Archaea	Euryarchaeota	Methanobacteria	Methanobacteriales	Methanobacteriaceae	Methanobrevibacter	OTU_20	0.125887	0.191889	0	0.061	0	1	1	2.09	4.213	0.5	0.62	0.21	0.989
Archaea	Euryarchaeota	Methanobacteria	Methanobacteriales	Methanobacteriaceae	NA	OTU_23	0.0902512	0.14428	0	0.061	0	1	1	0.45	2.455	0.18	0.854	0.07	0.989
Archaea	Euryarchaeota	Methanobacteria	Methanobacteriales	Methanobacteriaceae	Methanosphaera	OTU_26	0.0615275	0.0646304	0.05	0.067	0.75	0.456	1	-1.31	4.828	-0.27	0.786	0.1	0.989
Archaea	Euryarchaeota	Methanobacteria	Methanobacteriales	Methanobacteriaceae	Methanobrevibacter	OTU_29	0.0520531	0.0990897	0.11	0.088	1.25	0.212	0.978	-5.55	4.645	-1.2	0.232	0.63	0.989
Archaea	Euryarchaeota	Thermoplasmata	Thermoplasmatales	NA	NA	OTU_34	0.0312375	0.0377878	0.21	0.096	2.19	0.029	0.575	-0.58	3.065	-0.19	0.851	0.07	0.989
Archaea	Euryarchaeota	Methanobacteria	Methanobacteriales	Methanobacteriaceae	Methanobrevibacter	OTU_35	0.0288054	0.0285193	0	0.049	0	1	1	3.8	6.49	0.59	0.558	0.25	0.989
Archaea	Euryarchaeota	Methanobacteria	Methanobacteriales	Methanobacteriaceae	Methanosphaera	OTU_37	0.0249936	0.0585326	0.08	0.07	1.14	0.253	0.999	-4.08	2.711	-1.5	0.133	0.88	0.989
Archaea	Euryarchaeota	Thermoplasmata	Thermoplasmatales	NA	NA	OTU_40	0.0179048	0.0389521	0.13	0.079	1.65	0.1	0.677	-3.27	3.267	-1	0.317	0.5	0.989
Archaea	Euryarchaeota	Methanobacteria	Methanobacteriales	Methanobacteriaceae	Methanobrevibacter	OTU_46	0.0167994	0.0178436	0	0.058	0	1	1	-2.04	5.571	-0.37	0.714	0.15	0.989
Archaea	Euryarchaeota	Methanobacteria	Methanobacteriales	Methanobacteriaceae	Methanobrevibacter	OTU_49	0.012009	0.0124922	0.04	0.059	0.68	0.498	1	-0.69	5.167	-0.13	0.893	0.05	0.989
Archaea	Euryarchaeota	NA	NA	NA	NA	OTU_52	0.00945708	0.0119199	0.22	0.098	2.24	0.025	0.575	2.07	3.718	0.56	0.578	0.24	0.989
Archaea	Euryarchaeota	Thermoplasmata	Thermoplasmatales	Thermoplasmatales_incertae_sedis	Thermogymnomonas	OTU_55	0.0210759	0.0428546	0.19	0.094	2.02	0.044	0.575	-0.49	3.643	-0.13	0.893	0.05	0.989
Archaea	Euryarchaeota	Methanobacteria	Methanobacteriales	Methanobacteriaceae	Methanobrevibacter	OTU_73	0.00750226	0.0107874	0.03	0.049	0.61	0.541	1	-3.53	5.158	-0.68	0.494	0.31	0.989
Archaea	Euryarchaeota	Methanobacteria	Methanobacteriales	Methanobacteriaceae	Methanobrevibacter	OTU_91	0.00741001	0.011717	0	0.044	0	1	1	3.92	7.586	0.52	0.605	0.22	0.989
Archaea	Euryarchaeota	Methanobacteria	Methanobacteriales	Methanobacteriaceae	Methanobrevibacter	OTU_93	0.00892199	0.0101489	0.08	0.071	1.13	0.26	0.999	8.92	8.334	1.07	0.285	0.55	0.989
Archaea	Euryarchaeota	Methanobacteria	Methanobacteriales	Methanobacteriaceae	Methanobrevibacter	OTU_96	0.00650327	0.014788	0.05	0.074	0.68	0.499	1	5.82	8.451	0.69	0.492	0.31	0.989
Archaea	Euryarchaeota	NA	NA	NA	NA	OTU_99	0.00469202	0.00658012	0.18	0.092	1.96	0.051	0.575	1.69	4.336	0.39	0.697	0.16	0.989
Archaea	Euryarchaeota	Methanobacteria	Methanobacteriales	Methanobacteriaceae	Methanobrevibacter	OTU_100	0.00635271	0.00683556	0	0.062	0	1	1	-5.88	5.433	-1.08	0.279	0.55	0.989
Archaea	Euryarchaeota	Methanobacteria	Methanobacteriales	Methanobacteriaceae	Methanobrevibacter	OTU_108	0.00467263	0.00884936	0.02	0.054	0.37	0.711	1	-2.48	6.174	-0.4	0.688	0.16	0.989
Archaea	Euryarchaeota	Methanobacteria	Methanobacteriales	Methanobacteriaceae	Methanobrevibacter	OTU_116	0.00478279	0.00367797	0	0.049	0	1	1	2.21	7.025	0.31	0.754	0.12	0.989
Archaea	Euryarchaeota	Thermoplasmata	Thermoplasmatales	NA	NA	OTU_123	0.0047902	0.00779263	0.15	0.085	1.76	0.078	0.623	4.15	4.464	0.93	0.353	0.45	0.989
Archaea	Euryarchaeota	Methanobacteria	Methanobacteriales	Methanobacteriaceae	Methanobrevibacter	OTU_126	0.00800588	0.0102023	0	0.057	0	1	1	0.29	7.327	0.04	0.969	0.01	0.989
Archaea	Euryarchaeota	Methanobacteria	Methanobacteriales	Methanobacteriaceae	Methanobrevibacter	OTU_129	0.00457461	0.00598707	0.02	0.063	0.32	0.751	1	6.19	4.198	1.48	0.141	0.85	0.989
Archaea	Euryarchaeota	Thermoplasmata	Thermoplasmatales	Thermoplasmatales_incertae_sedis	Thermogymnomonas	OTU_133	0.00331576	0.00474408	0.14	0.086	1.63	0.104	0.678	3.57	4.624	0.77	0.441	0.36	0.989
Archaea	Euryarchaeota	Thermoplasmata	Thermoplasmatales	Thermoplasmatales_incertae_sedis	Thermogymnomonas	OTU_144	0.00377849	0.00733633	0.16	0.084	1.9	0.057	0.575	-5.88	5.214	-1.13	0.26	0.59	0.989
Archaea	NA	NA	NA	NA	NA	OTU_146	0.00342594	0.00567619	0.16	0.091	1.76	0.079	0.623	2.68	4.505	0.59	0.553	0.26	0.989
Archaea	Euryarchaeota	Thermoplasmata	Thermoplasmatales	NA	NA	OTU_167	0.0033514	0.0113929	0	0.053	0	1	1	-10.75	6.166	-1.74	0.082	1.09	0.989
Archaea	Euryarchaeota	Methanobacteria	Methanobacteriales	Methanobacteriaceae	Methanobrevibacter	OTU_169	0.00378708	0.00441297	0.04	0.059	0.68	0.498	1	1.14	6.506	0.18	0.86	0.07	0.989
Archaea	Euryarchaeota	Methanobacteria	Methanobacteriales	Methanobacteriaceae	Methanobrevibacter	OTU_177	0.00380409	0.00716719	0.01	0.058	0.17	0.863	1	2.79	7.161	0.39	0.697	0.16	0.989
Archaea	Euryarchaeota	Methanobacteria	Methanobacteriales	Methanobacteriaceae	Methanobrevibacter	OTU_183	0.00284122	0.00405115	0.12	0.087	1.38	0.168	0.908	7.3	5.05	1.45	0.149	0.83	0.989
Archaea	Euryarchaeota	Methanobacteria	Methanobacteriales	Methanobacteriaceae	Methanobrevibacter	OTU_186	0.0028834	0.00259232	0	0.053	0	1	1	-7.1	6.914	-1.03	0.305	0.52	0.989
Archaea	Euryarchaeota	Methanobacteria	Methanobacteriales	Methanobacteriaceae	Methanobrevibacter	OTU_190	0.00843195	0.0200642	0.02	0.058	0.34	0.73	1	-1.24	5.811	-0.21	0.831	0.08	0.989
Archaea	Euryarchaeota	Methanobacteria	Methanobacteriales	Methanobacteriaceae	Methanobrevibacter	OTU_191	0.00254861	0.00391327	0.04	0.071	0.56	0.573	1	8.72	4.905	1.78	0.076	1.12	0.989
Archaea	Euryarchaeota	Methanobacteria	Methanobacteriales	Methanobacteriaceae	Methanobrevibacter	OTU_196	0.0026639	0.00334599	0.09	0.075	1.2	0.231	0.978	-2.72	6.215	-0.44	0.662	0.18	0.989
Archaea	Euryarchaeota	Methanobacteria	Methanobacteriales	Methanobacteriaceae	Methanobrevibacter	OTU_197	0.00264595	0.00335541	0.03	0.064	0.47	0.639	1	4.65	7.034	0.66	0.509	0.29	0.989
Archaea	Euryarchaeota	Thermoplasmata	Thermoplasmatales	Thermoplasmatales_incertae_sedis	Thermogymnomonas	OTU_209	0.00183001	0.00254318	0.18	0.098	1.84	0.067	0.582	0.32	5.372	0.06	0.953	0.02	0.989
Archaea	Euryarchaeota	Methanobacteria	Methanobacteriales	Methanobacteriaceae	Methanobrevibacter	OTU_217	0.00185873	0.00404881	0.03	0.058	0.52	0.605	1	2.65	7.553	0.35	0.726	0.14	0.989
Archaea	NA	NA	NA	NA	NA	OTU_220	0.00170225	0.00237177	0.22	0.099	2.22	0.027	0.575	1.55	5.446	0.28	0.776	0.11	0.989
Archaea	Euryarchaeota	Thermoplasmata	Thermoplasmatales	Thermoplasmatales_incertae_sedis	Thermogymnomonas	OTU_226	0.00455041	0.00643338	0.15	0.082	1.83	0.068	0.582	-3.69	6.576	-0.56	0.575	0.24	0.989
Archaea	Euryarchaeota	NA	NA	NA	NA	OTU_233	0.0023049	0.00361512	0.2	0.096	2.08	0.038	0.575	-1.29	5.007	-0.26	0.796	0.1	0.989
Archaea	Euryarchaeota	NA	NA	NA	NA	OTU_236	0.00156031	0.00270019	0.23	0.103	2.23	0.026	0.575	2.76	5.448	0.51	0.612	0.21	0.989
Archaea	Euryarchaeota	Methanobacteria	Methanobacteriales	Methanobacteriaceae	Methanobrevibacter	OTU_237	0.00237951	0.00274649	0	0.064	0	1	1	-2.7	6.313	-0.43	0.67	0.17	0.989
Archaea	Euryarchaeota	Methanobacteria	Methanobacteriales	Methanobacteriaceae	Methanobrevibacter	OTU_239	0.00195124	0.00445774	0.08	0.073	1.1	0.273	0.999	6.65	8.326	0.8	0.425	0.37	0.989
Archaea	Euryarchaeota	NA	NA	NA	NA	OTU_244	0.00143318	0.00323543	0.19	0.1	1.9	0.058	0.575	1.9	5.991	0.32	0.751	0.12	0.989
Archaea	Euryarchaeota	Methanobacteria	Methanobacteriales	Methanobacteriaceae	Methanobrevibacter	OTU_250	0.00212258	0.0038467	0	0.064	0	1	1	-3.22	8.213	-0.39	0.695	0.16	0.989
Archaea	Euryarchaeota	Thermoplasmata	Thermoplasmatales	NA	NA	OTU_260	0.00188711	0.00250309	0.24	0.104	2.31	0.021	0.575	3.08	5.434	0.57	0.571	0.24	0.989
Archaea	Euryarchaeota	Methanobacteria	Methanobacteriales	Methanobacteriaceae	Methanobrevibacter	OTU_261	0.00206502	0.00404995	0.05	0.078	0.64	0.522	1	1.66	5.391	0.31	0.758	0.12	0.989
Archaea	Euryarchaeota	Thermoplasmata	Thermoplasmatales	Thermoplasmatales_incertae_sedis	Thermogymnomonas	OTU_262	0.0014752	0.00258977	0.11	0.081	1.36	0.175	0.918	4.24	8.501	0.5	0.618	0.21	0.989
Archaea	Euryarchaeota	Thermoplasmata	Thermoplasmatales	Thermoplasmatales_incertae_sedis	Thermogymnomonas	OTU_263	0.00171063	0.00244195	0.11	0.079	1.39	0.164	0.908	4.14	5.555	0.74	0.457	0.34	0.989
Archaea	Euryarchaeota	Methanobacteria	Methanobacteriales	Methanobacteriaceae	Methanobrevibacter	OTU_265	0.00160831	0.00386754	0	0.057	0	1	1	-3.72	7.766	-0.48	0.632	0.2	0.989
Archaea	Euryarchaeota	Methanobacteria	Methanobacteriales	Methanobacteriaceae	Methanobrevibacter	OTU_268	0.0020619	0.00472214	0	0.057	0	1	1	-0.89	6.168	-0.14	0.886	0.05	0.989
Archaea	Euryarchaeota	Methanobacteria	Methanobacteriales	Methanobacteriaceae	Methanobrevibacter	OTU_272	0.00188937	0.00155784	0.01	0.05	0.2	0.842	1	-1.42	7.723	-0.18	0.854	0.07	0.989
Archaea	Euryarchaeota	Methanobacteria	Methanobacteriales	Methanobacteriaceae	Methanobrevibacter	OTU_286	0.00454037	0.0297118	0	0.051	0	1	1	2.28	6.601	0.35	0.729	0.14	0.989
Archaea	Euryarchaeota	Methanobacteria	Methanobacteriales	Methanobacteriaceae	Methanobrevibacter	OTU_288	0.00155178	0.00582981	0.02	0.061	0.33	0.743	1	6.52	6.977	0.93	0.351	0.45	0.989
Archaea	Euryarchaeota	Thermoplasmata	Thermoplasmatales	NA	NA	OTU_289	0.00152273	0.00203915	0.03	0.054	0.56	0.579	1	1.1	7.507	0.15	0.883	0.05	0.989
Archaea	Euryarchaeota	Thermoplasmata	Thermoplasmatales	Thermoplasmatales_incertae_sedis	Thermogymnomonas	OTU_292	0.00118876	0.00192882	0.17	0.089	1.91	0.057	0.575	0.19	6.155	0.03	0.975	0.01	0.989
Archaea	Euryarchaeota	Methanobacteria	Methanobacteriales	Methanobacteriaceae	Methanobrevibacter	OTU_293	0.00176876	0.00200842	0	0.049	0	1	1	3.97	6.325	0.63	0.53	0.28	0.989
Archaea	Euryarchaeota	Methanobacteria	Methanobacteriales	Methanobacteriaceae	Methanobrevibacter	OTU_307	0.00192886	0.0025406	0	0.065	0	1	1	-0.67	8.151	-0.08	0.935	0.03	0.989
Archaea	Euryarchaeota	Thermoplasmata	Thermoplasmatales	Thermoplasmatales_incertae_sedis	Thermogymnomonas	OTU_315	0.00130189	0.00315701	0.08	0.074	1.08	0.28	0.999	7.96	6.349	1.25	0.21	0.68	0.989
Archaea	Euryarchaeota	Methanobacteria	Methanobacteriales	Methanobacteriaceae	Methanobrevibacter	OTU_318	0.00147645	0.00176377	0	0.052	0	1	1	4.73	6.841	0.69	0.49	0.31	0.989
Archaea	Euryarchaeota	NA	NA	NA	NA	OTU_322	0.00133168	0.0019335	0.09	0.073	1.23	0.218	0.978	-2.52	5.886	-0.43	0.669	0.17	0.989
Archaea	Euryarchaeota	Methanobacteria	Methanobacteriales	Methanobacteriaceae	Methanobrevibacter	OTU_323	0.00145578	0.00276589	0	0.053	0	1	1	-10.44	9.077	-1.15	0.25	0.6	0.989
Archaea	Euryarchaeota	Methanobacteria	Methanobacteriales	Methanobacteriaceae	Methanobrevibacter	OTU_324	0.00127794	0.00331424	0.03	0.061	0.49	0.623	1	3.05	9.138	0.33	0.738	0.13	0.989
Archaea	Euryarchaeota	Methanobacteria	Methanobacteriales	Methanobacteriaceae	Methanobrevibacter	OTU_332	0.00151807	0.0021429	0.06	0.073	0.82	0.411	1	5.92	5.333	1.11	0.268	0.57	0.989
Archaea	Euryarchaeota	Methanobacteria	Methanobacteriales	Methanobacteriaceae	Methanosphaera	OTU_336	0.00165535	0.00266895	0.06	0.069	0.87	0.385	1	-10.32	6.337	-1.63	0.104	0.98	0.989
Archaea	Euryarchaeota	Methanobacteria	Methanobacteriales	Methanobacteriaceae	Methanobrevibacter	OTU_344	0.00156716	0.0021673	0	0.073	0	1	1	-3.85	8.524	-0.45	0.652	0.19	0.989
Archaea	Euryarchaeota	Thermoplasmata	Thermoplasmatales	Thermoplasmatales_incertae_sedis	Thermogymnomonas	OTU_354	0.00291619	0.00672864	0.1	0.079	1.27	0.206	0.978	-3.23	6.072	-0.53	0.595	0.23	0.989
Archaea	Euryarchaeota	Methanobacteria	Methanobacteriales	Methanobacteriaceae	Methanobrevibacter	OTU_355	0.00139044	0.00241232	0	0.052	0	1	1	-7.06	6.97	-1.01	0.311	0.51	0.989
Archaea	Euryarchaeota	NA	NA	NA	NA	OTU_356	0.00103	0.00197673	0.15	0.09	1.67	0.096	0.672	0.79	6.707	0.12	0.906	0.04	0.989
Archaea	Euryarchaeota	Methanobacteria	Methanobacteriales	Methanobacteriaceae	Methanobrevibacter	OTU_357	0.00150862	0.00281412	0.03	0.058	0.52	0.605	1	-0.26	5.954	-0.04	0.966	0.02	0.989
Archaea	Euryarchaeota	Methanobacteria	Methanobacteriales	Methanobacteriaceae	Methanobrevibacter	OTU_361	0.00133862	0.00248813	0.21	0.108	1.94	0.052	0.575	-10.1	5.74	-1.76	0.079	1.1	0.989
Archaea	Euryarchaeota	Thermoplasmata	Thermoplasmatales	NA	NA	OTU_363	0.0017674	0.00276976	0.18	0.093	1.94	0.053	0.575	-2.38	5.927	-0.4	0.688	0.16	0.989
Archaea	Euryarchaeota	Methanobacteria	Methanobacteriales	Methanobacteriaceae	Methanobrevibacter	OTU_366	0.00218124	0.00377017	0	0.045	0	1	1	-13.77	7.212	-1.91	0.057	1.24	0.989
Archaea	Euryarchaeota	Methanobacteria	Methanobacteriales	Methanobacteriaceae	NA	OTU_368	0.00165887	0.00260581	0	0.054	0	1	1	5.39	7.328	0.74	0.462	0.34	0.989
Archaea	Euryarchaeota	Methanobacteria	Methanobacteriales	Methanobacteriaceae	Methanobrevibacter	OTU_376	0.0013393	0.00234091	0	0.067	0	1	1	0.66	5.677	0.12	0.908	0.04	0.989
Archaea	Euryarchaeota	Methanobacteria	Methanobacteriales	Methanobacteriaceae	Methanobrevibacter	OTU_377	0.0012953	0.00227184	0.05	0.066	0.76	0.449	1	-5.12	7.641	-0.67	0.503	0.3	0.989
Archaea	Euryarchaeota	Methanobacteria	Methanobacteriales	Methanobacteriaceae	Methanobrevibacter	OTU_378	0.00146653	0.00264791	0	0.063	0	1	1	6.13	6.217	0.99	0.324	0.49	0.989
Archaea	Euryarchaeota	Methanobacteria	Methanobacteriales	Methanobacteriaceae	Methanobrevibacter	OTU_385	0.00227317	0.00447873	0.04	0.065	0.62	0.538	1	4.58	6.481	0.71	0.48	0.32	0.989
Archaea	Euryarchaeota	Methanobacteria	Methanobacteriales	Methanobacteriaceae	Methanobrevibacter	OTU_387	0.00119966	0.00176367	0	0.062	0	1	1	10.8	5.452	1.98	0.048	1.32	0.989
Archaea	Euryarchaeota	Methanobacteria	Methanobacteriales	Methanobacteriaceae	Methanobrevibacter	OTU_389	0.00132493	0.00150393	0.01	0.056	0.18	0.858	1	-0.49	6.648	-0.07	0.941	0.03	0.989
Archaea	Euryarchaeota	Methanobacteria	Methanobacteriales	Methanobacteriaceae	Methanosphaera	OTU_390	0.00126986	0.00164499	0	0.056	0	1	1	-16.93	7.311	-2.32	0.021	1.68	0.989
Archaea	Euryarchaeota	Methanobacteria	Methanobacteriales	Methanobacteriaceae	Methanobrevibacter	OTU_395	0.00106308	0.00130782	0	0.057	0	1	1	6.75	7.143	0.94	0.345	0.46	0.989
Archaea	Euryarchaeota	Methanobacteria	Methanobacteriales	Methanobacteriaceae	Methanobrevibacter	OTU_403	0.000856111	0.00103774	0.06	0.073	0.82	0.411	1	-17.58	9.139	-1.92	0.055	1.26	0.989
Archaea	Euryarchaeota	Methanobacteria	Methanobacteriales	Methanobacteriaceae	Methanobrevibacter	OTU_407	0.00122342	0.00238568	0	0.062	0	1	1	-4.85	6.04	-0.8	0.422	0.37	0.989
Archaea	Euryarchaeota	Methanobacteria	Methanobacteriales	Methanobacteriaceae	Methanobrevibacter	OTU_415	0.00149698	0.00217693	0.09	0.078	1.15	0.249	0.999	-3.36	6.559	-0.51	0.608	0.22	0.989
Archaea	Euryarchaeota	Methanobacteria	Methanobacteriales	Methanobacteriaceae	Methanobrevibacter	OTU_416	0.00111672	0.00472383	0.01	0.052	0.19	0.848	1	-7.3	7.171	-1.02	0.309	0.51	0.989
Archaea	Euryarchaeota	Methanobacteria	Methanobacteriales	Methanobacteriaceae	Methanobrevibacter	OTU_417	0.00100956	0.00133977	0	0.059	0	1	1	-2.43	8.396	-0.29	0.773	0.11	0.989
Archaea	Euryarchaeota	Methanobacteria	Methanobacteriales	Methanobacteriaceae	Methanobrevibacter	OTU_424	0.00132699	0.00214549	0	0.045	0	1	1	-3.58	8.254	-0.43	0.665	0.18	0.989
Archaea	Euryarchaeota	Methanobacteria	Methanobacteriales	Methanobacteriaceae	Methanobrevibacter	OTU_425	0.00115169	0.00143585	0.08	0.067	1.19	0.233	0.978	-3.35	7.189	-0.47	0.641	0.19	0.989
Archaea	Euryarchaeota	Methanobacteria	Methanobacteriales	Methanobacteriaceae	Methanobrevibacter	OTU_426	0.00121067	0.00109905	0.02	0.053	0.38	0.706	1	-0.7	7.786	-0.09	0.928	0.03	0.989
Archaea	Euryarchaeota	Methanobacteria	Methanobacteriales	Methanobacteriaceae	Methanobrevibacter	OTU_429	0.000821486	0.00139967	0	0.053	0	1	1	8.54	7.878	1.08	0.279	0.55	0.989
Archaea	Euryarchaeota	Methanobacteria	Methanobacteriales	Methanobacteriaceae	Methanobrevibacter	OTU_438	0.000956156	0.00123721	0	0.051	0	1	1	9.79	7.734	1.26	0.206	0.69	0.989
Archaea	Euryarchaeota	Thermoplasmata	Thermoplasmatales	Thermoplasmatales_incertae_sedis	Thermogymnomonas	OTU_442	0.000945898	0.00155167	0.06	0.072	0.83	0.405	1	7.3	6.764	1.08	0.28	0.55	0.989
Archaea	Euryarchaeota	Methanobacteria	Methanobacteriales	Methanobacteriaceae	Methanobrevibacter	OTU_447	0.00101332	0.00127494	0.07	0.073	0.96	0.338	1	-0.78	7.015	-0.11	0.912	0.04	0.989
Archaea	Euryarchaeota	Methanobacteria	Methanobacteriales	Methanobacteriaceae	Methanobrevibacter	OTU_450	0.000899393	0.00126365	0.1	0.078	1.28	0.2	0.978	3.43	7.623	0.45	0.653	0.19	0.989
Archaea	Euryarchaeota	Methanobacteria	Methanobacteriales	Methanobacteriaceae	Methanobrevibacter	OTU_456	0.00093816	0.00157751	0	0.052	0	1	1	9.98	7.714	1.29	0.196	0.71	0.989
Archaea	Euryarchaeota	Methanobacteria	Methanobacteriales	Methanobacteriaceae	NA	OTU_460	0.00116837	0.00126688	0.08	0.072	1.11	0.267	0.999	-3.04	7.379	-0.41	0.68	0.17	0.989
Archaea	Euryarchaeota	Thermoplasmata	Thermoplasmatales	Thermoplasmatales_incertae_sedis	Thermogymnomonas	OTU_461	0.00119645	0.0019772	0.17	0.092	1.85	0.065	0.582	0.83	6.494	0.13	0.899	0.05	0.989
Archaea	Euryarchaeota	NA	NA	NA	NA	OTU_469	0.00111135	0.00161776	0.21	0.094	2.23	0.026	0.575	3.76	6.306	0.6	0.551	0.26	0.989
Archaea	Euryarchaeota	Methanobacteria	Methanobacteriales	Methanobacteriaceae	Methanobrevibacter	OTU_482	0.000969579	0.00287422	0.06	0.065	0.92	0.356	1	-1.49	8.301	-0.18	0.857	0.07	0.989
Archaea	Euryarchaeota	Methanobacteria	Methanobacteriales	Methanobacteriaceae	Methanobrevibacter	OTU_487	0.000781401	0.00105346	0.06	0.065	0.92	0.356	1	3.9	7.848	0.5	0.62	0.21	0.989
Archaea	Euryarchaeota	Methanobacteria	Methanobacteriales	Methanobacteriaceae	Methanobrevibacter	OTU_491	0.000904362	0.00121668	0.05	0.067	0.75	0.456	1	4.12	7.494	0.55	0.582	0.24	0.989
Archaea	Euryarchaeota	Methanobacteria	Methanobacteriales	Methanobacteriaceae	Methanobrevibacter	OTU_495	0.000888673	0.00143457	0.02	0.053	0.38	0.706	1	6.17	5.91	1.04	0.297	0.53	0.989
Archaea	Euryarchaeota	Methanobacteria	Methanobacteriales	Methanobacteriaceae	Methanobrevibacter	OTU_497	0.000863471	0.00107467	0.06	0.07	0.86	0.392	1	3.3	7.343	0.45	0.654	0.18	0.989
Archaea	Euryarchaeota	Methanobacteria	Methanobacteriales	Methanobacteriaceae	Methanobrevibacter	OTU_499	0.00108408	0.00199634	0	0.048	0	1	1	-3.68	8.976	-0.41	0.682	0.17	0.989
Archaea	Euryarchaeota	Methanobacteria	Methanobacteriales	Methanobacteriaceae	Methanobrevibacter	OTU_513	0.000907165	0.00207267	0.06	0.062	0.97	0.333	1	-0.12	8.062	-0.01	0.989	0	0.989
Archaea	Euryarchaeota	Methanobacteria	Methanobacteriales	Methanobacteriaceae	Methanobrevibacter	OTU_518	0.000787013	0.00101806	0.05	0.065	0.77	0.442	1	2.7	7.671	0.35	0.725	0.14	0.989
Archaea	Euryarchaeota	Methanobacteria	Methanobacteriales	Methanobacteriaceae	Methanobrevibacter	OTU_520	0.000886553	0.00132915	0	0.052	0	1	1	5.71	10.142	0.56	0.574	0.24	0.989
Archaea	Euryarchaeota	Methanobacteria	Methanobacteriales	Methanobacteriaceae	Methanobrevibacter	OTU_522	0.00111234	0.00157165	0	0.058	0	1	1	7.31	5.658	1.29	0.197	0.71	0.989
Archaea	Euryarchaeota	Methanobacteria	Methanobacteriales	Methanobacteriaceae	Methanobrevibacter	OTU_529	0.00106739	0.00148944	0	0.057	0	1	1	-3.88	7.191	-0.54	0.589	0.23	0.989
Archaea	Euryarchaeota	Thermoplasmata	Thermoplasmatales	NA	NA	OTU_531	0.000828455	0.00138684	0.01	0.059	0.17	0.865	1	-3.17	9.314	-0.34	0.734	0.13	0.989
Archaea	Euryarchaeota	Methanobacteria	Methanobacteriales	Methanobacteriaceae	Methanobrevibacter	OTU_535	0.000912383	0.00137109	0	0.053	0	1	1	-5.35	7.439	-0.72	0.472	0.33	0.989
Archaea	Euryarchaeota	Methanobacteria	Methanobacteriales	Methanobacteriaceae	Methanobrevibacter	OTU_536	0.00129397	0.00352801	0.01	0.056	0.18	0.858	1	4.95	5.773	0.86	0.392	0.41	0.989
Archaea	Euryarchaeota	Methanobacteria	Methanobacteriales	Methanobacteriaceae	Methanobrevibacter	OTU_537	0.00105007	0.00193884	0.02	0.057	0.35	0.726	1	4.6	5.825	0.79	0.43	0.37	0.989
Archaea	Euryarchaeota	Methanobacteria	Methanobacteriales	Methanobacteriaceae	Methanobrevibacter	OTU_548	0.000690211	0.00092247	0	0.059	0	1	1	4.24	8.309	0.51	0.61	0.21	0.989
Archaea	Euryarchaeota	Methanobacteria	Methanobacteriales	Methanobacteriaceae	Methanobrevibacter	OTU_549	0.00100636	0.00159261	0.06	0.072	0.83	0.405	1	6.12	8.634	0.71	0.479	0.32	0.989
Archaea	Euryarchaeota	Methanobacteria	Methanobacteriales	Methanobacteriaceae	Methanobrevibacter	OTU_556	0.000810539	0.000994734	0.05	0.061	0.82	0.413	1	1.34	8.349	0.16	0.873	0.06	0.989
Archaea	Euryarchaeota	Methanobacteria	Methanobacteriales	Methanobacteriaceae	Methanobrevibacter	OTU_559	0.00083012	0.0012976	0	0.064	0	1	1	-9.84	9.015	-1.09	0.276	0.56	0.989
Archaea	Euryarchaeota	Methanobacteria	Methanobacteriales	Methanobacteriaceae	Methanobrevibacter	OTU_563	0.00110029	0.00143414	0	0.08	0	1	1	-1.21	7.009	-0.17	0.863	0.06	0.989
Archaea	Euryarchaeota	Methanobacteria	Methanobacteriales	Methanobacteriaceae	Methanobrevibacter	OTU_564	0.000791824	0.00180192	0	0.065	0	1	1	3.01	8.648	0.35	0.728	0.14	0.989
Archaea	Euryarchaeota	Methanobacteria	Methanobacteriales	Methanobacteriaceae	Methanobrevibacter	OTU_570	0.000694226	0.00161605	0	0.055	0	1	1	-9.61	10.947	-0.88	0.38	0.42	0.989
Archaea	Euryarchaeota	Methanobacteria	Methanobacteriales	Methanobacteriaceae	Methanobrevibacter	OTU_571	0.000977751	0.00166921	0.14	0.096	1.46	0.145	0.857	3.11	6.458	0.48	0.631	0.2	0.989
Archaea	Euryarchaeota	Methanobacteria	Methanobacteriales	Methanobacteriaceae	Methanobrevibacter	OTU_579	0.00109157	0.00168099	0	0.057	0	1	1	2.09	8.192	0.26	0.799	0.1	0.989
Archaea	Euryarchaeota	Methanobacteria	Methanobacteriales	Methanobacteriaceae	Methanobrevibacter	OTU_583	0.000715622	0.000958572	0.01	0.057	0.18	0.861	1	0.21	7.862	0.03	0.978	0.01	0.989
Archaea	Euryarchaeota	Methanobacteria	Methanobacteriales	Methanobacteriaceae	Methanobrevibacter	OTU_586	0.000918281	0.00157102	0	0.061	0	1	1	0.85	6.808	0.12	0.901	0.05	0.989
Archaea	Euryarchaeota	Methanobacteria	Methanobacteriales	Methanobacteriaceae	Methanobrevibacter	OTU_593	0.000828284	0.00134348	0.02	0.06	0.33	0.739	1	1.75	6.617	0.26	0.791	0.1	0.989
Archaea	Euryarchaeota	Methanobacteria	Methanobacteriales	Methanobacteriaceae	Methanobrevibacter	OTU_596	0.000686181	0.000925748	0.01	0.051	0.2	0.845	1	6.09	8.484	0.72	0.473	0.33	0.989
Archaea	Euryarchaeota	Methanobacteria	Methanobacteriales	Methanobacteriaceae	Methanobrevibacter	OTU_605	0.000682905	0.000912519	0	0.052	0	1	1	3.54	8.252	0.43	0.667	0.18	0.989
Archaea	Euryarchaeota	Methanobacteria	Methanobacteriales	Methanobacteriaceae	Methanobrevibacter	OTU_612	0.000780589	0.00105923	0.08	0.072	1.11	0.267	0.999	-3.34	7.139	-0.47	0.641	0.19	0.989
Archaea	Euryarchaeota	Methanobacteria	Methanobacteriales	Methanobacteriaceae	Methanobrevibacter	OTU_615	0.000772585	0.00193137	0	0.065	0	1	1	-12.8	9.892	-1.29	0.196	0.71	0.989
Archaea	Euryarchaeota	Methanobacteria	Methanobacteriales	Methanobacteriaceae	Methanobrevibacter	OTU_619	0.000682285	0.000851355	0.03	0.064	0.47	0.639	1	-9.86	8.633	-1.14	0.254	0.6	0.989
Archaea	Euryarchaeota	Methanobacteria	Methanobacteriales	Methanobacteriaceae	Methanobrevibacter	OTU_620	0.00079136	0.00195156	0.08	0.074	1.08	0.28	0.999	4.42	7.35	0.6	0.547	0.26	0.989
Archaea	Euryarchaeota	Methanobacteria	Methanobacteriales	Methanobacteriaceae	Methanobrevibacter	OTU_635	0.000869289	0.00152102	0	0.05	0	1	1	6.12	6.411	0.96	0.34	0.47	0.989
Archaea	Euryarchaeota	Methanobacteria	Methanobacteriales	Methanobacteriaceae	Methanobrevibacter	OTU_637	0.00059665	0.000917548	0.11	0.088	1.25	0.212	0.978	3.85	8.317	0.46	0.644	0.19	0.989
Archaea	Euryarchaeota	Methanobacteria	Methanobacteriales	Methanobacteriaceae	Methanobrevibacter	OTU_654	0.000612638	0.000969161	0.06	0.07	0.86	0.392	1	2.46	8.031	0.31	0.76	0.12	0.989
Archaea	Euryarchaeota	Methanobacteria	Methanobacteriales	Methanobacteriaceae	Methanobrevibacter	OTU_656	0.000737063	0.000833701	0	0.049	0	1	1	0.37	8.518	0.04	0.965	0.02	0.989
Archaea	Euryarchaeota	Methanobacteria	Methanobacteriales	Methanobacteriaceae	Methanobrevibacter	OTU_662	0.000568349	0.000848083	0.02	0.057	0.35	0.726	1	6.69	8.225	0.81	0.416	0.38	0.989
Archaea	Euryarchaeota	Methanobacteria	Methanobacteriales	Methanobacteriaceae	Methanobrevibacter	OTU_665	0.000630048	0.000839958	0.03	0.061	0.49	0.623	1	-0.77	9.444	-0.08	0.935	0.03	0.989
Archaea	Euryarchaeota	Methanobacteria	Methanobacteriales	Methanobacteriaceae	Methanobrevibacter	OTU_677	0.000616722	0.000821488	0.13	0.086	1.51	0.131	0.826	5.26	7.558	0.7	0.487	0.31	0.989
Archaea	Euryarchaeota	Methanobacteria	Methanobacteriales	Methanobacteriaceae	Methanobrevibacter	OTU_681	0.000641583	0.000878617	0	0.053	0	1	1	-2.6	7.794	-0.33	0.738	0.13	0.989
Archaea	Euryarchaeota	Methanobacteria	Methanobacteriales	Methanobacteriaceae	Methanobrevibacter	OTU_684	0.000700886	0.000934064	0	0.058	0	1	1	-10.04	7.543	-1.33	0.184	0.74	0.989
Archaea	Euryarchaeota	Methanobacteria	Methanobacteriales	Methanobacteriaceae	Methanobrevibacter	OTU_685	0.000664292	0.00086986	0.02	0.057	0.35	0.726	1	6.42	7.496	0.86	0.392	0.41	0.989
Archaea	Euryarchaeota	Methanobacteria	Methanobacteriales	Methanobacteriaceae	Methanobrevibacter	OTU_702	0.000562896	0.000748162	0.08	0.079	1.01	0.312	1	1.96	8.215	0.24	0.812	0.09	0.989
Archaea	Euryarchaeota	Methanobacteria	Methanobacteriales	Methanobacteriaceae	Methanobrevibacter	OTU_731	0.000708002	0.00171704	0	0.061	0	1	1	-2.93	7.611	-0.38	0.7	0.15	0.989
Archaea	Euryarchaeota	Methanobacteria	Methanobacteriales	Methanobacteriaceae	Methanobrevibacter	OTU_740	0.000510238	0.000762633	0.09	0.073	1.23	0.218	0.978	-23.82	12.297	-1.94	0.053	1.28	0.989
Archaea	Euryarchaeota	Methanobacteria	Methanobacteriales	Methanobacteriaceae	Methanobrevibacter	OTU_741	0.000548462	0.000677429	0	0.048	0	1	1	-7.4	9.023	-0.82	0.412	0.39	0.989
Archaea	Euryarchaeota	Methanobacteria	Methanobacteriales	Methanobacteriaceae	Methanobrevibacter	OTU_743	0.000596525	0.000842141	0.07	0.076	0.92	0.357	1	-1.2	7.866	-0.15	0.878	0.06	0.989
Archaea	Euryarchaeota	Methanobacteria	Methanobacteriales	Methanobacteriaceae	Methanobrevibacter	OTU_773	0.000677054	0.000879164	0	0.06	0	1	1	7.15	7.81	0.92	0.36	0.44	0.989
Archaea	Euryarchaeota	Methanobacteria	Methanobacteriales	Methanobacteriaceae	Methanobrevibacter	OTU_789	0.000522432	0.00075034	0.02	0.054	0.37	0.711	1	7.49	7.975	0.94	0.348	0.46	0.989
Archaea	Euryarchaeota	Methanobacteria	Methanobacteriales	Methanobacteriaceae	Methanobrevibacter	OTU_796	0.000600278	0.000900477	0	0.064	0	1	1	-0.85	7.903	-0.11	0.914	0.04	0.989
Archaea	Euryarchaeota	Methanobacteria	Methanobacteriales	Methanobacteriaceae	Methanobrevibacter	OTU_803	0.00065931	0.00107202	0.01	0.052	0.19	0.848	1	3.12	8.181	0.38	0.703	0.15	0.989
Archaea	Euryarchaeota	Methanobacteria	Methanobacteriales	Methanobacteriaceae	Methanobrevibacter	OTU_809	0.000581789	0.00178208	0	0.078	0	1	1	-2.17	11.011	-0.2	0.844	0.07	0.989
Archaea	Euryarchaeota	Methanobacteria	Methanobacteriales	Methanobacteriaceae	Methanobrevibacter	OTU_810	0.000663091	0.00103406	0.02	0.061	0.33	0.743	1	1.23	7.988	0.15	0.878	0.06	0.989
Archaea	Euryarchaeota	Methanobacteria	Methanobacteriales	Methanobacteriaceae	Methanobrevibacter	OTU_811	0.000537082	0.0007868	0	0.056	0	1	1	4.53	8.193	0.55	0.58	0.24	0.989
Archaea	Euryarchaeota	Methanobacteria	Methanobacteriales	Methanobacteriaceae	Methanobrevibacter	OTU_828	0.0005206	0.000705359	0	0.074	0	1	1	6.08	8.501	0.72	0.474	0.32	0.989
Archaea	Euryarchaeota	Methanobacteria	Methanobacteriales	Methanobacteriaceae	Methanobrevibacter	OTU_835	0.000610304	0.00110698	0.05	0.066	0.76	0.449	1	-1.65	8.101	-0.2	0.838	0.08	0.989
Archaea	Euryarchaeota	Methanobacteria	Methanobacteriales	Methanobacteriaceae	Methanobrevibacter	OTU_847	0.000536477	0.000895189	0.04	0.06	0.67	0.505	1	-0.14	8.586	-0.02	0.987	0.01	0.989
Archaea	Euryarchaeota	Methanobacteria	Methanobacteriales	Methanobacteriaceae	Methanobrevibacter	OTU_857	0.000460625	0.000636094	0	0.056	0	1	1	-0.79	8.762	-0.09	0.928	0.03	0.989
Archaea	Euryarchaeota	Methanobacteria	Methanobacteriales	Methanobacteriaceae	Methanobrevibacter	OTU_861	0.000675204	0.00124356	0.12	0.085	1.41	0.158	0.907	0.64	8.26	0.08	0.938	0.03	0.989
Archaea	Euryarchaeota	Methanobacteria	Methanobacteriales	Methanobacteriaceae	NA	OTU_865	0.000490308	0.000680841	0.03	0.049	0.61	0.541	1	3.17	9.241	0.34	0.732	0.14	0.989
Archaea	Euryarchaeota	Methanobacteria	Methanobacteriales	Methanobacteriaceae	Methanobrevibacter	OTU_877	0.000566457	0.0010519	0.03	0.058	0.52	0.605	1	-1.8	8.331	-0.22	0.829	0.08	0.989
Archaea	Euryarchaeota	Thermoplasmata	Thermoplasmatales	Thermoplasmatales_incertae_sedis	Thermogymnomonas	OTU_880	0.00067177	0.0010035	0.01	0.05	0.2	0.842	1	-8.29	9.73	-0.85	0.394	0.4	0.989
Archaea	Euryarchaeota	Methanobacteria	Methanobacteriales	Methanobacteriaceae	Methanobrevibacter	OTU_899	0.000516147	0.00073196	0	0.069	0	1	1	-9.54	8.176	-1.17	0.244	0.61	0.989
Archaea	Euryarchaeota	Methanobacteria	Methanobacteriales	Methanobacteriaceae	Methanobrevibacter	OTU_905	0.000394421	0.000512839	0	0.053	0	1	1	-14.82	9.065	-1.64	0.102	0.99	0.989
Archaea	Euryarchaeota	Methanobacteria	Methanobacteriales	Methanobacteriaceae	Methanobrevibacter	OTU_907	0.000551676	0.000954412	0	0.046	0	1	1	-7.09	8.549	-0.83	0.407	0.39	0.989
Archaea	Euryarchaeota	Methanobacteria	Methanobacteriales	Methanobacteriaceae	Methanobrevibacter	OTU_969	0.000475628	0.0006788	0	0.079	0	1	1	-1.99	8.761	-0.23	0.82	0.09	0.989
Archaea	Euryarchaeota	Methanobacteria	Methanobacteriales	Methanobacteriaceae	Methanobrevibacter	OTU_970	0.000539484	0.000952489	0.02	0.059	0.34	0.735	1	2.52	9.144	0.28	0.783	0.11	0.989
Archaea	Euryarchaeota	Methanobacteria	Methanobacteriales	Methanobacteriaceae	Methanobrevibacter	OTU_1047	0.0003325	0.000460484	0	0.071	0	1	1	2	10.42	0.19	0.848	0.07	0.989
Archaea	Euryarchaeota	Methanobacteria	Methanobacteriales	Methanobacteriaceae	Methanobrevibacter	OTU_1128	0.000430439	0.000592341	0	0.049	0	1	1	-11.58	9.995	-1.16	0.247	0.61	0.989
Archaea	Euryarchaeota	Methanobacteria	Methanobacteriales	Methanobacteriaceae	NA	OTU_1148	0.000777695	0.00119981	0	0.055	0	1	1	3.5	8.47	0.41	0.68	0.17	0.989
Archaea	Euryarchaeota	Methanobacteria	Methanobacteriales	Methanobacteriaceae	Methanobrevibacter	OTU_1200	0.000339998	0.00051129	0.03	0.057	0.53	0.599	1	-15.07	10.023	-1.5	0.133	0.88	0.989
Bacteria	Firmicutes	Negativicutes	Selenomonadales	Acidaminococcaceae	Succiniclasticum	OTU_1	2.31747	1.26987	0	0.065	0	1	1	6.48	7.735	0.84	0.402	0.4	0.827
Bacteria	Bacteroidetes	Bacteroidia	Bacteroidales	Prevotellaceae	Prevotella	OTU_10	0.774831	1.83667	0.17	0.087	1.95	0.051	1	3.82	1.912	2	0.046	1.34	0.551
Bacteria	Bacteroidetes	Bacteroidia	Bacteroidales	Prevotellaceae	Hallella	OTU_100	0.118481	0.11908	0	0.048	0	1	1	5.79	4.705	1.23	0.219	0.66	0.73
Bacteria	Proteobacteria	NA	NA	NA	NA	OTU_1000	0.0152238	0.0149286	0.01	0.044	0.23	0.82	1	4.83	4.848	1	0.32	0.49	0.784
Bacteria	Bacteroidetes	Bacteroidia	Bacteroidales	Prevotellaceae	Prevotella	OTU_1001	0.0112839	0.0124672	0	0.05	0	1	1	6.68	5.61	1.19	0.234	0.63	0.742
Bacteria	Firmicutes	Clostridia	Clostridiales	NA	NA	OTU_1002	0.0162161	0.0274539	0.09	0.077	1.17	0.243	1	-6.01	2.881	-2.09	0.037	1.43	0.518
Bacteria	Firmicutes	Clostridia	Clostridiales	NA	NA	OTU_1003	0.0173377	0.0149184	0.03	0.061	0.49	0.623	1	0.16	3.966	0.04	0.968	0.01	0.998
Bacteria	NA	NA	NA	NA	NA	OTU_1004	0.0129056	0.0140595	0.14	0.081	1.73	0.084	1	0.87	4.009	0.22	0.829	0.08	0.969
Bacteria	Bacteroidetes	Bacteroidia	Bacteroidales	Prevotellaceae	Prevotella	OTU_1005	0.0100523	0.0188519	0.12	0.083	1.45	0.149	1	-2.35	3.728	-0.63	0.528	0.28	0.884
Bacteria	Bacteroidetes	NA	NA	NA	NA	OTU_1006	0.024288	0.0342901	0.12	0.08	1.5	0.134	1	-5.47	3.115	-1.76	0.079	1.1	0.573
Bacteria	Firmicutes	Clostridia	Clostridiales	Ruminococcaceae	NA	OTU_1007	0.0143762	0.0133889	0.02	0.053	0.38	0.706	1	8.6	5.368	1.6	0.11	0.96	0.614
Bacteria	Bacteroidetes	Bacteroidia	Bacteroidales	Prevotellaceae	Hallella	OTU_1008	0.0167152	0.0163668	0.13	0.086	1.51	0.131	1	0.72	3.708	0.19	0.846	0.07	0.973
Bacteria	Bacteroidetes	Bacteroidia	Bacteroidales	NA	NA	OTU_1009	0.020203	0.0239817	0	0.048	0	1	1	-2.4	4.52	-0.53	0.596	0.22	0.913
Bacteria	Bacteroidetes	NA	NA	NA	NA	OTU_101	0.136393	0.157579	0.07	0.068	1.03	0.304	1	0.63	2.996	0.21	0.833	0.08	0.97
Bacteria	Bacteroidetes	Bacteroidia	Bacteroidales	Prevotellaceae	Prevotella	OTU_1010	0.0170702	0.0136987	0	0.072	0	1	1	-5.33	5.007	-1.06	0.287	0.54	0.776
Bacteria	Bacteroidetes	Bacteroidia	Bacteroidales	NA	NA	OTU_1011	0.0210502	0.0195992	0.07	0.065	1.08	0.282	1	-3.91	3.857	-1.01	0.311	0.51	0.781
Bacteria	Firmicutes	Clostridia	Clostridiales	Lachnospiraceae	NA	OTU_1012	0.0231803	0.0938521	0	0.045	0	1	1	-0.73	3.499	-0.21	0.835	0.08	0.97
Bacteria	NA	NA	NA	NA	NA	OTU_1013	0.0124622	0.0223339	0.03	0.063	0.48	0.634	1	-6.65	3.768	-1.76	0.078	1.11	0.573
Bacteria	NA	NA	NA	NA	NA	OTU_1014	0.0112988	0.0119119	0	0.052	0	1	1	1.75	5.667	0.31	0.757	0.12	0.953
Bacteria	Firmicutes	NA	NA	NA	NA	OTU_1015	0.0183886	0.0151302	0	0.049	0	1	1	-0.59	5.374	-0.11	0.912	0.04	0.986
Bacteria	Bacteroidetes	Bacteroidia	Bacteroidales	Prevotellaceae	Prevotella	OTU_1016	0.012709	0.0102466	0.01	0.047	0.21	0.832	1	1.68	6.315	0.27	0.79	0.1	0.959
Bacteria	NA	NA	NA	NA	NA	OTU_1017	0.0193211	0.026532	0.1	0.075	1.33	0.183	1	-10.25	4.525	-2.27	0.024	1.62	0.501
Bacteria	Bacteroidetes	Bacteroidia	Bacteroidales	NA	NA	OTU_1018	0.0177942	0.0236534	0.04	0.053	0.75	0.451	1	12.54	5.104	2.46	0.014	1.85	0.456
Bacteria	Bacteroidetes	Bacteroidia	Bacteroidales	NA	NA	OTU_1019	0.016107	0.0191926	0.12	0.081	1.48	0.139	1	-2.35	3.714	-0.63	0.528	0.28	0.884
Bacteria	NA	NA	NA	NA	NA	OTU_102	0.170497	0.100071	0	0.06	0	1	1	-6.35	8.242	-0.77	0.442	0.35	0.846
Bacteria	Bacteroidetes	NA	NA	NA	NA	OTU_1020	0.0136996	0.0151496	0	0.062	0	1	1	8.33	4.105	2.03	0.043	1.37	0.535
Bacteria	NA	NA	NA	NA	NA	OTU_1021	0.014688	0.0180404	0.03	0.063	0.48	0.634	1	3.97	3.264	1.22	0.225	0.65	0.736
Bacteria	Bacteroidetes	Bacteroidia	Bacteroidales	Prevotellaceae	Prevotella	OTU_1022	0.0109436	0.0106131	0	0.054	0	1	1	7.72	6.248	1.24	0.217	0.66	0.73
Bacteria	NA	NA	NA	NA	NA	OTU_1023	0.0118668	0.0201845	0	0.057	0	1	1	-6.1	3.499	-1.74	0.082	1.09	0.573
Bacteria	Firmicutes	Negativicutes	Selenomonadales	Veillonellaceae	Anaerovibrio	OTU_1024	0.0133207	0.0123462	0.06	0.061	0.98	0.326	1	2.15	4.67	0.46	0.645	0.19	0.927
Bacteria	Bacteroidetes	Bacteroidia	Bacteroidales	NA	NA	OTU_1025	0.0168712	0.0148607	0.01	0.049	0.2	0.838	1	-1.01	4.159	-0.24	0.808	0.09	0.963
Bacteria	Firmicutes	Clostridia	Clostridiales	Lachnospiraceae	NA	OTU_1026	0.0155959	0.0109914	0	0.048	0	1	1	-1.43	5.779	-0.25	0.804	0.09	0.963
Bacteria	Bacteroidetes	Bacteroidia	Bacteroidales	Prevotellaceae	NA	OTU_1027	0.0141616	0.0114981	0	0.061	0	1	1	-1.4	5.399	-0.26	0.796	0.1	0.96
Bacteria	Firmicutes	Clostridia	Clostridiales	Ruminococcaceae	NA	OTU_1028	0.0153082	0.0195364	0	0.054	0	1	1	3.1	5.712	0.54	0.588	0.23	0.912
Bacteria	Bacteroidetes	Bacteroidia	Bacteroidales	NA	NA	OTU_1029	0.0107012	0.00623451	0	0.067	0	1	1	4.29	7.366	0.58	0.561	0.25	0.896
Bacteria	Bacteroidetes	Bacteroidia	Bacteroidales	Prevotellaceae	Prevotella	OTU_103	0.139668	0.099016	0.02	0.052	0.38	0.701	1	-2.34	3.824	-0.61	0.54	0.27	0.891
Bacteria	Bacteroidetes	Bacteroidia	Bacteroidales	NA	NA	OTU_1030	0.0153011	0.00877516	0	0.056	0	1	1	7.8	6.66	1.17	0.242	0.62	0.744
Bacteria	Firmicutes	Clostridia	Clostridiales	Ruminococcaceae	NA	OTU_1031	0.0135899	0.0191419	0.13	0.091	1.43	0.154	1	-3.99	4.188	-0.95	0.341	0.47	0.794
Bacteria	Firmicutes	Clostridia	Clostridiales	NA	NA	OTU_1032	0.0198671	0.0360786	0	0.05	0	1	1	-5.9	3.647	-1.62	0.106	0.97	0.613
Bacteria	Firmicutes	Clostridia	Clostridiales	NA	NA	OTU_1033	0.0129919	0.0177011	0.05	0.067	0.75	0.456	1	-4.79	4.258	-1.12	0.261	0.58	0.763
Bacteria	Bacteroidetes	Bacteroidia	Bacteroidales	Prevotellaceae	Prevotella	OTU_1034	0.00682158	0.0118569	0	0.07	0	1	1	-3.06	5.372	-0.57	0.569	0.24	0.9
Bacteria	NA	NA	NA	NA	NA	OTU_1035	0.0141227	0.0119923	0.03	0.057	0.53	0.599	1	2.86	4.832	0.59	0.554	0.26	0.895
Bacteria	Firmicutes	Clostridia	Clostridiales	Ruminococcaceae	Saccharofermentans	OTU_1036	0.0159174	0.0185648	0.01	0.059	0.17	0.865	1	5.08	3.731	1.36	0.173	0.76	0.699
Bacteria	NA	NA	NA	NA	NA	OTU_1037	0.0179825	0.021809	0.23	0.106	2.17	0.03	1	-5.62	4.269	-1.32	0.188	0.73	0.709
Bacteria	Firmicutes	Clostridia	Clostridiales	Ruminococcaceae	NA	OTU_1038	0.0192387	0.0163082	0	0.05	0	1	1	-4.76	5.258	-0.91	0.365	0.44	0.807
Bacteria	NA	NA	NA	NA	NA	OTU_1039	0.0136474	0.0152845	0	0.054	0	1	1	6.87	4.377	1.57	0.117	0.93	0.632
Bacteria	Bacteroidetes	Bacteroidia	Bacteroidales	Prevotellaceae	NA	OTU_104	0.0764564	0.174467	0.21	0.098	2.14	0.032	1	-1.54	2.174	-0.71	0.478	0.32	0.863
Bacteria	Bacteroidetes	Bacteroidia	Bacteroidales	NA	NA	OTU_1041	0.0162079	0.00972903	0	0.043	0	1	1	2.74	6.669	0.41	0.682	0.17	0.937
Bacteria	NA	NA	NA	NA	NA	OTU_1042	0.0144549	0.0166042	0.09	0.079	1.14	0.255	1	6.54	3.781	1.73	0.084	1.08	0.573
Bacteria	Bacteroidetes	NA	NA	NA	NA	OTU_1043	0.0193624	0.0193548	0.06	0.061	0.98	0.326	1	-5.97	3.932	-1.52	0.129	0.89	0.659
Bacteria	Firmicutes	Clostridia	Clostridiales	Lachnospiraceae	NA	OTU_1044	0.0109104	0.0166625	0.03	0.057	0.53	0.599	1	4.77	4.753	1	0.316	0.5	0.784
Bacteria	Synergistetes	Synergistia	Synergistales	Synergistaceae	NA	OTU_1045	0.0130213	0.0159114	0.08	0.073	1.1	0.273	1	5.58	3.646	1.53	0.126	0.9	0.654
Bacteria	Bacteroidetes	Bacteroidia	Bacteroidales	Prevotellaceae	Prevotella	OTU_1046	0.0197184	0.0125397	0	0.066	0	1	1	13.45	7.18	1.87	0.061	1.21	0.573
Bacteria	Bacteroidetes	Bacteroidia	Bacteroidales	Prevotellaceae	Prevotella	OTU_1047	0.0191636	0.0213134	0.13	0.086	1.51	0.131	1	-4.96	3.814	-1.3	0.194	0.71	0.715
Bacteria	Bacteroidetes	NA	NA	NA	NA	OTU_1048	0.0128767	0.0216043	0	0.048	0	1	1	12.35	5.271	2.34	0.019	1.72	0.475
Bacteria	Bacteroidetes	Bacteroidia	Bacteroidales	NA	NA	OTU_1049	0.0181523	0.0228158	0.18	0.09	2	0.046	1	-2.04	3.357	-0.61	0.543	0.27	0.892
Bacteria	Bacteroidetes	Bacteroidia	Bacteroidales	Prevotellaceae	NA	OTU_105	0.0867133	0.11073	0.09	0.079	1.14	0.255	1	-1.55	2.786	-0.56	0.578	0.24	0.909
Bacteria	Firmicutes	Clostridia	Clostridiales	Lachnospiraceae	NA	OTU_1050	0.011463	0.011319	0.06	0.058	1.03	0.301	1	2.81	5.584	0.5	0.615	0.21	0.919
Bacteria	Bacteroidetes	NA	NA	NA	NA	OTU_1052	0.0194487	0.0140213	0.07	0.063	1.11	0.267	1	-1.65	4.544	-0.36	0.717	0.14	0.945
Bacteria	Firmicutes	Clostridia	Clostridiales	Lachnospiraceae	NA	OTU_1053	0.0232843	0.0500226	0.14	0.077	1.82	0.069	1	-6.22	3.244	-1.92	0.056	1.25	0.573
Bacteria	Firmicutes	Negativicutes	Selenomodales	Veillonellaceae	NA	OTU_1054	0.0142513	0.01328	0.08	0.068	1.18	0.24	1	-0.76	3.966	-0.19	0.849	0.07	0.973
Bacteria	Bacteroidetes	Bacteroidia	Bacteroidales	Prevotellaceae	Prevotella	OTU_1055	0.0109512	0.023399	0.1	0.076	1.32	0.189	1	-0.61	3.192	-0.19	0.849	0.07	0.973
Bacteria	Firmicutes	Clostridia	Clostridiales	Lachnospiraceae	NA	OTU_1056	0.0116501	0.0292975	0.1	0.092	1.09	0.277	1	-0.28	3.543	-0.08	0.936	0.03	0.993
Bacteria	Actinobacteria	Actinobacteria	Coriobacteriales	Coriobacteriaceae	Olsenella	OTU_1057	0.0176257	0.015884	0.15	0.103	1.46	0.146	1	-9.14	5.702	-1.6	0.11	0.96	0.614
Bacteria	Bacteroidetes	Bacteroidia	Bacteroidales	Prevotellaceae	Prevotella	OTU_1059	0.0155401	0.017614	0.2	0.097	2.06	0.04	1	-3.27	3.406	-0.96	0.338	0.47	0.793
Bacteria	Bacteroidetes	Bacteroidia	Bacteroidales	Prevotellaceae	NA	OTU_106	0.142668	0.133223	0	0.068	0	1	1	4.07	4.538	0.9	0.369	0.43	0.808
Bacteria	Bacteroidetes	Bacteroidia	Bacteroidales	Prevotellaceae	Prevotella	OTU_1060	0.0148303	0.021083	0.16	0.082	1.95	0.051	1	-4.97	3.32	-1.5	0.135	0.87	0.663
Bacteria	Firmicutes	Clostridia	Clostridiales	Lachnospiraceae	NA	OTU_1061	0.011314	0.01261	0.03	0.049	0.61	0.541	1	9.14	5.686	1.61	0.108	0.97	0.614
Bacteria	Bacteroidetes	Bacteroidia	Bacteroidales	NA	NA	OTU_1062	0.016777	0.0161871	0	0.06	0	1	1	-4.17	4.692	-0.89	0.374	0.43	0.812
Bacteria	NA	NA	NA	NA	NA	OTU_1063	0.0117875	0.0097508	0	0.053	0	1	1	3.18	4.898	0.65	0.517	0.29	0.88
Bacteria	Firmicutes	Clostridia	Clostridiales	Ruminococcaceae	NA	OTU_1064	0.0189846	0.0135583	0.15	0.092	1.63	0.103	1	-6.01	4.781	-1.26	0.209	0.68	0.721
Bacteria	Bacteroidetes	Bacteroidia	Bacteroidales	Prevotellaceae	NA	OTU_1065	0.0117922	0.0175714	0.21	0.093	2.26	0.024	1	2.91	3.746	0.78	0.437	0.36	0.845
Bacteria	Bacteroidetes	Bacteroidia	Bacteroidales	NA	NA	OTU_1066	0.0131145	0.0175561	0	0.05	0	1	1	9.34	3.415	2.73	0.006	2.22	0.438
Bacteria	Firmicutes	Clostridia	Clostridiales	Ruminococcaceae	NA	OTU_1067	0.0128033	0.0154746	0.06	0.068	0.88	0.378	1	-2.43	4.391	-0.56	0.579	0.24	0.91
Bacteria	Firmicutes	Clostridia	Clostridiales	Lachnospiraceae	Lachnospiracea_incertae_sedis	OTU_1068	0.0101976	0.0225792	0.02	0.052	0.38	0.701	1	-0.51	4.097	-0.12	0.902	0.04	0.985
Bacteria	Bacteroidetes	Bacteroidia	Bacteroidales	Prevotellaceae	NA	OTU_1069	0.0105934	0.0281531	0.2	0.093	2.15	0.032	1	4.05	3.065	1.32	0.187	0.73	0.709
Bacteria	Bacteroidetes	Bacteroidia	Bacteroidales	NA	NA	OTU_107	0.129324	0.0677022	0	0.041	0	1	1	10.62	7.733	1.37	0.17	0.77	0.696
Bacteria	Bacteroidetes	Bacteroidia	Bacteroidales	NA	NA	OTU_1070	0.0116859	0.0144524	0	0.062	0	1	1	0.04	4.047	0.01	0.992	0	0.999
Bacteria	Firmicutes	Clostridia	Clostridiales	NA	NA	OTU_1071	0.012752	0.0109333	0.04	0.066	0.61	0.545	1	-0.79	4.637	-0.17	0.864	0.06	0.977
Bacteria	Firmicutes	Clostridia	Clostridiales	NA	NA	OTU_1072	0.0135463	0.0133332	0.1	0.089	1.12	0.262	1	-2.28	6.055	-0.38	0.707	0.15	0.942
Bacteria	Firmicutes	Clostridia	Clostridiales	Ruminococcaceae	NA	OTU_1073	0.0107887	0.0170514	0	0.05	0	1	1	-2.31	3.824	-0.6	0.545	0.26	0.892
Bacteria	Bacteroidetes	NA	NA	NA	NA	OTU_1074	0.0128857	0.0159652	0.14	0.081	1.73	0.084	1	-2.25	3.772	-0.6	0.551	0.26	0.895
Bacteria	Bacteroidetes	Bacteroidia	Bacteroidales	Prevotellaceae	Prevotella	OTU_1075	0.00933188	0.0123826	0.13	0.09	1.44	0.149	1	-0.01	3.832	0	0.998	0	0.999
Bacteria	Firmicutes	Clostridia	Clostridiales	Lachnospiraceae	NA	OTU_1076	0.0110992	0.015954	0.02	0.052	0.38	0.701	1	-5.54	4.3	-1.29	0.198	0.7	0.718
Bacteria	Bacteroidetes	Bacteroidia	Bacteroidales	NA	NA	OTU_1077	0.0216795	0.0402393	0.25	0.106	2.36	0.019	1	0.04	3.309	0.01	0.991	0	0.999
Bacteria	Bacteroidetes	Bacteroidia	Bacteroidales	NA	NA	OTU_1078	0.0120525	0.017276	0.13	0.089	1.46	0.145	1	1.64	4.761	0.34	0.731	0.14	0.946
Bacteria	Firmicutes	Clostridia	Clostridiales	Lachnospiraceae	NA	OTU_1079	0.0141362	0.0119279	0	0.064	0	1	1	0.42	5.192	0.08	0.935	0.03	0.993
Bacteria	Bacteroidetes	Bacteroidia	Bacteroidales	NA	NA	OTU_108	0.147688	0.0834397	0.06	0.068	0.88	0.378	1	-2.25	7.952	-0.28	0.777	0.11	0.956
Bacteria	Bacteroidetes	Bacteroidia	Bacteroidales	NA	NA	OTU_1080	0.012712	0.0115954	0.04	0.066	0.61	0.545	1	-4.11	5.48	-0.75	0.453	0.34	0.85
Bacteria	Firmicutes	Clostridia	Clostridiales	Lachnospiraceae	NA	OTU_1081	0.0145351	0.0138264	0.15	0.09	1.67	0.096	1	-0.51	4.318	-0.12	0.906	0.04	0.985
Bacteria	Firmicutes	Clostridia	Clostridiales	Ruminococcaceae	NA	OTU_1082	0.0126369	0.0210881	0	0.056	0	1	1	4.94	3.265	1.51	0.131	0.88	0.66
Bacteria	NA	NA	NA	NA	NA	OTU_1083	0.0112654	0.0129044	0	0.049	0	1	1	1.9	4.472	0.43	0.67	0.17	0.934
Bacteria	NA	NA	NA	NA	NA	OTU_1085	0.00984317	0.0100664	0.01	0.058	0.17	0.863	1	-1.79	4.575	-0.39	0.697	0.16	0.942
Bacteria	Bacteroidetes	Bacteroidia	Bacteroidales	NA	NA	OTU_1086	0.0137868	0.016607	0.04	0.06	0.67	0.505	1	5.46	3.39	1.61	0.108	0.97	0.614
Bacteria	Bacteroidetes	NA	NA	NA	NA	OTU_1087	0.0171938	0.0271071	0.19	0.091	2.09	0.037	1	-6.13	3.221	-1.9	0.058	1.24	0.573
Bacteria	Bacteroidetes	Bacteroidia	Bacteroidales	Prevotellaceae	NA	OTU_1088	0.0183701	0.0253492	0.12	0.077	1.56	0.12	1	-0.82	3.153	-0.26	0.795	0.1	0.96
Bacteria	Proteobacteria	NA	NA	NA	NA	OTU_1089	0.0137036	0.0168775	0.04	0.065	0.62	0.538	1	-6.28	4.7	-1.34	0.182	0.74	0.707
Bacteria	Bacteroidetes	Bacteroidia	Bacteroidales	Prevotellaceae	Prevotella	OTU_109	0.142765	0.106048	0.01	0.049	0.2	0.838	1	0.48	7.171	0.07	0.947	0.02	0.994
Bacteria	Bacteroidetes	NA	NA	NA	NA	OTU_1090	0.018148	0.0333281	0.26	0.105	2.48	0.014	1	-2.75	3.887	-0.71	0.479	0.32	0.864
Bacteria	Spirochaetes	Spirochaetia	Spirochaetales	Spirochaetaceae	Treponema	OTU_1091	0.0113856	0.0139636	0.03	0.056	0.54	0.592	1	8.61	3.859	2.23	0.026	1.59	0.516
Bacteria	Bacteroidetes	Bacteroidia	Bacteroidales	Prevotellaceae	Hallella	OTU_1092	0.008651	0.0123819	0	0.047	0	1	1	4.48	4.583	0.98	0.329	0.48	0.788
Bacteria	Bacteroidetes	Bacteroidia	Bacteroidales	NA	NA	OTU_1093	0.0159319	0.0162175	0.07	0.069	1.01	0.311	1	-6.25	5.242	-1.19	0.234	0.63	0.741
Bacteria	Firmicutes	Clostridia	Clostridiales	Lachnospiraceae	NA	OTU_1094	0.0107688	0.0100242	0	0.063	0	1	1	-0.6	5.069	-0.12	0.906	0.04	0.985
Bacteria	Bacteroidetes	Bacteroidia	Bacteroidales	Prevotellaceae	NA	OTU_1095	0.0161311	0.0170502	0.29	0.107	2.71	0.007	1	-6.09	3.683	-1.65	0.099	1	0.597
Bacteria	Bacteroidetes	Bacteroidia	Bacteroidales	Prevotellaceae	Prevotella	OTU_1096	0.0122228	0.00881054	0.04	0.064	0.62	0.532	1	5.04	5.253	0.96	0.337	0.47	0.793
Bacteria	Bacteroidetes	Bacteroidia	Bacteroidales	NA	NA	OTU_1097	0.00747287	0.00858971	0.03	0.058	0.52	0.605	1	2.53	4.869	0.52	0.603	0.22	0.915
Bacteria	Bacteroidetes	Bacteroidia	Bacteroidales	Prevotellaceae	NA	OTU_1098	0.0166966	0.017683	0.2	0.096	2.08	0.038	1	3.53	3.738	0.94	0.345	0.46	0.795
Bacteria	NA	NA	NA	NA	NA	OTU_1099	0.00912138	0.0125965	0.01	0.054	0.19	0.853	1	-1.88	4.172	-0.45	0.653	0.19	0.93
Bacteria	Bacteroidetes	Bacteroidia	Bacteroidales	Prevotellaceae	NA	OTU_11	0.855615	0.479174	0	0.056	0	1	1	11.72	8.23	1.42	0.155	0.81	0.681
Bacteria	Bacteroidetes	NA	NA	NA	NA	OTU_110	0.167818	0.119423	0.04	0.06	0.67	0.505	1	-1.03	3.677	-0.28	0.78	0.11	0.957
Bacteria	Planctomycetes	Planctomycetia	Planctomycetales	Planctomycetaceae	NA	OTU_1100	0.00926798	0.00854044	0.02	0.056	0.36	0.721	1	2.09	4.767	0.44	0.662	0.18	0.931
Bacteria	Firmicutes	Clostridia	Clostridiales	Lachnospiraceae	NA	OTU_1101	0.015652	0.010106	0	0.071	0	1	1	0.8	6.041	0.13	0.895	0.05	0.985
Bacteria	Firmicutes	Clostridia	Clostridiales	Lachnospiraceae	Clostridium XlVa	OTU_1102	0.0128349	0.0132303	0.02	0.054	0.37	0.711	1	-0.88	5.347	-0.16	0.869	0.06	0.978
Bacteria	NA	NA	NA	NA	NA	OTU_1103	0.0106025	0.0150365	0	0.061	0	1	1	6.12	4.051	1.51	0.131	0.88	0.66
Bacteria	NA	NA	NA	NA	NA	OTU_1104	0.0084744	0.012817	0	0.053	0	1	1	-0.54	4.611	-0.12	0.907	0.04	0.985
Bacteria	NA	NA	NA	NA	NA	OTU_1105	0.0137159	0.0156878	0.07	0.076	0.92	0.357	1	9.53	4.364	2.18	0.029	1.54	0.516
Bacteria	Firmicutes	Clostridia	Clostridiales	Lachnospiraceae	Pseudobutyrivibrio	OTU_1107	0.0154061	0.013106	0	0.051	0	1	1	3.11	5.926	0.52	0.6	0.22	0.915
Bacteria	Bacteroidetes	Bacteroidia	Bacteroidales	NA	NA	OTU_1108	0.0138283	0.00920711	0.06	0.071	0.85	0.398	1	7.95	6.949	1.14	0.253	0.6	0.754
Bacteria	Spirochaetes	Spirochaetia	Spirochaetales	Spirochaetaceae	Treponema	OTU_1109	0.0142518	0.0106362	0	0.053	0	1	1	2.82	6.109	0.46	0.644	0.19	0.927
Bacteria	Bacteroidetes	Bacteroidia	Bacteroidales	NA	NA	OTU_111	0.12245	0.0709798	0	0.071	0	1	1	1.66	4.141	0.4	0.689	0.16	0.94
Bacteria	Bacteroidetes	Bacteroidia	Bacteroidales	Prevotellaceae	NA	OTU_1110	0.0152682	0.0185122	0.19	0.087	2.18	0.029	1	-5.92	3.381	-1.75	0.081	1.09	0.573
Bacteria	Bacteroidetes	Bacteroidia	Bacteroidales	Porphyromonadaceae	NA	OTU_1111	0.0153863	0.0213832	0.06	0.071	0.85	0.398	1	6.32	3.966	1.59	0.112	0.95	0.62
Bacteria	Bacteroidetes	NA	NA	NA	NA	OTU_1112	0.0183598	0.019277	0.09	0.074	1.22	0.224	1	-6.94	3.638	-1.91	0.057	1.24	0.573
Bacteria	Firmicutes	Negativicutes	Selenomonadales	Veillonellaceae	Anaerovibrio	OTU_1113	0.0107992	0.00860112	0.01	0.053	0.19	0.85	1	1.56	6.116	0.26	0.798	0.1	0.961
Bacteria	Bacteroidetes	Bacteroidia	Bacteroidales	Prevotellaceae	NA	OTU_1114	0.0103936	0.0147786	0.15	0.084	1.79	0.075	1	1.15	3.438	0.34	0.737	0.13	0.948
Bacteria	Bacteroidetes	Bacteroidia	Bacteroidales	Prevotellaceae	Prevotella	OTU_1115	0.0124306	0.0178733	0.06	0.061	0.98	0.326	1	7.74	3.377	2.29	0.022	1.66	0.498
Bacteria	Firmicutes	Clostridia	Clostridiales	Ruminococcaceae	NA	OTU_1116	0.0103977	0.0122866	0	0.051	0	1	1	-1.23	5.408	-0.23	0.82	0.09	0.969
Bacteria	Bacteroidetes	Bacteroidia	Bacteroidales	Prevotellaceae	NA	OTU_1117	0.012332	0.0143208	0.03	0.06	0.5	0.617	1	6.84	3.738	1.83	0.068	1.17	0.573
Bacteria	Firmicutes	Clostridia	Clostridiales	Lachnospiraceae	Lachnospiracea_incertae_sedis	OTU_1118	0.00770714	0.0183623	0.11	0.075	1.47	0.143	1	3.92	3.693	1.06	0.289	0.54	0.776
Bacteria	NA	NA	NA	NA	NA	OTU_1119	0.0112574	0.0147658	0.12	0.077	1.56	0.12	1	0.72	4.278	0.17	0.867	0.06	0.978
Bacteria	Bacteroidetes	Bacteroidia	Bacteroidales	Porphyromonadaceae	NA	OTU_112	0.102733	0.0688151	0	0.053	0	1	1	-6.6	6.469	-1.02	0.308	0.51	0.781
Bacteria	SR1	SR1_genera_incertae_sedis	SR1_genera_incertae_sedis	SR1_genera_incertae_sedis	SR1_genera_incertae_sedis	OTU_1120	0.0126818	0.012919	0.01	0.06	0.17	0.868	1	-5.03	5.47	-0.92	0.358	0.45	0.801
Bacteria	Bacteroidetes	Bacteroidia	Bacteroidales	Prevotellaceae	NA	OTU_1121	0.0163516	0.0233498	0.25	0.097	2.58	0.01	1	-5.86	3.146	-1.86	0.063	1.2	0.573
Bacteria	Spirochaetes	Spirochaetia	Spirochaetales	Spirochaetaceae	Treponema	OTU_1122	0.0122233	0.00835229	0	0.053	0	1	1	11.8	6.824	1.73	0.084	1.08	0.573
Bacteria	Bacteroidetes	Bacteroidia	Bacteroidales	Prevotellaceae	NA	OTU_1123	0.00993482	0.00910279	0	0.057	0	1	1	-5.45	5.494	-0.99	0.322	0.49	0.785
Bacteria	Bacteroidetes	Bacteroidia	Bacteroidales	NA	NA	OTU_1124	0.011662	0.0144324	0.16	0.084	1.9	0.057	1	-3.91	3.686	-1.06	0.289	0.54	0.776
Bacteria	Firmicutes	Clostridia	Clostridiales	NA	NA	OTU_1126	0.00724539	0.0124683	0	0.053	0	1	1	7.18	3.532	2.03	0.043	1.37	0.535
Bacteria	NA	NA	NA	NA	NA	OTU_1127	0.00502481	0.0099561	0.13	0.077	1.69	0.092	1	-2.07	4.138	-0.5	0.617	0.21	0.92
Bacteria	Bacteroidetes	Bacteroidia	Bacteroidales	NA	NA	OTU_1128	0.0184283	0.021643	0.02	0.048	0.42	0.677	1	-5.94	3.786	-1.57	0.117	0.93	0.632
Bacteria	Bacteroidetes	Bacteroidia	Bacteroidales	Prevotellaceae	Prevotella	OTU_113	0.124858	0.186608	0	0.05	0	1	1	6.2	5.947	1.04	0.298	0.53	0.779
Bacteria	Bacteroidetes	Bacteroidia	Bacteroidales	Prevotellaceae	NA	OTU_1131	0.0154025	0.0183391	0.21	0.098	2.14	0.032	1	-6.1	3.31	-1.84	0.066	1.18	0.573
Bacteria	Firmicutes	Clostridia	Clostridiales	Ruminococcaceae	NA	OTU_1132	0.0133908	0.0253746	0.07	0.077	0.91	0.364	1	2.04	3.375	0.6	0.546	0.26	0.892
Bacteria	Firmicutes	Clostridia	Clostridiales	Ruminococcaceae	NA	OTU_1133	0.0120537	0.0192082	0.07	0.071	0.99	0.325	1	1.35	4.206	0.32	0.748	0.13	0.951
Bacteria	Bacteroidetes	Bacteroidia	Bacteroidales	NA	NA	OTU_1134	0.0151147	0.0179595	0	0.052	0	1	1	3.65	4.835	0.75	0.451	0.35	0.849
Bacteria	Bacteroidetes	Bacteroidia	Bacteroidales	Prevotellaceae	Prevotella	OTU_1135	0.0127555	0.0146465	0.02	0.052	0.38	0.701	1	13.53	6.089	2.22	0.027	1.57	0.516
Bacteria	Bacteroidetes	NA	NA	NA	NA	OTU_1136	0.0139145	0.020082	0.12	0.087	1.38	0.168	1	1.73	3.493	0.49	0.621	0.21	0.923
Bacteria	Firmicutes	Clostridia	Clostridiales	Lachnospiraceae	NA	OTU_1137	0.0121757	0.0091763	0.05	0.06	0.83	0.405	1	14.67	5.835	2.51	0.012	1.92	0.448
Bacteria	Bacteroidetes	NA	NA	NA	NA	OTU_1138	0.0107651	0.0102973	0.03	0.053	0.57	0.572	1	3.37	5.3	0.64	0.525	0.28	0.884
Bacteria	Tenericutes	Mollicutes	Anaeroplasmatales	Anaeroplasmataceae	Anaeroplasma	OTU_1139	0.0142511	0.01403	0.18	0.097	1.86	0.064	1	-2.09	3.828	-0.55	0.586	0.23	0.912
Bacteria	Bacteroidetes	Bacteroidia	Bacteroidales	Prevotellaceae	NA	OTU_114	0.105744	0.297434	0.08	0.07	1.14	0.253	1	6.07	2.85	2.13	0.033	1.48	0.518
Bacteria	Bacteroidetes	Bacteroidia	Bacteroidales	NA	NA	OTU_1140	0.0134917	0.0139069	0	0.064	0	1	1	0.06	4.222	0.01	0.989	0	0.999
Bacteria	Bacteroidetes	Bacteroidia	Bacteroidales	NA	NA	OTU_1141	0.00943219	0.00989591	0	0.06	0	1	1	5.81	4.384	1.33	0.185	0.73	0.708
Bacteria	Firmicutes	Clostridia	Clostridiales	Lachnospiraceae	NA	OTU_1142	0.0129762	0.00807449	0	0.069	0	1	1	1.25	6.491	0.19	0.847	0.07	0.973
Bacteria	Firmicutes	Clostridia	Clostridiales	Ruminococcaceae	NA	OTU_1143	0.0143042	0.0163479	0.07	0.063	1.11	0.267	1	-7.2	3.635	-1.98	0.048	1.32	0.552
Bacteria	Proteobacteria	Alphaproteobacteria	NA	NA	NA	OTU_1144	0.0119161	0.0126417	0.05	0.054	0.93	0.355	1	6.1	4.991	1.22	0.222	0.65	0.734
Bacteria	Bacteroidetes	Bacteroidia	Bacteroidales	NA	NA	OTU_1145	0.00983933	0.00927472	0	0.061	0	1	1	2.74	5.125	0.54	0.593	0.23	0.912
Bacteria	Firmicutes	NA	NA	NA	NA	OTU_1147	0.0122922	0.00747921	0.01	0.05	0.2	0.842	1	-0.41	7.232	-0.06	0.955	0.02	0.994
Bacteria	NA	NA	NA	NA	NA	OTU_1148	0.0104562	0.0102641	0.1	0.084	1.19	0.234	1	0.32	5.154	0.06	0.951	0.02	0.994
Bacteria	Firmicutes	Clostridia	Clostridiales	Ruminococcaceae	NA	OTU_1149	0.0115078	0.0088741	0	0.05	0	1	1	1.9	6.636	0.29	0.774	0.11	0.955
Bacteria	Bacteroidetes	Bacteroidia	Bacteroidales	Prevotellaceae	Prevotella	OTU_115	0.14266	0.0865676	0.02	0.055	0.36	0.716	1	1.6	8.19	0.2	0.845	0.07	0.973
Bacteria	Proteobacteria	NA	NA	NA	NA	OTU_1150	0.0145435	0.0185637	0.07	0.068	1.03	0.304	1	-5.36	3.544	-1.51	0.13	0.89	0.66
Bacteria	Bacteroidetes	Bacteroidia	Bacteroidales	Prevotellaceae	NA	OTU_1151	0.0125164	0.0157088	0.12	0.081	1.48	0.139	1	3.06	3.275	0.94	0.35	0.46	0.798
Bacteria	Firmicutes	Clostridia	Clostridiales	Ruminococcaceae	NA	OTU_1152	0.0126299	0.019447	0	0.051	0	1	1	-4.99	3.774	-1.32	0.186	0.73	0.709
Bacteria	Bacteroidetes	Bacteroidia	Bacteroidales	Porphyromonadaceae	NA	OTU_1153	0.00887183	0.0124297	0.14	0.079	1.77	0.077	1	-9.26	4.06	-2.28	0.023	1.64	0.501
Bacteria	Bacteroidetes	NA	NA	NA	NA	OTU_1154	0.0174851	0.0355539	0.12	0.079	1.52	0.129	1	-2.24	3.669	-0.61	0.541	0.27	0.891
Bacteria	Bacteroidetes	Bacteroidia	Bacteroidales	Prevotellaceae	NA	OTU_1155	0.0108857	0.0117594	0	0.047	0	1	1	1.86	3.828	0.49	0.626	0.2	0.924
Bacteria	NA	NA	NA	NA	NA	OTU_1156	0.0159939	0.0193731	0.14	0.081	1.73	0.084	1	-14.47	3.746	-3.86	0	#NUM!	0.238
Bacteria	Bacteroidetes	Bacteroidia	Bacteroidales	Prevotellaceae	Prevotella	OTU_1158	0.013175	0.012007	0	0.043	0	1	1	8.27	4.868	1.7	0.09	1.05	0.584
Bacteria	Firmicutes	Clostridia	Clostridiales	Lachnospiraceae	NA	OTU_1159	0.0102502	0.0128562	0.06	0.074	0.81	0.418	1	6.42	5.316	1.21	0.227	0.64	0.739
Bacteria	Bacteroidetes	Bacteroidia	Bacteroidales	NA	NA	OTU_116	0.11932	0.090525	0	0.062	0	1	1	-1.14	3.973	-0.29	0.773	0.11	0.955
Bacteria	Firmicutes	Clostridia	Clostridiales	Ruminococcaceae	NA	OTU_1160	0.0147841	0.0266293	0	0.052	0	1	1	2.68	3.185	0.84	0.4	0.4	0.825
Bacteria	Bacteroidetes	NA	NA	NA	NA	OTU_1161	0.0143354	0.0169191	0.12	0.077	1.56	0.12	1	-0.41	3.523	-0.12	0.906	0.04	0.985
Bacteria	Bacteroidetes	Bacteroidia	Bacteroidales	NA	NA	OTU_1162	0.0146466	0.0177619	0.03	0.059	0.51	0.611	1	-2.92	4.355	-0.67	0.502	0.3	0.878
Bacteria	Firmicutes	Clostridia	Clostridiales	Lachnospiraceae	Butyrivibrio	OTU_1163	0.0113629	0.0112248	0	0.068	0	1	1	-1.55	6.303	-0.25	0.806	0.09	0.963
Bacteria	Firmicutes	NA	NA	NA	NA	OTU_1164	0.013373	0.0130072	0	0.057	0	1	1	-1.12	6.132	-0.18	0.855	0.07	0.974
Bacteria	SR1	SR1_genera_incertae_sedis	SR1_genera_incertae_sedis	SR1_genera_incertae_sedis	SR1_genera_incertae_sedis	OTU_1165	0.0149787	0.0193961	0.04	0.073	0.55	0.584	1	-2.13	4.498	-0.47	0.636	0.2	0.927
Bacteria	Firmicutes	Erysipelotrichia	Erysipelotrichales	Erysipelotrichaceae	NA	OTU_1166	0.00949053	0.0116356	0.13	0.083	1.57	0.118	1	-1.19	4.235	-0.28	0.779	0.11	0.956
Bacteria	Firmicutes	Clostridia	Clostridiales	Lachnospiraceae	NA	OTU_1167	0.0127992	0.0104742	0	0.064	0	1	1	6.02	5.216	1.15	0.249	0.6	0.749
Bacteria	Bacteroidetes	NA	NA	NA	NA	OTU_1168	0.0131973	0.00840803	0.01	0.053	0.19	0.85	1	0.17	6.31	0.03	0.978	0.01	0.998
Bacteria	Bacteroidetes	Bacteroidia	Bacteroidales	Prevotellaceae	NA	OTU_1169	0.0166993	0.0205833	0.16	0.09	1.78	0.076	1	-4.47	3.749	-1.19	0.234	0.63	0.742
Bacteria	Bacteroidetes	Bacteroidia	Bacteroidales	Prevotellaceae	NA	OTU_117	0.126707	0.0644384	0	0.057	0	1	1	3.43	5.203	0.66	0.509	0.29	0.879
Bacteria	Firmicutes	Clostridia	Clostridiales	Lachnospiraceae	Butyrivibrio	OTU_1170	0.014737	0.0202339	0.04	0.061	0.66	0.512	1	-3.31	3.162	-1.04	0.296	0.53	0.778
Bacteria	Bacteroidetes	NA	NA	NA	NA	OTU_1171	0.0159391	0.0230615	0.09	0.075	1.2	0.231	1	-5.08	3.401	-1.49	0.136	0.87	0.663
Bacteria	NA	NA	NA	NA	NA	OTU_1172	0.0129137	0.0135285	0	0.05	0	1	1	-1.22	4.13	-0.3	0.768	0.11	0.954
Bacteria	Bacteroidetes	Bacteroidia	Bacteroidales	Prevotellaceae	Prevotella	OTU_1173	0.0135264	0.0129243	0	0.056	0	1	1	5.72	5.829	0.98	0.327	0.49	0.787
Bacteria	Proteobacteria	Alphaproteobacteria	NA	NA	NA	OTU_1174	0.011844	0.0125833	0	0.043	0	1	1	10.01	4.549	2.2	0.028	1.55	0.516
Bacteria	Bacteroidetes	NA	NA	NA	NA	OTU_1175	0.0124239	0.0177512	0.14	0.084	1.67	0.096	1	-3.52	3.417	-1.03	0.303	0.52	0.781
Bacteria	Firmicutes	Clostridia	Clostridiales	NA	NA	OTU_1176	0.0153445	0.0152324	0.01	0.052	0.19	0.848	1	-5.86	4.408	-1.33	0.184	0.74	0.708
Bacteria	Spirochaetes	Spirochaetia	Spirochaetales	Spirochaetaceae	Treponema	OTU_1177	0.010118	0.00844586	0.07	0.067	1.04	0.296	1	-0.3	5.74	-0.05	0.958	0.02	0.995
Bacteria	Bacteroidetes	Bacteroidia	Bacteroidales	NA	NA	OTU_1178	0.0114255	0.0156936	0.06	0.068	0.88	0.378	1	3.53	3.49	1.01	0.312	0.51	0.782
Bacteria	Spirochaetes	Spirochaetia	Spirochaetales	Spirochaetaceae	Treponema	OTU_1179	0.00259317	0.00394524	0	0.069	0	1	1	0.78	5.731	0.14	0.891	0.05	0.984
Bacteria	Bacteroidetes	Bacteroidia	Bacteroidales	Prevotellaceae	Prevotella	OTU_118	0.121317	0.162637	0	0.057	0	1	1	7.87	7.199	1.09	0.275	0.56	0.767
Bacteria	Firmicutes	Clostridia	Clostridiales	Ruminococcaceae	NA	OTU_1180	0.0116677	0.0362916	0	0.059	0	1	1	0.41	3.569	0.12	0.908	0.04	0.985
Bacteria	Bacteroidetes	Bacteroidia	Bacteroidales	NA	NA	OTU_1182	0.00770703	0.00906479	0	0.052	0	1	1	6.27	4.864	1.29	0.197	0.71	0.718
Bacteria	Candidatus Saccharibacteria	Saccharibacteria_genera_incertae_sedis	Saccharibacteria_genera_incertae_sedis	Saccharibacteria_genera_incertae_sedis	Saccharibacteria_genera_incertae_sedis	OTU_1183	0.0127088	0.00966869	0.04	0.059	0.68	0.498	1	14.31	5.756	2.49	0.013	1.89	0.456
Bacteria	Firmicutes	Clostridia	Clostridiales	Ruminococcaceae	NA	OTU_1184	0.0137646	0.0145196	0	0.047	0	1	1	-9.56	4.127	-2.32	0.021	1.68	0.488
Bacteria	Bacteroidetes	Bacteroidia	Bacteroidales	NA	NA	OTU_1185	0.0147113	0.0216201	0.09	0.072	1.25	0.212	1	-6.6	3.699	-1.78	0.075	1.12	0.573
Bacteria	Firmicutes	NA	NA	NA	NA	OTU_1186	0.0170768	0.0190892	0.06	0.063	0.95	0.341	1	-7.32	3.999	-1.83	0.068	1.17	0.573
Bacteria	Bacteroidetes	Bacteroidia	Bacteroidales	NA	NA	OTU_1187	0.0119802	0.014633	0.08	0.08	1	0.318	1	4.94	3.732	1.32	0.186	0.73	0.709
Bacteria	Firmicutes	Clostridia	Clostridiales	Lachnospiraceae	NA	OTU_1188	0.0117583	0.0155109	0.01	0.048	0.21	0.835	1	2.63	4.224	0.62	0.533	0.27	0.887
Bacteria	Bacteroidetes	Bacteroidia	Bacteroidales	NA	NA	OTU_1189	0.0100961	0.0102221	0	0.056	0	1	1	6.25	4.475	1.4	0.163	0.79	0.687
Bacteria	Bacteroidetes	Bacteroidia	Bacteroidales	Prevotellaceae	NA	OTU_119	0.117227	0.148669	0	0.058	0	1	1	2.6	2.722	0.96	0.34	0.47	0.793
Bacteria	NA	NA	NA	NA	NA	OTU_1190	0.00669885	0.00871643	0.01	0.049	0.2	0.838	1	-2.14	4.277	-0.5	0.617	0.21	0.92
Bacteria	NA	NA	NA	NA	NA	OTU_1192	0.0110208	0.0100173	0	0.054	0	1	1	5.96	5.526	1.08	0.281	0.55	0.772
Bacteria	Firmicutes	NA	NA	NA	NA	OTU_1193	0.0101218	0.00968855	0	0.059	0	1	1	3.07	5.116	0.6	0.549	0.26	0.895
Bacteria	Bacteroidetes	Bacteroidia	Bacteroidales	Prevotellaceae	NA	OTU_1194	0.0128168	0.0126795	0.01	0.058	0.17	0.863	1	6.42	4.426	1.45	0.147	0.83	0.675
Bacteria	Firmicutes	Clostridia	Clostridiales	Ruminococcaceae	NA	OTU_1195	0.0168903	0.0164449	0.06	0.068	0.88	0.378	1	-8.76	4.793	-1.83	0.068	1.17	0.573
Bacteria	Bacteroidetes	NA	NA	NA	NA	OTU_1196	0.0111003	0.0112604	0.01	0.052	0.19	0.848	1	6.52	4.469	1.46	0.145	0.84	0.675
Bacteria	Bacteroidetes	NA	NA	NA	NA	OTU_1197	0.0110596	0.0109547	0.01	0.056	0.18	0.858	1	-2.22	4.876	-0.46	0.649	0.19	0.927
Bacteria	Bacteroidetes	NA	NA	NA	NA	OTU_1198	0.0105938	0.0118983	0.08	0.071	1.13	0.26	1	1.82	5.182	0.35	0.726	0.14	0.946
Bacteria	Bacteroidetes	Bacteroidia	Bacteroidales	Prevotellaceae	Prevotella	OTU_1199	0.0111083	0.0207093	0.01	0.051	0.2	0.845	1	6.13	3.075	1.99	0.047	1.33	0.551
Bacteria	Bacteroidetes	Bacteroidia	Bacteroidales	Prevotellaceae	NA	OTU_12	0.622544	0.991179	0	0.054	0	1	1	1.55	5.406	0.29	0.775	0.11	0.956
Bacteria	Firmicutes	Erysipelotrichia	Erysipelotrichales	Erysipelotrichaceae	NA	OTU_120	0.153652	0.109404	0.04	0.059	0.68	0.498	1	0.04	6.802	0.01	0.995	0	0.999
Bacteria	Bacteroidetes	Bacteroidia	Bacteroidales	NA	NA	OTU_1200	0.0133139	0.0131201	0.11	0.088	1.25	0.212	1	8.94	5.801	1.54	0.124	0.91	0.649
Bacteria	Bacteroidetes	Bacteroidia	Bacteroidales	Prevotellaceae	Prevotella	OTU_1201	0.00972088	0.0114968	0.02	0.067	0.3	0.765	1	5.68	4.559	1.25	0.213	0.67	0.724
Bacteria	Bacteroidetes	NA	NA	NA	NA	OTU_1202	0.01326	0.0230107	0.08	0.068	1.18	0.24	1	-5.4	3.589	-1.5	0.133	0.88	0.663
Bacteria	Candidatus Saccharibacteria	Saccharibacteria_genera_incertae_sedis	Saccharibacteria_genera_incertae_sedis	Saccharibacteria_genera_incertae_sedis	Saccharibacteria_genera_incertae_sedis	OTU_1203	0.013168	0.0116397	0.02	0.046	0.43	0.664	1	1.85	4.54	0.41	0.684	0.16	0.939
Bacteria	NA	NA	NA	NA	NA	OTU_1204	0.0114608	0.00950025	0	0.046	0	1	1	2.22	6.097	0.36	0.716	0.15	0.945
Bacteria	Firmicutes	Clostridia	Clostridiales	Lachnospiraceae	NA	OTU_1205	0.0110963	0.0147164	0	0.051	0	1	1	-4.82	4.208	-1.15	0.253	0.6	0.754
Bacteria	Bacteroidetes	Bacteroidia	Bacteroidales	Prevotellaceae	Prevotella	OTU_1207	0.00921396	0.00832092	0.05	0.067	0.75	0.456	1	7.92	6.278	1.26	0.208	0.68	0.72
Bacteria	Bacteroidetes	NA	NA	NA	NA	OTU_1208	0.0143497	0.0148008	0.07	0.069	1.01	0.311	1	-7.64	3.919	-1.95	0.052	1.28	0.56
Bacteria	NA	NA	NA	NA	NA	OTU_1209	0.0110684	0.0109581	0	0.051	0	1	1	-4.58	4.469	-1.02	0.306	0.51	0.781
Bacteria	Bacteroidetes	Bacteroidia	Bacteroidales	Prevotellaceae	Prevotella	OTU_121	0.105907	0.0981289	0	0.061	0	1	1	3.66	2.982	1.23	0.22	0.66	0.73
Bacteria	NA	NA	NA	NA	NA	OTU_1210	0.00780177	0.0117706	0.19	0.089	2.13	0.033	1	8.17	3.893	2.1	0.036	1.44	0.518
Bacteria	Firmicutes	Clostridia	Clostridiales	NA	NA	OTU_1211	0.00963518	0.0111886	0	0.06	0	1	1	6.25	4.803	1.3	0.193	0.71	0.715
Bacteria	Bacteroidetes	Bacteroidia	Bacteroidales	NA	NA	OTU_1212	0.00931915	0.0116933	0.03	0.056	0.54	0.592	1	7.71	4.329	1.78	0.075	1.12	0.573
Bacteria	Bacteroidetes	Bacteroidia	Bacteroidales	NA	NA	OTU_1213	0.0128617	0.014584	0.1	0.074	1.35	0.177	1	-5.42	4.003	-1.35	0.176	0.75	0.699
Bacteria	Bacteroidetes	NA	NA	NA	NA	OTU_1214	0.0120874	0.00997497	0	0.065	0	1	1	-4.44	5.039	-0.88	0.378	0.42	0.815
Bacteria	Bacteroidetes	Bacteroidia	Bacteroidales	NA	NA	OTU_1215	0.0102692	0.00732869	0	0.063	0	1	1	11.69	7.22	1.62	0.106	0.97	0.613
Bacteria	Bacteroidetes	NA	NA	NA	NA	OTU_1216	0.0116981	0.0139685	0.03	0.062	0.48	0.629	1	-2.27	3.346	-0.68	0.497	0.3	0.875
Bacteria	NA	NA	NA	NA	NA	OTU_1217	0.0120098	0.0131975	0	0.069	0	1	1	-6.45	4.589	-1.4	0.161	0.79	0.685
Bacteria	NA	NA	NA	NA	NA	OTU_1218	0.00767244	0.0105801	0	0.048	0	1	1	0.93	4.354	0.21	0.831	0.08	0.969
Bacteria	Firmicutes	Negativicutes	Selenomonadales	Veillonellaceae	NA	OTU_1219	0.00929074	0.00994906	0.05	0.061	0.82	0.413	1	1.82	5.656	0.32	0.748	0.13	0.951
Bacteria	Bacteroidetes	Bacteroidia	Bacteroidales	Prevotellaceae	NA	OTU_122	0.133128	0.131535	0	0.051	0	1	1	5.42	3.206	1.69	0.091	1.04	0.584
Bacteria	Firmicutes	Clostridia	Clostridiales	NA	NA	OTU_1220	0.0109777	0.00726137	0	0.052	0	1	1	-2.63	5.912	-0.45	0.656	0.18	0.93
Bacteria	Bacteroidetes	NA	NA	NA	NA	OTU_1221	0.00859812	0.0132844	0.03	0.054	0.56	0.579	1	9.85	3.774	2.61	0.009	2.05	0.448
Bacteria	NA	NA	NA	NA	NA	OTU_1222	0.00973486	0.0136347	0.07	0.061	1.15	0.252	1	7.83	3.779	2.07	0.039	1.41	0.527
Bacteria	Bacteroidetes	Bacteroidia	Bacteroidales	NA	NA	OTU_1223	0.0137127	0.0181943	0.12	0.079	1.52	0.129	1	-5.05	3.303	-1.53	0.127	0.9	0.655
Bacteria	NA	NA	NA	NA	NA	OTU_1224	0.00804954	0.0142843	0.05	0.07	0.71	0.475	1	11.03	4.359	2.53	0.012	1.92	0.448
Bacteria	Bacteroidetes	Bacteroidia	Bacteroidales	Prevotellaceae	Prevotella	OTU_1226	0.012929	0.0244371	0.08	0.078	1.03	0.305	1	0.57	3.601	0.16	0.875	0.06	0.98
Bacteria	Bacteroidetes	NA	NA	NA	NA	OTU_1227	0.0131189	0.0124293	0.02	0.057	0.35	0.726	1	9.49	4.568	2.08	0.038	1.42	0.522
Bacteria	Spirochaetes	Spirochaetia	Spirochaetales	Spirochaetaceae	Sphaerochaeta	OTU_1228	0.0113728	0.00681216	0	0.056	0	1	1	1.7	7.636	0.22	0.824	0.08	0.969
Bacteria	Firmicutes	Clostridia	Clostridiales	Ruminococcaceae	NA	OTU_1229	0.0118585	0.0088418	0	0.068	0	1	1	-4.81	4.575	-1.05	0.294	0.53	0.776
Bacteria	Bacteroidetes	Bacteroidia	Bacteroidales	Prevotellaceae	NA	OTU_123	0.115483	0.100821	0.07	0.073	0.96	0.338	1	7.18	3.733	1.92	0.055	1.26	0.573
Bacteria	Bacteroidetes	Bacteroidia	Bacteroidales	Prevotellaceae	Prevotella	OTU_1230	0.00729352	0.00649837	0	0.064	0	1	1	2.15	6.593	0.33	0.745	0.13	0.95
Bacteria	NA	NA	NA	NA	NA	OTU_1231	0.00867604	0.00664352	0	0.07	0	1	1	1.77	5.753	0.31	0.758	0.12	0.953
Bacteria	Bacteroidetes	NA	NA	NA	NA	OTU_1232	0.0115806	0.0116444	0.02	0.052	0.38	0.701	1	3.82	5.883	0.65	0.516	0.29	0.88
Bacteria	NA	NA	NA	NA	NA	OTU_1233	0.00821297	0.00919879	0	0.055	0	1	1	-5.27	4.985	-1.06	0.291	0.54	0.776
Bacteria	Bacteroidetes	NA	NA	NA	NA	OTU_1234	0.0124534	0.0156301	0.13	0.08	1.62	0.105	1	-4.78	3.922	-1.22	0.223	0.65	0.734
Bacteria	Bacteroidetes	NA	NA	NA	NA	OTU_1235	0.00542706	0.0158583	0.09	0.076	1.18	0.237	1	-3.83	4.924	-0.78	0.437	0.36	0.845
Bacteria	Bacteroidetes	Bacteroidia	Bacteroidales	Prevotellaceae	NA	OTU_1236	0.0114045	0.0146447	0.04	0.065	0.62	0.538	1	6.13	5.336	1.15	0.251	0.6	0.752
Bacteria	Candidatus Saccharibacteria	Saccharibacteria_genera_incertae_sedis	Saccharibacteria_genera_incertae_sedis	Saccharibacteria_genera_incertae_sedis	Saccharibacteria_genera_incertae_sedis	OTU_1237	0.0093372	0.00968929	0.02	0.058	0.34	0.73	1	-2.2	4.828	-0.46	0.649	0.19	0.927
Bacteria	Proteobacteria	Alphaproteobacteria	NA	NA	NA	OTU_1238	0.0107094	0.0143293	0	0.055	0	1	1	7.77	4.284	1.82	0.07	1.15	0.573
Bacteria	Bacteroidetes	NA	NA	NA	NA	OTU_1239	0.0105846	0.0112239	0.06	0.073	0.82	0.411	1	5.87	4.501	1.3	0.193	0.71	0.715
Bacteria	Bacteroidetes	Bacteroidia	Bacteroidales	Prevotellaceae	Prevotella	OTU_124	0.118188	0.103356	0.03	0.058	0.52	0.605	1	0.39	5.699	0.07	0.946	0.02	0.993
Bacteria	Firmicutes	Clostridia	Clostridiales	Lachnospiraceae	NA	OTU_1240	0.0102605	0.0100814	0.01	0.054	0.19	0.853	1	6.46	5.109	1.26	0.206	0.69	0.718
Bacteria	Firmicutes	NA	NA	NA	NA	OTU_1241	0.00840658	0.0142582	0.03	0.057	0.53	0.599	1	6.2	3.967	1.56	0.118	0.93	0.637
Bacteria	Bacteroidetes	NA	NA	NA	NA	OTU_1242	0.0156634	0.0168335	0.01	0.05	0.2	0.842	1	-9.88	3.646	-2.71	0.007	2.15	0.448
Bacteria	Bacteroidetes	Bacteroidia	Bacteroidales	NA	NA	OTU_1243	0.0153261	0.0164257	0.1	0.075	1.33	0.183	1	-4.25	3.733	-1.14	0.255	0.59	0.758
Bacteria	Bacteroidetes	Bacteroidia	Bacteroidales	NA	NA	OTU_1244	0.0103676	0.00923032	0	0.05	0	1	1	2.62	4.353	0.6	0.547	0.26	0.893
Bacteria	Bacteroidetes	Bacteroidia	Bacteroidales	Prevotellaceae	NA	OTU_1245	0.0104918	0.00686894	0.05	0.07	0.71	0.475	1	-0.45	5.693	-0.08	0.937	0.03	0.993
Bacteria	Bacteroidetes	NA	NA	NA	NA	OTU_1246	0.0153048	0.0217895	0.13	0.083	1.57	0.118	1	-3.32	3.24	-1.02	0.306	0.51	0.781
Bacteria	Firmicutes	Clostridia	Clostridiales	Ruminococcaceae	NA	OTU_1247	0.00965664	0.0189075	0	0.054	0	1	1	-0.73	5.586	-0.13	0.896	0.05	0.985
Bacteria	Firmicutes	Clostridia	Clostridiales	Lachnospiraceae	Butyrivibrio	OTU_1248	0.0132219	0.0128803	0.15	0.089	1.69	0.092	1	-3.18	3.756	-0.85	0.398	0.4	0.823
Bacteria	NA	NA	NA	NA	NA	OTU_1249	0.00970977	0.00977056	0.04	0.058	0.69	0.491	1	-2.14	4.318	-0.5	0.62	0.21	0.923
Bacteria	Firmicutes	Clostridia	Clostridiales	Lachnospiraceae	NA	OTU_125	0.0945676	0.115741	0.07	0.065	1.08	0.282	1	13.28	4.198	3.16	0.002	2.7	0.383
Bacteria	Bacteroidetes	Bacteroidia	Bacteroidales	Prevotellaceae	Prevotella	OTU_1250	0.0103694	0.0059863	0	0.056	0	1	1	0.63	7.921	0.08	0.936	0.03	0.993
Bacteria	Firmicutes	Clostridia	Clostridiales	Lachnospiraceae	NA	OTU_1251	0.010982	0.0146792	0	0.05	0	1	1	-8.68	4.017	-2.16	0.031	1.51	0.516
Bacteria	Firmicutes	Clostridia	Clostridiales	Ruminococcaceae	Oscillibacter	OTU_1252	0.00974399	0.00753925	0	0.062	0	1	1	7.84	5.534	1.42	0.157	0.8	0.681
Bacteria	Firmicutes	Clostridia	Clostridiales	Lachnospiraceae	NA	OTU_1253	0.00977129	0.0120989	0.02	0.055	0.36	0.716	1	6.12	4.523	1.35	0.176	0.75	0.699
Bacteria	Bacteroidetes	Bacteroidia	Bacteroidales	Prevotellaceae	Prevotella	OTU_1254	0.0114075	0.0087222	0.06	0.063	0.95	0.341	1	12.15	6.447	1.88	0.06	1.22	0.573
Bacteria	Bacteroidetes	Bacteroidia	Bacteroidales	Prevotellaceae	Prevotella	OTU_1255	0.00846601	0.0119322	0	0.074	0	1	1	-0.49	5.691	-0.09	0.931	0.03	0.992
Bacteria	Bacteroidetes	NA	NA	NA	NA	OTU_1256	0.0126478	0.0103853	0.05	0.063	0.79	0.428	1	-0.18	6.025	-0.03	0.977	0.01	0.998
Bacteria	Bacteroidetes	Bacteroidia	Bacteroidales	Prevotellaceae	Prevotella	OTU_1257	0.00738271	0.00718652	0	0.069	0	1	1	0.21	5.354	0.04	0.969	0.01	0.998
Bacteria	NA	NA	NA	NA	NA	OTU_1258	0.0103264	0.00904946	0.03	0.063	0.48	0.634	1	3.18	5.044	0.63	0.528	0.28	0.884
Bacteria	Bacteroidetes	Bacteroidia	Bacteroidales	Prevotellaceae	Prevotella	OTU_126	0.0720329	0.127213	0.19	0.103	1.84	0.065	1	0.4	2.505	0.16	0.873	0.06	0.979
Bacteria	Firmicutes	Clostridia	Clostridiales	Ruminococcaceae	NA	OTU_1260	0.0109353	0.0132866	0	0.059	0	1	1	-0.7	6.602	-0.11	0.916	0.04	0.987
Bacteria	Firmicutes	Clostridia	Clostridiales	NA	NA	OTU_1261	0.00947432	0.0120768	0.14	0.089	1.57	0.116	1	8.93	4.52	1.98	0.049	1.31	0.552
Bacteria	Proteobacteria	Alphaproteobacteria	Rhodospirillales	Acetobacteraceae	Acetobacter	OTU_1262	0.0222701	0.036074	0.05	0.064	0.78	0.435	1	5.63	4.934	1.14	0.254	0.6	0.756
Bacteria	Firmicutes	Clostridia	Clostridiales	Ruminococcaceae	NA	OTU_1263	0.0144875	0.0135384	0.08	0.065	1.23	0.219	1	-4.86	4.727	-1.03	0.304	0.52	0.781
Bacteria	Bacteroidetes	Bacteroidia	Bacteroidales	Prevotellaceae	NA	OTU_1264	0.00785923	0.00725333	0	0.052	0	1	1	3.49	5.689	0.61	0.54	0.27	0.891
Bacteria	Firmicutes	Clostridia	Clostridiales	Lachnospiraceae	NA	OTU_1265	0.00929161	0.00939255	0	0.047	0	1	1	1.82	5.305	0.34	0.731	0.14	0.946
Bacteria	Firmicutes	Clostridia	Clostridiales	Ruminococcaceae	NA	OTU_1266	0.004657	0.0131147	0	0.05	0	1	1	2.34	5.282	0.44	0.658	0.18	0.93
Bacteria	Bacteroidetes	Bacteroidia	Bacteroidales	Prevotellaceae	NA	OTU_1267	0.00899988	0.0139255	0	0.05	0	1	1	0.98	3.834	0.26	0.799	0.1	0.961
Bacteria	Bacteroidetes	Bacteroidia	Bacteroidales	Prevotellaceae	Prevotella	OTU_1268	0.0115252	0.0229255	0.07	0.073	0.96	0.338	1	-3.24	3.589	-0.9	0.367	0.44	0.807
Bacteria	Bacteroidetes	Bacteroidia	Bacteroidales	Prevotellaceae	Prevotella	OTU_1269	0.00834062	0.00975754	0	0.06	0	1	1	11.1	5.203	2.13	0.033	1.48	0.518
Bacteria	Bacteroidetes	Bacteroidia	Bacteroidales	Prevotellaceae	Prevotella	OTU_127	0.138684	0.130961	0	0.049	0	1	1	-2.16	5.187	-0.42	0.677	0.17	0.937
Bacteria	Bacteroidetes	Bacteroidia	Bacteroidales	NA	NA	OTU_1270	0.00957934	0.0104996	0.08	0.075	1.07	0.286	1	-0.43	4.554	-0.09	0.925	0.03	0.989
Bacteria	Bacteroidetes	Bacteroidia	Bacteroidales	Prevotellaceae	NA	OTU_1271	0.00919046	0.0113353	0	0.061	0	1	1	-1	5.102	-0.2	0.844	0.07	0.973
Bacteria	Bacteroidetes	Bacteroidia	Bacteroidales	Prevotellaceae	NA	OTU_1272	0.00848031	0.0102455	0	0.051	0	1	1	-0.03	4.226	-0.01	0.994	0	0.999
Bacteria	Bacteroidetes	Bacteroidia	Bacteroidales	NA	NA	OTU_1273	0.00733924	0.0082262	0.04	0.061	0.66	0.512	1	2.34	5.409	0.43	0.665	0.18	0.932
Bacteria	Firmicutes	Clostridia	Clostridiales	NA	NA	OTU_1274	0.00766269	0.00713889	0.04	0.064	0.62	0.532	1	7.82	4.411	1.77	0.076	1.12	0.573
Bacteria	NA	NA	NA	NA	NA	OTU_1275	0.00943849	0.00911623	0.09	0.069	1.3	0.193	1	0.88	4.238	0.21	0.835	0.08	0.971
Bacteria	NA	NA	NA	NA	NA	OTU_1276	0.00935743	0.0102458	0.02	0.053	0.38	0.706	1	3.52	4.596	0.77	0.443	0.35	0.847
Bacteria	Bacteroidetes	NA	NA	NA	NA	OTU_1277	0.013631	0.0137092	0.11	0.07	1.57	0.117	1	-7.19	4.002	-1.8	0.073	1.14	0.573
Bacteria	Firmicutes	Clostridia	Clostridiales	Lachnospiraceae	Lachnospiracea_incertae_sedis	OTU_1278	0.00955936	0.00949129	0	0.045	0	1	1	1.66	4.852	0.34	0.733	0.13	0.947
Bacteria	Bacteroidetes	Bacteroidia	Bacteroidales	Prevotellaceae	NA	OTU_1279	0.00981679	0.0133476	0.17	0.094	1.81	0.071	1	0.94	5.421	0.17	0.863	0.06	0.976
Bacteria	Bacteroidetes	Bacteroidia	Bacteroidales	Prevotellaceae	NA	OTU_128	0.127525	0.131383	0	0.066	0	1	1	11.02	6.839	1.61	0.107	0.97	0.614
Bacteria	Bacteroidetes	Bacteroidia	Bacteroidales	NA	NA	OTU_1281	0.0132254	0.0123171	0.03	0.055	0.55	0.586	1	5.56	4.276	1.3	0.194	0.71	0.715
Bacteria	Bacteroidetes	Bacteroidia	Bacteroidales	NA	NA	OTU_1282	0.0176344	0.0431755	0.12	0.085	1.41	0.158	1	0.34	3.365	0.1	0.92	0.04	0.988
Bacteria	Bacteroidetes	Bacteroidia	Bacteroidales	Prevotellaceae	Prevotella	OTU_1283	0.00579085	0.00975875	0.06	0.067	0.9	0.371	1	2.04	4.298	0.47	0.636	0.2	0.927
Bacteria	Bacteroidetes	Bacteroidia	Bacteroidales	Prevotellaceae	Prevotella	OTU_1284	0.00966106	0.00774314	0.01	0.051	0.2	0.845	1	1.26	6.5	0.19	0.846	0.07	0.973
Bacteria	Bacteroidetes	NA	NA	NA	NA	OTU_1285	0.00734634	0.011648	0.12	0.086	1.4	0.163	1	9.84	3.847	2.56	0.011	1.96	0.448
Bacteria	Bacteroidetes	Bacteroidia	Bacteroidales	Prevotellaceae	Prevotella	OTU_1286	0.00529093	0.00650822	0.07	0.074	0.95	0.344	1	1.88	6.619	0.28	0.777	0.11	0.956
Bacteria	Bacteroidetes	Bacteroidia	Bacteroidales	Prevotellaceae	NA	OTU_1287	0.0117297	0.00898219	0.1	0.086	1.16	0.245	1	-9.72	6.499	-1.5	0.135	0.87	0.663
Bacteria	Bacteroidetes	NA	NA	NA	NA	OTU_1288	0.0111692	0.0100152	0.04	0.064	0.62	0.532	1	1.27	3.951	0.32	0.747	0.13	0.951
Bacteria	Firmicutes	Clostridia	Clostridiales	NA	NA	OTU_1289	0.0105237	0.0122763	0.01	0.057	0.18	0.861	1	3.86	4.459	0.86	0.387	0.41	0.82
Bacteria	Bacteroidetes	Bacteroidia	Bacteroidales	Prevotellaceae	NA	OTU_129	0.107153	0.0732828	0	0.061	0	1	1	9.13	5.884	1.55	0.121	0.92	0.643
Bacteria	Spirochaetes	Spirochaetia	Spirochaetales	Spirochaetaceae	NA	OTU_1290	0.0102425	0.00830184	0	0.054	0	1	1	11.46	6.886	1.66	0.097	1.01	0.594
Bacteria	Bacteroidetes	Bacteroidia	Bacteroidales	NA	NA	OTU_1291	0.0106089	0.0118551	0	0.066	0	1	1	6.42	5.075	1.26	0.206	0.69	0.718
Bacteria	Proteobacteria	NA	NA	NA	NA	OTU_1292	0.0110981	0.0122575	0.05	0.064	0.78	0.435	1	-3.3	3.64	-0.91	0.364	0.44	0.807
Bacteria	Firmicutes	Clostridia	Clostridiales	Lachnospiraceae	NA	OTU_1293	0.0103415	0.00780782	0	0.051	0	1	1	-2.4	5.339	-0.45	0.654	0.18	0.93
Bacteria	Firmicutes	Clostridia	Clostridiales	Lachnospiraceae	NA	OTU_1294	0.00949323	0.00988704	0.05	0.064	0.78	0.435	1	15.76	6.264	2.52	0.012	1.92	0.448
Bacteria	Bacteroidetes	NA	NA	NA	NA	OTU_1295	0.0123912	0.0196823	0.15	0.083	1.81	0.071	1	-9.64	3.632	-2.65	0.008	2.1	0.448
Bacteria	NA	NA	NA	NA	NA	OTU_1296	0.00885662	0.00951866	0	0.052	0	1	1	2.27	4.336	0.52	0.6	0.22	0.915
Bacteria	NA	NA	NA	NA	NA	OTU_1297	0.0121787	0.0151643	0	0.05	0	1	1	3.47	4.57	0.76	0.447	0.35	0.847
Bacteria	NA	NA	NA	NA	NA	OTU_1299	0.00577974	0.00889686	0.01	0.044	0.23	0.82	1	0.3	4.073	0.07	0.942	0.03	0.993
Bacteria	NA	NA	NA	NA	NA	OTU_13	1.02155	0.566605	0	0.057	0	1	1	5.83	6.702	0.87	0.385	0.41	0.819
Bacteria	Bacteroidetes	NA	NA	NA	NA	OTU_130	0.120871	0.0954162	0.01	0.057	0.18	0.861	1	4.98	2.94	1.7	0.091	1.04	0.584
Bacteria	Firmicutes	Clostridia	Clostridiales	Lachnospiraceae	NA	OTU_1300	0.00842	0.0148794	0.08	0.068	1.18	0.24	1	5	3.456	1.45	0.149	0.83	0.675
Bacteria	Bacteroidetes	Bacteroidia	Bacteroidales	Prevotellaceae	NA	OTU_1301	0.0083071	0.0150414	0.08	0.072	1.11	0.267	1	-4.81	4.039	-1.19	0.234	0.63	0.741
Bacteria	Bacteroidetes	Bacteroidia	Bacteroidales	NA	NA	OTU_1303	0.00867926	0.00749974	0	0.065	0	1	1	4.2	4.628	0.91	0.365	0.44	0.807
Bacteria	Bacteroidetes	NA	NA	NA	NA	OTU_1304	0.0142152	0.0316603	0.28	0.108	2.59	0.01	1	-4.57	3.853	-1.19	0.236	0.63	0.742
Bacteria	SR1	SR1_genera_incertae_sedis	SR1_genera_incertae_sedis	SR1_genera_incertae_sedis	SR1_genera_incertae_sedis	OTU_1305	0.0155158	0.0202519	0	0.055	0	1	1	-0.89	3.996	-0.22	0.824	0.08	0.969
Bacteria	Bacteroidetes	Bacteroidia	Bacteroidales	NA	NA	OTU_1306	0.0121613	0.0138342	0.21	0.11	1.91	0.057	1	1.76	5.281	0.33	0.739	0.13	0.95
Bacteria	Bacteroidetes	NA	NA	NA	NA	OTU_1307	0.0119034	0.0118267	0	0.059	0	1	1	-5.35	4.31	-1.24	0.215	0.67	0.726
Bacteria	NA	NA	NA	NA	NA	OTU_1308	0.00856462	0.00616079	0.04	0.066	0.61	0.545	1	-3.65	6.485	-0.56	0.574	0.24	0.905
Bacteria	Firmicutes	Clostridia	Clostridiales	Ruminococcaceae	NA	OTU_1309	0.00692114	0.0166502	0	0.049	0	1	1	-0.7	4.454	-0.16	0.875	0.06	0.98
Bacteria	Firmicutes	Clostridia	Clostridiales	Ruminococcaceae	NA	OTU_131	0.132247	0.146768	0.05	0.063	0.79	0.428	1	9.99	5.069	1.97	0.049	1.31	0.552
Bacteria	Firmicutes	Clostridia	Clostridiales	NA	NA	OTU_1311	0.00718332	0.00646601	0.04	0.067	0.6	0.551	1	2.39	5.326	0.45	0.654	0.18	0.93
Bacteria	Bacteroidetes	Bacteroidia	Bacteroidales	NA	NA	OTU_1312	0.00858948	0.00901779	0.14	0.087	1.61	0.108	1	-4.05	3.961	-1.02	0.307	0.51	0.781
Bacteria	Firmicutes	Clostridia	Clostridiales	Ruminococcaceae	NA	OTU_1313	0.0103947	0.0239063	0.03	0.063	0.48	0.634	1	6.47	4.007	1.62	0.107	0.97	0.613
Bacteria	Firmicutes	Clostridia	Clostridiales	Ruminococcaceae	NA	OTU_1313	0.0103947	0.0239063	0.03	0.063	0.48	0.634	1	6.47	4.007	1.62	0.107	0.97	0.613
Bacteria	Bacteroidetes	Bacteroidia	Bacteroidales	NA	NA	OTU_1315	0.00945584	0.0095293	0.02	0.06	0.33	0.739	1	0.87	4.085	0.21	0.831	0.08	0.969
Bacteria	Candidatus Saccharibacteria	Saccharibacteria_genera_incertae_sedis	Saccharibacteria_genera_incertae_sedis	Saccharibacteria_genera_incertae_sedis	Saccharibacteria_genera_incertae_sedis	OTU_1316	0.0119258	0.0129896	0.01	0.046	0.22	0.828	1	-0.94	3.79	-0.25	0.804	0.09	0.963
Bacteria	Firmicutes	Clostridia	Clostridiales	Ruminococcaceae	NA	OTU_1317	0.0104691	0.013227	0.09	0.072	1.25	0.212	1	-9.39	4.412	-2.13	0.034	1.47	0.518
Bacteria	Bacteroidetes	Bacteroidia	Bacteroidales	NA	NA	OTU_1318	0.0109992	0.0163708	0.13	0.083	1.57	0.118	1	0.39	3.475	0.11	0.911	0.04	0.986
Bacteria	Bacteroidetes	Bacteroidia	Bacteroidales	Prevotellaceae	Hallella	OTU_1319	0.013272	0.0190946	0.05	0.073	0.68	0.494	1	-3.25	3.047	-1.07	0.286	0.54	0.776
Bacteria	Bacteroidetes	Bacteroidia	Bacteroidales	Prevotellaceae	NA	OTU_132	0.121036	0.083619	0	0.061	0	1	1	-6.84	6.361	-1.08	0.282	0.55	0.774
Bacteria	NA	NA	NA	NA	NA	OTU_1320	0.0115001	0.010067	0	0.051	0	1	1	-5.01	4.692	-1.07	0.285	0.55	0.776
Bacteria	Tenericutes	Mollicutes	Anaeroplasmatales	Anaeroplasmataceae	Anaeroplasma	OTU_1321	0.0135885	0.0156354	0.08	0.077	1.04	0.299	1	-3.28	4.305	-0.76	0.446	0.35	0.847
Bacteria	NA	NA	NA	NA	NA	OTU_1322	0.0105993	0.0119962	0.07	0.067	1.04	0.296	1	-9.44	4.345	-2.17	0.03	1.52	0.516
Bacteria	Firmicutes	Clostridia	Clostridiales	Lachnospiraceae	NA	OTU_1323	0.00918945	0.0123998	0.01	0.057	0.18	0.861	1	-0.55	4.851	-0.11	0.909	0.04	0.986
Bacteria	Bacteroidetes	Bacteroidia	Bacteroidales	NA	NA	OTU_1324	0.00688588	0.0091358	0.12	0.076	1.58	0.115	1	1.18	4.405	0.27	0.789	0.1	0.958
Bacteria	Bacteroidetes	NA	NA	NA	NA	OTU_1325	0.0101589	0.01491	0.13	0.082	1.59	0.113	1	1.57	3.43	0.46	0.647	0.19	0.927
Bacteria	Bacteroidetes	Bacteroidia	Bacteroidales	NA	NA	OTU_1326	0.0131272	0.0261836	0.08	0.071	1.13	0.26	1	1	3.899	0.26	0.799	0.1	0.961
Bacteria	NA	NA	NA	NA	NA	OTU_1327	0.00851779	0.00678255	0.01	0.052	0.19	0.848	1	3.87	6.122	0.63	0.528	0.28	0.884
Bacteria	Bacteroidetes	Bacteroidia	Bacteroidales	Prevotellaceae	NA	OTU_1328	0.00964438	0.00819132	0.02	0.061	0.33	0.743	1	1.63	5.331	0.31	0.76	0.12	0.953
Bacteria	Spirochaetes	Spirochaetia	Spirochaetales	Spirochaetaceae	Treponema	OTU_1329	0.00870211	0.00746901	0	0.062	0	1	1	-0.48	6.28	-0.08	0.939	0.03	0.993
Bacteria	Fibrobacteres	Fibrobacteria	Fibrobacterales	Fibrobacteraceae	Fibrobacter	OTU_133	0.100754	0.085808	0	0.052	0	1	1	-4.92	5.897	-0.84	0.404	0.39	0.829
Bacteria	Bacteroidetes	NA	NA	NA	NA	OTU_1330	0.0108111	0.00764456	0	0.054	0	1	1	0.87	6.484	0.14	0.893	0.05	0.985
Bacteria	Bacteroidetes	NA	NA	NA	NA	OTU_1331	0.0129805	0.0110713	0.04	0.054	0.74	0.459	1	2.45	4.301	0.57	0.57	0.24	0.9
Bacteria	Bacteroidetes	Bacteroidia	Bacteroidales	Prevotellaceae	Prevotella	OTU_1332	0.00848297	0.0135581	0	0.057	0	1	1	4.01	4.672	0.86	0.391	0.41	0.822
Bacteria	Bacteroidetes	Bacteroidia	Bacteroidales	NA	NA	OTU_1333	0.00902457	0.0105536	0.23	0.107	2.15	0.032	1	-4.82	4.005	-1.2	0.229	0.64	0.74
Bacteria	Firmicutes	Clostridia	Clostridiales	Lachnospiraceae	NA	OTU_1334	0.00765255	0.00675243	0	0.056	0	1	1	2.58	5.497	0.47	0.638	0.2	0.927
Bacteria	Firmicutes	Negativicutes	Selenomonadales	NA	NA	OTU_1336	0.0105789	0.00829974	0.04	0.057	0.7	0.483	1	0.52	5.864	0.09	0.928	0.03	0.991
Bacteria	Firmicutes	Negativicutes	Selenomonadales	NA	NA	OTU_1337	0.0101094	0.00760414	0.08	0.063	1.27	0.205	1	6.1	5.993	1.02	0.309	0.51	0.781
Bacteria	Firmicutes	Clostridia	Clostridiales	Ruminococcaceae	NA	OTU_1339	0.0101642	0.011829	0	0.049	0	1	1	2.56	4.297	0.6	0.551	0.26	0.895
Bacteria	Bacteroidetes	Bacteroidia	Bacteroidales	Prevotellaceae	NA	OTU_134	0.10343	0.0775745	0	0.064	0	1	1	-0.26	5.834	-0.04	0.964	0.02	0.997
Bacteria	Firmicutes	NA	NA	NA	NA	OTU_1340	0.00987245	0.00878501	0	0.057	0	1	1	-0.18	4.915	-0.04	0.97	0.01	0.998
Bacteria	NA	NA	NA	NA	NA	OTU_1341	0.010185	0.0154262	0.24	0.108	2.22	0.027	1	0.78	3.704	0.21	0.835	0.08	0.97
Bacteria	Firmicutes	Clostridia	Clostridiales	Ruminococcaceae	NA	OTU_1342	0.0115658	0.0140275	0.05	0.062	0.81	0.42	1	-3.06	3.758	-0.82	0.415	0.38	0.836
Bacteria	Firmicutes	Clostridia	Clostridiales	Lachnospiraceae	NA	OTU_1343	0.00932051	0.0099154	0.03	0.057	0.53	0.599	1	5.37	6.314	0.85	0.396	0.4	0.823
Bacteria	Bacteroidetes	Bacteroidia	Bacteroidales	NA	NA	OTU_1344	0.00964474	0.0106254	0	0.045	0	1	1	-0.94	5.735	-0.16	0.871	0.06	0.978
Bacteria	Bacteroidetes	NA	NA	NA	NA	OTU_1346	0.0121821	0.0205766	0.24	0.098	2.45	0.015	1	-10.08	3.478	-2.9	0.004	2.4	0.383
Bacteria	Proteobacteria	NA	NA	NA	NA	OTU_1347	0.00945542	0.00848062	0	0.054	0	1	1	2.21	4.256	0.52	0.604	0.22	0.916
Bacteria	Bacteroidetes	Bacteroidia	Bacteroidales	Prevotellaceae	Alloprevotella	OTU_1348	0.00785611	0.0137964	0.35	0.117	2.99	0.003	1	-2.61	3.962	-0.66	0.511	0.29	0.879
Bacteria	Bacteroidetes	NA	NA	NA	NA	OTU_1349	0.00929693	0.00681741	0	0.048	0	1	1	7.27	6.105	1.19	0.234	0.63	0.741
Bacteria	Bacteroidetes	Bacteroidia	Bacteroidales	Prevotellaceae	NA	OTU_135	0.122111	0.0880302	0	0.066	0	1	1	6.14	6.039	1.02	0.309	0.51	0.781
Bacteria	Bacteroidetes	Bacteroidia	Bacteroidales	NA	NA	OTU_1350	0.00833669	0.00868353	0	0.048	0	1	1	4.83	4.89	0.99	0.323	0.49	0.785
Bacteria	Firmicutes	Clostridia	Clostridiales	Lachnospiraceae	NA	OTU_1351	0.00901964	0.0144543	0.02	0.058	0.34	0.73	1	5.46	4.492	1.22	0.224	0.65	0.736
Bacteria	Bacteroidetes	Bacteroidia	Bacteroidales	Prevotellaceae	NA	OTU_1352	0.00902844	0.0121259	0.04	0.059	0.68	0.498	1	9.59	3.825	2.51	0.012	1.92	0.448
Bacteria	NA	NA	NA	NA	NA	OTU_1353	0.00648353	0.00777134	0.02	0.054	0.37	0.711	1	6.68	5.177	1.29	0.197	0.71	0.718
Bacteria	Firmicutes	Clostridia	Clostridiales	Ruminococcaceae	NA	OTU_1354	0.0095937	0.0121056	0.02	0.059	0.34	0.735	1	6.49	3.738	1.74	0.083	1.08	0.573
Bacteria	Bacteroidetes	NA	NA	NA	NA	OTU_1355	0.011488	0.0197754	0.04	0.066	0.61	0.545	1	-7.34	3.488	-2.1	0.036	1.44	0.518
Bacteria	Bacteroidetes	Bacteroidia	Bacteroidales	Prevotellaceae	NA	OTU_1356	0.00896472	0.00973271	0	0.069	0	1	1	4.99	5.404	0.92	0.356	0.45	0.801
Bacteria	Bacteroidetes	Bacteroidia	Bacteroidales	NA	NA	OTU_1357	0.0129502	0.0132136	0.24	0.103	2.33	0.02	1	1.29	4.386	0.3	0.768	0.11	0.954
Bacteria	Bacteroidetes	Bacteroidia	Bacteroidales	Prevotellaceae	Prevotella	OTU_1358	0.00594523	0.00712443	0	0.055	0	1	1	-2.4	5.597	-0.43	0.668	0.18	0.934
Bacteria	Bacteroidetes	Bacteroidia	Bacteroidales	NA	NA	OTU_1359	0.00918935	0.0106375	0.04	0.06	0.67	0.505	1	5.03	4.499	1.12	0.264	0.58	0.763
Bacteria	Bacteroidetes	NA	NA	NA	NA	OTU_136	0.147871	0.116262	0.04	0.056	0.71	0.475	1	-3.46	3.183	-1.09	0.277	0.56	0.77
Bacteria	Bacteroidetes	Bacteroidia	Bacteroidales	Porphyromonadaceae	NA	OTU_1360	0.0101597	0.00783294	0	0.053	0	1	1	3.82	5.832	0.66	0.512	0.29	0.879
Bacteria	NA	NA	NA	NA	NA	OTU_1361	0.0050926	0.00786726	0.04	0.058	0.69	0.491	1	-5.26	6.966	-0.76	0.45	0.35	0.847
Bacteria	Firmicutes	Clostridia	Clostridiales	Lachnospiraceae	NA	OTU_1362	0.00411661	0.00575805	0	0.062	0	1	1	-3.52	5.301	-0.66	0.507	0.29	0.879
Bacteria	Bacteroidetes	Bacteroidia	Bacteroidales	Prevotellaceae	NA	OTU_1363	0.0100859	0.0155381	0.11	0.075	1.47	0.143	1	-13.24	4.168	-3.18	0.002	2.7	0.383
Bacteria	Firmicutes	Clostridia	Clostridiales	Ruminococcaceae	NA	OTU_1364	0.00816679	0.0115921	0.11	0.083	1.33	0.185	1	6.13	4.235	1.45	0.148	0.83	0.675
Bacteria	NA	NA	NA	NA	NA	OTU_1365	0.00783542	0.00964386	0.07	0.069	1.01	0.311	1	-4.44	4.542	-0.98	0.329	0.48	0.788
Bacteria	Firmicutes	Clostridia	Clostridiales	Lachnospiraceae	NA	OTU_1366	0.00808785	0.00940431	0.03	0.065	0.46	0.645	1	0.33	4.349	0.08	0.94	0.03	0.993
Bacteria	Bacteroidetes	Bacteroidia	Bacteroidales	Prevotellaceae	NA	OTU_1367	0.00548802	0.00988445	0.06	0.067	0.9	0.371	1	8.64	4.298	2.01	0.045	1.35	0.543
Bacteria	NA	NA	NA	NA	NA	OTU_1368	0.00844912	0.0202135	0.27	0.111	2.43	0.015	1	-3.05	3.582	-0.85	0.394	0.4	0.823
Bacteria	Firmicutes	Clostridia	Clostridiales	Lachnospiraceae	NA	OTU_1369	0.00730124	0.00582789	0	0.066	0	1	1	8.07	5.947	1.36	0.175	0.76	0.699
Bacteria	Bacteroidetes	NA	NA	NA	NA	OTU_137	0.127603	0.0868785	0.07	0.074	0.95	0.344	1	-2.62	5.292	-0.49	0.621	0.21	0.923
Bacteria	Bacteroidetes	Bacteroidia	Bacteroidales	Prevotellaceae	Prevotella	OTU_1370	0.00730192	0.00720881	0.09	0.075	1.2	0.231	1	-1.31	4.331	-0.3	0.762	0.12	0.954
Bacteria	Bacteroidetes	Bacteroidia	Bacteroidales	Prevotellaceae	Prevotella	OTU_1371	0.00997275	0.00734418	0.05	0.069	0.72	0.469	1	11.86	5.267	2.25	0.025	1.6	0.51
Bacteria	Firmicutes	Clostridia	Clostridiales	NA	NA	OTU_1372	0.0115836	0.0118861	0.22	0.104	2.12	0.035	1	0.33	3.884	0.08	0.932	0.03	0.992
Bacteria	Bacteroidetes	Bacteroidia	Bacteroidales	Prevotellaceae	NA	OTU_1374	0.00617808	0.00599319	0.04	0.052	0.77	0.442	1	4.95	6.162	0.8	0.422	0.37	0.837
Bacteria	Bacteroidetes	Bacteroidia	Bacteroidales	NA	NA	OTU_1375	0.0121147	0.0152385	0.15	0.088	1.7	0.089	1	0.1	3.972	0.02	0.98	0.01	0.998
Bacteria	Firmicutes	Clostridia	Clostridiales	Lachnospiraceae	NA	OTU_1376	0.00977256	0.0102292	0.11	0.08	1.38	0.17	1	1	4.098	0.24	0.807	0.09	0.963
Bacteria	Proteobacteria	NA	NA	NA	NA	OTU_1377	0.00919348	0.0123091	0.03	0.059	0.51	0.611	1	-5.28	4.883	-1.08	0.28	0.55	0.772
Bacteria	Firmicutes	Clostridia	Clostridiales	NA	NA	OTU_1378	0.00812839	0.0120252	0.1	0.083	1.2	0.229	1	-2.99	3.819	-0.78	0.434	0.36	0.844
Bacteria	Firmicutes	Clostridia	Clostridiales	NA	NA	OTU_1379	0.00812578	0.0113967	0.18	0.11	1.64	0.102	1	-0.95	4.932	-0.19	0.847	0.07	0.973
Bacteria	Firmicutes	Clostridia	Clostridiales	Ruminococcaceae	NA	OTU_138	0.106094	0.119485	0	0.062	0	1	1	-3.22	7.515	-0.43	0.668	0.18	0.934
Bacteria	Firmicutes	Clostridia	Clostridiales	Lachnospiraceae	NA	OTU_1380	0.00779743	0.0068786	0.06	0.065	0.92	0.356	1	2.66	5.608	0.47	0.636	0.2	0.927
Bacteria	Firmicutes	Clostridia	Clostridiales	Ruminococcaceae	NA	OTU_1381	0.0112608	0.012578	0.09	0.075	1.2	0.231	1	-1.61	4.269	-0.38	0.706	0.15	0.942
Bacteria	NA	NA	NA	NA	NA	OTU_1382	0.00869536	0.0111808	0.05	0.065	0.77	0.442	1	-1.8	5.69	-0.32	0.751	0.12	0.952
Bacteria	NA	NA	NA	NA	NA	OTU_1383	0.00895346	0.00822886	0.01	0.056	0.18	0.858	1	-10.84	5.175	-2.1	0.037	1.43	0.518
Bacteria	Bacteroidetes	Bacteroidia	Bacteroidales	NA	NA	OTU_1384	0.0123488	0.0158055	0.09	0.073	1.23	0.218	1	-6.8	3.861	-1.76	0.078	1.11	0.573
Bacteria	Bacteroidetes	Bacteroidia	Bacteroidales	NA	NA	OTU_1385	0.00976667	0.00940105	0	0.06	0	1	1	-2.97	4.018	-0.74	0.46	0.34	0.855
Bacteria	Bacteroidetes	Bacteroidia	Bacteroidales	Prevotellaceae	Prevotella	OTU_1386	0.00773756	0.00634173	0.01	0.05	0.2	0.842	1	7.97	7.198	1.11	0.269	0.57	0.763
Bacteria	Firmicutes	Clostridia	Clostridiales	Lachnospiraceae	NA	OTU_1388	0.00831602	0.0073486	0	0.051	0	1	1	-1.65	4.855	-0.34	0.734	0.13	0.947
Bacteria	Bacteroidetes	Bacteroidia	Bacteroidales	Prevotellaceae	NA	OTU_1389	0.00735624	0.0110938	0.11	0.073	1.51	0.132	1	1.01	4.778	0.21	0.833	0.08	0.97
Bacteria	Bacteroidetes	Bacteroidia	Bacteroidales	Prevotellaceae	Prevotella	OTU_139	0.0800384	0.328881	0.14	0.087	1.61	0.108	1	1.95	2.402	0.81	0.417	0.38	0.836
Bacteria	Firmicutes	Clostridia	Clostridiales	Ruminococcaceae	Saccharofermentans	OTU_1390	0.00741863	0.00739128	0	0.046	0	1	1	10.86	5.517	1.97	0.049	1.31	0.552
Bacteria	Firmicutes	Clostridia	Clostridiales	Lachnospiraceae	NA	OTU_1392	0.00929095	0.0190546	0.16	0.095	1.68	0.093	1	2.91	4.398	0.66	0.509	0.29	0.879
Bacteria	Bacteroidetes	Bacteroidia	Bacteroidales	Prevotellaceae	NA	OTU_1393	0.00713719	0.00484331	0	0.045	0	1	1	12.97	7.641	1.7	0.09	1.05	0.584
Bacteria	Firmicutes	Clostridia	Clostridiales	NA	NA	OTU_1394	0.00794009	0.0074958	0.09	0.074	1.22	0.224	1	7.24	5.126	1.41	0.158	0.8	0.682
Bacteria	Bacteroidetes	Bacteroidia	Bacteroidales	NA	NA	OTU_1395	0.00847803	0.00890751	0.05	0.068	0.74	0.462	1	-4.73	4.1	-1.15	0.249	0.6	0.749
Bacteria	Bacteroidetes	Bacteroidia	Bacteroidales	Prevotellaceae	Prevotella	OTU_1396	0.00723241	0.00581214	0	0.053	0	1	1	4.61	6.95	0.66	0.507	0.29	0.879
Bacteria	Bacteroidetes	Bacteroidia	Bacteroidales	Prevotellaceae	Prevotella	OTU_1397	0.0106405	0.0160366	0.01	0.057	0.18	0.861	1	-6.06	3.653	-1.66	0.098	1.01	0.594
Bacteria	Bacteroidetes	NA	NA	NA	NA	OTU_1398	0.00761443	0.0358113	0	0.051	0	1	1	7.85	4.481	1.75	0.08	1.1	0.573
Bacteria	Bacteroidetes	Bacteroidia	Bacteroidales	Prevotellaceae	Prevotella	OTU_1399	0.0064894	0.00986503	0.13	0.077	1.69	0.092	1	-3.61	4.581	-0.79	0.432	0.36	0.842
Bacteria	Bacteroidetes	Bacteroidia	Bacteroidales	Prevotellaceae	Prevotella	OTU_14	0.850994	0.432982	0.01	0.053	0.19	0.85	1	-1.95	7.835	-0.25	0.804	0.09	0.963
Bacteria	Bacteroidetes	Bacteroidia	Bacteroidales	NA	NA	OTU_140	0.108503	0.0804517	0	0.056	0	1	1	2.52	4.903	0.52	0.607	0.22	0.916
Bacteria	Bacteroidetes	Bacteroidia	Bacteroidales	NA	NA	OTU_1400	0.00890332	0.0113175	0.03	0.053	0.57	0.572	1	7.24	4.262	1.7	0.09	1.05	0.584
Bacteria	Firmicutes	Negativicutes	Selenomonadales	Veillonellaceae	NA	OTU_1401	0.00932192	0.0121834	0.13	0.08	1.62	0.105	1	-3.17	3.717	-0.85	0.394	0.4	0.823
Bacteria	Bacteroidetes	Sphingobacteriia	Sphingobacteriales	NA	NA	OTU_1402	0.00956988	0.0122918	0	0.058	0	1	1	0.36	3.417	0.11	0.915	0.04	0.987
Bacteria	Firmicutes	Clostridia	Clostridiales	Lachnospiraceae	Butyrivibrio	OTU_1403	0.0092863	0.0182276	0.04	0.065	0.62	0.538	1	-2.92	3.283	-0.89	0.374	0.43	0.812
Bacteria	NA	NA	NA	NA	NA	OTU_1404	0.00841649	0.00838304	0	0.048	0	1	1	3.22	4.465	0.72	0.471	0.33	0.86
Bacteria	Firmicutes	Clostridia	Clostridiales	Lachnospiraceae	NA	OTU_1406	0.00813723	0.00831333	0	0.051	0	1	1	2.05	5.837	0.35	0.725	0.14	0.946
Bacteria	Bacteroidetes	NA	NA	NA	NA	OTU_1407	0.0113828	0.0138771	0.1	0.079	1.27	0.206	1	6.56	4.414	1.49	0.137	0.86	0.665
Bacteria	Firmicutes	Clostridia	Clostridiales	Ruminococcaceae	NA	OTU_1408	0.0111296	0.0136375	0.01	0.049	0.2	0.838	1	-2.21	4.943	-0.45	0.654	0.18	0.93
Bacteria	Firmicutes	NA	NA	NA	NA	OTU_1409	0.00987044	0.0136961	0.14	0.087	1.61	0.108	1	4.67	3.507	1.33	0.184	0.74	0.708
Bacteria	Bacteroidetes	Bacteroidia	Bacteroidales	Prevotellaceae	NA	OTU_141	0.0733175	0.0721267	0.01	0.052	0.19	0.848	1	1.79	3.839	0.46	0.642	0.19	0.927
Bacteria	Firmicutes	Clostridia	Clostridiales	NA	NA	OTU_1411	0.00619534	0.0121866	0.06	0.067	0.9	0.371	1	2.32	3.935	0.59	0.555	0.26	0.895
Bacteria	NA	NA	NA	NA	NA	OTU_1412	0.0128749	0.0150785	0.14	0.078	1.79	0.073	1	-3.94	3.86	-1.02	0.308	0.51	0.781
Bacteria	Bacteroidetes	NA	NA	NA	NA	OTU_1413	0.00854952	0.00920695	0.08	0.075	1.07	0.286	1	5.08	4.931	1.03	0.303	0.52	0.781
Bacteria	Firmicutes	Clostridia	Clostridiales	Clostridiales_Incertae Sedis XIII	Anaerovorax	OTU_1414	0.0107527	0.00902377	0.04	0.064	0.62	0.532	1	14.42	6.092	2.37	0.018	1.74	0.468
Bacteria	Bacteroidetes	Bacteroidia	Bacteroidales	Prevotellaceae	Prevotella	OTU_1415	0.0117289	0.0117154	0.24	0.112	2.14	0.032	1	-1.72	3.853	-0.44	0.656	0.18	0.93
Bacteria	NA	NA	NA	NA	NA	OTU_1416	0.00894101	0.00923951	0.04	0.06	0.67	0.505	1	-4.99	4.703	-1.06	0.289	0.54	0.776
Bacteria	Proteobacteria	Alphaproteobacteria	NA	NA	NA	OTU_1417	0.00872666	0.0116915	0	0.047	0	1	1	2.19	4.79	0.46	0.647	0.19	0.927
Bacteria	Bacteroidetes	NA	NA	NA	NA	OTU_1418	0.0084624	0.0147543	0.02	0.049	0.41	0.683	1	-4.3	4.22	-1.02	0.309	0.51	0.781
Bacteria	Bacteroidetes	Bacteroidia	Bacteroidales	Prevotellaceae	Prevotella	OTU_1419	0.00650939	0.0139524	0.03	0.064	0.47	0.639	1	-0.74	5.924	-0.12	0.901	0.05	0.985
Bacteria	Firmicutes	Clostridia	Clostridiales	Lachnospiraceae	NA	OTU_142	0.110228	0.0828891	0	0.067	0	1	1	4.64	6.961	0.67	0.505	0.3	0.879
Bacteria	NA	NA	NA	NA	NA	OTU_1420	0.0109424	0.00961163	0.12	0.084	1.43	0.154	1	-5.69	5.359	-1.06	0.289	0.54	0.776
Bacteria	Bacteroidetes	NA	NA	NA	NA	OTU_1421	0.00854609	0.00894028	0	0.042	0	1	1	-5.8	5.007	-1.16	0.247	0.61	0.748
Bacteria	Bacteroidetes	Bacteroidia	Bacteroidales	Prevotellaceae	NA	OTU_1422	0.0111281	0.0136729	0.02	0.053	0.38	0.706	1	5.98	3.315	1.8	0.071	1.15	0.573
Bacteria	Spirochaetes	Spirochaetia	Spirochaetales	Spirochaetaceae	Treponema	OTU_1423	0.00952416	0.0117633	0	0.053	0	1	1	-3.24	4.563	-0.71	0.479	0.32	0.864
Bacteria	Firmicutes	Clostridia	Clostridiales	NA	NA	OTU_1424	0.00930148	0.0142667	0.1	0.077	1.3	0.194	1	-9	4.024	-2.24	0.026	1.59	0.516
Bacteria	Bacteroidetes	Bacteroidia	Bacteroidales	Prevotellaceae	Prevotella	OTU_1425	0.0100149	0.00758742	0.12	0.085	1.41	0.158	1	-3.46	6.46	-0.54	0.592	0.23	0.912
Bacteria	Bacteroidetes	NA	NA	NA	NA	OTU_1426	0.0122814	0.013472	0.08	0.067	1.19	0.233	1	0.82	4.211	0.19	0.846	0.07	0.973
Bacteria	Bacteroidetes	Bacteroidia	Bacteroidales	Prevotellaceae	Prevotella	OTU_1427	0.0105433	0.0133083	0	0.058	0	1	1	9.37	4	2.34	0.019	1.72	0.475
Bacteria	NA	NA	NA	NA	NA	OTU_1428	0.00708366	0.0125916	0.07	0.067	1.04	0.296	1	0.66	4.733	0.14	0.889	0.05	0.984
Bacteria	Fibrobacteres	Fibrobacteria	Fibrobacterales	Fibrobacteraceae	Fibrobacter	OTU_143	0.0993286	0.106607	0	0.059	0	1	1	-2.07	5.16	-0.4	0.689	0.16	0.94
Bacteria	Firmicutes	Clostridia	Clostridiales	NA	NA	OTU_1430	0.0115362	0.0178994	0.07	0.072	0.97	0.331	1	-2.67	4.318	-0.62	0.537	0.27	0.89
Bacteria	Bacteroidetes	NA	NA	NA	NA	OTU_1431	0.00966069	0.00942684	0	0.046	0	1	1	5.09	4.702	1.08	0.28	0.55	0.772
Bacteria	NA	NA	NA	NA	NA	OTU_1432	0.0100138	0.00932952	0	0.053	0	1	1	-4.84	5.168	-0.94	0.35	0.46	0.798
Bacteria	Bacteroidetes	Bacteroidia	Bacteroidales	Prevotellaceae	Prevotella	OTU_1433	0.0113171	0.00965644	0.01	0.052	0.19	0.848	1	4.16	6.746	0.62	0.537	0.27	0.89
Bacteria	Bacteroidetes	Bacteroidia	Bacteroidales	Prevotellaceae	Prevotella	OTU_1434	0.00860587	0.0124829	0.05	0.064	0.78	0.435	1	5.35	3.316	1.61	0.107	0.97	0.614
Bacteria	Firmicutes	Clostridia	Clostridiales	Lachnospiraceae	NA	OTU_1435	0.00926979	0.00843616	0.12	0.082	1.46	0.144	1	-12.27	4.838	-2.54	0.011	1.96	0.448
Bacteria	Firmicutes	NA	NA	NA	NA	OTU_1436	0.0101913	0.00823073	0	0.06	0	1	1	-7.27	6.178	-1.18	0.24	0.62	0.744
Bacteria	Bacteroidetes	Bacteroidia	Bacteroidales	Prevotellaceae	NA	OTU_1437	0.00770908	0.00894444	0.07	0.069	1.01	0.311	1	11.51	3.881	2.96	0.003	2.52	0.383
Bacteria	NA	NA	NA	NA	NA	OTU_1438	0.00596082	0.0092744	0.04	0.059	0.68	0.498	1	13.98	4.04	3.46	0.001	3	0.346
Bacteria	Firmicutes	Clostridia	Clostridiales	Lachnospiraceae	Roseburia	OTU_1439	0.00536926	0.0129818	0.05	0.062	0.81	0.42	1	0.02	4.675	0	0.998	0	0.999
Bacteria	Bacteroidetes	Bacteroidia	Bacteroidales	Prevotellaceae	NA	OTU_144	0.0969057	0.0820022	0.06	0.066	0.91	0.364	1	-2.5	3.062	-0.82	0.415	0.38	0.836
Bacteria	Fibrobacteres	Fibrobacteria	Fibrobacterales	Fibrobacteraceae	Fibrobacter	OTU_1440	0.00797112	0.00928947	0.03	0.05	0.6	0.549	1	-3.09	3.959	-0.78	0.435	0.36	0.844
Bacteria	Bacteroidetes	Bacteroidia	Bacteroidales	Prevotellaceae	Paraprevotella	OTU_1443	0.00622923	0.00493677	0	0.062	0	1	1	6.56	6.904	0.95	0.342	0.47	0.794
Bacteria	Bacteroidetes	NA	NA	NA	NA	OTU_1445	0.00912386	0.0140812	0.13	0.087	1.49	0.136	1	-7.15	4.038	-1.77	0.077	1.11	0.573
Bacteria	NA	NA	NA	NA	NA	OTU_1446	0.00695692	0.0104197	0	0.057	0	1	1	1.65	4.822	0.34	0.732	0.14	0.946
Bacteria	Firmicutes	Clostridia	Clostridiales	Lachnospiraceae	Lachnospiracea_incertae_sedis	OTU_1447	0.00901169	0.0100625	0	0.069	0	1	1	-2.02	4.513	-0.45	0.654	0.18	0.93
Bacteria	Firmicutes	Clostridia	Clostridiales	Lachnospiraceae	NA	OTU_1448	0.00902486	0.00775669	0	0.063	0	1	1	-0.08	4.631	-0.02	0.986	0.01	0.999
Bacteria	Firmicutes	Clostridia	Clostridiales	NA	NA	OTU_1449	0.00694774	0.00851021	0	0.059	0	1	1	2.28	4.758	0.48	0.631	0.2	0.927
Bacteria	Bacteroidetes	Bacteroidia	Bacteroidales	Prevotellaceae	Prevotella	OTU_145	0.111808	0.159986	0.15	0.085	1.76	0.078	1	4.47	2.095	2.13	0.033	1.48	0.518
Bacteria	Bacteroidetes	Bacteroidia	Bacteroidales	Prevotellaceae	Prevotella	OTU_1450	0.00668841	0.00746643	0.04	0.057	0.7	0.483	1	3.3	5.358	0.62	0.539	0.27	0.891
Bacteria	Bacteroidetes	NA	NA	NA	NA	OTU_1451	0.0133804	0.0218003	0.06	0.072	0.83	0.405	1	-4.09	3.892	-1.05	0.293	0.53	0.776
Bacteria	Bacteroidetes	NA	NA	NA	NA	OTU_1452	0.0108124	0.0153359	0.13	0.087	1.49	0.136	1	-4.7	3.641	-1.29	0.197	0.71	0.718
Bacteria	Firmicutes	Clostridia	Clostridiales	NA	NA	OTU_1453	0.00714438	0.009206	0.12	0.082	1.46	0.144	1	-3.86	4.352	-0.89	0.376	0.42	0.812
Bacteria	NA	NA	NA	NA	NA	OTU_1454	0.0077813	0.00710399	0	0.056	0	1	1	0.66	5.009	0.13	0.896	0.05	0.985
Bacteria	NA	NA	NA	NA	NA	OTU_1455	0.00902828	0.0117033	0.08	0.069	1.16	0.247	1	1.65	4.701	0.35	0.726	0.14	0.946
Bacteria	Tenericutes	Mollicutes	Anaeroplasmatales	Anaeroplasmataceae	Anaeroplasma	OTU_1456	0.010823	0.0112154	0.07	0.077	0.91	0.364	1	-5.25	4.04	-1.3	0.194	0.71	0.715
Bacteria	Bacteroidetes	Bacteroidia	Bacteroidales	Prevotellaceae	Prevotella	OTU_1457	0.0100798	0.0120924	0.18	0.089	2.02	0.043	1	-3.56	4.992	-0.71	0.475	0.32	0.862
Bacteria	Firmicutes	Clostridia	Clostridiales	Lachnospiraceae	NA	OTU_1458	0.00800519	0.0129948	0.04	0.061	0.66	0.512	1	-0.84	4.396	-0.19	0.849	0.07	0.973
Bacteria	Bacteroidetes	Bacteroidia	Bacteroidales	Porphyromonadaceae	NA	OTU_146	0.0547416	0.102899	0.07	0.068	1.03	0.304	1	-7.6	4.783	-1.59	0.113	0.95	0.621
Bacteria	Bacteroidetes	Bacteroidia	Bacteroidales	Prevotellaceae	Prevotella	OTU_1461	0.0125316	0.0206771	0	0.072	0	1	1	1.4	5.233	0.27	0.79	0.1	0.958
Bacteria	Firmicutes	Clostridia	Clostridiales	NA	NA	OTU_1462	0.00859226	0.00938804	0	0.068	0	1	1	4.32	5.443	0.79	0.427	0.37	0.837
Bacteria	NA	NA	NA	NA	NA	OTU_1463	0.00903055	0.0127752	0.05	0.062	0.81	0.42	1	5.03	3.829	1.31	0.19	0.72	0.712
Bacteria	NA	NA	NA	NA	NA	OTU_1464	0.0104852	0.0135485	0	0.058	0	1	1	4.19	4.868	0.86	0.39	0.41	0.822
Bacteria	Firmicutes	Clostridia	Clostridiales	Ruminococcaceae	Saccharofermentans	OTU_1465	0.00725502	0.00749054	0.08	0.07	1.14	0.253	1	5.64	4.441	1.27	0.205	0.69	0.718
Bacteria	Bacteroidetes	Bacteroidia	Bacteroidales	Prevotellaceae	NA	OTU_1466	0.00378785	0.0117277	0.03	0.062	0.48	0.629	1	5.29	6.512	0.81	0.416	0.38	0.836
Bacteria	Bacteroidetes	Bacteroidia	Bacteroidales	NA	NA	OTU_1467	0.0060732	0.0187184	0.04	0.07	0.57	0.568	1	3.62	4.554	0.8	0.427	0.37	0.837
Bacteria	Bacteroidetes	Bacteroidia	Bacteroidales	Prevotellaceae	NA	OTU_1468	0.00582698	0.00943186	0.17	0.096	1.77	0.077	1	-2.08	3.931	-0.53	0.597	0.22	0.914
Bacteria	Bacteroidetes	Bacteroidia	Bacteroidales	Prevotellaceae	NA	OTU_147	0.103885	0.104427	0	0.049	0	1	1	3.72	3.175	1.17	0.241	0.62	0.744
Bacteria	Firmicutes	Negativicutes	Selenomonadales	Veillonellaceae	NA	OTU_1470	0.00847515	0.00838961	0.05	0.062	0.81	0.42	1	12.66	6.219	2.04	0.042	1.38	0.535
Bacteria	Firmicutes	Clostridia	Clostridiales	Ruminococcaceae	NA	OTU_1471	0.0100474	0.0133946	0.18	0.09	2	0.046	1	-10.5	4.585	-2.29	0.022	1.66	0.498
Bacteria	Bacteroidetes	Bacteroidia	Bacteroidales	NA	NA	OTU_1472	0.00689116	0.00957884	0.04	0.061	0.66	0.512	1	7.55	4.282	1.76	0.078	1.11	0.573
Bacteria	Bacteroidetes	NA	NA	NA	NA	OTU_1473	0.0130844	0.0188911	0.09	0.072	1.25	0.212	1	-7.77	3.52	-2.21	0.028	1.55	0.516
Bacteria	Bacteroidetes	Bacteroidia	Bacteroidales	Prevotellaceae	Prevotella	OTU_1474	0.00650767	0.00896739	0	0.054	0	1	1	-2.04	5.384	-0.38	0.704	0.15	0.942
Bacteria	Bacteroidetes	Bacteroidia	Bacteroidales	Prevotellaceae	NA	OTU_1475	0.00600426	0.00781257	0.04	0.062	0.65	0.519	1	3.84	4.491	0.85	0.393	0.41	0.823
Bacteria	NA	NA	NA	NA	NA	OTU_1476	0.00807029	0.00992417	0.03	0.054	0.56	0.579	1	-4.22	4.632	-0.91	0.362	0.44	0.806
Bacteria	Firmicutes	Clostridia	Clostridiales	Lachnospiraceae	NA	OTU_1477	0.00979796	0.00811341	0	0.063	0	1	1	7.22	5.775	1.25	0.212	0.67	0.721
Bacteria	Bacteroidetes	Bacteroidia	Bacteroidales	NA	NA	OTU_1478	0.00865297	0.00914194	0.1	0.084	1.19	0.234	1	2.35	5.182	0.45	0.65	0.19	0.927
Bacteria	Firmicutes	Clostridia	NA	NA	NA	OTU_1479	0.00764269	0.0119956	0.05	0.066	0.76	0.449	1	-8.56	3.589	-2.39	0.017	1.77	0.468
Bacteria	Bacteroidetes	Bacteroidia	Bacteroidales	Prevotellaceae	NA	OTU_148	0.103805	0.116032	0.07	0.067	1.04	0.296	1	4.79	2.743	1.75	0.081	1.09	0.573
Bacteria	Bacteroidetes	NA	NA	NA	NA	OTU_1480	0.00870077	0.00764358	0.08	0.076	1.05	0.293	1	-3.82	4.209	-0.91	0.364	0.44	0.807
Bacteria	Firmicutes	Clostridia	Clostridiales	Ruminococcaceae	NA	OTU_1481	0.00986652	0.0164552	0.25	0.095	2.63	0.009	1	-9.29	3.755	-2.47	0.014	1.85	0.456
Bacteria	Bacteroidetes	NA	NA	NA	NA	OTU_1482	0.00935224	0.00668166	0	0.056	0	1	1	4.96	6.576	0.75	0.451	0.35	0.849
Bacteria	Bacteroidetes	Bacteroidia	Bacteroidales	NA	NA	OTU_1483	0.0112888	0.0140954	0.18	0.092	1.96	0.051	1	-1.96	3.654	-0.54	0.591	0.23	0.912
Bacteria	NA	NA	NA	NA	NA	OTU_1484	0.00691234	0.00982516	0	0.047	0	1	1	-1.24	4.541	-0.27	0.784	0.11	0.958
Bacteria	Firmicutes	Clostridia	Clostridiales	Lachnospiraceae	NA	OTU_1485	0.00969243	0.015884	0.09	0.081	1.11	0.267	1	-5.99	3.435	-1.74	0.082	1.09	0.573
Bacteria	Bacteroidetes	Bacteroidia	Bacteroidales	Prevotellaceae	Prevotella	OTU_1486	0.00667451	0.00531052	0.05	0.059	0.85	0.397	1	13.21	7.721	1.71	0.088	1.06	0.579
Bacteria	Tenericutes	Mollicutes	Anaeroplasmatales	Anaeroplasmataceae	Asteroleplasma	OTU_1487	0.0101079	0.0209984	0.12	0.086	1.4	0.163	1	-1.9	3.735	-0.51	0.611	0.21	0.917
Bacteria	NA	NA	NA	NA	NA	OTU_1488	0.00886879	0.0122963	0.08	0.07	1.14	0.253	1	-11.97	3.984	-3	0.003	2.52	0.383
Bacteria	NA	NA	NA	NA	NA	OTU_1489	0.00689997	0.0132201	0.05	0.06	0.83	0.405	1	-0.09	4.048	-0.02	0.982	0.01	0.998
Bacteria	Bacteroidetes	Bacteroidia	Bacteroidales	Prevotellaceae	Prevotella	OTU_149	0.0933443	0.0688217	0	0.063	0	1	1	0.76	6.183	0.12	0.901	0.05	0.985
Bacteria	Verrucomicrobia	Subdivision5	Subdivision5_genera_incertae_sedis	Subdivision5_genera_incertae_sedis	Subdivision5_genera_incertae_sedis	OTU_1490	0.0107001	0.0152559	0	0.056	0	1	1	2.14	5.92	0.36	0.718	0.14	0.945
Bacteria	NA	NA	NA	NA	NA	OTU_1491	0.00742625	0.0141499	0.21	0.097	2.16	0.031	1	6.27	3.38	1.86	0.064	1.19	0.573
Bacteria	Bacteroidetes	Bacteroidia	Bacteroidales	Prevotellaceae	NA	OTU_1492	0.00557	0.00875383	0	0.054	0	1	1	6.64	4.705	1.41	0.159	0.8	0.682
Bacteria	Bacteroidetes	Bacteroidia	Bacteroidales	Prevotellaceae	Prevotella	OTU_1493	0.00637997	0.00585353	0	0.052	0	1	1	-4.06	4.7	-0.86	0.387	0.41	0.82
Bacteria	Bacteroidetes	Bacteroidia	Bacteroidales	Prevotellaceae	Prevotella	OTU_1494	0.00671068	0.0109573	0	0.065	0	1	1	1.55	5.215	0.3	0.766	0.12	0.954
Bacteria	Bacteroidetes	Bacteroidia	Bacteroidales	Prevotellaceae	NA	OTU_1495	0.00624748	0.00921883	0.18	0.093	1.94	0.053	1	-4.8	3.969	-1.21	0.227	0.64	0.739
Bacteria	NA	NA	NA	NA	NA	OTU_1496	0.00698263	0.00860239	0.2	0.093	2.15	0.032	1	-1.28	4.586	-0.28	0.78	0.11	0.957
Bacteria	NA	NA	NA	NA	NA	OTU_1497	0.00669056	0.00841607	0	0.059	0	1	1	3.81	3.933	0.97	0.333	0.48	0.793
Bacteria	Bacteroidetes	Bacteroidia	Bacteroidales	Prevotellaceae	Prevotella	OTU_1498	0.00847928	0.0132505	0.05	0.065	0.77	0.442	1	8.12	3.753	2.16	0.031	1.51	0.516
Bacteria	NA	NA	NA	NA	NA	OTU_1499	0.00550812	0.00615438	0	0.056	0	1	1	1.64	5.032	0.32	0.745	0.13	0.95
Bacteria	Bacteroidetes	Bacteroidia	Bacteroidales	Prevotellaceae	Prevotella	OTU_15	0.84367	0.498087	0.02	0.057	0.35	0.726	1	9.02	7.283	1.24	0.216	0.67	0.728
Bacteria	Bacteroidetes	Bacteroidia	Bacteroidales	NA	NA	OTU_150	0.0783923	0.049264	0	0.06	0	1	1	-2.78	7.059	-0.39	0.694	0.16	0.942
Bacteria	Firmicutes	Clostridia	Clostridiales	Ruminococcaceae	NA	OTU_1500	0.00642268	0.0110026	0.03	0.062	0.48	0.629	1	4.89	4.908	1	0.32	0.49	0.784
Bacteria	Firmicutes	Clostridia	Clostridiales	Lachnospiraceae	NA	OTU_1501	0.00903107	0.00689473	0	0.052	0	1	1	-8.89	6.158	-1.44	0.149	0.83	0.675
Bacteria	NA	NA	NA	NA	NA	OTU_1502	0.0102957	0.0123622	0.16	0.085	1.88	0.06	1	-7.95	3.867	-2.06	0.04	1.4	0.534
Bacteria	NA	NA	NA	NA	NA	OTU_1503	0.00725929	0.00626018	0	0.057	0	1	1	6.95	5.408	1.29	0.199	0.7	0.718
Bacteria	NA	NA	NA	NA	NA	OTU_1504	0.00641251	0.00604427	0.04	0.056	0.71	0.475	1	-3.16	4.899	-0.65	0.518	0.29	0.88
Bacteria	Bacteroidetes	Bacteroidia	Bacteroidales	Prevotellaceae	NA	OTU_1505	0.00810942	0.010058	0.19	0.101	1.88	0.06	1	1.2	4.019	0.3	0.764	0.12	0.954
Bacteria	Firmicutes	Clostridia	Clostridiales	Lachnospiraceae	NA	OTU_1506	0.00733226	0.00801426	0.07	0.07	1	0.318	1	8.27	5.119	1.62	0.107	0.97	0.613
Bacteria	Bacteroidetes	Bacteroidia	Bacteroidales	NA	NA	OTU_1507	0.00716139	0.00694922	0.04	0.062	0.65	0.519	1	0.13	4.913	0.03	0.979	0.01	0.998
Bacteria	Firmicutes	Negativicutes	Selenomonadales	Acidaminococcaceae	Succiniclasticum	OTU_1508	0.00722637	0.00752509	0	0.061	0	1	1	1.24	4.515	0.28	0.783	0.11	0.958
Bacteria	Bacteroidetes	Bacteroidia	Bacteroidales	Prevotellaceae	Prevotella	OTU_151	0.121012	0.0699467	0.03	0.056	0.54	0.592	1	8.09	5.703	1.42	0.156	0.81	0.681
Bacteria	Bacteroidetes	Bacteroidia	Bacteroidales	Prevotellaceae	Prevotella	OTU_1510	0.00661533	0.0105525	0.03	0.063	0.48	0.634	1	3.71	3.821	0.97	0.331	0.48	0.79
Bacteria	Spirochaetes	Spirochaetia	Spirochaetales	Spirochaetaceae	Treponema	OTU_1511	0.00849083	0.00841384	0.16	0.091	1.76	0.079	1	-3.52	4.315	-0.82	0.415	0.38	0.836
Bacteria	Bacteroidetes	Bacteroidia	Bacteroidales	Prevotellaceae	Hallella	OTU_1512	0.00641108	0.0117907	0.13	0.08	1.62	0.105	1	8.69	4.211	2.06	0.039	1.41	0.532
Bacteria	NA	NA	NA	NA	NA	OTU_1513	0.00870047	0.0147275	0.07	0.064	1.09	0.274	1	-1.06	3.903	-0.27	0.785	0.11	0.958
Bacteria	Bacteroidetes	Bacteroidia	Bacteroidales	Prevotellaceae	Prevotella	OTU_1515	0.00653785	0.0103644	0	0.061	0	1	1	2.5	4.804	0.52	0.603	0.22	0.916
Bacteria	Firmicutes	Clostridia	Clostridiales	Lachnospiraceae	NA	OTU_1516	0.00764474	0.0101637	0.12	0.084	1.43	0.154	1	1.18	3.894	0.3	0.762	0.12	0.954
Bacteria	Bacteroidetes	NA	NA	NA	NA	OTU_1517	0.00829161	0.00703498	0	0.058	0	1	1	1.73	5.252	0.33	0.741	0.13	0.95
Bacteria	Bacteroidetes	Bacteroidia	Bacteroidales	Prevotellaceae	Prevotella	OTU_1518	0.00762363	0.00916882	0	0.05	0	1	1	-2.98	4.543	-0.66	0.513	0.29	0.879
Bacteria	Firmicutes	Clostridia	Clostridiales	NA	NA	OTU_1519	0.00662612	0.00620351	0	0.051	0	1	1	4.01	4.558	0.88	0.38	0.42	0.815
Bacteria	Bacteroidetes	Bacteroidia	Bacteroidales	Prevotellaceae	NA	OTU_152	0.0993404	0.129648	0.12	0.082	1.46	0.144	1	6.34	2.569	2.47	0.014	1.85	0.456
Bacteria	NA	NA	NA	NA	NA	OTU_1520	0.00658795	0.00660062	0	0.048	0	1	1	5.02	5.129	0.98	0.328	0.48	0.788
Bacteria	Bacteroidetes	Bacteroidia	Bacteroidales	NA	NA	OTU_1521	0.0046	0.00517334	0	0.051	0	1	1	-5.04	6.294	-0.8	0.424	0.37	0.837
Bacteria	Bacteroidetes	Bacteroidia	Bacteroidales	NA	NA	OTU_1523	0.00819625	0.00912656	0	0.048	0	1	1	8.86	4.032	2.2	0.028	1.55	0.516
Bacteria	NA	NA	NA	NA	NA	OTU_1524	0.00782633	0.00748646	0.08	0.07	1.14	0.253	1	-6.44	4.386	-1.47	0.142	0.85	0.67
Bacteria	Candidatus Saccharibacteria	Saccharibacteria_genera_incertae_sedis	Saccharibacteria_genera_incertae_sedis	Saccharibacteria_genera_incertae_sedis	Saccharibacteria_genera_incertae_sedis	OTU_1525	0.00836394	0.00735149	0.08	0.069	1.16	0.247	1	6.54	5.585	1.17	0.242	0.62	0.744
Bacteria	Bacteroidetes	Bacteroidia	Bacteroidales	Prevotellaceae	NA	OTU_1526	0.00895919	0.00979009	0	0.055	0	1	1	4.57	5.133	0.89	0.373	0.43	0.812
Bacteria	Firmicutes	Clostridia	Clostridiales	Lachnospiraceae	NA	OTU_1527	0.00942641	0.00970024	0.11	0.081	1.36	0.175	1	-4.55	4.387	-1.04	0.3	0.52	0.781
Bacteria	Spirochaetes	Spirochaetia	Spirochaetales	Spirochaetaceae	Treponema	OTU_1528	0.00729255	0.00669579	0.1	0.081	1.23	0.217	1	-0.19	4.592	-0.04	0.967	0.01	0.998
Bacteria	NA	NA	NA	NA	NA	OTU_153	0.0905447	0.0545317	0	0.066	0	1	1	1.85	7.306	0.25	0.8	0.1	0.961
Bacteria	Firmicutes	NA	NA	NA	NA	OTU_1530	0.00638582	0.00864457	0.05	0.077	0.65	0.516	1	8.7	4.598	1.89	0.059	1.23	0.573
Bacteria	NA	NA	NA	NA	NA	OTU_1531	0.00504931	0.00854003	0	0.047	0	1	1	1.26	4.023	0.31	0.754	0.12	0.953
Bacteria	Bacteroidetes	Bacteroidia	Bacteroidales	NA	NA	OTU_1532	0.0129807	0.0314349	0.05	0.063	0.79	0.428	1	-4.08	3.937	-1.03	0.301	0.52	0.781
Bacteria	Firmicutes	Clostridia	Clostridiales	NA	NA	OTU_1533	0.00795852	0.0105464	0	0.047	0	1	1	-2.99	5.25	-0.57	0.57	0.24	0.9
Bacteria	NA	NA	NA	NA	NA	OTU_1534	0.00768469	0.00809127	0.04	0.062	0.65	0.519	1	7.54	5.076	1.49	0.138	0.86	0.665
Bacteria	Firmicutes	Clostridia	Clostridiales	Ruminococcaceae	NA	OTU_1535	0.0107899	0.0131604	0.07	0.066	1.06	0.289	1	-7.25	4.85	-1.5	0.135	0.87	0.663
Bacteria	Bacteroidetes	NA	NA	NA	NA	OTU_1536	0.0102252	0.012597	0.12	0.078	1.54	0.124	1	3.54	3.43	1.03	0.303	0.52	0.781
Bacteria	Bacteroidetes	Bacteroidia	Bacteroidales	Porphyromonadaceae	NA	OTU_1537	0.00429199	0.00541207	0.03	0.06	0.5	0.617	1	-5.3	5.615	-0.94	0.345	0.46	0.795
Bacteria	NA	NA	NA	NA	NA	OTU_1538	0.00635118	0.0125551	0	0.066	0	1	1	-1.79	3.668	-0.49	0.626	0.2	0.924
Bacteria	Bacteroidetes	Bacteroidia	Bacteroidales	NA	NA	OTU_1539	0.0072717	0.00568656	0.13	0.09	1.44	0.149	1	-0.08	6.309	-0.01	0.99	0	0.999
Bacteria	Bacteroidetes	Bacteroidia	Bacteroidales	Prevotellaceae	NA	OTU_154	0.0936205	0.0831225	0	0.053	0	1	1	1.73	5.5	0.32	0.753	0.12	0.953
Bacteria	NA	NA	NA	NA	NA	OTU_1540	0.00764704	0.00766732	0.03	0.058	0.52	0.605	1	-3.72	4.636	-0.8	0.422	0.37	0.837
Bacteria	Bacteroidetes	Bacteroidia	Bacteroidales	Prevotellaceae	NA	OTU_1541	0.00983971	0.0142795	0.11	0.076	1.45	0.148	1	2.14	3.73	0.57	0.566	0.25	0.899
Bacteria	Bacteroidetes	Bacteroidia	Bacteroidales	Prevotellaceae	Prevotella	OTU_1542	0.00835506	0.00848435	0.06	0.069	0.87	0.385	1	-2.67	5.754	-0.46	0.642	0.19	0.927
Bacteria	Bacteroidetes	NA	NA	NA	NA	OTU_1543	0.00614959	0.0161234	0.07	0.063	1.11	0.267	1	0.25	4.439	0.06	0.955	0.02	0.994
Bacteria	Bacteroidetes	Bacteroidia	Bacteroidales	Prevotellaceae	Prevotella	OTU_1545	0.00770323	0.00516384	0.05	0.063	0.79	0.428	1	4.91	6.465	0.76	0.447	0.35	0.847
Bacteria	Bacteroidetes	Bacteroidia	Bacteroidales	Prevotellaceae	Prevotella	OTU_1546	0.00843137	0.0123388	0	0.062	0	1	1	11.88	3.985	2.98	0.003	2.52	0.383
Bacteria	Firmicutes	NA	NA	NA	NA	OTU_1547	0.00656333	0.00777986	0.13	0.077	1.69	0.092	1	-8.49	4.522	-1.88	0.061	1.21	0.573
Bacteria	Firmicutes	Clostridia	Clostridiales	Lachnospiraceae	NA	OTU_1549	0.00739939	0.00739106	0	0.05	0	1	1	0.96	4.63	0.21	0.836	0.08	0.971
Bacteria	Bacteroidetes	NA	NA	NA	NA	OTU_155	0.100259	0.10576	0.02	0.058	0.34	0.73	1	3.29	2.928	1.12	0.262	0.58	0.763
Bacteria	Firmicutes	Clostridia	Clostridiales	Ruminococcaceae	NA	OTU_1550	0.00511029	0.0117538	0.02	0.054	0.37	0.711	1	1.41	4.581	0.31	0.759	0.12	0.953
Bacteria	Firmicutes	NA	NA	NA	NA	OTU_1551	0.00512913	0.00667305	0.02	0.057	0.35	0.726	1	-2.28	5.133	-0.44	0.656	0.18	0.93
Bacteria	NA	NA	NA	NA	NA	OTU_1552	0.00870602	0.00568203	0	0.052	0	1	1	4.01	6.963	0.58	0.565	0.25	0.898
Bacteria	Bacteroidetes	Bacteroidia	Bacteroidales	Marinilabiliaceae	NA	OTU_1553	0.00932452	0.00972486	0.11	0.083	1.33	0.185	1	2.3	4.892	0.47	0.638	0.2	0.927
Bacteria	Firmicutes	Clostridia	Clostridiales	Lachnospiraceae	NA	OTU_1555	0.00847242	0.00904643	0.11	0.075	1.47	0.143	1	4.5	4.65	0.97	0.333	0.48	0.793
Bacteria	Fibrobacteres	Fibrobacteria	Fibrobacterales	Fibrobacteraceae	Fibrobacter	OTU_1556	0.00981213	0.0151191	0.06	0.061	0.98	0.326	1	-7.05	5.307	-1.33	0.185	0.73	0.708
Bacteria	NA	NA	NA	NA	NA	OTU_1557	0.00451796	0.00755245	0.03	0.063	0.48	0.634	1	13.46	4.357	3.09	0.002	2.7	0.383
Bacteria	Firmicutes	Clostridia	Clostridiales	NA	NA	OTU_1558	0.00577638	0.00748221	0.12	0.08	1.5	0.134	1	2.38	5.136	0.46	0.644	0.19	0.927
Bacteria	NA	NA	NA	NA	NA	OTU_1559	0.00976521	0.00797294	0.05	0.065	0.77	0.442	1	2.89	6.232	0.46	0.643	0.19	0.927
Bacteria	Bacteroidetes	Bacteroidia	Bacteroidales	Prevotellaceae	Hallella	OTU_156	0.0898076	0.237103	0.07	0.068	1.03	0.304	1	3.43	2.53	1.36	0.175	0.76	0.699
Bacteria	Firmicutes	Negativicutes	Selenomonadales	Veillonellaceae	Anaerovibrio	OTU_1560	0.00701339	0.00469096	0.1	0.075	1.33	0.183	1	-3.07	6.263	-0.49	0.624	0.2	0.924
Bacteria	Firmicutes	Clostridia	Clostridiales	Lachnospiraceae	NA	OTU_1561	0.00732654	0.00614273	0	0.061	0	1	1	5.61	5.474	1.02	0.306	0.51	0.781
Bacteria	Firmicutes	Negativicutes	Selenomonadales	Veillonellaceae	NA	OTU_1562	0.00672206	0.00647306	0.01	0.049	0.2	0.838	1	5.38	6.003	0.9	0.371	0.43	0.809
Bacteria	Firmicutes	Clostridia	Clostridiales	Ruminococcaceae	Oscillibacter	OTU_1563	0.00743371	0.0179746	0	0.044	0	1	1	-6.46	3.748	-1.73	0.085	1.07	0.573
Bacteria	NA	NA	NA	NA	NA	OTU_1564	0.00794609	0.0132139	0.04	0.063	0.63	0.526	1	-1.53	4.447	-0.34	0.73	0.14	0.946
Bacteria	Firmicutes	Clostridia	Clostridiales	Ruminococcaceae	NA	OTU_1565	0.00561644	0.00890066	0	0.05	0	1	1	3	4.101	0.73	0.464	0.33	0.858
Bacteria	NA	NA	NA	NA	NA	OTU_1566	0.00720305	0.0135821	0.03	0.064	0.47	0.639	1	-8.4	4.509	-1.86	0.063	1.2	0.573
Bacteria	Firmicutes	Clostridia	Clostridiales	NA	NA	OTU_1567	0.00594202	0.00702778	0.1	0.076	1.32	0.189	1	1.07	4.869	0.22	0.826	0.08	0.969
Bacteria	Bacteroidetes	NA	NA	NA	NA	OTU_1568	0.0089959	0.0123269	0.18	0.097	1.86	0.064	1	-4.47	3.545	-1.26	0.208	0.68	0.72
Bacteria	Firmicutes	Clostridia	Clostridiales	Lachnospiraceae	NA	OTU_1569	0.00660169	0.00861364	0.03	0.058	0.52	0.605	1	5.33	6.451	0.83	0.409	0.39	0.83
Bacteria	Bacteroidetes	Bacteroidia	Bacteroidales	Prevotellaceae	Prevotella	OTU_157	0.103536	0.0992134	0.02	0.055	0.36	0.716	1	2.67	5.659	0.47	0.637	0.2	0.927
Bacteria	Bacteroidetes	Bacteroidia	Bacteroidales	NA	NA	OTU_1570	0.00784734	0.0181975	0	0.063	0	1	1	8.32	5.627	1.48	0.14	0.85	0.668
Bacteria	NA	NA	NA	NA	NA	OTU_1571	0.0069857	0.00664384	0.02	0.053	0.38	0.706	1	1.47	5.407	0.27	0.785	0.11	0.958
Bacteria	Firmicutes	Clostridia	Clostridiales	Ruminococcaceae	NA	OTU_1572	0.00810973	0.00947397	0	0.059	0	1	1	-8.87	4.981	-1.78	0.075	1.12	0.573
Bacteria	NA	NA	NA	NA	NA	OTU_1573	0.00991811	0.00849125	0	0.059	0	1	1	-1.73	5.03	-0.34	0.731	0.14	0.946
Bacteria	Firmicutes	Clostridia	Clostridiales	Lachnospiraceae	NA	OTU_1574	0.00832487	0.0102678	0	0.061	0	1	1	10.19	4.908	2.08	0.038	1.42	0.523
Bacteria	Bacteroidetes	Bacteroidia	Bacteroidales	Porphyromonadaceae	NA	OTU_1575	0.00224692	0.00427426	0.03	0.059	0.51	0.611	1	-4.02	5.749	-0.7	0.484	0.32	0.866
Bacteria	Spirochaetes	Spirochaetia	Spirochaetales	Spirochaetaceae	Treponema	OTU_1576	0.00798225	0.00660475	0	0.053	0	1	1	10.53	6.363	1.66	0.098	1.01	0.596
Bacteria	Firmicutes	Clostridia	Clostridiales	Lachnospiraceae	NA	OTU_1577	0.00626181	0.00493176	0	0.058	0	1	1	-4.46	5.782	-0.77	0.44	0.36	0.845
Bacteria	Firmicutes	Clostridia	Clostridiales	NA	NA	OTU_1578	0.006772	0.00773331	0	0.057	0	1	1	9.44	4.117	2.29	0.022	1.66	0.498
Bacteria	NA	NA	NA	NA	NA	OTU_1579	0.003856	0.00437343	0.04	0.064	0.62	0.532	1	-2.96	6.308	-0.47	0.638	0.2	0.927
Bacteria	Bacteroidetes	Bacteroidia	Bacteroidales	Prevotellaceae	Prevotella	OTU_158	0.112038	0.127656	0.2	0.092	2.17	0.03	1	7.72	2.873	2.69	0.007	2.15	0.448
Bacteria	Firmicutes	Clostridia	Clostridiales	NA	NA	OTU_1580	0.00513911	0.00783383	0.02	0.058	0.34	0.73	1	0.33	4.261	0.08	0.939	0.03	0.993
Bacteria	Firmicutes	Clostridia	Clostridiales	Lachnospiraceae	NA	OTU_1581	0.008078	0.0067157	0.11	0.085	1.29	0.196	1	0.26	4.584	0.06	0.955	0.02	0.994
Bacteria	Proteobacteria	Deltaproteobacteria	NA	NA	NA	OTU_1582	0.00970769	0.010669	0.11	0.08	1.38	0.17	1	-3.32	3.883	-0.86	0.393	0.41	0.823
Bacteria	Bacteroidetes	Bacteroidia	Bacteroidales	Prevotellaceae	NA	OTU_1583	0.0072671	0.00815521	0.18	0.093	1.94	0.053	1	-5.87	4.307	-1.36	0.173	0.76	0.699
Bacteria	Bacteroidetes	Bacteroidia	Bacteroidales	Prevotellaceae	NA	OTU_1585	0.00625659	0.00680734	0	0.052	0	1	1	1.29	4.565	0.28	0.777	0.11	0.956
Bacteria	Firmicutes	Clostridia	Clostridiales	Ruminococcaceae	NA	OTU_1586	0.00706017	0.0106649	0	0.058	0	1	1	-5.97	5.675	-1.05	0.293	0.53	0.776
Bacteria	Firmicutes	Clostridia	Clostridiales	Lachnospiraceae	NA	OTU_1587	0.0071234	0.00689866	0	0.053	0	1	1	4	6.011	0.66	0.506	0.3	0.879
Bacteria	Firmicutes	Clostridia	Clostridiales	Ruminococcaceae	NA	OTU_1588	0.00577288	0.00709759	0	0.067	0	1	1	4.2	6.447	0.65	0.515	0.29	0.88
Bacteria	Firmicutes	Clostridia	Clostridiales	Lachnospiraceae	Lachnospiracea_incertae_sedis	OTU_1589	0.0073362	0.00798791	0.03	0.068	0.44	0.659	1	3.8	5.613	0.68	0.499	0.3	0.876
Bacteria	Bacteroidetes	Bacteroidia	Bacteroidales	Prevotellaceae	NA	OTU_159	0.0995782	0.0781318	0.01	0.059	0.17	0.865	1	-2.72	3.739	-0.73	0.467	0.33	0.858
Bacteria	Bacteroidetes	Bacteroidia	Bacteroidales	NA	NA	OTU_1590	0.00969683	0.0125725	0.04	0.068	0.59	0.557	1	-0.51	4.774	-0.11	0.914	0.04	0.987
Bacteria	Firmicutes	Clostridia	Clostridiales	Lachnospiraceae	NA	OTU_1592	0.00712943	0.00701819	0	0.041	0	1	1	3.61	5.435	0.66	0.507	0.29	0.879
Bacteria	Firmicutes	Clostridia	Clostridiales	Lachnospiraceae	NA	OTU_1593	0.00877248	0.0096703	0.03	0.065	0.46	0.645	1	-0.86	4.401	-0.2	0.845	0.07	0.973
Bacteria	Firmicutes	Clostridia	Clostridiales	Lachnospiraceae	NA	OTU_1594	0.00791164	0.0152309	0.08	0.071	1.13	0.26	1	7.42	5.209	1.42	0.155	0.81	0.681
Bacteria	Firmicutes	Clostridia	Clostridiales	Lachnospiraceae	NA	OTU_1595	0.0072672	0.00562409	0	0.046	0	1	1	0.63	6.071	0.1	0.917	0.04	0.987
Bacteria	Bacteroidetes	Bacteroidia	Bacteroidales	Prevotellaceae	NA	OTU_1596	0.00610811	0.00770165	0.27	0.106	2.55	0.011	1	-4.34	4.115	-1.05	0.292	0.53	0.776
Bacteria	NA	NA	NA	NA	NA	OTU_1597	0.00680334	0.00995638	0.09	0.077	1.17	0.243	1	-5.06	3.97	-1.27	0.203	0.69	0.718
Bacteria	SR1	SR1_genera_incertae_sedis	SR1_genera_incertae_sedis	SR1_genera_incertae_sedis	SR1_genera_incertae_sedis	OTU_1598	0.00677768	0.008146	0.04	0.057	0.7	0.483	1	-1.36	4.162	-0.33	0.745	0.13	0.95
Bacteria	NA	NA	NA	NA	NA	OTU_1599	0.00804609	0.0102971	0	0.048	0	1	1	9.12	4.46	2.04	0.041	1.39	0.534
Bacteria	Bacteroidetes	Bacteroidia	Bacteroidales	Prevotellaceae	NA	OTU_16	0.561354	1.17549	0.2	0.091	2.2	0.028	1	2.72	1.835	1.48	0.139	0.86	0.666
Bacteria	Bacteroidetes	Bacteroidia	Bacteroidales	Prevotellaceae	NA	OTU_160	0.0749683	0.115242	0.03	0.053	0.57	0.572	1	7.13	5.528	1.29	0.198	0.7	0.718
Bacteria	Bacteroidetes	NA	NA	NA	NA	OTU_1600	0.00871635	0.0158617	0.06	0.067	0.9	0.371	1	3.22	3.648	0.88	0.378	0.42	0.815
Bacteria	Spirochaetes	Spirochaetia	Spirochaetales	Spirochaetaceae	Treponema	OTU_1601	0.00637293	0.00586656	0	0.057	0	1	1	-4.52	5.486	-0.82	0.41	0.39	0.83
Bacteria	Firmicutes	Clostridia	Clostridiales	Ruminococcaceae	NA	OTU_1602	0.00531938	0.00588851	0	0.058	0	1	1	-2.27	5.991	-0.38	0.705	0.15	0.942
Bacteria	Firmicutes	Negativicutes	Selenomonadales	Veillonellaceae	NA	OTU_1603	0.00525768	0.00599032	0	0.05	0	1	1	4.02	5.301	0.76	0.449	0.35	0.847
Bacteria	Spirochaetes	Spirochaetia	Spirochaetales	Spirochaetaceae	Treponema	OTU_1604	0.00891191	0.0192179	0.06	0.073	0.82	0.411	1	0.11	4.084	0.03	0.978	0.01	0.998
Bacteria	Firmicutes	Clostridia	Clostridiales	NA	NA	OTU_1605	0.00853676	0.00766877	0	0.049	0	1	1	-0.59	5.071	-0.12	0.908	0.04	0.985
Bacteria	Firmicutes	Clostridia	Clostridiales	Lachnospiraceae	Lachnospiracea_incertae_sedis	OTU_1606	0.0063438	0.00796528	0	0.047	0	1	1	13.43	4.606	2.92	0.004	2.4	0.383
Bacteria	NA	NA	NA	NA	NA	OTU_1607	0.00514978	0.0227983	0	0.069	0	1	1	3.7	4.628	0.8	0.425	0.37	0.837
Bacteria	Bacteroidetes	NA	NA	NA	NA	OTU_1608	0.00668503	0.0138902	0.05	0.066	0.76	0.449	1	3.89	4.199	0.93	0.354	0.45	0.801
Bacteria	NA	NA	NA	NA	NA	OTU_1609	0.00759987	0.00863996	0.04	0.054	0.74	0.459	1	-8.94	4.136	-2.16	0.031	1.51	0.516
Bacteria	Bacteroidetes	NA	NA	NA	NA	OTU_161	0.128701	0.104512	0.01	0.052	0.19	0.848	1	-4.3	3.165	-1.36	0.175	0.76	0.699
Bacteria	Firmicutes	Clostridia	Clostridiales	Lachnospiraceae	NA	OTU_1610	0.00428765	0.00813386	0.07	0.074	0.95	0.344	1	0.82	4.545	0.18	0.856	0.07	0.974
Bacteria	NA	NA	NA	NA	NA	OTU_1611	0.00620036	0.0101531	0.03	0.053	0.57	0.572	1	3.89	5.116	0.76	0.447	0.35	0.847
Bacteria	Actinobacteria	Actinobacteria	Coriobacteriales	Coriobacteriaceae	Olsenella	OTU_1612	0.00652232	0.0155931	0.07	0.08	0.88	0.382	1	-1.61	4.454	-0.36	0.718	0.14	0.945
Bacteria	Bacteroidetes	Bacteroidia	Bacteroidales	NA	NA	OTU_1613	0.00791731	0.00790045	0	0.061	0	1	1	-8.79	4.184	-2.1	0.036	1.44	0.518
Bacteria	NA	NA	NA	NA	NA	OTU_1614	0.00514477	0.00691641	0.2	0.116	1.72	0.085	1	5.75	4.921	1.17	0.243	0.61	0.744
Bacteria	Firmicutes	Clostridia	Clostridiales	Ruminococcaceae	Ruminococcus	OTU_1615	0.00696916	0.0106084	0.05	0.062	0.81	0.42	1	5.09	3.868	1.32	0.188	0.73	0.709
Bacteria	Bacteroidetes	Bacteroidia	Bacteroidales	Prevotellaceae	Prevotella	OTU_1616	0.00643081	0.00949713	0.18	0.086	2.09	0.037	1	-5.57	4.477	-1.25	0.214	0.67	0.724
Bacteria	Firmicutes	NA	NA	NA	NA	OTU_1617	0.00602731	0.00688079	0.04	0.064	0.62	0.532	1	1.11	5.561	0.2	0.842	0.07	0.972
Bacteria	Spirochaetes	Spirochaetia	Spirochaetales	Spirochaetaceae	Treponema	OTU_1618	0.00550119	0.00522841	0.13	0.079	1.65	0.1	1	-6.57	4.824	-1.36	0.174	0.76	0.699
Bacteria	Firmicutes	Clostridia	Clostridiales	Lachnospiraceae	Pseudobutyrivibrio	OTU_1619	0.00737863	0.00619808	0	0.074	0	1	1	3.92	6.155	0.64	0.524	0.28	0.883
Bacteria	Firmicutes	Clostridia	Clostridiales	Lachnospiraceae	NA	OTU_162	0.0840418	0.115165	0.1	0.072	1.39	0.165	1	6.87	3.002	2.29	0.022	1.66	0.498
Bacteria	Candidatus Saccharibacteria	Saccharibacteria_genera_incertae_sedis	Saccharibacteria_genera_incertae_sedis	Saccharibacteria_genera_incertae_sedis	Saccharibacteria_genera_incertae_sedis	OTU_1620	0.00767912	0.00671656	0.01	0.048	0.21	0.835	1	2.09	5.407	0.39	0.699	0.16	0.942
Bacteria	Firmicutes	Clostridia	Clostridiales	NA	NA	OTU_1621	0.00886854	0.00884646	0	0.047	0	1	1	-3.05	4.562	-0.67	0.504	0.3	0.879
Bacteria	Planctomycetes	Planctomycetia	Planctomycetales	Planctomycetaceae	NA	OTU_1622	0.00625834	0.0119545	0.13	0.075	1.73	0.083	1	-6.48	4.977	-1.3	0.193	0.71	0.715
Bacteria	Firmicutes	Clostridia	Clostridiales	Lachnospiraceae	NA	OTU_1623	0.00582179	0.00497784	0	0.053	0	1	1	-0.13	6.4	-0.02	0.984	0.01	0.998
Bacteria	Firmicutes	Clostridia	Clostridiales	Lachnospiraceae	NA	OTU_1624	0.00640038	0.0181982	0.13	0.085	1.53	0.127	1	-2.88	3.851	-0.75	0.455	0.34	0.85
Bacteria	NA	NA	NA	NA	NA	OTU_1625	0.0047231	0.0083947	0	0.056	0	1	1	4.82	4.086	1.18	0.239	0.62	0.744
Bacteria	Firmicutes	Clostridia	Clostridiales	Lachnospiraceae	NA	OTU_1626	0.00537455	0.00594771	0.03	0.056	0.54	0.592	1	2.35	5.735	0.41	0.682	0.17	0.937
Bacteria	Bacteroidetes	NA	NA	NA	NA	OTU_1628	0.00745386	0.0126464	0.12	0.086	1.4	0.163	1	3.99	3.527	1.13	0.258	0.59	0.759
Bacteria	Actinobacteria	Actinobacteria	Coriobacteriales	Coriobacteriaceae	Olsenella	OTU_1629	0.00959719	0.0127836	0.07	0.075	0.93	0.351	1	-4.14	4.869	-0.85	0.395	0.4	0.823
Bacteria	Bacteroidetes	Bacteroidia	Bacteroidales	NA	NA	OTU_163	0.12661	0.119837	0.05	0.059	0.85	0.397	1	-2.83	3.504	-0.81	0.419	0.38	0.837
Bacteria	Bacteroidetes	Bacteroidia	Bacteroidales	Prevotellaceae	Prevotella	OTU_1630	0.0043848	0.00462487	0	0.067	0	1	1	10.94	4.974	2.2	0.028	1.55	0.516
Bacteria	Firmicutes	Clostridia	Clostridiales	Ruminococcaceae	NA	OTU_1631	0.00731598	0.00707706	0.08	0.078	1.03	0.305	1	-1.89	5	-0.38	0.705	0.15	0.942
Bacteria	Bacteroidetes	Bacteroidia	Bacteroidales	Prevotellaceae	NA	OTU_1632	0.00916163	0.015215	0	0.045	0	1	1	4.39	3.664	1.2	0.231	0.64	0.74
Bacteria	Firmicutes	Clostridia	Clostridiales	Ruminococcaceae	NA	OTU_1633	0.00338234	0.00645153	0	0.041	0	1	1	1.48	4.845	0.3	0.76	0.12	0.954
Bacteria	Bacteroidetes	Bacteroidia	Bacteroidales	Prevotellaceae	Prevotella	OTU_1634	0.00489172	0.0086431	0.21	0.095	2.21	0.027	1	-6.03	4.242	-1.42	0.155	0.81	0.681
Bacteria	Firmicutes	Clostridia	Clostridiales	Lachnospiraceae	Blautia	OTU_1635	0.00741454	0.0180056	0	0.07	0	1	1	-1.62	4.902	-0.33	0.741	0.13	0.95
Bacteria	Bacteroidetes	NA	NA	NA	NA	OTU_1636	0.00757161	0.0239832	0.18	0.09	2	0.046	1	0.92	4.124	0.22	0.823	0.08	0.969
Bacteria	Firmicutes	Clostridia	Clostridiales	Lachnospiraceae	NA	OTU_1637	0.00585424	0.00783207	0.09	0.075	1.2	0.231	1	5.57	4.514	1.23	0.218	0.66	0.73
Bacteria	Bacteroidetes	Bacteroidia	Bacteroidales	NA	NA	OTU_1638	0.00770745	0.0133054	0.18	0.1	1.8	0.072	1	0.35	3.716	0.1	0.924	0.03	0.989
Bacteria	NA	NA	NA	NA	NA	OTU_1639	0.00692463	0.00745272	0.05	0.064	0.78	0.435	1	-5.87	4.807	-1.22	0.223	0.65	0.734
Bacteria	Bacteroidetes	Bacteroidia	Bacteroidales	Prevotellaceae	NA	OTU_164	0.104365	0.102368	0	0.054	0	1	1	6.87	5.298	1.3	0.195	0.71	0.715
Bacteria	Bacteroidetes	NA	NA	NA	NA	OTU_1641	0.00674241	0.00917987	0	0.056	0	1	1	3.2	4.058	0.79	0.43	0.37	0.842
Bacteria	Firmicutes	Clostridia	Clostridiales	NA	NA	OTU_1642	0.00739917	0.00830811	0.11	0.076	1.45	0.148	1	3.34	4.082	0.82	0.413	0.38	0.833
Bacteria	Firmicutes	Negativicutes	Selenomonadales	Acidaminococcaceae	Succiniclasticum	OTU_1643	0.00751273	0.00755449	0.06	0.062	0.97	0.333	1	0.88	5.79	0.15	0.879	0.06	0.981
Bacteria	Bacteroidetes	NA	NA	NA	NA	OTU_1644	0.00722971	0.00697005	0	0.054	0	1	1	-1.16	5.015	-0.23	0.817	0.09	0.967
Bacteria	Bacteroidetes	Bacteroidia	Bacteroidales	NA	NA	OTU_1646	0.00658783	0.00589338	0.16	0.097	1.65	0.099	1	13.81	5.636	2.45	0.014	1.85	0.456
Bacteria	Spirochaetes	Spirochaetia	Spirochaetales	Spirochaetaceae	Sphaerochaeta	OTU_1647	0.00897353	0.00806273	0.02	0.059	0.34	0.735	1	-11.68	5.549	-2.1	0.036	1.44	0.518
Bacteria	NA	NA	NA	NA	NA	OTU_1648	0.00643826	0.010713	0.02	0.051	0.39	0.695	1	5.66	3.935	1.44	0.151	0.82	0.678
Bacteria	Bacteroidetes	Bacteroidia	Bacteroidales	NA	NA	OTU_1649	0.00798876	0.00779605	0.07	0.074	0.95	0.344	1	-2.04	4.255	-0.48	0.632	0.2	0.927
Bacteria	Bacteroidetes	Bacteroidia	Bacteroidales	Prevotellaceae	Prevotella	OTU_165	0.0885521	0.0824621	0	0.049	0	1	1	9.46	3.8	2.49	0.013	1.89	0.456
Bacteria	Firmicutes	Clostridia	Clostridiales	Ruminococcaceae	NA	OTU_1650	0.00745745	0.0071595	0.08	0.065	1.23	0.219	1	-7.81	5.91	-1.32	0.187	0.73	0.709
Bacteria	Candidatus Saccharibacteria	Saccharibacteria_genera_incertae_sedis	Saccharibacteria_genera_incertae_sedis	Saccharibacteria_genera_incertae_sedis	Saccharibacteria_genera_incertae_sedis	OTU_1651	0.00631109	0.00690215	0.08	0.072	1.11	0.267	1	-0.22	4.546	-0.05	0.961	0.02	0.996
Bacteria	Proteobacteria	NA	NA	NA	NA	OTU_1652	0.00661846	0.00856414	0	0.056	0	1	1	2.09	4.605	0.45	0.651	0.19	0.928
Bacteria	Bacteroidetes	NA	NA	NA	NA	OTU_1653	0.00733788	0.00734487	0	0.058	0	1	1	1.34	4.828	0.28	0.781	0.11	0.958
Bacteria	Firmicutes	Clostridia	Clostridiales	Clostridiales_Incertae Sedis XIII	Anaerovorax	OTU_1654	0.00880245	0.00669252	0.05	0.063	0.79	0.428	1	-4.02	6.272	-0.64	0.522	0.28	0.881
Bacteria	Bacteroidetes	Bacteroidia	Bacteroidales	Prevotellaceae	Prevotella	OTU_1655	0.0072103	0.00834057	0.32	0.108	2.96	0.003	1	-4.83	4.168	-1.16	0.246	0.61	0.748
Bacteria	Bacteroidetes	Bacteroidia	Bacteroidales	Prevotellaceae	NA	OTU_1656	0.00949398	0.10791	0	0.069	0	1	1	4.95	5.359	0.92	0.356	0.45	0.801
Bacteria	Bacteroidetes	Bacteroidia	Bacteroidales	Prevotellaceae	Prevotella	OTU_1657	0.00490289	0.00612248	0	0.05	0	1	1	6.16	5.963	1.03	0.302	0.52	0.781
Bacteria	NA	NA	NA	NA	NA	OTU_1658	0.00435844	0.00547143	0.09	0.076	1.18	0.237	1	-2.31	4.543	-0.51	0.61	0.21	0.917
Bacteria	Bacteroidetes	Bacteroidia	Bacteroidales	Prevotellaceae	Prevotella	OTU_1659	0.00589462	0.00657784	0	0.067	0	1	1	-4.46	5.857	-0.76	0.447	0.35	0.847
Bacteria	Firmicutes	Clostridia	Clostridiales	NA	NA	OTU_166	0.107361	0.0703323	0.12	0.081	1.48	0.139	1	7.95	6.254	1.27	0.204	0.69	0.718
Bacteria	Bacteroidetes	Bacteroidia	Bacteroidales	NA	NA	OTU_1660	0.00603213	0.00461213	0.15	0.091	1.65	0.1	1	4.33	6.391	0.68	0.499	0.3	0.876
Bacteria	Firmicutes	NA	NA	NA	NA	OTU_1661	0.00538909	0.00500156	0.1	0.072	1.39	0.165	1	-9.55	5.025	-1.9	0.058	1.24	0.573
Bacteria	Firmicutes	Clostridia	Clostridiales	Ruminococcaceae	Oscillibacter	OTU_1662	0.00698936	0.00882551	0.09	0.068	1.32	0.186	1	0.56	5.54	0.1	0.919	0.04	0.987
Bacteria	Firmicutes	Clostridia	Clostridiales	NA	NA	OTU_1663	0.00482772	0.00453737	0.07	0.063	1.11	0.267	1	3.64	5.089	0.72	0.475	0.32	0.862
Bacteria	Bacteroidetes	Bacteroidia	Bacteroidales	NA	NA	OTU_1664	0.00593802	0.00483327	0	0.049	0	1	1	-2.04	5.644	-0.36	0.718	0.14	0.945
Bacteria	Firmicutes	Clostridia	Clostridiales	Lachnospiraceae	NA	OTU_1666	0.00720345	0.00859962	0	0.065	0	1	1	-3.66	5.639	-0.65	0.517	0.29	0.88
Bacteria	Firmicutes	Clostridia	Clostridiales	Ruminococcaceae	NA	OTU_1667	0.0057187	0.00671147	0.15	0.102	1.47	0.142	1	-0.29	5.241	-0.06	0.955	0.02	0.994
Bacteria	Firmicutes	Clostridia	Clostridiales	Ruminococcaceae	NA	OTU_1668	0.0102158	0.0090784	0	0.051	0	1	1	-4.35	5.464	-0.8	0.426	0.37	0.837
Bacteria	Firmicutes	Clostridia	Clostridiales	Ruminococcaceae	NA	OTU_1669	0.0076407	0.00782205	0	0.06	0	1	1	6.84	4.549	1.5	0.133	0.88	0.663
Bacteria	Bacteroidetes	Bacteroidia	Bacteroidales	Prevotellaceae	NA	OTU_167	0.070722	0.0858101	0.22	0.111	1.98	0.048	1	0.14	2.642	0.05	0.959	0.02	0.996
Bacteria	Firmicutes	Clostridia	Clostridiales	Lachnospiraceae	NA	OTU_1670	0.00865998	0.0140997	0.03	0.057	0.53	0.599	1	0.32	3.808	0.08	0.932	0.03	0.992
Bacteria	Bacteroidetes	Bacteroidia	Bacteroidales	Prevotellaceae	NA	OTU_1671	0.00822126	0.00880223	0.09	0.076	1.18	0.237	1	0.84	5.183	0.16	0.871	0.06	0.978
Bacteria	Firmicutes	Clostridia	Clostridiales	Ruminococcaceae	NA	OTU_1672	0.00649442	0.0173057	0	0.064	0	1	1	-3.28	3.694	-0.89	0.374	0.43	0.812
Bacteria	Bacteroidetes	Bacteroidia	Bacteroidales	NA	NA	OTU_1673	0.00669791	0.00727915	0	0.047	0	1	1	-4.01	5.084	-0.79	0.431	0.37	0.842
Bacteria	Firmicutes	Clostridia	Clostridiales	Lachnospiraceae	Clostridium XlVa	OTU_1674	0.00665089	0.00804403	0	0.056	0	1	1	-0.48	5.012	-0.1	0.924	0.03	0.988
Bacteria	Verrucomicrobia	Opitutae	Puniceicoccales	Puniceicoccaceae	Coraliomargarita	OTU_1675	0.0061513	0.0130964	0.08	0.074	1.08	0.28	1	-1.56	4.025	-0.39	0.698	0.16	0.942
Bacteria	Firmicutes	Clostridia	Clostridiales	Ruminococcaceae	Ruminococcus	OTU_1676	0.00529042	0.00661106	0.07	0.067	1.04	0.296	1	9.76	5.405	1.81	0.071	1.15	0.573
Bacteria	Bacteroidetes	Bacteroidia	Bacteroidales	NA	NA	OTU_1678	0.00698269	0.00740757	0.05	0.069	0.72	0.469	1	-2.75	4.27	-0.64	0.52	0.28	0.88
Bacteria	Firmicutes	Clostridia	Clostridiales	Lachnospiraceae	NA	OTU_1679	0.00593102	0.00576965	0	0.056	0	1	1	-1.83	5.307	-0.34	0.731	0.14	0.946
Bacteria	Bacteroidetes	Bacteroidia	Bacteroidales	NA	NA	OTU_168	0.114663	0.079235	0	0.058	0	1	1	1.79	6.113	0.29	0.77	0.11	0.955
Bacteria	Bacteroidetes	Bacteroidia	Bacteroidales	NA	NA	OTU_1680	0.00622892	0.00704496	0	0.071	0	1	1	6.09	4.696	1.3	0.195	0.71	0.715
Bacteria	Firmicutes	Clostridia	Clostridiales	Ruminococcaceae	NA	OTU_1681	0.00679107	0.0108709	0.02	0.056	0.36	0.721	1	4.76	4.516	1.05	0.292	0.53	0.776
Bacteria	Firmicutes	Clostridia	Clostridiales	NA	NA	OTU_1682	0.00597359	0.00913882	0.03	0.067	0.45	0.654	1	-7.06	4.901	-1.44	0.15	0.82	0.675
Bacteria	Firmicutes	Clostridia	Clostridiales	Ruminococcaceae	NA	OTU_1683	0.005796	0.00880273	0	0.05	0	1	1	-12.65	4.2	-3.01	0.003	2.52	0.383
Bacteria	Bacteroidetes	NA	NA	NA	NA	OTU_1684	0.0120422	0.0130671	0.04	0.063	0.63	0.526	1	-7.33	4.213	-1.74	0.082	1.09	0.573
Bacteria	Bacteroidetes	Bacteroidia	Bacteroidales	NA	NA	OTU_1685	0.00631906	0.00773932	0.06	0.058	1.03	0.301	1	2.81	3.883	0.72	0.47	0.33	0.859
Bacteria	Tenericutes	Mollicutes	Anaeroplasmatales	Anaeroplasmataceae	Asteroleplasma	OTU_1686	0.00845272	0.0075714	0	0.077	0	1	1	-1.91	5.152	-0.37	0.711	0.15	0.944
Bacteria	Firmicutes	Clostridia	Clostridiales	NA	NA	OTU_1687	0.00630466	0.0103302	0	0.056	0	1	1	2	4.225	0.47	0.636	0.2	0.927
Bacteria	Firmicutes	Clostridia	Clostridiales	Lachnospiraceae	NA	OTU_1688	0.00538428	0.00509924	0	0.054	0	1	1	4.22	5.647	0.75	0.455	0.34	0.85
Bacteria	Spirochaetes	Spirochaetia	Spirochaetales	NA	NA	OTU_1689	0.00605969	0.0114501	0.03	0.052	0.58	0.564	1	-12.09	4.443	-2.72	0.007	2.15	0.448
Bacteria	Firmicutes	Clostridia	Clostridiales	Lachnospiraceae	Lachnospiracea_incertae_sedis	OTU_169	0.103097	0.0690968	0	0.063	0	1	1	4	6.149	0.65	0.515	0.29	0.88
Bacteria	NA	NA	NA	NA	NA	OTU_1690	0.00541798	0.00416114	0	0.065	0	1	1	-12.28	6.758	-1.82	0.07	1.15	0.573
Bacteria	NA	NA	NA	NA	NA	OTU_1691	0.00615238	0.0107256	0.09	0.071	1.27	0.205	1	3.71	3.697	1	0.316	0.5	0.784
Bacteria	Bacteroidetes	Bacteroidia	Bacteroidales	NA	NA	OTU_1692	0.00515602	0.00845192	0.1	0.084	1.19	0.234	1	7.71	5.326	1.45	0.148	0.83	0.675
Bacteria	NA	NA	NA	NA	NA	OTU_1694	0.00933247	0.0138542	0.08	0.072	1.11	0.267	1	-18.49	4.527	-4.08	0	#NUM!	0.191
Bacteria	Bacteroidetes	NA	NA	NA	NA	OTU_1695	0.00729053	0.00729057	0.11	0.078	1.41	0.159	1	1.17	5.712	0.2	0.838	0.08	0.971
Bacteria	Bacteroidetes	Bacteroidia	Bacteroidales	NA	NA	OTU_1696	0.00789749	0.00612255	0	0.059	0	1	1	3.5	5.221	0.67	0.502	0.3	0.878
Bacteria	Firmicutes	Clostridia	Clostridiales	Ruminococcaceae	NA	OTU_1697	0.00619464	0.0129049	0.01	0.048	0.21	0.835	1	-2.02	4.034	-0.5	0.617	0.21	0.92
Bacteria	Firmicutes	Negativicutes	Selenomonadales	Veillonellaceae	NA	OTU_1698	0.00605284	0.00583195	0.03	0.059	0.51	0.611	1	5.67	5.765	0.98	0.326	0.49	0.786
Bacteria	Bacteroidetes	NA	NA	NA	NA	OTU_1699	0.00641317	0.0061761	0.08	0.066	1.21	0.226	1	8.07	4.362	1.85	0.065	1.19	0.573
Bacteria	Bacteroidetes	Bacteroidia	Bacteroidales	Prevotellaceae	Prevotella	OTU_17	0.750754	0.382863	0	0.047	0	1	1	2.2	8.16	0.27	0.787	0.1	0.958
Bacteria	Bacteroidetes	Bacteroidia	Bacteroidales	Prevotellaceae	NA	OTU_170	0.0940265	0.0696236	0	0.049	0	1	1	3.59	4.892	0.73	0.464	0.33	0.858
Bacteria	NA	NA	NA	NA	NA	OTU_1700	0.00613114	0.00604203	0.02	0.051	0.39	0.695	1	1.54	4.741	0.33	0.745	0.13	0.95
Bacteria	Firmicutes	Negativicutes	Selenomonadales	NA	NA	OTU_1701	0.00800128	0.006545	0.05	0.058	0.86	0.389	1	3.16	5.891	0.54	0.592	0.23	0.912
Bacteria	NA	NA	NA	NA	NA	OTU_1703	0.00550745	0.00557876	0	0.058	0	1	1	-2.32	5.429	-0.43	0.669	0.17	0.934
Bacteria	Firmicutes	Clostridia	Clostridiales	Ruminococcaceae	NA	OTU_1704	0.00450645	0.00639418	0	0.047	0	1	1	-1.63	4.554	-0.36	0.72	0.14	0.946
Bacteria	Firmicutes	Clostridia	Clostridiales	Lachnospiraceae	Lachnospiracea_incertae_sedis	OTU_1705	0.00613625	0.00716324	0	0.053	0	1	1	2.25	4.871	0.46	0.645	0.19	0.927
Bacteria	Firmicutes	Clostridia	Clostridiales	NA	NA	OTU_1706	0.0062978	0.00640507	0	0.066	0	1	1	-0.06	4.584	-0.01	0.989	0	0.999
Bacteria	Bacteroidetes	Bacteroidia	Bacteroidales	Prevotellaceae	Prevotella	OTU_1707	0.00530231	0.00478895	0	0.052	0	1	1	-1.12	6.576	-0.17	0.864	0.06	0.977
Bacteria	NA	NA	NA	NA	NA	OTU_1708	0.0061641	0.00699514	0	0.05	0	1	1	5.66	4.593	1.23	0.218	0.66	0.73
Bacteria	Spirochaetes	Spirochaetia	Spirochaetales	Spirochaetaceae	Treponema	OTU_1709	0.0063505	0.00664493	0.06	0.07	0.86	0.392	1	-2.91	4.374	-0.66	0.507	0.29	0.879
Bacteria	Bacteroidetes	Bacteroidia	Bacteroidales	NA	NA	OTU_171	0.107885	0.0555106	0	0.059	0	1	1	8.53	6.988	1.22	0.222	0.65	0.734
Bacteria	NA	NA	NA	NA	NA	OTU_1710	0.00504823	0.0061116	0	0.05	0	1	1	-1.54	5.136	-0.3	0.764	0.12	0.954
Bacteria	NA	NA	NA	NA	NA	OTU_1711	0.00702385	0.00586467	0	0.064	0	1	1	-2.9	5.731	-0.51	0.612	0.21	0.917
Bacteria	Spirochaetes	Spirochaetia	Spirochaetales	Spirochaetaceae	NA	OTU_1712	0.00555749	0.00461803	0	0.065	0	1	1	1.37	6.072	0.23	0.821	0.09	0.969
Bacteria	Bacteroidetes	Bacteroidia	Bacteroidales	Prevotellaceae	Prevotella	OTU_1713	0.00700666	0.00475478	0.17	0.089	1.91	0.057	1	6.9	6.538	1.05	0.292	0.53	0.776
Bacteria	Bacteroidetes	Bacteroidia	Bacteroidales	Prevotellaceae	NA	OTU_1714	0.00591259	0.00802954	0.08	0.071	1.13	0.26	1	-4.31	4.06	-1.06	0.289	0.54	0.776
Bacteria	Bacteroidetes	Bacteroidia	Bacteroidales	NA	NA	OTU_1715	0.00665406	0.0090401	0	0.058	0	1	1	6.99	4.266	1.64	0.102	0.99	0.6
Bacteria	NA	NA	NA	NA	NA	OTU_1717	0.00385961	0.00612535	0	0.045	0	1	1	-1.08	4.916	-0.22	0.826	0.08	0.969
Bacteria	Firmicutes	Clostridia	Clostridiales	Ruminococcaceae	NA	OTU_1719	0.00377337	0.00674053	0	0.052	0	1	1	5.34	5.044	1.06	0.29	0.54	0.776
Bacteria	Bacteroidetes	Bacteroidia	Bacteroidales	NA	NA	OTU_172	0.121639	0.0710692	0.02	0.049	0.41	0.683	1	-2.02	5.232	-0.39	0.699	0.16	0.942
Bacteria	Firmicutes	Clostridia	Clostridiales	Lachnospiraceae	NA	OTU_1720	0.00694669	0.0066407	0.09	0.075	1.2	0.231	1	-4.1	5.418	-0.76	0.449	0.35	0.847
Bacteria	Bacteroidetes	NA	NA	NA	NA	OTU_1721	0.00702267	0.0113789	0.19	0.099	1.92	0.055	1	-5.61	3.745	-1.5	0.135	0.87	0.663
Bacteria	Firmicutes	Clostridia	Clostridiales	Lachnospiraceae	NA	OTU_1722	0.00677714	0.00999181	0.16	0.09	1.78	0.076	1	-6.78	3.774	-1.8	0.073	1.14	0.573
Bacteria	Firmicutes	Clostridia	Clostridiales	Ruminococcaceae	NA	OTU_1723	0.0047481	0.00667801	0.06	0.07	0.86	0.392	1	-1.63	4.744	-0.34	0.731	0.14	0.946
Bacteria	NA	NA	NA	NA	NA	OTU_1724	0.00581229	0.00807748	0	0.055	0	1	1	4.59	5.173	0.89	0.375	0.43	0.812
Bacteria	Firmicutes	Clostridia	Clostridiales	Ruminococcaceae	NA	OTU_1726	0.00633897	0.00732779	0.03	0.059	0.51	0.611	1	-6.87	5.176	-1.33	0.185	0.73	0.708
Bacteria	Firmicutes	Clostridia	Clostridiales	Lachnospiraceae	NA	OTU_1727	0.00607534	0.00840142	0.13	0.077	1.69	0.092	1	-10.66	4.295	-2.48	0.013	1.89	0.456
Bacteria	Firmicutes	Clostridia	Clostridiales	Clostridiales_Incertae Sedis XIII	Anaerovorax	OTU_1728	0.00520539	0.0048859	0.05	0.068	0.74	0.462	1	4.8	5.097	0.94	0.347	0.46	0.797
Bacteria	Firmicutes	NA	NA	NA	NA	OTU_1729	0.0106605	0.0163941	0.17	0.094	1.81	0.071	1	-5.69	3.585	-1.59	0.113	0.95	0.621
Bacteria	Bacteroidetes	Bacteroidia	Bacteroidales	Prevotellaceae	Prevotella	OTU_173	0.0695837	0.0553607	0	0.061	0	1	1	-6.39	4.993	-1.28	0.201	0.7	0.718
Bacteria	Bacteroidetes	Bacteroidia	Bacteroidales	Prevotellaceae	Prevotella	OTU_1730	0.00923658	0.0227254	0.07	0.072	0.97	0.331	1	4.47	3.526	1.27	0.206	0.69	0.718
Bacteria	Bacteroidetes	NA	NA	NA	NA	OTU_1731	0.00842716	0.0138676	0.16	0.083	1.93	0.054	1	-5.1	3.977	-1.28	0.2	0.7	0.718
Bacteria	Firmicutes	Clostridia	Clostridiales	Lachnospiraceae	NA	OTU_1733	0.00724455	0.0156753	0.03	0.057	0.53	0.599	1	5.22	5.34	0.98	0.328	0.48	0.788
Bacteria	Bacteroidetes	NA	NA	NA	NA	OTU_1734	0.00590339	0.0054411	0	0.053	0	1	1	2.19	4.629	0.47	0.636	0.2	0.927
Bacteria	NA	NA	NA	NA	NA	OTU_1736	0.00599029	0.00641509	0	0.056	0	1	1	-4.89	4.989	-0.98	0.327	0.49	0.787
Bacteria	Bacteroidetes	NA	NA	NA	NA	OTU_1737	0.00736598	0.00718711	0.14	0.091	1.54	0.124	1	7.02	5.039	1.39	0.164	0.79	0.687
Bacteria	Bacteroidetes	Bacteroidia	Bacteroidales	Prevotellaceae	Hallella	OTU_1739	0.00528528	0.00714239	0.02	0.051	0.39	0.695	1	1.13	4.516	0.25	0.802	0.1	0.962
Bacteria	Fibrobacteres	Fibrobacteria	Fibrobacterales	Fibrobacteraceae	Fibrobacter	OTU_174	0.0891133	0.0961883	0.01	0.047	0.21	0.832	1	-1.76	4.952	-0.36	0.722	0.14	0.946
Bacteria	Firmicutes	Clostridia	Clostridiales	NA	NA	OTU_1740	0.00556039	0.00938034	0	0.044	0	1	1	0.13	3.846	0.03	0.974	0.01	0.998
Bacteria	Bacteroidetes	Bacteroidia	Bacteroidales	Prevotellaceae	NA	OTU_1742	0.00809212	0.0109531	0.26	0.104	2.5	0.013	1	-11.96	3.604	-3.32	0.001	3	0.351
Bacteria	NA	NA	NA	NA	NA	OTU_1744	0.00741878	0.00908575	0.13	0.088	1.48	0.14	1	-2.38	5.502	-0.43	0.666	0.18	0.932
Bacteria	Bacteroidetes	NA	NA	NA	NA	OTU_1745	0.00798717	0.0110053	0.03	0.057	0.53	0.599	1	-1.4	3.598	-0.39	0.697	0.16	0.942
Bacteria	Bacteroidetes	Bacteroidia	Bacteroidales	Prevotellaceae	NA	OTU_1746	0.00500634	0.00437427	0	0.053	0	1	1	4.54	6.656	0.68	0.495	0.31	0.875
Bacteria	Bacteroidetes	Bacteroidia	Bacteroidales	Prevotellaceae	NA	OTU_1747	0.00650871	0.0126	0.1	0.077	1.3	0.194	1	-4.62	4.868	-0.95	0.343	0.46	0.794
Bacteria	Bacteroidetes	Bacteroidia	Bacteroidales	NA	NA	OTU_1748	0.00712117	0.00591766	0	0.044	0	1	1	-0.23	5.717	-0.04	0.968	0.01	0.998
Bacteria	Bacteroidetes	Bacteroidia	Bacteroidales	NA	NA	OTU_1749	0.0078952	0.00883886	0.04	0.059	0.68	0.498	1	-4.33	4.611	-0.94	0.348	0.46	0.797
Bacteria	Bacteroidetes	Bacteroidia	Bacteroidales	Prevotellaceae	Hallella	OTU_175	0.0980342	0.0672011	0	0.047	0	1	1	-3.37	4.829	-0.7	0.485	0.31	0.867
Bacteria	Bacteroidetes	Bacteroidia	Bacteroidales	NA	NA	OTU_1750	0.00596945	0.00955404	0.21	0.107	1.96	0.05	1	6.75	4.56	1.48	0.139	0.86	0.668
Bacteria	Bacteroidetes	Bacteroidia	Bacteroidales	NA	NA	OTU_1751	0.00838574	0.0127701	0.03	0.049	0.61	0.541	1	-2.18	4.143	-0.53	0.598	0.22	0.915
Bacteria	Bacteroidetes	Bacteroidia	Bacteroidales	NA	NA	OTU_1752	0.00659309	0.00742145	0.07	0.074	0.95	0.344	1	-1.69	4.238	-0.4	0.691	0.16	0.941
Bacteria	Firmicutes	NA	NA	NA	NA	OTU_1753	0.00557581	0.00641773	0	0.07	0	1	1	0.69	4.857	0.14	0.887	0.05	0.984
Bacteria	Firmicutes	Clostridia	Clostridiales	Lachnospiraceae	NA	OTU_1755	0.00621938	0.00579682	0.05	0.066	0.76	0.449	1	-1.49	6.085	-0.24	0.807	0.09	0.963
Bacteria	Bacteroidetes	Bacteroidia	Bacteroidales	Prevotellaceae	NA	OTU_1757	0.00472148	0.00490725	0.01	0.052	0.19	0.848	1	2.89	5.503	0.52	0.6	0.22	0.915
Bacteria	Bacteroidetes	Bacteroidia	Bacteroidales	NA	NA	OTU_1758	0.00664388	0.00608187	0.03	0.054	0.56	0.579	1	3.17	5.446	0.58	0.561	0.25	0.896
Bacteria	Proteobacteria	Alphaproteobacteria	NA	NA	NA	OTU_1759	0.00521854	0.00772099	0.07	0.063	1.11	0.267	1	5.13	4.427	1.16	0.247	0.61	0.748
Bacteria	Bacteroidetes	NA	NA	NA	NA	OTU_176	0.102132	0.0535009	0	0.052	0	1	1	7.58	7.921	0.96	0.339	0.47	0.793
Bacteria	Bacteroidetes	NA	NA	NA	NA	OTU_1760	0.00760483	0.00809622	0.09	0.072	1.25	0.212	1	-1.82	4.877	-0.37	0.709	0.15	0.943
Bacteria	NA	NA	NA	NA	NA	OTU_1761	0.00498321	0.00669399	0.11	0.074	1.49	0.138	1	-9.44	4.77	-1.98	0.048	1.32	0.552
Bacteria	Bacteroidetes	Bacteroidia	Bacteroidales	Prevotellaceae	Prevotella	OTU_1762	0.00554354	0.00737501	0.16	0.091	1.76	0.079	1	-0.37	4.329	-0.09	0.931	0.03	0.992
Bacteria	Bacteroidetes	Bacteroidia	Bacteroidales	NA	NA	OTU_1763	0.00715823	0.00781872	0.15	0.089	1.69	0.092	1	-3.16	4.291	-0.74	0.461	0.34	0.857
Bacteria	SR1	SR1_genera_incertae_sedis	SR1_genera_incertae_sedis	SR1_genera_incertae_sedis	SR1_genera_incertae_sedis	OTU_1764	0.00764384	0.0120336	0	0.054	0	1	1	-0.18	3.745	-0.05	0.961	0.02	0.996
Bacteria	Bacteroidetes	Bacteroidia	Bacteroidales	Prevotellaceae	NA	OTU_1765	0.00472226	0.00696321	0.21	0.101	2.08	0.038	1	2.79	4.675	0.6	0.551	0.26	0.895
Bacteria	Firmicutes	Clostridia	Clostridiales	Ruminococcaceae	NA	OTU_1766	0.00578473	0.00878032	0.01	0.048	0.21	0.835	1	10.63	4.342	2.45	0.015	1.82	0.456
Bacteria	Bacteroidetes	Bacteroidia	Bacteroidales	Prevotellaceae	NA	OTU_1767	0.00419119	0.00498774	0.21	0.105	2	0.046	1	-0.17	4.709	-0.04	0.972	0.01	0.998
Bacteria	Firmicutes	Clostridia	Clostridiales	Lachnospiraceae	NA	OTU_1768	0.00681429	0.0050766	0	0.049	0	1	1	8.01	6.795	1.18	0.239	0.62	0.744
Bacteria	Bacteroidetes	Bacteroidia	Bacteroidales	Prevotellaceae	Prevotella	OTU_1769	0.0060724	0.00427748	0.01	0.051	0.2	0.845	1	2.19	5.971	0.37	0.714	0.15	0.945
Bacteria	Candidatus Saccharibacteria	Saccharibacteria_genera_incertae_sedis	Saccharibacteria_genera_incertae_sedis	Saccharibacteria_genera_incertae_sedis	Saccharibacteria_genera_incertae_sedis	OTU_177	0.106703	0.0695824	0.15	0.086	1.74	0.082	1	19.35	6.683	2.9	0.004	2.4	0.383
Bacteria	NA	NA	NA	NA	NA	OTU_1770	0.00676663	0.00632371	0	0.05	0	1	1	2.89	5.404	0.54	0.593	0.23	0.912
Bacteria	Firmicutes	Clostridia	Clostridiales	Lachnospiraceae	NA	OTU_1771	0.00658612	0.010679	0.07	0.071	0.99	0.325	1	8.02	4.114	1.95	0.052	1.28	0.56
Bacteria	Firmicutes	Clostridia	Clostridiales	Lachnospiraceae	NA	OTU_1773	0.00590109	0.00714946	0	0.055	0	1	1	4.91	4.201	1.17	0.243	0.61	0.745
Bacteria	Bacteroidetes	Bacteroidia	Bacteroidales	NA	NA	OTU_1774	0.00662328	0.00822793	0.15	0.09	1.67	0.096	1	-7.03	4.095	-1.72	0.087	1.06	0.577
Bacteria	Firmicutes	Clostridia	Clostridiales	Lachnospiraceae	Butyrivibrio	OTU_1775	0.00542207	0.00602725	0.04	0.06	0.67	0.505	1	-0.14	6.078	-0.02	0.982	0.01	0.998
Bacteria	Bacteroidetes	Bacteroidia	Bacteroidales	NA	NA	OTU_1776	0.0062477	0.00544584	0.01	0.047	0.21	0.832	1	5.87	5.304	1.11	0.269	0.57	0.763
Bacteria	Tenericutes	Mollicutes	Anaeroplasmatales	Anaeroplasmataceae	Anaeroplasma	OTU_1777	0.00716265	0.0135576	0.12	0.074	1.62	0.105	1	-3.47	3.564	-0.97	0.331	0.48	0.79
Bacteria	Bacteroidetes	Bacteroidia	Bacteroidales	Prevotellaceae	Prevotella	OTU_1778	0.00685782	0.00950307	0	0.056	0	1	1	4.79	5.495	0.87	0.383	0.42	0.819
Bacteria	Bacteroidetes	Bacteroidia	Bacteroidales	Prevotellaceae	Prevotella	OTU_1779	0.00464754	0.00597131	0	0.053	0	1	1	2.49	4.815	0.52	0.605	0.22	0.916
Bacteria	Bacteroidetes	Bacteroidia	Bacteroidales	Prevotellaceae	Prevotella	OTU_178	0.116986	1.01434	0.06	0.068	0.88	0.378	1	2.1	5.553	0.38	0.705	0.15	0.942
Bacteria	Firmicutes	Clostridia	Clostridiales	Lachnospiraceae	NA	OTU_1780	0.00532793	0.00638429	0	0.077	0	1	1	1.65	5.421	0.3	0.761	0.12	0.954
Bacteria	Bacteroidetes	NA	NA	NA	NA	OTU_1781	0.00606133	0.0113806	0.06	0.072	0.83	0.405	1	-5.33	3.862	-1.38	0.168	0.77	0.692
Bacteria	Firmicutes	Clostridia	Clostridiales	Ruminococcaceae	NA	OTU_1782	0.00596151	0.00999924	0.03	0.056	0.54	0.592	1	1.68	4.187	0.4	0.689	0.16	0.94
Bacteria	Firmicutes	Clostridia	Clostridiales	Lachnospiraceae	Pseudobutyrivibrio	OTU_1783	0.00622025	0.00578745	0	0.061	0	1	1	0.09	5.703	0.02	0.987	0.01	0.999
Bacteria	NA	NA	NA	NA	NA	OTU_1784	0.00728896	0.0121662	0.14	0.08	1.75	0.081	1	-8.42	4.099	-2.05	0.04	1.4	0.534
Bacteria	NA	NA	NA	NA	NA	OTU_1785	0.00361209	0.00871786	0.04	0.063	0.63	0.526	1	-1.37	4.342	-0.32	0.752	0.12	0.953
Bacteria	NA	NA	NA	NA	NA	OTU_1787	0.00531444	0.00800833	0.1	0.085	1.18	0.24	1	-0.11	5.279	-0.02	0.983	0.01	0.998
Bacteria	Bacteroidetes	Bacteroidia	Bacteroidales	Prevotellaceae	Prevotella	OTU_1788	0.00520109	0.00409434	0.14	0.09	1.56	0.12	1	-2.38	5.593	-0.43	0.67	0.17	0.934
Bacteria	Firmicutes	Clostridia	Clostridiales	Lachnospiraceae	NA	OTU_1789	0.00570072	0.00665139	0	0.059	0	1	1	-2.68	5.049	-0.53	0.596	0.22	0.913
Bacteria	Fibrobacteres	Fibrobacteria	Fibrobacterales	Fibrobacteraceae	Fibrobacter	OTU_179	0.0973161	0.0862856	0.07	0.063	1.11	0.267	1	3.83	5.35	0.72	0.475	0.32	0.862
Bacteria	Bacteroidetes	NA	NA	NA	NA	OTU_1791	0.00594273	0.00579452	0	0.048	0	1	1	-4.76	5.087	-0.94	0.35	0.46	0.798
Bacteria	Bacteroidetes	Bacteroidia	Bacteroidales	Prevotellaceae	NA	OTU_1792	0.00723733	0.00811666	0.17	0.093	1.83	0.068	1	-2.24	4.161	-0.54	0.59	0.23	0.912
Bacteria	Firmicutes	Clostridia	Clostridiales	Lachnospiraceae	Lachnospiracea_incertae_sedis	OTU_1793	0.0056617	0.00800459	0	0.046	0	1	1	4.22	4.662	0.9	0.366	0.44	0.807
Bacteria	Firmicutes	Negativicutes	Selenomonadales	Veillonellaceae	Anaerovibrio	OTU_1794	0.00555477	0.00491529	0.05	0.061	0.82	0.413	1	-2.29	5.136	-0.45	0.656	0.18	0.93
Bacteria	NA	NA	NA	NA	NA	OTU_1795	0.00486683	0.00544559	0	0.074	0	1	1	-0.04	5.567	-0.01	0.994	0	0.999
Bacteria	Bacteroidetes	NA	NA	NA	NA	OTU_1796	0.00519654	0.00828269	0	0.061	0	1	1	-0.17	4.969	-0.03	0.974	0.01	0.998
Bacteria	Bacteroidetes	Bacteroidia	Bacteroidales	NA	NA	OTU_1797	0.00792832	0.0170615	0.03	0.06	0.5	0.617	1	6.27	4.949	1.27	0.206	0.69	0.718
Bacteria	Firmicutes	Clostridia	Clostridiales	NA	NA	OTU_1798	0.00558141	0.00699428	0.06	0.074	0.81	0.418	1	0.35	4.658	0.07	0.941	0.03	0.993
Bacteria	Firmicutes	Clostridia	Clostridiales	Ruminococcaceae	NA	OTU_1799	0.00506851	0.00498114	0.05	0.065	0.77	0.442	1	1.01	5.567	0.18	0.856	0.07	0.974
Bacteria	Bacteroidetes	Bacteroidia	Bacteroidales	Prevotellaceae	Prevotella	OTU_18	0.471305	0.926038	0.18	0.091	1.98	0.048	1	1.39	1.848	0.75	0.453	0.34	0.85
Bacteria	Firmicutes	Clostridia	Clostridiales	Lachnospiraceae	Butyrivibrio	OTU_180	0.102939	0.0746092	0	0.048	0	1	1	-2.08	5.635	-0.37	0.712	0.15	0.944
Bacteria	Firmicutes	Clostridia	Clostridiales	Lachnospiraceae	NA	OTU_1800	0.00649023	0.00556307	0	0.051	0	1	1	8.01	5.735	1.4	0.163	0.79	0.687
Bacteria	Bacteroidetes	Bacteroidia	Bacteroidales	Prevotellaceae	NA	OTU_1801	0.00505989	0.00909379	0.15	0.096	1.56	0.119	1	9.31	4.346	2.14	0.033	1.48	0.518
Bacteria	NA	NA	NA	NA	NA	OTU_1802	0.00605359	0.00920557	0	0.056	0	1	1	0.08	4.271	0.02	0.984	0.01	0.998
Bacteria	NA	NA	NA	NA	NA	OTU_1803	0.00493837	0.00946379	0	0.064	0	1	1	7.27	5.121	1.42	0.156	0.81	0.681
Bacteria	Firmicutes	Clostridia	Clostridiales	NA	NA	OTU_1804	0.00443692	0.00839437	0.02	0.065	0.31	0.758	1	5.12	4.171	1.23	0.219	0.66	0.73
Bacteria	NA	NA	NA	NA	NA	OTU_1805	0.00548128	0.00704996	0.01	0.052	0.19	0.848	1	2.08	4.091	0.51	0.612	0.21	0.917
Bacteria	NA	NA	NA	NA	NA	OTU_1806	0.00483652	0.00591407	0.02	0.056	0.36	0.721	1	7.63	5.009	1.52	0.128	0.89	0.657
Bacteria	Bacteroidetes	Bacteroidia	Bacteroidales	Prevotellaceae	Prevotella	OTU_1807	0.00596993	0.00423568	0	0.055	0	1	1	16.24	7.324	2.22	0.027	1.57	0.516
Bacteria	Firmicutes	NA	NA	NA	NA	OTU_1808	0.00521567	0.00579413	0.02	0.055	0.36	0.716	1	0.56	4.961	0.11	0.909	0.04	0.986
Bacteria	Bacteroidetes	Bacteroidia	Bacteroidales	Prevotellaceae	NA	OTU_1809	0.00885428	0.0124676	0.05	0.067	0.75	0.456	1	-5.37	3.989	-1.35	0.179	0.75	0.703
Bacteria	Bacteroidetes	Bacteroidia	Bacteroidales	NA	NA	OTU_181	0.0983354	0.0701058	0	0.059	0	1	1	-3.6	6.375	-0.56	0.572	0.24	0.903
Bacteria	NA	NA	NA	NA	NA	OTU_1810	0.00516404	0.00641879	0.07	0.071	0.99	0.325	1	-1.87	4.436	-0.42	0.673	0.17	0.935
Bacteria	Bacteroidetes	Bacteroidia	Bacteroidales	NA	NA	OTU_1811	0.00679712	0.0065557	0.06	0.071	0.85	0.398	1	4.09	6.043	0.68	0.499	0.3	0.876
Bacteria	Bacteroidetes	Bacteroidia	Bacteroidales	NA	NA	OTU_1812	0.0114076	0.0289299	0.01	0.055	0.18	0.856	1	-4.54	4.063	-1.12	0.264	0.58	0.763
Bacteria	NA	NA	NA	NA	NA	OTU_1813	0.00571218	0.00908791	0.02	0.056	0.36	0.721	1	0.81	3.662	0.22	0.824	0.08	0.969
Bacteria	Firmicutes	Clostridia	Clostridiales	Lachnospiraceae	NA	OTU_1814	0.00653317	0.00511087	0	0.051	0	1	1	2.61	5.587	0.47	0.641	0.19	0.927
Bacteria	Bacteroidetes	NA	NA	NA	NA	OTU_1815	0.00514947	0.00514593	0	0.057	0	1	1	5.61	5.805	0.97	0.334	0.48	0.793
Bacteria	Firmicutes	Clostridia	Clostridiales	Lachnospiraceae	NA	OTU_1816	0.00644612	0.0108412	0.02	0.059	0.34	0.735	1	5.4	4.951	1.09	0.275	0.56	0.768
Bacteria	Firmicutes	Clostridia	Clostridiales	NA	NA	OTU_1818	0.00425631	0.00579092	0.06	0.067	0.9	0.371	1	8.4	5.303	1.58	0.114	0.94	0.624
Bacteria	Bacteroidetes	Bacteroidia	Bacteroidales	Porphyromonadaceae	NA	OTU_1819	0.00591963	0.00471905	0	0.059	0	1	1	4.45	6.219	0.72	0.474	0.32	0.862
Bacteria	Bacteroidetes	Bacteroidia	Bacteroidales	NA	NA	OTU_182	0.10584	0.0548567	0.03	0.048	0.62	0.532	1	13.73	7.8	1.76	0.079	1.1	0.573
Bacteria	Bacteroidetes	NA	NA	NA	NA	OTU_1820	0.00475935	0.00716261	0.12	0.091	1.32	0.188	1	2.85	4.796	0.59	0.553	0.26	0.895
Bacteria	Candidatus Saccharibacteria	Saccharibacteria_genera_incertae_sedis	Saccharibacteria_genera_incertae_sedis	Saccharibacteria_genera_incertae_sedis	Saccharibacteria_genera_incertae_sedis	OTU_1821	0.00718636	0.00620445	0.04	0.06	0.67	0.505	1	-2.19	5.521	-0.4	0.692	0.16	0.941
Bacteria	NA	NA	NA	NA	NA	OTU_1822	0.00421868	0.00937235	0	0.059	0	1	1	12.62	6.4	1.97	0.049	1.31	0.552
Bacteria	Bacteroidetes	Bacteroidia	Bacteroidales	NA	NA	OTU_1823	0.0102012	0.025581	0.14	0.089	1.57	0.116	1	-3.79	3.494	-1.08	0.278	0.56	0.772
Bacteria	Firmicutes	Clostridia	Clostridiales	Lachnospiraceae	NA	OTU_1824	0.00535448	0.00571901	0	0.054	0	1	1	-0.89	5.93	-0.15	0.881	0.06	0.981
Bacteria	NA	NA	NA	NA	NA	OTU_1825	0.00509661	0.00890001	0	0.047	0	1	1	-0.4	4.741	-0.08	0.932	0.03	0.992
Bacteria	Bacteroidetes	Bacteroidia	Bacteroidales	Bacteroidaceae	Anaerorhabdus	OTU_1826	0.00564092	0.00499686	0	0.069	0	1	1	-4.15	6.312	-0.66	0.511	0.29	0.879
Bacteria	Firmicutes	NA	NA	NA	NA	OTU_1827	0.00474327	0.0052181	0	0.056	0	1	1	-0.7	4.683	-0.15	0.882	0.05	0.981
Bacteria	Firmicutes	Clostridia	Clostridiales	NA	NA	OTU_1828	0.00691786	0.00776916	0.14	0.09	1.56	0.12	1	-0.12	4.319	-0.03	0.978	0.01	0.998
Bacteria	NA	NA	NA	NA	NA	OTU_1829	0.00551444	0.00689017	0.05	0.064	0.78	0.435	1	2.92	4.444	0.66	0.511	0.29	0.879
Bacteria	Bacteroidetes	Bacteroidia	Bacteroidales	Prevotellaceae	NA	OTU_183	0.0945187	0.113214	0.26	0.112	2.32	0.021	1	0.07	2.402	0.03	0.976	0.01	0.998
Bacteria	Firmicutes	Clostridia	Clostridiales	Lachnospiraceae	NA	OTU_1830	0.00552696	0.00546541	0.04	0.063	0.63	0.526	1	6.44	4.62	1.39	0.164	0.79	0.687
Bacteria	NA	NA	NA	NA	NA	OTU_1831	0.0049437	0.00561863	0	0.059	0	1	1	-6.15	4.622	-1.33	0.184	0.74	0.708
Bacteria	Bacteroidetes	Bacteroidia	Bacteroidales	NA	NA	OTU_1832	0.0058748	0.00591446	0.05	0.059	0.85	0.397	1	0.47	4.817	0.1	0.922	0.04	0.988
Bacteria	Bacteroidetes	Bacteroidia	Bacteroidales	NA	NA	OTU_1833	0.00743512	0.00905902	0.08	0.071	1.13	0.26	1	-5.57	3.84	-1.45	0.148	0.83	0.675
Bacteria	Firmicutes	Clostridia	Clostridiales	NA	NA	OTU_1834	0.00584064	0.00713156	0.12	0.082	1.46	0.144	1	-2.12	4.828	-0.44	0.66	0.18	0.931
Bacteria	Bacteroidetes	NA	NA	NA	NA	OTU_1835	0.00664972	0.00704287	0.01	0.054	0.19	0.853	1	3.72	4.148	0.9	0.369	0.43	0.808
Bacteria	Firmicutes	Clostridia	Clostridiales	Ruminococcaceae	NA	OTU_1836	0.00478643	0.00501047	0.18	0.095	1.89	0.059	1	4.47	5.563	0.8	0.422	0.37	0.837
Bacteria	Firmicutes	Clostridia	Clostridiales	Ruminococcaceae	NA	OTU_1837	0.00493145	0.00583017	0	0.056	0	1	1	1.48	6.316	0.24	0.814	0.09	0.966
Bacteria	Bacteroidetes	Bacteroidia	Bacteroidales	NA	NA	OTU_1838	0.00765702	0.0094248	0.14	0.084	1.67	0.096	1	-7.55	4.465	-1.69	0.091	1.04	0.584
Bacteria	NA	NA	NA	NA	NA	OTU_1839	0.00485827	0.00543147	0	0.048	0	1	1	4.19	4.458	0.94	0.348	0.46	0.797
Bacteria	Bacteroidetes	Bacteroidia	Bacteroidales	NA	NA	OTU_184	0.0994045	0.0863787	0	0.05	0	1	1	7.27	4.261	1.7	0.089	1.05	0.581
Bacteria	Bacteroidetes	Bacteroidia	Bacteroidales	NA	NA	OTU_1840	0.00603363	0.00939204	0.16	0.086	1.86	0.063	1	1.42	3.961	0.36	0.72	0.14	0.946
Bacteria	NA	NA	NA	NA	NA	OTU_1841	0.00516684	0.00470702	0.03	0.056	0.54	0.592	1	-3.67	5.03	-0.73	0.466	0.33	0.858
Bacteria	Bacteroidetes	Bacteroidia	Bacteroidales	Prevotellaceae	NA	OTU_1842	0.00378955	0.00703268	0	0.058	0	1	1	5.4	5.276	1.02	0.307	0.51	0.781
Bacteria	Bacteroidetes	NA	NA	NA	NA	OTU_1843	0.00752675	0.00611278	0.01	0.047	0.21	0.832	1	1.33	6.36	0.21	0.835	0.08	0.97
Bacteria	Firmicutes	Erysipelotrichia	Erysipelotrichales	Erysipelotrichaceae	NA	OTU_1844	0.00434711	0.00704234	0	0.06	0	1	1	3.77	4.82	0.78	0.434	0.36	0.844
Bacteria	Bacteroidetes	Bacteroidia	Bacteroidales	NA	NA	OTU_1846	0.00707837	0.0129946	0.11	0.075	1.47	0.143	1	-7.3	4.558	-1.6	0.11	0.96	0.614
Bacteria	Tenericutes	Mollicutes	Anaeroplasmatales	Anaeroplasmataceae	Anaeroplasma	OTU_1847	0.00623386	0.00675426	0.1	0.078	1.28	0.2	1	-9.3	4.574	-2.03	0.042	1.38	0.535
Bacteria	Firmicutes	Clostridia	Clostridiales	Ruminococcaceae	NA	OTU_1848	0.00531986	0.00602984	0.01	0.056	0.18	0.858	1	1.71	4.923	0.35	0.728	0.14	0.946
Bacteria	NA	NA	NA	NA	NA	OTU_1849	0.0045575	0.00433996	0	0.069	0	1	1	-2.91	6.147	-0.47	0.636	0.2	0.927
Bacteria	Bacteroidetes	Bacteroidia	Bacteroidales	NA	NA	OTU_185	0.101497	0.0670288	0	0.064	0	1	1	0.07	5.777	0.01	0.99	0	0.999
Bacteria	Bacteroidetes	Bacteroidia	Bacteroidales	Prevotellaceae	NA	OTU_1850	0.00501102	0.00764306	0.04	0.066	0.61	0.545	1	-2.23	4.249	-0.53	0.599	0.22	0.915
Bacteria	Bacteroidetes	NA	NA	NA	NA	OTU_1851	0.005079	0.0123304	0.17	0.089	1.91	0.057	1	-8.5	4.467	-1.9	0.058	1.24	0.573
Bacteria	Bacteroidetes	Bacteroidia	Bacteroidales	Prevotellaceae	Prevotella	OTU_1852	0.00518515	0.00771903	0.04	0.06	0.67	0.505	1	4.04	4.395	0.92	0.358	0.45	0.801
Bacteria	NA	NA	NA	NA	NA	OTU_1853	0.0047587	0.00576584	0	0.052	0	1	1	3.16	4.893	0.65	0.518	0.29	0.88
Bacteria	NA	NA	NA	NA	NA	OTU_1854	0.00798658	0.0175153	0.05	0.065	0.77	0.442	1	-2.76	4.17	-0.66	0.508	0.29	0.879
Bacteria	Firmicutes	Clostridia	Clostridiales	Lachnospiraceae	NA	OTU_1855	0.00658773	0.0127594	0	0.051	0	1	1	-0.92	4.457	-0.21	0.836	0.08	0.971
Bacteria	Spirochaetes	Spirochaetia	Spirochaetales	Spirochaetaceae	Treponema	OTU_1856	0.00540408	0.00542007	0	0.071	0	1	1	5.98	5.087	1.18	0.24	0.62	0.744
Bacteria	Spirochaetes	Spirochaetia	Spirochaetales	NA	NA	OTU_1857	0.00583747	0.00619172	0.03	0.064	0.47	0.639	1	10.91	5.833	1.87	0.062	1.21	0.573
Bacteria	NA	NA	NA	NA	NA	OTU_1858	0.00489602	0.00614322	0.08	0.076	1.05	0.293	1	-2.57	5.35	-0.48	0.631	0.2	0.927
Bacteria	Bacteroidetes	NA	NA	NA	NA	OTU_186	0.107837	0.0802368	0.06	0.066	0.91	0.364	1	-1.96	3.57	-0.55	0.583	0.23	0.911
Bacteria	Firmicutes	Clostridia	Clostridiales	Ruminococcaceae	NA	OTU_1860	0.00505535	0.00959929	0.04	0.058	0.69	0.491	1	7.49	5.028	1.49	0.137	0.86	0.665
Bacteria	Bacteroidetes	Bacteroidia	Bacteroidales	NA	NA	OTU_1862	0.00605546	0.00643384	0.03	0.056	0.54	0.592	1	3.9	5.861	0.66	0.506	0.3	0.879
Bacteria	NA	NA	NA	NA	NA	OTU_1863	0.00312537	0.00568727	0	0.069	0	1	1	-2.43	5.126	-0.47	0.636	0.2	0.927
Bacteria	Bacteroidetes	Bacteroidia	Bacteroidales	NA	NA	OTU_1864	0.00514639	0.0052326	0	0.08	0	1	1	8.57	4.766	1.8	0.073	1.14	0.573
Bacteria	NA	NA	NA	NA	NA	OTU_1867	0.00580959	0.00499306	0.12	0.08	1.5	0.134	1	11.88	6.735	1.76	0.078	1.11	0.573
Bacteria	Bacteroidetes	Bacteroidia	Bacteroidales	Prevotellaceae	NA	OTU_1868	0.00404158	0.0052301	0	0.052	0	1	1	-2.54	6.59	-0.38	0.7	0.15	0.942
Bacteria	Bacteroidetes	Bacteroidia	Bacteroidales	Prevotellaceae	Prevotella	OTU_1869	0.00453675	0.00368519	0	0.065	0	1	1	-0.68	7.47	-0.09	0.927	0.03	0.99
Bacteria	Bacteroidetes	Bacteroidia	Bacteroidales	Prevotellaceae	Prevotella	OTU_187	0.0903809	0.0503917	0	0.059	0	1	1	-1.45	5.378	-0.27	0.787	0.1	0.958
Bacteria	Bacteroidetes	Bacteroidia	Bacteroidales	NA	NA	OTU_1871	0.00784552	0.00974423	0.01	0.046	0.22	0.828	1	-6.35	4.792	-1.33	0.185	0.73	0.708
Bacteria	Bacteroidetes	Bacteroidia	Bacteroidales	Prevotellaceae	Prevotella	OTU_1874	0.00827766	0.0147485	0.17	0.092	1.85	0.065	1	-9	3.846	-2.34	0.02	1.7	0.475
Bacteria	Firmicutes	Negativicutes	Selenomonadales	NA	NA	OTU_1875	0.00631637	0.00653433	0.05	0.06	0.83	0.405	1	2.84	5.662	0.5	0.617	0.21	0.92
Bacteria	Firmicutes	NA	NA	NA	NA	OTU_1876	0.00508599	0.00528208	0	0.056	0	1	1	1.9	4.813	0.4	0.692	0.16	0.941
Bacteria	Bacteroidetes	Bacteroidia	Bacteroidales	Prevotellaceae	Prevotella	OTU_1877	0.00537954	0.0102457	0.02	0.051	0.39	0.695	1	2.01	5.354	0.38	0.707	0.15	0.942
Bacteria	Firmicutes	Clostridia	Clostridiales	Lachnospiraceae	NA	OTU_1878	0.00547605	0.00586006	0.1	0.077	1.3	0.194	1	-1.02	4.779	-0.21	0.831	0.08	0.969
Bacteria	Bacteroidetes	Bacteroidia	Bacteroidales	NA	NA	OTU_1879	0.00572795	0.0086967	0.04	0.067	0.6	0.551	1	0.67	4.124	0.16	0.871	0.06	0.978
Bacteria	Bacteroidetes	Bacteroidia	Bacteroidales	Prevotellaceae	Prevotella	OTU_188	0.0715435	0.0767136	0.16	0.094	1.7	0.089	1	-3.99	2.812	-1.42	0.156	0.81	0.681
Bacteria	NA	NA	NA	NA	NA	OTU_1881	0.00568216	0.00742548	0.27	0.113	2.39	0.017	1	-0.87	3.867	-0.22	0.823	0.08	0.969
Bacteria	Bacteroidetes	Bacteroidia	Bacteroidales	Prevotellaceae	Prevotella	OTU_1882	0.0047685	0.00524089	0	0.058	0	1	1	4.21	5.49	0.77	0.443	0.35	0.847
Bacteria	Firmicutes	Clostridia	NA	NA	NA	OTU_1883	0.00500171	0.00732695	0.1	0.073	1.37	0.171	1	-6.2	4.29	-1.45	0.149	0.83	0.675
Bacteria	Bacteroidetes	Bacteroidia	Bacteroidales	Prevotellaceae	NA	OTU_1884	0.00487227	0.00519669	0	0.048	0	1	1	0.58	5.876	0.1	0.921	0.04	0.988
Bacteria	NA	NA	NA	NA	NA	OTU_1885	0.00260754	0.0032838	0	0.057	0	1	1	-0.05	5.488	-0.01	0.993	0	0.999
Bacteria	Bacteroidetes	Bacteroidia	Bacteroidales	Prevotellaceae	Prevotella	OTU_1886	0.00591992	0.00585843	0.09	0.072	1.25	0.212	1	4.58	5.22	0.88	0.381	0.42	0.816
Bacteria	Bacteroidetes	Bacteroidia	Bacteroidales	Prevotellaceae	NA	OTU_1887	0.00713314	0.0078716	0.05	0.059	0.85	0.397	1	-1.26	4.45	-0.28	0.776	0.11	0.956
Bacteria	Firmicutes	Clostridia	Clostridiales	Lachnospiraceae	NA	OTU_1888	0.00643578	0.00637794	0	0.05	0	1	1	0.36	5.261	0.07	0.946	0.02	0.993
Bacteria	Firmicutes	NA	NA	NA	NA	OTU_189	0.082406	0.0350717	0	0.062	0	1	1	8.66	7.796	1.11	0.267	0.57	0.763
Bacteria	Firmicutes	Clostridia	Clostridiales	NA	NA	OTU_1890	0.00793066	0.00669275	0	0.057	0	1	1	-5.96	4.747	-1.25	0.21	0.68	0.721
Bacteria	Firmicutes	Clostridia	Clostridiales	NA	NA	OTU_1891	0.00499858	0.00697861	0.04	0.063	0.63	0.526	1	2.04	4.776	0.43	0.67	0.17	0.934
Bacteria	Firmicutes	Clostridia	Clostridiales	Lachnospiraceae	NA	OTU_1892	0.00438912	0.00467226	0.15	0.092	1.63	0.103	1	3.15	7.242	0.44	0.664	0.18	0.931
Bacteria	Spirochaetes	Spirochaetia	Spirochaetales	Spirochaetaceae	NA	OTU_1894	0.00484016	0.00607798	0.02	0.057	0.35	0.726	1	3.42	4.616	0.74	0.459	0.34	0.855
Bacteria	Bacteroidetes	Bacteroidia	Bacteroidales	NA	NA	OTU_1895	0.00644705	0.0099555	0	0.049	0	1	1	1.41	6.033	0.23	0.815	0.09	0.966
Bacteria	Bacteroidetes	Bacteroidia	Bacteroidales	Prevotellaceae	Prevotella	OTU_1896	0.00504948	0.00337355	0	0.058	0	1	1	6.47	7.697	0.84	0.401	0.4	0.827
Bacteria	Bacteroidetes	Bacteroidia	Bacteroidales	NA	NA	OTU_1897	0.00845783	0.0137186	0.08	0.073	1.1	0.273	1	-7.21	3.558	-2.03	0.043	1.37	0.535
Bacteria	Tenericutes	Mollicutes	Anaeroplasmatales	Anaeroplasmataceae	Anaeroplasma	OTU_1898	0.00640057	0.00815667	0	0.058	0	1	1	-4.48	4.456	-1	0.316	0.5	0.784
Bacteria	NA	NA	NA	NA	NA	OTU_1899	0.00546957	0.00561945	0	0.043	0	1	1	-3.31	5.151	-0.64	0.52	0.28	0.88
Bacteria	Bacteroidetes	Bacteroidia	Bacteroidales	Porphyromonadaceae	NA	OTU_19	0.549013	0.32199	0	0.05	0	1	1	-2.76	7.228	-0.38	0.703	0.15	0.942
Bacteria	Firmicutes	Erysipelotrichia	Erysipelotrichales	Erysipelotrichaceae	Sharpea	OTU_190	0.0839135	0.242539	0.18	0.097	1.86	0.064	1	2.3	2.607	0.88	0.377	0.42	0.814
Bacteria	NA	NA	NA	NA	NA	OTU_1900	0.00574424	0.00749784	0	0.047	0	1	1	-14.95	4.977	-3	0.003	2.52	0.383
Bacteria	Lentisphaerae	Oligosphaeria	Oligosphaerales	Oligosphaeraceae	Oligosphaera	OTU_1901	0.0043319	0.00813293	0.17	0.083	2.05	0.041	1	-12.12	4.625	-2.62	0.009	2.05	0.448
Bacteria	NA	NA	NA	NA	NA	OTU_1902	0.00554142	0.00490372	0.07	0.068	1.03	0.304	1	-8.16	6.249	-1.3	0.192	0.72	0.715
Bacteria	Bacteroidetes	Bacteroidia	Bacteroidales	Prevotellaceae	NA	OTU_1903	0.00650509	0.0129801	0.01	0.057	0.18	0.861	1	0.96	5.048	0.19	0.849	0.07	0.973
Bacteria	Proteobacteria	Alphaproteobacteria	Rhodospirillales	Acetobacteraceae	Acetobacter	OTU_1904	0.011463	0.0221967	0.05	0.066	0.76	0.449	1	6.96	5.364	1.3	0.195	0.71	0.715
Bacteria	Bacteroidetes	NA	NA	NA	NA	OTU_1905	0.00780305	0.00819748	0.1	0.081	1.23	0.217	1	1.05	4.249	0.25	0.806	0.09	0.963
Bacteria	Bacteroidetes	NA	NA	NA	NA	OTU_1906	0.00831512	0.00862652	0.02	0.052	0.38	0.701	1	-3.33	4.397	-0.76	0.449	0.35	0.847
Bacteria	NA	NA	NA	NA	NA	OTU_1908	0.00671146	0.00594599	0.06	0.064	0.94	0.349	1	-12.94	5.911	-2.19	0.029	1.54	0.516
Bacteria	Bacteroidetes	Bacteroidia	Bacteroidales	NA	NA	OTU_191	0.0760089	0.0628601	0	0.062	0	1	1	1.04	6.801	0.15	0.878	0.06	0.981
Bacteria	Bacteroidetes	Bacteroidia	Bacteroidales	NA	NA	OTU_1910	0.00679519	0.00904583	0.14	0.073	1.92	0.056	1	-5.05	4.576	-1.1	0.27	0.57	0.764
Bacteria	NA	NA	NA	NA	NA	OTU_1911	0.0056992	0.00561629	0	0.06	0	1	1	4.08	4.893	0.83	0.405	0.39	0.829
Bacteria	NA	NA	NA	NA	NA	OTU_1912	0.00403208	0.0106546	0	0.048	0	1	1	-2.73	4.422	-0.62	0.537	0.27	0.89
Bacteria	Proteobacteria	Betaproteobacteria	Burkholderiales	Comamonadaceae	NA	OTU_1913	0.00645414	0.00529846	0.14	0.093	1.51	0.133	1	-2.31	6.44	-0.36	0.72	0.14	0.946
Bacteria	Firmicutes	Clostridia	Clostridiales	NA	NA	OTU_1914	0.00420149	0.00477375	0.03	0.062	0.48	0.629	1	7.7	4.7	1.64	0.102	0.99	0.6
Bacteria	Bacteroidetes	NA	NA	NA	NA	OTU_1915	0.00612092	0.00832471	0	0.05	0	1	1	4.96	4.455	1.11	0.266	0.58	0.763
Bacteria	NA	NA	NA	NA	NA	OTU_1916	0.00435324	0.0108771	0	0.054	0	1	1	5.53	4.793	1.15	0.249	0.6	0.749
Bacteria	Firmicutes	Clostridia	Clostridiales	NA	NA	OTU_1917	0.0059683	0.0072606	0.1	0.079	1.27	0.206	1	-1.24	3.89	-0.32	0.749	0.13	0.951
Bacteria	Firmicutes	Clostridia	Clostridiales	NA	NA	OTU_1918	0.00529117	0.00754157	0.08	0.075	1.07	0.286	1	-5.7	4.788	-1.19	0.234	0.63	0.742
Bacteria	Firmicutes	Clostridia	Clostridiales	NA	NA	OTU_1919	0.00525532	0.0198364	0	0.065	0	1	1	0.02	4.72	0	0.997	0	0.999
Bacteria	Bacteroidetes	Bacteroidia	Bacteroidales	Prevotellaceae	Prevotella	OTU_192	0.0948537	0.0513267	0	0.055	0	1	1	2.51	7.42	0.34	0.735	0.13	0.947
Bacteria	Firmicutes	Clostridia	Clostridiales	NA	NA	OTU_1920	0.00333787	0.00798187	0.07	0.066	1.06	0.289	1	8.62	4.965	1.74	0.083	1.08	0.573
Bacteria	Bacteroidetes	Bacteroidia	Bacteroidales	Prevotellaceae	Prevotella	OTU_1921	0.00731576	0.00764291	0.06	0.064	0.94	0.349	1	-5.24	5.336	-0.98	0.326	0.49	0.786
Bacteria	Bacteroidetes	NA	NA	NA	NA	OTU_1924	0.00524841	0.00771146	0.17	0.105	1.62	0.106	1	2.51	4.394	0.57	0.568	0.25	0.9
Bacteria	Bacteroidetes	Bacteroidia	Bacteroidales	NA	NA	OTU_1925	0.00648791	0.0121275	0.19	0.091	2.09	0.037	1	-6.96	3.792	-1.84	0.067	1.17	0.573
Bacteria	Candidatus Saccharibacteria	Saccharibacteria_genera_incertae_sedis	Saccharibacteria_genera_incertae_sedis	Saccharibacteria_genera_incertae_sedis	Saccharibacteria_genera_incertae_sedis	OTU_1926	0.00543221	0.00539191	0.13	0.079	1.65	0.1	1	13.66	6.104	2.24	0.026	1.59	0.516
Bacteria	Firmicutes	Clostridia	Clostridiales	Lachnospiraceae	NA	OTU_1928	0.00575474	0.00523309	0.12	0.077	1.56	0.12	1	3.4	5.083	0.67	0.504	0.3	0.879
Bacteria	Firmicutes	NA	NA	NA	NA	OTU_1929	0.00356629	0.0048454	0	0.061	0	1	1	0.65	4.946	0.13	0.895	0.05	0.985
Bacteria	Bacteroidetes	Bacteroidia	Bacteroidales	NA	NA	OTU_193	0.0943729	0.0413872	0	0.065	0	1	1	10.07	7.959	1.26	0.206	0.69	0.718
Bacteria	Bacteroidetes	Bacteroidia	Bacteroidales	Porphyromonadaceae	NA	OTU_1930	0.00643656	0.0080315	0.04	0.063	0.63	0.526	1	-5.59	4.708	-1.19	0.236	0.63	0.742
Bacteria	Firmicutes	Clostridia	Clostridiales	Lachnospiraceae	NA	OTU_1931	0.00403989	0.00778034	0.02	0.062	0.32	0.747	1	2.38	4.942	0.48	0.631	0.2	0.927
Bacteria	Spirochaetes	Spirochaetia	Spirochaetales	Spirochaetaceae	NA	OTU_1932	0.00587473	0.00588255	0.08	0.073	1.1	0.273	1	-6.99	6.641	-1.05	0.293	0.53	0.776
Bacteria	Fibrobacteres	Fibrobacteria	Fibrobacterales	Fibrobacteraceae	Fibrobacter	OTU_1933	0.00452441	0.00631125	0	0.054	0	1	1	3.62	5.618	0.64	0.52	0.28	0.88
Bacteria	Firmicutes	Clostridia	Clostridiales	Ruminococcaceae	NA	OTU_1934	0.00736475	0.0117017	0	0.048	0	1	1	2.5	4.112	0.61	0.543	0.27	0.892
Bacteria	Firmicutes	Clostridia	Clostridiales	Lachnospiraceae	Lachnospiracea_incertae_sedis	OTU_1935	0.00383305	0.00876043	0	0.069	0	1	1	0.32	4.711	0.07	0.945	0.02	0.993
Bacteria	Firmicutes	Clostridia	Clostridiales	Ruminococcaceae	NA	OTU_1936	0.00568921	0.00665095	0.03	0.056	0.54	0.592	1	-1.79	6.649	-0.27	0.788	0.1	0.958
Bacteria	Elusimicrobia	Elusimicrobia	Elusimicrobiales	Elusimicrobiaceae	Elusimicrobium	OTU_1937	0.00540757	0.00738608	0.01	0.052	0.19	0.848	1	11.47	4.042	2.84	0.005	2.3	0.418
Bacteria	Tenericutes	Mollicutes	Anaeroplasmatales	Anaeroplasmataceae	Anaeroplasma	OTU_1938	0.00484248	0.00603885	0.02	0.054	0.37	0.711	1	-5.4	5.367	-1.01	0.314	0.5	0.784
Bacteria	Bacteroidetes	Bacteroidia	Bacteroidales	Prevotellaceae	NA	OTU_1939	0.00680787	0.0134317	0.12	0.08	1.5	0.134	1	-5.31	3.893	-1.36	0.173	0.76	0.699
Bacteria	Bacteroidetes	Bacteroidia	Bacteroidales	Prevotellaceae	NA	OTU_1940	0.0067855	0.0114145	0.25	0.1	2.5	0.013	1	-12.38	3.885	-3.19	0.001	3	0.383
Bacteria	NA	NA	NA	NA	NA	OTU_1942	0.0041207	0.00612705	0.04	0.054	0.74	0.459	1	6.2	4.384	1.42	0.157	0.8	0.681
Bacteria	NA	NA	NA	NA	NA	OTU_1943	0.00544905	0.0120889	0	0.047	0	1	1	0.18	4.067	0.04	0.964	0.02	0.997
Bacteria	Firmicutes	Clostridia	Clostridiales	Lachnospiraceae	NA	OTU_1944	0.00580564	0.00494801	0	0.049	0	1	1	-3.72	6.086	-0.61	0.542	0.27	0.892
Bacteria	Firmicutes	Clostridia	Clostridiales	Ruminococcaceae	NA	OTU_1946	0.00460921	0.0144014	0.07	0.071	0.99	0.325	1	1.73	4.222	0.41	0.683	0.17	0.937
Bacteria	Firmicutes	Clostridia	Clostridiales	Ruminococcaceae	Ruminococcus	OTU_1947	0.00481213	0.00719286	0.04	0.063	0.63	0.526	1	4.08	4.833	0.84	0.399	0.4	0.824
Bacteria	NA	NA	NA	NA	NA	OTU_1948	0.00499089	0.00603923	0	0.068	0	1	1	3.97	4.405	0.9	0.367	0.44	0.808
Bacteria	Bacteroidetes	NA	NA	NA	NA	OTU_1949	0.00505478	0.00620111	0.03	0.061	0.49	0.623	1	1.55	4.849	0.32	0.748	0.13	0.951
Bacteria	NA	NA	NA	NA	NA	OTU_195	0.109948	0.0621513	0	0.047	0	1	1	4.9	8.267	0.59	0.553	0.26	0.895
Bacteria	NA	NA	NA	NA	NA	OTU_1950	0.00642908	0.00609559	0	0.058	0	1	1	-11.07	6	-1.84	0.065	1.19	0.573
Bacteria	Bacteroidetes	NA	NA	NA	NA	OTU_1951	0.00622102	0.00523803	0.19	0.103	1.84	0.065	1	-0.44	6.155	-0.07	0.943	0.03	0.993
Bacteria	NA	NA	NA	NA	NA	OTU_1952	0.00397874	0.00967346	0	0.051	0	1	1	-3.26	6.053	-0.54	0.591	0.23	0.912
Bacteria	Firmicutes	Clostridia	Clostridiales	Ruminococcaceae	NA	OTU_1953	0.00575795	0.00715126	0	0.052	0	1	1	-7.47	5.632	-1.33	0.185	0.73	0.708
Bacteria	Firmicutes	Clostridia	Clostridiales	Lachnospiraceae	NA	OTU_1954	0.00533317	0.00406899	0	0.044	0	1	1	-0.97	5.962	-0.16	0.871	0.06	0.978
Bacteria	Firmicutes	Clostridia	Clostridiales	NA	NA	OTU_1955	0.00395566	0.00718637	0.06	0.068	0.88	0.378	1	-7.09	4.587	-1.55	0.123	0.91	0.644
Bacteria	Fibrobacteres	Fibrobacteria	Fibrobacterales	Fibrobacteraceae	Fibrobacter	OTU_1956	0.00519948	0.0141966	0.06	0.061	0.98	0.326	1	5.73	4.901	1.17	0.242	0.62	0.744
Bacteria	NA	NA	NA	NA	NA	OTU_1957	0.00465573	0.0032957	0	0.062	0	1	1	7.45	7.303	1.02	0.308	0.51	0.781
Bacteria	Bacteroidetes	Bacteroidia	Bacteroidales	NA	NA	OTU_1958	0.00390837	0.00412438	0	0.049	0	1	1	2.24	6.289	0.36	0.722	0.14	0.946
Bacteria	Firmicutes	Clostridia	Clostridiales	Lachnospiraceae	NA	OTU_1959	0.00491813	0.00505688	0.04	0.056	0.71	0.475	1	-7.78	6.319	-1.23	0.218	0.66	0.73
Bacteria	Bacteroidetes	Bacteroidia	Bacteroidales	Prevotellaceae	NA	OTU_196	0.0878012	0.0631367	0.05	0.059	0.85	0.397	1	0.6	3.474	0.17	0.863	0.06	0.976
Bacteria	NA	NA	NA	NA	NA	OTU_1960	0.00442974	0.00512299	0.07	0.078	0.9	0.37	1	3.2	5.809	0.55	0.582	0.24	0.911
Bacteria	Firmicutes	Negativicutes	Selenomonadales	Veillonellaceae	Anaerovibrio	OTU_1961	0.00445273	0.00515846	0	0.048	0	1	1	7.15	6.003	1.19	0.234	0.63	0.741
Bacteria	Firmicutes	NA	NA	NA	NA	OTU_1962	0.00508915	0.00610314	0.04	0.064	0.62	0.532	1	-0.56	4.136	-0.14	0.892	0.05	0.984
Bacteria	Bacteroidetes	Bacteroidia	Bacteroidales	NA	NA	OTU_1963	0.00737015	0.0156946	0.07	0.073	0.96	0.338	1	-1.12	3.979	-0.28	0.778	0.11	0.956
Bacteria	Firmicutes	Clostridia	Clostridiales	Ruminococcaceae	NA	OTU_1964	0.00542467	0.0137797	0	0.074	0	1	1	-3.23	5.9	-0.55	0.584	0.23	0.911
Bacteria	NA	NA	NA	NA	NA	OTU_1965	0.00454724	0.00766744	0.1	0.085	1.18	0.24	1	-1.78	4.609	-0.39	0.7	0.15	0.942
Bacteria	NA	NA	NA	NA	NA	OTU_1969	0.00553672	0.0071681	0	0.055	0	1	1	-10.02	4.732	-2.12	0.035	1.46	0.518
Bacteria	Spirochaetes	Spirochaetia	Spirochaetales	Spirochaetaceae	NA	OTU_197	0.0875011	0.0789434	0.02	0.059	0.34	0.735	1	9.8	4.584	2.14	0.033	1.48	0.518
Bacteria	Firmicutes	Negativicutes	Selenomonadales	Veillonellaceae	Selenomonas	OTU_1970	0.0053472	0.00493914	0	0.061	0	1	1	7.4	5.746	1.29	0.198	0.7	0.718
Bacteria	Firmicutes	Clostridia	Clostridiales	Ruminococcaceae	NA	OTU_1971	0.00567349	0.00545014	0.03	0.06	0.5	0.617	1	6.28	5.319	1.18	0.238	0.62	0.744
Bacteria	Firmicutes	Clostridia	Clostridiales	NA	NA	OTU_1973	0.00481977	0.00390907	0.1	0.079	1.27	0.206	1	5.73	6.917	0.83	0.407	0.39	0.83
Bacteria	Bacteroidetes	Bacteroidia	Bacteroidales	Prevotellaceae	Prevotella	OTU_1975	0.00476864	0.00512423	0	0.065	0	1	1	8.76	4.35	2.01	0.044	1.36	0.543
Bacteria	Firmicutes	Clostridia	Clostridiales	Ruminococcaceae	Ruminococcus	OTU_1978	0.00436542	0.00593243	0	0.051	0	1	1	0.29	5.172	0.06	0.955	0.02	0.994
Bacteria	Bacteroidetes	Bacteroidia	Bacteroidales	Porphyromonadaceae	NA	OTU_1979	0.00429829	0.00936356	0	0.073	0	1	1	-0.05	5.307	-0.01	0.993	0	0.999
Bacteria	Proteobacteria	Gammaproteobacteria	NA	NA	NA	OTU_198	0.0784907	0.126191	0.16	0.091	1.76	0.079	1	0.43	2.913	0.15	0.882	0.05	0.981
Bacteria	Bacteroidetes	Bacteroidia	Bacteroidales	NA	NA	OTU_1980	0.00499638	0.00574496	0.07	0.072	0.97	0.331	1	-3.57	4.475	-0.8	0.425	0.37	0.837
Bacteria	Bacteroidetes	Bacteroidia	Bacteroidales	NA	NA	OTU_1981	0.00516361	0.00688662	0.03	0.068	0.44	0.659	1	10.32	4.987	2.07	0.039	1.41	0.527
Bacteria	Bacteroidetes	Bacteroidia	Bacteroidales	Prevotellaceae	Prevotella	OTU_1982	0.0047655	0.00642875	0.14	0.095	1.47	0.141	1	4.44	4.712	0.94	0.347	0.46	0.796
Bacteria	NA	NA	NA	NA	NA	OTU_1983	0.00509909	0.0112208	0.08	0.074	1.08	0.28	1	8.75	3.783	2.31	0.021	1.68	0.491
Bacteria	Firmicutes	Clostridia	Clostridiales	NA	NA	OTU_1984	0.00501522	0.0102066	0	0.053	0	1	1	-6.89	4.891	-1.41	0.159	0.8	0.683
Bacteria	Firmicutes	Clostridia	Clostridiales	Lachnospiraceae	NA	OTU_1986	0.00556473	0.00944631	0	0.063	0	1	1	3.59	6.149	0.58	0.559	0.25	0.896
Bacteria	NA	NA	NA	NA	NA	OTU_1987	0.00469698	0.00616385	0	0.077	0	1	1	-1.37	4.536	-0.3	0.762	0.12	0.954
Bacteria	Firmicutes	Clostridia	Clostridiales	NA	NA	OTU_1988	0.00479784	0.0059678	0.04	0.053	0.75	0.451	1	-5.69	4.621	-1.23	0.219	0.66	0.73
Bacteria	Bacteroidetes	Bacteroidia	Bacteroidales	NA	NA	OTU_1989	0.00497964	0.00524517	0	0.053	0	1	1	0.32	5.625	0.06	0.955	0.02	0.994
Bacteria	Bacteroidetes	Bacteroidia	Bacteroidales	Prevotellaceae	NA	OTU_199	0.0892012	0.066798	0.09	0.074	1.22	0.224	1	-2.2	3.187	-0.69	0.49	0.31	0.871
Bacteria	Bacteroidetes	NA	NA	NA	NA	OTU_1990	0.00297958	0.007851	0.13	0.088	1.48	0.14	1	3.8	4.754	0.8	0.425	0.37	0.837
Bacteria	Bacteroidetes	Bacteroidia	Bacteroidales	Porphyromonadaceae	NA	OTU_1991	0.00524932	0.00705574	0.15	0.085	1.76	0.078	1	-5.82	4.198	-1.39	0.166	0.78	0.689
Bacteria	Firmicutes	Clostridia	Clostridiales	Lachnospiraceae	NA	OTU_1992	0.00534323	0.00427127	0	0.053	0	1	1	3.67	6.179	0.59	0.553	0.26	0.895
Bacteria	Firmicutes	Clostridia	Clostridiales	Lachnospiraceae	Clostridium XlVa	OTU_1994	0.00481629	0.0101544	0.08	0.08	1	0.318	1	6	4.353	1.38	0.168	0.77	0.692
Bacteria	Firmicutes	Clostridia	Clostridiales	NA	NA	OTU_1995	0.0040409	0.00694559	0.09	0.075	1.2	0.231	1	-1.83	4.168	-0.44	0.661	0.18	0.931
Bacteria	Bacteroidetes	Bacteroidia	Bacteroidales	Prevotellaceae	Prevotella	OTU_1997	0.0055783	0.0109658	0.05	0.068	0.74	0.462	1	-0.71	5.327	-0.13	0.893	0.05	0.985
Bacteria	Firmicutes	Clostridia	Clostridiales	Lachnospiraceae	Lachnospiracea_incertae_sedis	OTU_1998	0.00487166	0.00661202	0.12	0.085	1.41	0.158	1	8.21	5.54	1.48	0.139	0.86	0.666
Bacteria	Firmicutes	Clostridia	Clostridiales	Ruminococcaceae	NA	OTU_1999	0.00542077	0.00635927	0	0.053	0	1	1	0.99	4.502	0.22	0.826	0.08	0.969
Bacteria	Bacteroidetes	Bacteroidia	Bacteroidales	Prevotellaceae	NA	OTU_2	2.00148	1.23137	0	0.058	0	1	1	1.66	5.162	0.32	0.748	0.13	0.951
Bacteria	Bacteroidetes	Bacteroidia	Bacteroidales	NA	NA	OTU_20	0.703088	0.447676	0	0.06	0	1	1	18.43	6.278	2.94	0.003	2.52	0.383
Bacteria	Bacteroidetes	Bacteroidia	Bacteroidales	Prevotellaceae	NA	OTU_200	0.0701982	0.167539	0.05	0.069	0.72	0.469	1	7.71	2.723	2.83	0.005	2.3	0.418
Bacteria	Bacteroidetes	Bacteroidia	Bacteroidales	Prevotellaceae	Prevotella	OTU_2000	0.00397727	0.00375727	0.05	0.056	0.89	0.372	1	-9.78	5.634	-1.74	0.083	1.08	0.573
Bacteria	Bacteroidetes	NA	NA	NA	NA	OTU_2002	0.00693101	0.00755133	0.03	0.052	0.58	0.564	1	-10.68	5.018	-2.13	0.034	1.47	0.518
Bacteria	Bacteroidetes	Bacteroidia	Bacteroidales	Prevotellaceae	Prevotella	OTU_2003	0.00403616	0.00367957	0	0.054	0	1	1	1.7	5.638	0.3	0.764	0.12	0.954
Bacteria	Firmicutes	Clostridia	Clostridiales	Ruminococcaceae	NA	OTU_2005	0.00493043	0.00470138	0.03	0.055	0.55	0.586	1	-4.24	5.116	-0.83	0.407	0.39	0.83
Bacteria	Firmicutes	Clostridia	Clostridiales	NA	NA	OTU_2006	0.00448207	0.00737325	0.23	0.099	2.32	0.02	1	8.42	4.723	1.78	0.075	1.12	0.573
Bacteria	Bacteroidetes	Bacteroidia	Bacteroidales	NA	NA	OTU_2007	0.0033487	0.00472219	0.12	0.077	1.56	0.12	1	-6.93	5.001	-1.39	0.166	0.78	0.689
Bacteria	Firmicutes	Clostridia	Clostridiales	NA	NA	OTU_2008	0.00465255	0.00643772	0	0.049	0	1	1	-1.09	5.503	-0.2	0.843	0.07	0.973
Bacteria	Bacteroidetes	NA	NA	NA	NA	OTU_2009	0.00425891	0.00676634	0.1	0.086	1.16	0.245	1	11.81	4.297	2.75	0.006	2.22	0.438
Bacteria	Bacteroidetes	NA	NA	NA	NA	OTU_201	0.0753961	0.0437793	0.04	0.058	0.69	0.491	1	13.79	7.119	1.94	0.053	1.28	0.563
Bacteria	Bacteroidetes	Bacteroidia	Bacteroidales	NA	NA	OTU_2010	0.00675808	0.0168705	0.04	0.062	0.65	0.519	1	0.04	4.462	0.01	0.994	0	0.999
Bacteria	Bacteroidetes	NA	NA	NA	NA	OTU_2011	0.0060756	0.00618437	0	0.059	0	1	1	-4	4.313	-0.93	0.354	0.45	0.801
Bacteria	Bacteroidetes	Bacteroidia	Bacteroidales	NA	NA	OTU_2012	0.00547082	0.00839516	0	0.063	0	1	1	4.94	5.427	0.91	0.363	0.44	0.807
Bacteria	Firmicutes	Clostridia	Clostridiales	Ruminococcaceae	NA	OTU_2013	0.00649799	0.0105707	0.02	0.05	0.4	0.689	1	2.92	4.716	0.62	0.536	0.27	0.89
Bacteria	Firmicutes	Clostridia	Clostridiales	Lachnospiraceae	NA	OTU_2014	0.00374884	0.00409615	0.03	0.063	0.48	0.634	1	-0.8	5.065	-0.16	0.875	0.06	0.98
Bacteria	Firmicutes	Clostridia	Clostridiales	Ruminococcaceae	Oscillibacter	OTU_2015	0.00465995	0.0075684	0.05	0.061	0.82	0.413	1	11.83	4.825	2.45	0.014	1.85	0.456
Bacteria	Bacteroidetes	NA	NA	NA	NA	OTU_2016	0.00661228	0.00788368	0.21	0.09	2.33	0.02	1	-3.97	4.489	-0.88	0.376	0.42	0.813
Bacteria	Candidatus Saccharibacteria	Saccharibacteria_genera_incertae_sedis	Saccharibacteria_genera_incertae_sedis	Saccharibacteria_genera_incertae_sedis	Saccharibacteria_genera_incertae_sedis	OTU_2017	0.00473234	0.00566813	0.07	0.068	1.03	0.304	1	2.77	4.166	0.66	0.507	0.29	0.879
Bacteria	Candidatus Saccharibacteria	Saccharibacteria_genera_incertae_sedis	Saccharibacteria_genera_incertae_sedis	Saccharibacteria_genera_incertae_sedis	Saccharibacteria_genera_incertae_sedis	OTU_2018	0.00535814	0.00491876	0	0.055	0	1	1	6.91	5.823	1.19	0.236	0.63	0.742
Bacteria	Firmicutes	Clostridia	Clostridiales	Lachnospiraceae	NA	OTU_2019	0.00589537	0.0108141	0.08	0.07	1.14	0.253	1	-2.36	3.966	-0.6	0.552	0.26	0.895
Bacteria	Firmicutes	Clostridia	Clostridiales	Lachnospiraceae	Butyrivibrio	OTU_202	0.0896792	0.0581211	0.05	0.066	0.76	0.449	1	1.83	6.821	0.27	0.789	0.1	0.958
Bacteria	Bacteroidetes	Bacteroidia	Bacteroidales	Prevotellaceae	NA	OTU_2020	0.00426519	0.0052804	0.04	0.065	0.62	0.538	1	3.88	4.772	0.81	0.416	0.38	0.836
Bacteria	Bacteroidetes	Bacteroidia	Bacteroidales	Prevotellaceae	NA	OTU_2021	0.00558688	0.00711249	0.11	0.072	1.53	0.127	1	-1.16	4.319	-0.27	0.789	0.1	0.958
Bacteria	Firmicutes	Clostridia	Clostridiales	Lachnospiraceae	NA	OTU_2022	0.00631288	0.00883855	0.25	0.1	2.5	0.013	1	-6.47	3.797	-1.7	0.089	1.05	0.582
Bacteria	Bacteroidetes	Bacteroidia	Bacteroidales	NA	NA	OTU_2023	0.00376641	0.00462652	0.08	0.07	1.14	0.253	1	-8.66	5.798	-1.49	0.136	0.87	0.663
Bacteria	Spirochaetes	Spirochaetia	Spirochaetales	Spirochaetaceae	NA	OTU_2024	0.00534575	0.00542217	0.01	0.056	0.18	0.858	1	3.09	5.724	0.54	0.589	0.23	0.912
Bacteria	Bacteroidetes	Bacteroidia	Bacteroidales	Prevotellaceae	NA	OTU_2025	0.0041899	0.00385137	0	0.053	0	1	1	4.37	5.728	0.76	0.446	0.35	0.847
Bacteria	Firmicutes	Clostridia	Clostridiales	NA	NA	OTU_2026	0.00437439	0.00616227	0.06	0.077	0.78	0.436	1	3.16	5.279	0.6	0.55	0.26	0.895
Bacteria	Bacteroidetes	Bacteroidia	Bacteroidales	Prevotellaceae	NA	OTU_2028	0.00363016	0.00460035	0	0.059	0	1	1	6.29	6.441	0.98	0.329	0.48	0.788
Bacteria	Bacteroidetes	NA	NA	NA	NA	OTU_2029	0.00781763	0.0120624	0.21	0.09	2.33	0.02	1	-9.63	4.104	-2.35	0.019	1.72	0.475
Bacteria	Firmicutes	Clostridia	Clostridiales	Ruminococcaceae	Oscillibacter	OTU_203	0.0850855	0.132408	0	0.052	0	1	1	4.81	3.234	1.49	0.138	0.86	0.665
Bacteria	Bacteroidetes	Bacteroidia	Bacteroidales	NA	NA	OTU_2031	0.00520391	0.0110627	0.17	0.092	1.85	0.065	1	-0.45	4.485	-0.1	0.92	0.04	0.988
Bacteria	Bacteroidetes	Bacteroidia	Bacteroidales	Prevotellaceae	NA	OTU_2033	0.0050245	0.0101345	0.08	0.066	1.21	0.226	1	12.55	6.003	2.09	0.037	1.43	0.518
Bacteria	Firmicutes	Clostridia	Clostridiales	Ruminococcaceae	Saccharofermentans	OTU_2034	0.0046653	0.00465288	0.01	0.051	0.2	0.845	1	3.95	5.342	0.74	0.46	0.34	0.855
Bacteria	Bacteroidetes	NA	NA	NA	NA	OTU_2035	0.00511294	0.00943759	0	0.061	0	1	1	-4.4	5.869	-0.75	0.453	0.34	0.85
Bacteria	NA	NA	NA	NA	NA	OTU_2038	0.00421298	0.00503282	0	0.061	0	1	1	3.01	4.98	0.6	0.546	0.26	0.892
Bacteria	Firmicutes	Clostridia	Clostridiales	Ruminococcaceae	Ruminococcus	OTU_2039	0.00430006	0.00950874	0.06	0.064	0.94	0.349	1	4.04	4.991	0.81	0.418	0.38	0.836
Bacteria	Bacteroidetes	NA	NA	NA	NA	OTU_204	0.0975545	0.0646647	0	0.054	0	1	1	-1.92	4.454	-0.43	0.667	0.18	0.933
Bacteria	Bacteroidetes	NA	NA	NA	NA	OTU_2040	0.00522331	0.00576966	0	0.052	0	1	1	6.21	4.09	1.52	0.129	0.89	0.659
Bacteria	NA	NA	NA	NA	NA	OTU_2041	0.00536859	0.0121058	0	0.064	0	1	1	-0.31	4.925	-0.06	0.951	0.02	0.994
Bacteria	NA	NA	NA	NA	NA	OTU_2042	0.00481894	0.00583141	0.03	0.057	0.53	0.599	1	1.29	4.58	0.28	0.779	0.11	0.956
Bacteria	Bacteroidetes	NA	NA	NA	NA	OTU_2043	0.00414722	0.00566857	0	0.054	0	1	1	13.39	5.29	2.53	0.012	1.92	0.448
Bacteria	Bacteroidetes	Bacteroidia	Bacteroidales	Prevotellaceae	Prevotella	OTU_2044	0.00441576	0.00371695	0.01	0.048	0.21	0.835	1	5.88	6.446	0.91	0.362	0.44	0.806
Bacteria	Firmicutes	NA	NA	NA	NA	OTU_2045	0.00603067	0.0101578	0.05	0.064	0.78	0.435	1	8.39	5.13	1.64	0.102	0.99	0.6
Bacteria	Firmicutes	Clostridia	Clostridiales	Ruminococcaceae	NA	OTU_2046	0.00579493	0.00727181	0	0.062	0	1	1	-4.59	4.417	-1.04	0.299	0.52	0.781
Bacteria	Spirochaetes	Spirochaetia	Spirochaetales	Spirochaetaceae	Treponema	OTU_2047	0.0044078	0.00670068	0.07	0.067	1.04	0.296	1	-6.68	4.254	-1.57	0.117	0.93	0.632
Bacteria	Firmicutes	Clostridia	Clostridiales	Lachnospiraceae	NA	OTU_2048	0.0044873	0.00565772	0	0.044	0	1	1	0.02	4.937	0	0.996	0	0.999
Bacteria	Bacteroidetes	Bacteroidia	Bacteroidales	Prevotellaceae	Prevotella	OTU_2049	0.00427914	0.00497827	0.02	0.06	0.33	0.739	1	0.2	5.645	0.04	0.972	0.01	0.998
Bacteria	NA	NA	NA	NA	NA	OTU_205	0.084965	0.0577696	0.03	0.056	0.54	0.592	1	5.42	6.682	0.81	0.418	0.38	0.836
Bacteria	Firmicutes	Clostridia	Clostridiales	NA	NA	OTU_2050	0.00489629	0.00519893	0	0.064	0	1	1	7	4.813	1.45	0.146	0.84	0.675
Bacteria	NA	NA	NA	NA	NA	OTU_2051	0.00258302	0.00452623	0.05	0.077	0.65	0.516	1	-2.06	5.194	-0.4	0.692	0.16	0.941
Bacteria	Bacteroidetes	Bacteroidia	Bacteroidales	Prevotellaceae	Hallella	OTU_2052	0.00492448	0.00397068	0.05	0.061	0.82	0.413	1	1.75	6.336	0.28	0.783	0.11	0.958
Bacteria	Bacteroidetes	Bacteroidia	Bacteroidales	NA	NA	OTU_2053	0.00489146	0.00532238	0.12	0.086	1.4	0.163	1	0.72	4.907	0.15	0.884	0.05	0.982
Bacteria	Bacteroidetes	Bacteroidia	Bacteroidales	NA	NA	OTU_2054	0.00830799	0.0115442	0.12	0.079	1.52	0.129	1	-4.29	4.22	-1.02	0.309	0.51	0.781
Bacteria	Bacteroidetes	Bacteroidia	Bacteroidales	NA	NA	OTU_2055	0.00531134	0.00709876	0	0.061	0	1	1	5.32	4.507	1.18	0.238	0.62	0.744
Bacteria	NA	NA	NA	NA	NA	OTU_2056	0.00333302	0.00483296	0.09	0.07	1.29	0.199	1	6.48	4.67	1.39	0.166	0.78	0.689
Bacteria	Bacteroidetes	Bacteroidia	Bacteroidales	NA	NA	OTU_2057	0.00632162	0.00627534	0.01	0.058	0.17	0.863	1	-2.1	4.603	-0.46	0.649	0.19	0.927
Bacteria	Bacteroidetes	NA	NA	NA	NA	OTU_2058	0.00445325	0.00793266	0.16	0.095	1.68	0.093	1	7.43	3.951	1.88	0.061	1.21	0.573
Bacteria	Bacteroidetes	Bacteroidia	Bacteroidales	Prevotellaceae	NA	OTU_206	0.0709427	0.0706266	0	0.065	0	1	1	5.28	3.62	1.46	0.146	0.84	0.675
Bacteria	Bacteroidetes	Bacteroidia	Bacteroidales	Prevotellaceae	NA	OTU_2060	0.00514848	0.00425119	0.09	0.07	1.29	0.199	1	3.56	5.619	0.63	0.526	0.28	0.884
Bacteria	Firmicutes	Clostridia	Clostridiales	NA	NA	OTU_2061	0.0053804	0.0070355	0.04	0.061	0.66	0.512	1	-5.68	4.623	-1.23	0.219	0.66	0.73
Bacteria	NA	NA	NA	NA	NA	OTU_2062	0.00421498	0.0110236	0.01	0.062	0.16	0.872	1	1.32	4.708	0.28	0.779	0.11	0.956
Bacteria	Bacteroidetes	Bacteroidia	Bacteroidales	Prevotellaceae	Prevotella	OTU_2063	0.00304715	0.00405695	0	0.053	0	1	1	8.63	5.247	1.64	0.101	1	0.6
Bacteria	Fibrobacteres	Fibrobacteria	Fibrobacterales	Fibrobacteraceae	Fibrobacter	OTU_2065	0.00403776	0.00467626	0.01	0.043	0.23	0.816	1	-4.48	4.688	-0.96	0.339	0.47	0.793
Bacteria	Firmicutes	Clostridia	Clostridiales	Lachnospiraceae	NA	OTU_2066	0.00540146	0.0058514	0.06	0.065	0.92	0.356	1	-3.15	4.547	-0.69	0.489	0.31	0.87
Bacteria	Firmicutes	Clostridia	Clostridiales	Ruminococcaceae	Ruminococcus	OTU_2067	0.00433311	0.00427246	0.05	0.064	0.78	0.435	1	-6.95	5.751	-1.21	0.227	0.64	0.739
Bacteria	Firmicutes	Clostridia	Clostridiales	Ruminococcaceae	NA	OTU_2068	0.00603654	0.00699743	0.03	0.056	0.54	0.592	1	-0.97	4.926	-0.2	0.845	0.07	0.973
Bacteria	Bacteroidetes	Bacteroidia	Bacteroidales	Prevotellaceae	NA	OTU_2069	0.00964633	0.012747	0.26	0.11	2.36	0.018	1	-2.56	4.288	-0.6	0.551	0.26	0.895
Bacteria	Firmicutes	Clostridia	Clostridiales	NA	NA	OTU_207	0.0782545	0.0638956	0	0.046	0	1	1	6.87	4.166	1.65	0.099	1	0.598
Bacteria	NA	NA	NA	NA	NA	OTU_2071	0.00293062	0.00606196	0	0.057	0	1	1	-1.71	4.654	-0.37	0.714	0.15	0.945
Bacteria	Firmicutes	Clostridia	Clostridiales	NA	NA	OTU_2072	0.00543947	0.0106013	0.1	0.076	1.32	0.189	1	2.31	5.942	0.39	0.698	0.16	0.942
Bacteria	Firmicutes	Clostridia	Clostridiales	Lachnospiraceae	NA	OTU_2073	0.00393798	0.00435954	0	0.056	0	1	1	6.06	5.511	1.1	0.272	0.57	0.765
Bacteria	Firmicutes	Clostridia	Clostridiales	Lachnospiraceae	NA	OTU_2074	0.00397838	0.00633686	0	0.055	0	1	1	5.1	4.571	1.12	0.265	0.58	0.763
Bacteria	Proteobacteria	NA	NA	NA	NA	OTU_2075	0.00454606	0.00656272	0.04	0.059	0.68	0.498	1	-2.65	4.279	-0.62	0.537	0.27	0.89
Bacteria	Bacteroidetes	Bacteroidia	Bacteroidales	Prevotellaceae	NA	OTU_2076	0.00400765	0.00351957	0	0.063	0	1	1	-2.65	6.013	-0.44	0.659	0.18	0.931
Bacteria	Bacteroidetes	Bacteroidia	Bacteroidales	Prevotellaceae	NA	OTU_2077	0.00620906	0.0110187	0.06	0.062	0.97	0.333	1	-3.29	4.401	-0.75	0.455	0.34	0.85
Bacteria	NA	NA	NA	NA	NA	OTU_2078	0.00434606	0.00643402	0	0.06	0	1	1	4.81	4.068	1.18	0.238	0.62	0.744
Bacteria	Firmicutes	Clostridia	Clostridiales	Lachnospiraceae	NA	OTU_2079	0.0046684	0.00332839	0	0.063	0	1	1	6.7	6.357	1.05	0.292	0.53	0.776
Bacteria	Bacteroidetes	Bacteroidia	Bacteroidales	Prevotellaceae	Prevotella	OTU_208	0.0569789	0.0635673	0.03	0.064	0.47	0.639	1	0.35	4.554	0.08	0.939	0.03	0.993
Bacteria	Firmicutes	Clostridia	Clostridiales	Ruminococcaceae	NA	OTU_2080	0.00635932	0.00573901	0	0.061	0	1	1	2.03	5.832	0.35	0.728	0.14	0.946
Bacteria	Bacteroidetes	Bacteroidia	Bacteroidales	Prevotellaceae	Prevotella	OTU_2081	0.00360556	0.00360891	0.11	0.072	1.53	0.127	1	-11.39	5.373	-2.12	0.034	1.47	0.518
Bacteria	Bacteroidetes	Bacteroidia	Bacteroidales	NA	NA	OTU_2082	0.00467236	0.00817865	0.18	0.093	1.94	0.053	1	-7.68	3.957	-1.94	0.053	1.28	0.562
Bacteria	Firmicutes	Clostridia	Clostridiales	Lachnospiraceae	NA	OTU_2083	0.00429811	0.00694904	0	0.052	0	1	1	-0.91	5.008	-0.18	0.856	0.07	0.974
Bacteria	Firmicutes	Clostridia	Clostridiales	Lachnospiraceae	NA	OTU_2084	0.00389671	0.00752801	0.03	0.063	0.48	0.634	1	3.46	4.081	0.85	0.397	0.4	0.823
Bacteria	Firmicutes	Clostridia	Clostridiales	NA	NA	OTU_2086	0.00449253	0.00737448	0.15	0.1	1.5	0.134	1	1.33	4.647	0.29	0.774	0.11	0.955
Bacteria	Bacteroidetes	NA	NA	NA	NA	OTU_2088	0.00428544	0.00390766	0	0.047	0	1	1	-1.42	6.157	-0.23	0.817	0.09	0.967
Bacteria	Firmicutes	Clostridia	Clostridiales	NA	NA	OTU_2089	0.00487425	0.0119733	0	0.049	0	1	1	8.75	3.704	2.36	0.018	1.74	0.468
Bacteria	Bacteroidetes	Bacteroidia	Bacteroidales	NA	NA	OTU_209	0.0926198	0.0852121	0.15	0.093	1.61	0.107	1	-1.27	2.757	-0.46	0.644	0.19	0.927
Bacteria	NA	NA	NA	NA	NA	OTU_2091	0.00386297	0.00753198	0	0.066	0	1	1	-1.71	5.24	-0.33	0.744	0.13	0.95
Bacteria	Firmicutes	Clostridia	Clostridiales	Lachnospiraceae	NA	OTU_2093	0.0046142	0.005202	0	0.062	0	1	1	-6.3	5.042	-1.25	0.212	0.67	0.722
Bacteria	Bacteroidetes	NA	NA	NA	NA	OTU_2094	0.00494187	0.00862527	0.05	0.074	0.68	0.499	1	5.35	4.196	1.28	0.202	0.69	0.718
Bacteria	Firmicutes	Clostridia	Clostridiales	Lachnospiraceae	Lachnospiracea_incertae_sedis	OTU_2095	0.00541291	0.00672471	0	0.069	0	1	1	1.38	5.2	0.26	0.791	0.1	0.959
Bacteria	NA	NA	NA	NA	NA	OTU_2096	0.00516472	0.0113985	0.07	0.072	0.97	0.331	1	-2.66	5.313	-0.5	0.617	0.21	0.92
Bacteria	NA	NA	NA	NA	NA	OTU_2097	0.00481229	0.00571162	0.09	0.079	1.14	0.255	1	-6.4	4.977	-1.29	0.199	0.7	0.718
Bacteria	Firmicutes	Clostridia	Clostridiales	Lachnospiraceae	NA	OTU_2098	0.00400626	0.00469388	0	0.057	0	1	1	2.15	6.02	0.36	0.72	0.14	0.946
Bacteria	Bacteroidetes	Bacteroidia	Bacteroidales	Prevotellaceae	NA	OTU_21	0.479448	0.430374	0.01	0.052	0.19	0.848	1	1.15	3.905	0.3	0.767	0.12	0.954
Bacteria	Firmicutes	Clostridia	Clostridiales	Lachnospiraceae	NA	OTU_210	0.0693174	0.0628467	0	0.054	0	1	1	2.04	4.121	0.49	0.621	0.21	0.923
Bacteria	NA	NA	NA	NA	NA	OTU_2101	0.00338783	0.00545889	0.11	0.079	1.39	0.164	1	-6.75	4.279	-1.58	0.115	0.94	0.627
Bacteria	Proteobacteria	Betaproteobacteria	Neisseriales	Neisseriaceae	NA	OTU_2102	0.00434812	0.0054828	0.08	0.075	1.07	0.286	1	5.85	6.13	0.95	0.34	0.47	0.793
Bacteria	Spirochaetes	Spirochaetia	Spirochaetales	Spirochaetaceae	Treponema	OTU_2103	0.00336206	0.00428277	0.03	0.053	0.57	0.572	1	0.54	4.958	0.11	0.912	0.04	0.986
Bacteria	NA	NA	NA	NA	NA	OTU_2104	0.00277879	0.00421462	0	0.074	0	1	1	-1.85	4.761	-0.39	0.697	0.16	0.942
Bacteria	Firmicutes	Clostridia	Clostridiales	Lachnospiraceae	NA	OTU_2105	0.0050236	0.0049489	0.03	0.056	0.54	0.592	1	1.38	5.294	0.26	0.795	0.1	0.96
Bacteria	Bacteroidetes	Bacteroidia	Bacteroidales	NA	NA	OTU_2106	0.00435106	0.0033777	0	0.065	0	1	1	7.86	6.962	1.13	0.259	0.59	0.759
Bacteria	Bacteroidetes	NA	NA	NA	NA	OTU_2107	0.0049661	0.00493993	0.02	0.051	0.39	0.695	1	-1.4	6.001	-0.23	0.815	0.09	0.966
Bacteria	Bacteroidetes	NA	NA	NA	NA	OTU_2108	0.005329	0.00504167	0.05	0.063	0.79	0.428	1	0.17	5.072	0.03	0.973	0.01	0.998
Bacteria	Bacteroidetes	Bacteroidia	Bacteroidales	Prevotellaceae	NA	OTU_2109	0.00346371	0.00680662	0.36	0.124	2.9	0.004	1	3.31	4.688	0.71	0.48	0.32	0.864
Bacteria	Bacteroidetes	Bacteroidia	Bacteroidales	Prevotellaceae	NA	OTU_211	0.0730376	0.0550981	0.03	0.065	0.46	0.645	1	3.95	4.934	0.8	0.423	0.37	0.837
Bacteria	NA	NA	NA	NA	NA	OTU_2110	0.00405727	0.00503519	0.1	0.085	1.18	0.24	1	-1.44	5.77	-0.25	0.803	0.1	0.963
Bacteria	Firmicutes	Clostridia	Clostridiales	Ruminococcaceae	NA	OTU_2111	0.00672889	0.0159189	0.15	0.094	1.6	0.111	1	-4.28	4.152	-1.03	0.302	0.52	0.781
Bacteria	Tenericutes	Mollicutes	Anaeroplasmatales	Anaeroplasmataceae	Anaeroplasma	OTU_2112	0.00575965	0.00850168	0.04	0.065	0.62	0.538	1	-4.58	4.517	-1.01	0.31	0.51	0.781
Bacteria	Spirochaetes	Spirochaetia	Spirochaetales	Spirochaetaceae	Treponema	OTU_2113	0.00410491	0.00512638	0	0.055	0	1	1	8.56	4.773	1.79	0.073	1.14	0.573
Bacteria	NA	NA	NA	NA	NA	OTU_2114	0.0042077	0.00710609	0	0.063	0	1	1	2.66	4.84	0.55	0.582	0.24	0.911
Bacteria	Firmicutes	NA	NA	NA	NA	OTU_2115	0.00338552	0.00525163	0.01	0.048	0.21	0.835	1	-2.18	4.571	-0.48	0.634	0.2	0.927
Bacteria	Firmicutes	Clostridia	Clostridiales	Ruminococcaceae	Clostridium IV	OTU_2117	0.00532985	0.00706311	0.09	0.083	1.08	0.279	1	1.08	4.852	0.22	0.824	0.08	0.969
Bacteria	Firmicutes	Clostridia	Clostridiales	Lachnospiraceae	NA	OTU_2118	0.00486715	0.0053396	0.08	0.063	1.27	0.205	1	-1.93	4.814	-0.4	0.689	0.16	0.94
Bacteria	Bacteroidetes	NA	NA	NA	NA	OTU_2119	0.00557913	0.00553819	0.06	0.064	0.94	0.349	1	-3.73	4.803	-0.78	0.437	0.36	0.845
Bacteria	Bacteroidetes	Bacteroidia	Bacteroidales	Prevotellaceae	Prevotella	OTU_212	0.0779738	0.0627422	0.05	0.06	0.83	0.405	1	-2.4	4.992	-0.48	0.631	0.2	0.927
Bacteria	Firmicutes	Clostridia	Clostridiales	Ruminococcaceae	NA	OTU_2120	0.00455064	0.0112517	0.05	0.07	0.71	0.475	1	4.51	5.559	0.81	0.418	0.38	0.836
Bacteria	Bacteroidetes	Bacteroidia	Bacteroidales	Prevotellaceae	NA	OTU_2121	0.00672933	0.00855733	0.18	0.093	1.94	0.053	1	5.33	4.644	1.15	0.252	0.6	0.752
Bacteria	Bacteroidetes	Bacteroidia	Bacteroidales	Prevotellaceae	Prevotella	OTU_2122	0.00534862	0.00366451	0.05	0.06	0.83	0.405	1	3.57	6.752	0.53	0.597	0.22	0.914
Bacteria	Firmicutes	Clostridia	Clostridiales	NA	NA	OTU_2123	0.00511471	0.0106976	0.11	0.081	1.36	0.175	1	-6.57	4.029	-1.63	0.103	0.99	0.603
Bacteria	NA	NA	NA	NA	NA	OTU_2125	0.00340823	0.00459973	0	0.053	0	1	1	-2.93	5.028	-0.58	0.56	0.25	0.896
Bacteria	Firmicutes	Clostridia	Clostridiales	Lachnospiraceae	NA	OTU_2127	0.00399815	0.00416019	0	0.051	0	1	1	6.85	6.473	1.06	0.29	0.54	0.776
Bacteria	NA	NA	NA	NA	NA	OTU_2128	0.00701211	0.00993197	0.15	0.08	1.88	0.061	1	-7.45	4.399	-1.69	0.091	1.04	0.584
Bacteria	Firmicutes	Clostridia	Clostridiales	Lachnospiraceae	Butyrivibrio	OTU_2129	0.00394579	0.00580154	0.21	0.104	2.02	0.044	1	-5.34	4.191	-1.27	0.203	0.69	0.718
Bacteria	Bacteroidetes	Bacteroidia	Bacteroidales	NA	NA	OTU_213	0.100965	0.0866874	0.14	0.075	1.87	0.062	1	-1	3.129	-0.32	0.75	0.12	0.951
Bacteria	NA	NA	NA	NA	NA	OTU_2130	0.00536406	0.00839656	0.24	0.091	2.64	0.009	1	-8.14	4.547	-1.79	0.074	1.13	0.573
Bacteria	Bacteroidetes	Bacteroidia	Bacteroidales	NA	NA	OTU_2131	0.0050052	0.00608722	0.06	0.074	0.81	0.418	1	2.76	4.457	0.62	0.536	0.27	0.89
Bacteria	Bacteroidetes	Bacteroidia	Bacteroidales	NA	NA	OTU_2132	0.00455281	0.00311386	0	0.06	0	1	1	3.99	7.352	0.54	0.587	0.23	0.912
Bacteria	Firmicutes	Clostridia	Clostridiales	Lachnospiraceae	Butyrivibrio	OTU_2133	0.00528679	0.0058581	0	0.052	0	1	1	-6.42	5.355	-1.2	0.231	0.64	0.74
Bacteria	Bacteroidetes	NA	NA	NA	NA	OTU_2134	0.00490776	0.00693686	0.22	0.102	2.16	0.031	1	-1.63	4.267	-0.38	0.703	0.15	0.942
Bacteria	Firmicutes	Clostridia	Clostridiales	Ruminococcaceae	NA	OTU_2136	0.00603048	0.00605188	0.02	0.052	0.38	0.701	1	-1.66	5.055	-0.33	0.742	0.13	0.95
Bacteria	Firmicutes	Clostridia	Clostridiales	NA	NA	OTU_2138	0.00397802	0.00644566	0.05	0.056	0.89	0.372	1	5.26	4.2	1.25	0.211	0.68	0.721
Bacteria	Proteobacteria	NA	NA	NA	NA	OTU_2139	0.00496359	0.00699882	0	0.045	0	1	1	3.26	4.492	0.73	0.467	0.33	0.858
Bacteria	Bacteroidetes	Bacteroidia	Bacteroidales	Prevotellaceae	NA	OTU_214	0.092646	0.0761711	0	0.056	0	1	1	9.79	5.299	1.85	0.065	1.19	0.573
Bacteria	Firmicutes	Clostridia	Clostridiales	Ruminococcaceae	Ruminococcus	OTU_2141	0.00410755	0.00433459	0	0.064	0	1	1	0.87	5.662	0.15	0.878	0.06	0.981
Bacteria	NA	NA	NA	NA	NA	OTU_2142	0.00425553	0.00464899	0.08	0.073	1.1	0.273	1	-2.06	5.121	-0.4	0.688	0.16	0.94
Bacteria	NA	NA	NA	NA	NA	OTU_2143	0.00399727	0.00464026	0	0.059	0	1	1	0.92	5.056	0.18	0.855	0.07	0.974
Bacteria	Firmicutes	Clostridia	Clostridiales	Lachnospiraceae	NA	OTU_2144	0.00446126	0.00366369	0.02	0.055	0.36	0.716	1	-0.79	7.223	-0.11	0.913	0.04	0.986
Bacteria	Bacteroidetes	Bacteroidia	Bacteroidales	Prevotellaceae	NA	OTU_2145	0.00694798	0.0108219	0.02	0.054	0.37	0.711	1	-10.86	4.651	-2.34	0.02	1.7	0.475
Bacteria	Firmicutes	NA	NA	NA	NA	OTU_2146	0.0042182	0.00698636	0.05	0.069	0.72	0.469	1	-0.49	3.837	-0.13	0.899	0.05	0.985
Bacteria	Firmicutes	Clostridia	Clostridiales	Ruminococcaceae	Oscillibacter	OTU_2147	0.00443941	0.00644538	0.1	0.076	1.32	0.189	1	12.58	4.835	2.6	0.009	2.05	0.448
Bacteria	Spirochaetes	Spirochaetia	Spirochaetales	Spirochaetaceae	NA	OTU_2148	0.00408825	0.00307754	0.04	0.05	0.8	0.424	1	-0.04	7.069	-0.01	0.995	0	0.999
Bacteria	Bacteroidetes	Bacteroidia	Bacteroidales	Porphyromonadaceae	NA	OTU_2149	0.00505166	0.00515098	0	0.05	0	1	1	5.1	5.087	1	0.316	0.5	0.784
Bacteria	Bacteroidetes	Bacteroidia	Bacteroidales	Prevotellaceae	Hallella	OTU_215	0.0766413	0.0634208	0	0.05	0	1	1	8.19	4.612	1.77	0.076	1.12	0.573
Bacteria	NA	NA	NA	NA	NA	OTU_2150	0.00295396	0.00541697	0.15	0.094	1.6	0.111	1	5.99	4.877	1.23	0.219	0.66	0.73
Bacteria	Firmicutes	Clostridia	Clostridiales	Lachnospiraceae	NA	OTU_2151	0.00313303	0.00471744	0.04	0.054	0.74	0.459	1	1.24	4.789	0.26	0.795	0.1	0.96
Bacteria	NA	NA	NA	NA	NA	OTU_2152	0.00494671	0.00567202	0.03	0.064	0.47	0.639	1	-6.53	5.847	-1.12	0.264	0.58	0.763
Bacteria	Bacteroidetes	Bacteroidia	Bacteroidales	NA	NA	OTU_2153	0.0040013	0.00516768	0	0.049	0	1	1	0.35	4.994	0.07	0.944	0.03	0.993
Bacteria	Bacteroidetes	NA	NA	NA	NA	OTU_2154	0.0052894	0.00680765	0	0.062	0	1	1	-2.49	4.249	-0.59	0.558	0.25	0.896
Bacteria	Bacteroidetes	Bacteroidia	Bacteroidales	Prevotellaceae	Prevotella	OTU_2155	0.00419203	0.00546238	0	0.057	0	1	1	11.45	7.139	1.6	0.109	0.96	0.614
Bacteria	Bacteroidetes	Bacteroidia	Bacteroidales	Prevotellaceae	Prevotella	OTU_2156	0.00470954	0.00415853	0.16	0.094	1.7	0.089	1	-2.94	5.698	-0.52	0.605	0.22	0.916
Bacteria	Bacteroidetes	Bacteroidia	Bacteroidales	NA	NA	OTU_2157	0.00480513	0.00363578	0	0.055	0	1	1	-4.03	6.814	-0.59	0.555	0.26	0.895
Bacteria	Bacteroidetes	Bacteroidia	Bacteroidales	Prevotellaceae	Prevotella	OTU_2158	0.00275316	0.00385697	0.1	0.086	1.16	0.245	1	-5.6	5.294	-1.06	0.291	0.54	0.776
Bacteria	Firmicutes	Clostridia	Clostridiales	Ruminococcaceae	Oscillibacter	OTU_2159	0.00554972	0.00592285	0.03	0.058	0.52	0.605	1	-3.42	4.993	-0.68	0.494	0.31	0.873
Bacteria	Bacteroidetes	Bacteroidia	Bacteroidales	Porphyromonadaceae	NA	OTU_216	0.0776152	0.123704	0	0.048	0	1	1	2.48	2.747	0.9	0.366	0.44	0.807
Bacteria	Firmicutes	Clostridia	Clostridiales	Lachnospiraceae	NA	OTU_2160	0.00383181	0.00418389	0.11	0.078	1.41	0.159	1	-9.67	6.452	-1.5	0.134	0.87	0.663
Bacteria	Bacteroidetes	Bacteroidia	Bacteroidales	Prevotellaceae	NA	OTU_2162	0.00254552	0.00340188	0	0.058	0	1	1	20.45	6.72	3.04	0.002	2.7	0.383
Bacteria	Spirochaetes	Spirochaetia	Spirochaetales	Spirochaetaceae	Treponema	OTU_2163	0.00394648	0.00434524	0.03	0.053	0.57	0.572	1	-3.36	5.011	-0.67	0.502	0.3	0.878
Bacteria	Firmicutes	Clostridia	Clostridiales	Lachnospiraceae	NA	OTU_2164	0.00263699	0.00505757	0	0.051	0	1	1	-6.6	5.128	-1.29	0.198	0.7	0.718
Bacteria	Bacteroidetes	Bacteroidia	Bacteroidales	Prevotellaceae	NA	OTU_2165	0.00275202	0.00579625	0.16	0.09	1.78	0.076	1	-1.86	5.226	-0.36	0.721	0.14	0.946
Bacteria	Firmicutes	NA	NA	NA	NA	OTU_2166	0.00372289	0.00367733	0	0.062	0	1	1	-0.4	5.196	-0.08	0.939	0.03	0.993
Bacteria	NA	NA	NA	NA	NA	OTU_2167	0.00315197	0.00352608	0.07	0.075	0.93	0.351	1	10.44	6.101	1.71	0.088	1.06	0.579
Bacteria	Proteobacteria	Alphaproteobacteria	NA	NA	NA	OTU_2168	0.004581	0.00996039	0.1	0.088	1.14	0.256	1	2.81	4.424	0.64	0.526	0.28	0.884
Bacteria	Firmicutes	NA	NA	NA	NA	OTU_217	0.0680632	0.0593269	0	0.062	0	1	1	2.13	6.274	0.34	0.735	0.13	0.947
Bacteria	NA	NA	NA	NA	NA	OTU_2170	0.00382841	0.00522386	0.01	0.047	0.21	0.832	1	-4.28	5.167	-0.83	0.408	0.39	0.83
Bacteria	Bacteroidetes	Bacteroidia	Bacteroidales	NA	NA	OTU_2171	0.00653075	0.00807762	0.22	0.095	2.32	0.021	1	-4.65	4.853	-0.96	0.338	0.47	0.793
Bacteria	Firmicutes	Clostridia	Clostridiales	Ruminococcaceae	Saccharofermentans	OTU_2172	0.00413316	0.00478078	0.05	0.06	0.83	0.405	1	0.6	4.859	0.12	0.902	0.04	0.985
Bacteria	Firmicutes	Clostridia	Clostridiales	Lachnospiraceae	NA	OTU_2174	0.00408927	0.00337953	0.02	0.055	0.36	0.716	1	2.71	6.552	0.41	0.679	0.17	0.937
Bacteria	Firmicutes	Clostridia	Clostridiales	Ruminococcaceae	NA	OTU_2175	0.00606527	0.0073077	0.13	0.075	1.73	0.083	1	-9.62	4.697	-2.05	0.041	1.39	0.534
Bacteria	Bacteroidetes	Bacteroidia	Bacteroidales	NA	NA	OTU_2176	0.00410462	0.00408068	0	0.05	0	1	1	5.86	6.08	0.96	0.335	0.47	0.793
Bacteria	Bacteroidetes	Bacteroidia	Bacteroidales	NA	NA	OTU_2177	0.00423119	0.0053264	0.04	0.057	0.7	0.483	1	8.95	4.58	1.96	0.051	1.29	0.56
Bacteria	Proteobacteria	Alphaproteobacteria	NA	NA	NA	OTU_2178	0.00384228	0.00456766	0.05	0.067	0.75	0.456	1	1.92	5.601	0.34	0.732	0.14	0.946
Bacteria	Firmicutes	Clostridia	Clostridiales	Lachnospiraceae	NA	OTU_2179	0.00396851	0.00427276	0	0.054	0	1	1	1.34	4.908	0.27	0.785	0.11	0.958
Bacteria	Bacteroidetes	Bacteroidia	Bacteroidales	Prevotellaceae	Prevotella	OTU_218	0.0673133	0.0644148	0	0.064	0	1	1	3.05	2.908	1.05	0.294	0.53	0.776
Bacteria	Bacteroidetes	Bacteroidia	Bacteroidales	Prevotellaceae	NA	OTU_2181	0.00333451	0.00448701	0	0.058	0	1	1	8.13	5.466	1.49	0.137	0.86	0.665
Bacteria	Firmicutes	Clostridia	Clostridiales	NA	NA	OTU_2182	0.00360364	0.00575599	0	0.049	0	1	1	0.36	4.489	0.08	0.937	0.03	0.993
Bacteria	Bacteroidetes	NA	NA	NA	NA	OTU_2183	0.00456071	0.0053982	0.02	0.058	0.34	0.73	1	-0.45	4.396	-0.1	0.918	0.04	0.987
Bacteria	Firmicutes	Clostridia	Clostridiales	NA	NA	OTU_2184	0.0033	0.00648778	0	0.044	0	1	1	-3.12	4.857	-0.64	0.52	0.28	0.88
Bacteria	Bacteroidetes	NA	NA	NA	NA	OTU_2186	0.00381427	0.00573131	0	0.06	0	1	1	0.75	5.523	0.14	0.892	0.05	0.984
Bacteria	Bacteroidetes	Bacteroidia	Bacteroidales	Prevotellaceae	NA	OTU_2187	0.00331918	0.00565009	0.06	0.073	0.82	0.411	1	8.01	4.594	1.75	0.081	1.09	0.573
Bacteria	Firmicutes	Clostridia	Clostridiales	Ruminococcaceae	NA	OTU_2188	0.00537036	0.0091951	0	0.047	0	1	1	1.05	3.892	0.27	0.787	0.1	0.958
Bacteria	Bacteroidetes	Bacteroidia	Bacteroidales	NA	NA	OTU_2189	0.00440958	0.00635888	0.03	0.064	0.47	0.639	1	3.35	4.629	0.72	0.469	0.33	0.858
Bacteria	Bacteroidetes	Bacteroidia	Bacteroidales	NA	NA	OTU_219	0.0907928	0.0579003	0.05	0.067	0.75	0.456	1	-1.63	5.596	-0.29	0.77	0.11	0.955
Bacteria	NA	NA	NA	NA	NA	OTU_2190	0.00283558	0.00969042	0	0.056	0	1	1	3.89	4.851	0.8	0.423	0.37	0.837
Bacteria	Bacteroidetes	NA	NA	NA	NA	OTU_2191	0.00482044	0.00843716	0.21	0.097	2.16	0.031	1	-7.31	4.226	-1.73	0.084	1.08	0.573
Bacteria	NA	NA	NA	NA	NA	OTU_2192	0.00265274	0.00478519	0.08	0.082	0.98	0.33	1	4.71	5.299	0.89	0.375	0.43	0.812
Bacteria	Bacteroidetes	Bacteroidia	Bacteroidales	Prevotellaceae	Prevotella	OTU_2193	0.00322861	0.0043328	0.09	0.074	1.22	0.224	1	13.14	6.117	2.15	0.032	1.49	0.518
Bacteria	NA	NA	NA	NA	NA	OTU_2196	0.00405504	0.00539706	0	0.062	0	1	1	2.73	4.588	0.59	0.553	0.26	0.895
Bacteria	Candidatus Saccharibacteria	Saccharibacteria_genera_incertae_sedis	Saccharibacteria_genera_incertae_sedis	Saccharibacteria_genera_incertae_sedis	Saccharibacteria_genera_incertae_sedis	OTU_2197	0.00406953	0.00462863	0	0.053	0	1	1	7.1	5.473	1.3	0.195	0.71	0.715
Bacteria	Firmicutes	Clostridia	Clostridiales	Ruminococcaceae	NA	OTU_2198	0.00524715	0.0091622	0	0.046	0	1	1	-1.9	4.221	-0.45	0.654	0.18	0.93
Bacteria	NA	NA	NA	NA	NA	OTU_2199	0.00330786	0.00559865	0.03	0.062	0.48	0.629	1	7.53	4.906	1.53	0.125	0.9	0.652
Bacteria	Bacteroidetes	Bacteroidia	Bacteroidales	Prevotellaceae	NA	OTU_22	0.619041	0.30411	0	0.061	0	1	1	0.93	6.398	0.15	0.884	0.05	0.982
Bacteria	Bacteroidetes	Bacteroidia	Bacteroidales	Prevotellaceae	Prevotella	OTU_220	0.106358	0.301648	0.06	0.067	0.9	0.371	1	6.79	5.033	1.35	0.177	0.75	0.701
Bacteria	Firmicutes	Clostridia	Clostridiales	Ruminococcaceae	NA	OTU_2200	0.00506549	0.00483077	0	0.058	0	1	1	1.87	5.951	0.31	0.754	0.12	0.953
Bacteria	Firmicutes	Clostridia	Clostridiales	Ruminococcaceae	NA	OTU_2201	0.00330038	0.00516453	0.06	0.065	0.92	0.356	1	-1.26	4.704	-0.27	0.788	0.1	0.958
Bacteria	Firmicutes	Clostridia	Clostridiales	NA	NA	OTU_2202	0.0033783	0.0054106	0.17	0.089	1.91	0.057	1	2.53	4.984	0.51	0.612	0.21	0.917
Bacteria	Bacteroidetes	Bacteroidia	Bacteroidales	NA	NA	OTU_2203	0.00406599	0.00715232	0.12	0.083	1.45	0.149	1	4.02	4.049	0.99	0.321	0.49	0.784
Bacteria	Firmicutes	Clostridia	Clostridiales	Lachnospiraceae	NA	OTU_2205	0.00532406	0.0108477	0.01	0.047	0.21	0.832	1	5.52	5.234	1.05	0.292	0.53	0.776
Bacteria	Firmicutes	Clostridia	Clostridiales	Ruminococcaceae	NA	OTU_2206	0.00380718	0.00790282	0	0.069	0	1	1	0.32	4.763	0.07	0.947	0.02	0.994
Bacteria	Firmicutes	Clostridia	Clostridiales	Ruminococcaceae	NA	OTU_2208	0.00266327	0.00433161	0.02	0.058	0.34	0.73	1	2.69	4.574	0.59	0.557	0.25	0.896
Bacteria	Bacteroidetes	Bacteroidia	Bacteroidales	NA	NA	OTU_2209	0.00429909	0.00520073	0	0.05	0	1	1	3.97	5.318	0.75	0.455	0.34	0.85
Bacteria	Bacteroidetes	Bacteroidia	Bacteroidales	Prevotellaceae	NA	OTU_221	0.0750775	0.0618923	0	0.062	0	1	1	8.15	4.564	1.78	0.075	1.12	0.573
Bacteria	Firmicutes	Clostridia	Clostridiales	Lachnospiraceae	NA	OTU_2210	0.00398783	0.00423558	0.02	0.061	0.33	0.743	1	6.75	6.316	1.07	0.285	0.55	0.776
Bacteria	Firmicutes	Clostridia	Clostridiales	Ruminococcaceae	NA	OTU_2212	0.00408237	0.00549506	0	0.053	0	1	1	6.98	5.297	1.32	0.188	0.73	0.709
Bacteria	Bacteroidetes	Bacteroidia	Bacteroidales	Prevotellaceae	Prevotella	OTU_2213	0.00627367	0.0133891	0.05	0.068	0.74	0.462	1	4.24	4.826	0.88	0.38	0.42	0.815
Bacteria	Bacteroidetes	Bacteroidia	Bacteroidales	NA	NA	OTU_2214	0.00608565	0.00762111	0.13	0.074	1.76	0.079	1	-6.95	4.486	-1.55	0.122	0.91	0.643
Bacteria	Firmicutes	Clostridia	Clostridiales	Lachnospiraceae	NA	OTU_2215	0.0037676	0.00654166	0.01	0.063	0.16	0.874	1	12.38	5.081	2.44	0.015	1.82	0.456
Bacteria	Firmicutes	Clostridia	Clostridiales	Ruminococcaceae	NA	OTU_2216	0.00489752	0.0141064	0.01	0.054	0.19	0.853	1	-2.33	4.517	-0.52	0.606	0.22	0.916
Bacteria	Bacteroidetes	Bacteroidia	Bacteroidales	Prevotellaceae	Hallella	OTU_2217	0.00409452	0.00488439	0.07	0.066	1.06	0.289	1	-1.53	4.613	-0.33	0.741	0.13	0.95
Bacteria	NA	NA	NA	NA	NA	OTU_2218	0.00605194	0.0132224	0.12	0.084	1.43	0.154	1	8.55	4.113	2.08	0.038	1.42	0.522
Bacteria	Bacteroidetes	Bacteroidia	Bacteroidales	NA	NA	OTU_222	0.0851645	0.0384937	0	0.051	0	1	1	9.95	7.045	1.41	0.158	0.8	0.682
Bacteria	Firmicutes	Clostridia	Clostridiales	Lachnospiraceae	NA	OTU_2220	0.00337276	0.00623581	0.11	0.079	1.39	0.164	1	-5.95	4.442	-1.34	0.181	0.74	0.706
Bacteria	Firmicutes	Clostridia	Clostridiales	Lachnospiraceae	Lachnospira	OTU_2221	0.00453462	0.0041865	0.1	0.082	1.22	0.223	1	2.06	5.787	0.36	0.721	0.14	0.946
Bacteria	Bacteroidetes	Bacteroidia	Bacteroidales	NA	NA	OTU_2222	0.00483208	0.00486934	0	0.059	0	1	1	5.34	5.292	1.01	0.314	0.5	0.783
Bacteria	Bacteroidetes	Bacteroidia	Bacteroidales	Prevotellaceae	Prevotella	OTU_2223	0.00336979	0.00289625	0.01	0.051	0.2	0.845	1	3.43	7.123	0.48	0.631	0.2	0.927
Bacteria	Bacteroidetes	Bacteroidia	Bacteroidales	Marinilabiliaceae	NA	OTU_2224	0.00457726	0.0045838	0.07	0.072	0.97	0.331	1	4.31	5.751	0.75	0.453	0.34	0.85
Bacteria	Firmicutes	Clostridia	Clostridiales	Ruminococcaceae	NA	OTU_2225	0.00390113	0.00615823	0.02	0.054	0.37	0.711	1	6.89	5.658	1.22	0.224	0.65	0.736
Bacteria	Firmicutes	Negativicutes	Selenomonadales	Veillonellaceae	NA	OTU_2226	0.00447685	0.00519268	0	0.046	0	1	1	2.97	4.986	0.6	0.552	0.26	0.895
Bacteria	Spirochaetes	Spirochaetia	Spirochaetales	Spirochaetaceae	Treponema	OTU_2227	0.00432576	0.005048	0.03	0.06	0.5	0.617	1	4.4	5.337	0.82	0.41	0.39	0.83
Bacteria	Firmicutes	Clostridia	Clostridiales	NA	NA	OTU_2229	0.00387489	0.00662765	0	0.074	0	1	1	7.98	4.751	1.68	0.093	1.03	0.591
Bacteria	Bacteroidetes	NA	NA	NA	NA	OTU_223	0.0668986	0.0634872	0.12	0.082	1.46	0.144	1	6.19	2.945	2.1	0.036	1.44	0.518
Bacteria	Firmicutes	Clostridia	Clostridiales	NA	NA	OTU_2230	0.00408655	0.00639019	0.09	0.082	1.1	0.273	1	0.97	4.269	0.23	0.82	0.09	0.969
Bacteria	NA	NA	NA	NA	NA	OTU_2231	0.00405122	0.00447595	0.11	0.077	1.43	0.154	1	-3.81	4.832	-0.79	0.43	0.37	0.842
Bacteria	Firmicutes	NA	NA	NA	NA	OTU_2232	0.00453527	0.00558487	0.02	0.055	0.36	0.716	1	-14.45	5.161	-2.8	0.005	2.3	0.418
Bacteria	Firmicutes	Clostridia	Clostridiales	Lachnospiraceae	Lachnospiracea_incertae_sedis	OTU_2233	0.00527309	0.00588148	0.09	0.074	1.22	0.224	1	-2.96	5.506	-0.54	0.591	0.23	0.912
Bacteria	Bacteroidetes	Bacteroidia	Bacteroidales	NA	NA	OTU_2235	0.00478846	0.00675113	0.05	0.063	0.79	0.428	1	1.17	4.461	0.26	0.793	0.1	0.96
Bacteria	Firmicutes	Clostridia	Clostridiales	Ruminococcaceae	NA	OTU_2237	0.00530718	0.00436025	0	0.057	0	1	1	-9.49	6.258	-1.52	0.13	0.89	0.66
Bacteria	Firmicutes	Clostridia	Clostridiales	Lachnospiraceae	NA	OTU_2238	0.00486104	0.00507595	0.26	0.111	2.34	0.019	1	0.84	4.551	0.18	0.853	0.07	0.974
Bacteria	Bacteroidetes	Bacteroidia	Bacteroidales	Prevotellaceae	Prevotella	OTU_2239	0.00416707	0.0047744	0.06	0.071	0.85	0.398	1	-1.82	4.962	-0.37	0.714	0.15	0.945
Bacteria	Bacteroidetes	Bacteroidia	Bacteroidales	Prevotellaceae	NA	OTU_224	0.0601803	0.0768254	0	0.057	0	1	1	5.35	2.891	1.85	0.065	1.19	0.573
Bacteria	Bacteroidetes	NA	NA	NA	NA	OTU_2240	0.00321522	0.00430345	0	0.054	0	1	1	5.65	5.458	1.04	0.301	0.52	0.781
Bacteria	Bacteroidetes	Bacteroidia	Bacteroidales	Prevotellaceae	Prevotella	OTU_2241	0.00218659	0.00468531	0.07	0.074	0.95	0.344	1	-0.17	5.789	-0.03	0.977	0.01	0.998
Bacteria	Firmicutes	Clostridia	Clostridiales	Ruminococcaceae	NA	OTU_2243	0.00169019	0.00317072	0.06	0.067	0.9	0.371	1	2.19	5.67	0.39	0.699	0.16	0.942
Bacteria	Firmicutes	Clostridia	Clostridiales	NA	NA	OTU_2244	0.00556862	0.0054143	0.07	0.072	0.97	0.331	1	2.66	6.119	0.44	0.664	0.18	0.931
Bacteria	Firmicutes	Clostridia	Clostridiales	NA	NA	OTU_2245	0.00479635	0.0049326	0.12	0.079	1.52	0.129	1	-5.19	5.275	-0.98	0.325	0.49	0.786
Bacteria	Bacteroidetes	Bacteroidia	Bacteroidales	NA	NA	OTU_2246	0.00632884	0.00797145	0.12	0.077	1.56	0.12	1	-7.91	4.269	-1.85	0.064	1.19	0.573
Bacteria	Firmicutes	Clostridia	Clostridiales	Lachnospiraceae	NA	OTU_2247	0.00342477	0.00436973	0	0.061	0	1	1	4.49	5.514	0.81	0.416	0.38	0.836
Bacteria	Firmicutes	Clostridia	Clostridiales	Ruminococcaceae	NA	OTU_2249	0.00465762	0.00796629	0.01	0.052	0.19	0.848	1	-0.03	4.277	-0.01	0.994	0	0.999
Bacteria	Candidatus Saccharibacteria	Saccharibacteria_genera_incertae_sedis	Saccharibacteria_genera_incertae_sedis	Saccharibacteria_genera_incertae_sedis	Saccharibacteria_genera_incertae_sedis	OTU_225	0.0938931	0.0469923	0.07	0.06	1.17	0.244	1	8.3	7.675	1.08	0.28	0.55	0.772
Bacteria	Firmicutes	Clostridia	Clostridiales	NA	NA	OTU_2251	0.00449117	0.00536163	0	0.051	0	1	1	5.92	4.126	1.43	0.152	0.82	0.679
Bacteria	Firmicutes	Negativicutes	Selenomonadales	Acidaminococcaceae	Succiniclasticum	OTU_2252	0.00424589	0.0039837	0	0.046	0	1	1	13.37	7.234	1.85	0.065	1.19	0.573
Bacteria	NA	NA	NA	NA	NA	OTU_2253	0.00402239	0.00516862	0	0.044	0	1	1	5.69	4.468	1.27	0.203	0.69	0.718
Bacteria	Bacteroidetes	NA	NA	NA	NA	OTU_2254	0.00434095	0.00337195	0	0.06	0	1	1	1.65	6.635	0.25	0.804	0.09	0.963
Bacteria	Firmicutes	Clostridia	Clostridiales	Ruminococcaceae	Ruminococcus	OTU_2255	0.00398613	0.00406955	0.03	0.052	0.58	0.564	1	2.64	6.183	0.43	0.669	0.17	0.934
Bacteria	Firmicutes	NA	NA	NA	NA	OTU_2256	0.00491249	0.00639878	0.08	0.066	1.21	0.226	1	0.05	4.161	0.01	0.99	0	0.999
Bacteria	NA	NA	NA	NA	NA	OTU_2257	0.00471799	0.00529481	0	0.064	0	1	1	-0.91	5.45	-0.17	0.867	0.06	0.978
Bacteria	Firmicutes	Clostridia	Clostridiales	Ruminococcaceae	NA	OTU_2258	0.00624306	0.00880964	0	0.042	0	1	1	-7.28	4.244	-1.72	0.087	1.06	0.577
Bacteria	Bacteroidetes	Bacteroidia	Bacteroidales	Prevotellaceae	Prevotella	OTU_226	0.0989903	0.089599	0.12	0.077	1.56	0.12	1	-4.06	4.82	-0.84	0.4	0.4	0.824
Bacteria	Bacteroidetes	Bacteroidia	Bacteroidales	Prevotellaceae	Prevotella	OTU_2261	0.00266975	0.0141579	0.11	0.079	1.39	0.164	1	13.95	5.497	2.54	0.011	1.96	0.448
Bacteria	Firmicutes	Clostridia	Clostridiales	Lachnospiraceae	Lachnospiracea_incertae_sedis	OTU_2262	0.00419026	0.00422381	0	0.076	0	1	1	3.33	5.626	0.59	0.554	0.26	0.895
Bacteria	Bacteroidetes	NA	NA	NA	NA	OTU_2263	0.00477449	0.0068406	0	0.055	0	1	1	-14.38	4.563	-3.15	0.002	2.7	0.383
Bacteria	Firmicutes	Clostridia	Clostridiales	NA	NA	OTU_2264	0.00250815	0.00456974	0.02	0.059	0.34	0.735	1	1.33	5.26	0.25	0.8	0.1	0.961
Bacteria	NA	NA	NA	NA	NA	OTU_2265	0.00212111	0.00466678	0.08	0.075	1.07	0.286	1	7.75	5.208	1.49	0.137	0.86	0.665
Bacteria	Bacteroidetes	Bacteroidia	Bacteroidales	Prevotellaceae	Prevotella	OTU_2266	0.00636291	0.0131249	0	0.06	0	1	1	-3.25	3.795	-0.86	0.392	0.41	0.823
Bacteria	Bacteroidetes	NA	NA	NA	NA	OTU_2267	0.00345899	0.0101316	0.05	0.066	0.76	0.449	1	-2.58	4.97	-0.52	0.604	0.22	0.916
Bacteria	Firmicutes	Clostridia	Clostridiales	Lachnospiraceae	NA	OTU_2268	0.00376241	0.00435594	0.01	0.054	0.19	0.853	1	0.66	6.067	0.11	0.913	0.04	0.986
Bacteria	Firmicutes	Clostridia	Clostridiales	Lachnospiraceae	NA	OTU_2269	0.0048137	0.00538223	0.09	0.064	1.41	0.16	1	0.03	4.853	0.01	0.995	0	0.999
Bacteria	Firmicutes	Clostridia	Clostridiales	Lachnospiraceae	NA	OTU_227	0.0847295	0.0613801	0.12	0.086	1.4	0.163	1	11.27	6.025	1.87	0.062	1.21	0.573
Bacteria	Firmicutes	Clostridia	Clostridiales	Lachnospiraceae	NA	OTU_2270	0.00433712	0.00854393	0.05	0.069	0.72	0.469	1	1.36	4.577	0.3	0.766	0.12	0.954
Bacteria	NA	NA	NA	NA	NA	OTU_2271	0.00388001	0.00503879	0	0.073	0	1	1	-4.2	4.858	-0.86	0.388	0.41	0.821
Bacteria	Firmicutes	NA	NA	NA	NA	OTU_2273	0.00371796	0.00479594	0	0.046	0	1	1	-0.7	4.982	-0.14	0.888	0.05	0.984
Bacteria	Candidatus Saccharibacteria	Saccharibacteria_genera_incertae_sedis	Saccharibacteria_genera_incertae_sedis	Saccharibacteria_genera_incertae_sedis	Saccharibacteria_genera_incertae_sedis	OTU_2274	0.00340164	0.00582169	0	0.057	0	1	1	3.77	4.292	0.88	0.38	0.42	0.816
Bacteria	NA	NA	NA	NA	NA	OTU_2278	0.00439368	0.00343176	0.08	0.066	1.21	0.226	1	4.2	6.652	0.63	0.528	0.28	0.884
Bacteria	Bacteroidetes	Bacteroidia	Bacteroidales	Prevotellaceae	Prevotella	OTU_2279	0.00320888	0.00366914	0.06	0.07	0.86	0.392	1	2.28	6.153	0.37	0.711	0.15	0.944
Bacteria	Bacteroidetes	Bacteroidia	Bacteroidales	NA	NA	OTU_228	0.0755003	0.0379221	0	0.066	0	1	1	4.67	7.143	0.65	0.513	0.29	0.879
Bacteria	Firmicutes	Clostridia	Clostridiales	Lachnospiraceae	NA	OTU_2280	0.00358635	0.00478145	0.08	0.064	1.25	0.212	1	3.83	4.962	0.77	0.44	0.36	0.845
Bacteria	Firmicutes	Clostridia	Clostridiales	Ruminococcaceae	NA	OTU_2282	0.00430557	0.00567362	0.04	0.061	0.66	0.512	1	-10.2	4.828	-2.11	0.035	1.46	0.518
Bacteria	Bacteroidetes	Bacteroidia	Bacteroidales	NA	NA	OTU_2283	0.00475982	0.00422429	0.05	0.064	0.78	0.435	1	-1.52	5.37	-0.28	0.777	0.11	0.956
Bacteria	Firmicutes	Clostridia	Clostridiales	Ruminococcaceae	Clostridium IV	OTU_2284	0.00418196	0.0054717	0	0.058	0	1	1	4.16	5.136	0.81	0.418	0.38	0.836
Bacteria	Firmicutes	Clostridia	Clostridiales	NA	NA	OTU_2285	0.00308377	0.00474837	0	0.053	0	1	1	-0.57	6.796	-0.08	0.933	0.03	0.992
Bacteria	NA	NA	NA	NA	NA	OTU_2286	0.00450023	0.00493238	0.01	0.044	0.23	0.82	1	-2.87	4.941	-0.58	0.562	0.25	0.896
Bacteria	Firmicutes	Clostridia	Clostridiales	NA	NA	OTU_2287	0.00344166	0.00454411	0	0.069	0	1	1	-6.42	6.276	-1.02	0.307	0.51	0.781
Bacteria	Firmicutes	Clostridia	Clostridiales	NA	NA	OTU_2288	0.00390451	0.00606639	0.06	0.073	0.82	0.411	1	6.31	4.336	1.46	0.146	0.84	0.675
Bacteria	Firmicutes	Clostridia	Clostridiales	Lachnospiraceae	NA	OTU_2289	0.00200864	0.00396484	0	0.054	0	1	1	-2.46	5.993	-0.41	0.681	0.17	0.937
Bacteria	Firmicutes	Clostridia	Clostridiales	Lachnospiraceae	Butyrivibrio	OTU_229	0.0745858	0.0723157	0.05	0.069	0.72	0.469	1	6.85	5.949	1.15	0.25	0.6	0.75
Bacteria	Bacteroidetes	Bacteroidia	Bacteroidales	NA	NA	OTU_2290	0.00340979	0.00428835	0.1	0.073	1.37	0.171	1	4.38	5.035	0.87	0.384	0.42	0.819
Bacteria	Firmicutes	Clostridia	Clostridiales	Lachnospiraceae	NA	OTU_2291	0.00321445	0.00509815	0	0.053	0	1	1	0.27	5.245	0.05	0.959	0.02	0.996
Bacteria	Firmicutes	Clostridia	Clostridiales	Lachnospiraceae	NA	OTU_2293	0.00455118	0.00626051	0	0.063	0	1	1	5.87	4.67	1.26	0.209	0.68	0.721
Bacteria	Bacteroidetes	Bacteroidia	Bacteroidales	Prevotellaceae	Prevotella	OTU_2294	0.00549846	0.00836349	0.01	0.05	0.2	0.842	1	-0.87	5.033	-0.17	0.862	0.06	0.976
Bacteria	Firmicutes	Clostridia	Clostridiales	Ruminococcaceae	Ruminococcus	OTU_2295	0.00361042	0.0266412	0	0.045	0	1	1	1.45	4.804	0.3	0.763	0.12	0.954
Bacteria	Firmicutes	Clostridia	Clostridiales	Ruminococcaceae	NA	OTU_2296	0.00376232	0.00435783	0	0.049	0	1	1	1.45	5.041	0.29	0.773	0.11	0.955
Bacteria	Firmicutes	Clostridia	Clostridiales	NA	NA	OTU_2297	0.00322935	0.00469397	0.16	0.09	1.78	0.076	1	-4.9	4.64	-1.05	0.292	0.53	0.776
Bacteria	Bacteroidetes	Bacteroidia	Bacteroidales	Prevotellaceae	NA	OTU_2298	0.00284742	0.00398961	0	0.05	0	1	1	5.66	5.08	1.11	0.266	0.58	0.763
Bacteria	NA	NA	NA	NA	NA	OTU_2299	0.00442048	0.00647596	0.12	0.079	1.52	0.129	1	1.49	4.41	0.34	0.736	0.13	0.948
Bacteria	Bacteroidetes	Bacteroidia	Bacteroidales	Prevotellaceae	Prevotella	OTU_23	0.643552	0.770164	0	0.049	0	1	1	6.48	4.913	1.32	0.188	0.73	0.709
Bacteria	Bacteroidetes	Bacteroidia	Bacteroidales	Prevotellaceae	NA	OTU_230	0.0928748	0.0766881	0.01	0.05	0.2	0.842	1	-4.23	5.628	-0.75	0.452	0.34	0.85
Bacteria	NA	NA	NA	NA	NA	OTU_2300	0.00418771	0.00599391	0.01	0.056	0.18	0.858	1	0.56	4.696	0.12	0.905	0.04	0.985
Bacteria	NA	NA	NA	NA	NA	OTU_2301	0.00319603	0.00361553	0	0.058	0	1	1	1.2	5.377	0.22	0.824	0.08	0.969
Bacteria	Bacteroidetes	Bacteroidia	Bacteroidales	NA	NA	OTU_2302	0.00310049	0.00531751	0.22	0.105	2.1	0.036	1	-6.17	5.134	-1.2	0.23	0.64	0.74
Bacteria	Candidatus Saccharibacteria	Saccharibacteria_genera_incertae_sedis	Saccharibacteria_genera_incertae_sedis	Saccharibacteria_genera_incertae_sedis	Saccharibacteria_genera_incertae_sedis	OTU_2303	0.00347467	0.00423397	0.08	0.069	1.16	0.247	1	1.82	4.647	0.39	0.696	0.16	0.942
Bacteria	Proteobacteria	Betaproteobacteria	NA	NA	NA	OTU_2304	0.00388856	0.00445884	0.04	0.06	0.67	0.505	1	-4.93	5.846	-0.84	0.4	0.4	0.824
Bacteria	Firmicutes	Clostridia	Clostridiales	NA	NA	OTU_2305	0.00374369	0.00670385	0.1	0.078	1.28	0.2	1	-3.53	4.155	-0.85	0.397	0.4	0.823
Bacteria	NA	NA	NA	NA	NA	OTU_2306	0.0025022	0.00443721	0.08	0.071	1.13	0.26	1	6	5.353	1.12	0.262	0.58	0.763
Bacteria	Bacteroidetes	Bacteroidia	Bacteroidales	Prevotellaceae	Prevotella	OTU_2307	0.00346617	0.00438801	0.08	0.068	1.18	0.24	1	2.82	6.434	0.44	0.661	0.18	0.931
Bacteria	Firmicutes	Clostridia	Clostridiales	Lachnospiraceae	NA	OTU_2308	0.00425731	0.00409341	0	0.05	0	1	1	-0.9	4.85	-0.18	0.853	0.07	0.974
Bacteria	Bacteroidetes	Bacteroidia	Bacteroidales	NA	NA	OTU_2309	0.00395767	0.00588746	0.17	0.087	1.95	0.051	1	0.68	4.178	0.16	0.871	0.06	0.978
Bacteria	Bacteroidetes	Bacteroidia	Bacteroidales	Prevotellaceae	NA	OTU_231	0.0633692	0.0569325	0.06	0.071	0.85	0.398	1	6.57	5.373	1.22	0.222	0.65	0.734
Bacteria	Bacteroidetes	Bacteroidia	Bacteroidales	Prevotellaceae	NA	OTU_2310	0.00243898	0.00317606	0.09	0.086	1.05	0.296	1	2.08	6.475	0.32	0.748	0.13	0.951
Bacteria	Spirochaetes	Spirochaetia	Spirochaetales	Spirochaetaceae	NA	OTU_2312	0.0029914	0.00458067	0	0.056	0	1	1	5.47	5.369	1.02	0.309	0.51	0.781
Bacteria	Firmicutes	Clostridia	Clostridiales	Ruminococcaceae	Ruminococcus	OTU_2314	0.00368619	0.00679018	0.15	0.095	1.58	0.115	1	8.16	3.907	2.09	0.037	1.43	0.518
Bacteria	Firmicutes	Clostridia	Clostridiales	Ruminococcaceae	NA	OTU_2315	0.00233916	0.0028238	0.01	0.057	0.18	0.861	1	3.07	6.577	0.47	0.64	0.19	0.927
Bacteria	Bacteroidetes	Bacteroidia	Bacteroidales	Prevotellaceae	Prevotella	OTU_2316	0.0047617	0.0100213	0.01	0.052	0.19	0.848	1	-0.82	6.188	-0.13	0.895	0.05	0.985
Bacteria	NA	NA	NA	NA	NA	OTU_2317	0.00357895	0.0042676	0.01	0.049	0.2	0.838	1	-2.63	5.083	-0.52	0.605	0.22	0.916
Bacteria	Firmicutes	Clostridia	Clostridiales	Ruminococcaceae	NA	OTU_2318	0.00419714	0.00619223	0.07	0.068	1.03	0.304	1	-5.01	4.523	-1.11	0.269	0.57	0.763
Bacteria	NA	NA	NA	NA	NA	OTU_2319	0.00329172	0.00584482	0	0.052	0	1	1	2.21	4.871	0.45	0.65	0.19	0.927
Bacteria	Bacteroidetes	NA	NA	NA	NA	OTU_232	0.0641415	0.0607772	0.09	0.078	1.15	0.249	1	3.14	3.693	0.85	0.396	0.4	0.823
Bacteria	Bacteroidetes	Bacteroidia	Bacteroidales	NA	NA	OTU_2320	0.0026107	0.0055244	0.17	0.087	1.95	0.051	1	-7.99	5.155	-1.55	0.122	0.91	0.643
Bacteria	Firmicutes	Clostridia	Clostridiales	Ruminococcaceae	Ruminococcus	OTU_2321	0.00429468	0.00696811	0	0.05	0	1	1	4.73	4.63	1.02	0.307	0.51	0.781
Bacteria	Bacteroidetes	Bacteroidia	Bacteroidales	NA	NA	OTU_2322	0.00207484	0.00487809	0.08	0.077	1.04	0.299	1	0.77	5.641	0.14	0.892	0.05	0.984
Bacteria	NA	NA	NA	NA	NA	OTU_2324	0.00425606	0.00747823	0	0.055	0	1	1	6.19	4.692	1.32	0.188	0.73	0.709
Bacteria	Firmicutes	Clostridia	Clostridiales	NA	NA	OTU_2325	0.00431084	0.00555416	0	0.055	0	1	1	-1.68	4.584	-0.37	0.714	0.15	0.945
Bacteria	Firmicutes	Clostridia	Clostridiales	Lachnospiraceae	NA	OTU_2327	0.00332827	0.00381208	0	0.057	0	1	1	3.48	6.312	0.55	0.581	0.24	0.911
Bacteria	NA	NA	NA	NA	NA	OTU_2328	0.00327626	0.00482991	0	0.058	0	1	1	7.94	4.769	1.66	0.096	1.02	0.594
Bacteria	Bacteroidetes	Bacteroidia	Bacteroidales	Prevotellaceae	Prevotella	OTU_2329	0.00284249	0.00396232	0.02	0.058	0.34	0.73	1	-0.53	5.616	-0.09	0.925	0.03	0.989
Bacteria	Spirochaetes	Spirochaetia	Spirochaetales	Spirochaetaceae	NA	OTU_233	0.0680631	0.0331042	0	0.053	0	1	1	6.93	9.067	0.76	0.445	0.35	0.847
Bacteria	Firmicutes	NA	NA	NA	NA	OTU_2331	0.00424045	0.00339217	0	0.064	0	1	1	-6.78	6.902	-0.98	0.326	0.49	0.787
Bacteria	NA	NA	NA	NA	NA	OTU_2332	0.00517111	0.00480485	0	0.055	0	1	1	-5.47	5.476	-1	0.319	0.5	0.784
Bacteria	Armatimonadetes	Armatimonadetes_gp2	Armatimonadetes_gp2	Armatimonadetes_gp2	Armatimonadetes_gp2	OTU_2334	0.00510615	0.00515317	0.01	0.047	0.21	0.832	1	-0.7	5.127	-0.14	0.891	0.05	0.984
Bacteria	Bacteroidetes	Bacteroidia	Bacteroidales	NA	NA	OTU_2335	0.00456196	0.00452249	0.04	0.064	0.62	0.532	1	-2.86	5.269	-0.54	0.588	0.23	0.912
Bacteria	Firmicutes	Clostridia	Clostridiales	Lachnospiraceae	Butyrivibrio	OTU_2336	0.00277878	0.0040962	0	0.051	0	1	1	-0.51	5.102	-0.1	0.921	0.04	0.988
Bacteria	Firmicutes	Clostridia	Clostridiales	Ruminococcaceae	NA	OTU_2337	0.00404482	0.00527676	0.04	0.056	0.71	0.475	1	1.79	4.657	0.38	0.701	0.15	0.942
Bacteria	Firmicutes	Clostridia	Clostridiales	NA	NA	OTU_2338	0.00479761	0.00723203	0.06	0.069	0.87	0.385	1	-2.88	4.658	-0.62	0.537	0.27	0.89
Bacteria	Bacteroidetes	Bacteroidia	Bacteroidales	Prevotellaceae	NA	OTU_2339	0.00391533	0.00532045	0.16	0.091	1.76	0.079	1	-4.68	4.239	-1.1	0.27	0.57	0.763
Bacteria	Bacteroidetes	Bacteroidia	Bacteroidales	NA	NA	OTU_234	0.101918	0.0912914	0.14	0.097	1.44	0.149	1	4.05	4.119	0.98	0.326	0.49	0.786
Bacteria	Firmicutes	Clostridia	Clostridiales	Clostridiales_Incertae Sedis XIII	Anaerovorax	OTU_2340	0.0046347	0.00457896	0.05	0.063	0.79	0.428	1	5.93	6.02	0.98	0.325	0.49	0.786
Bacteria	Firmicutes	Clostridia	Clostridiales	Ruminococcaceae	NA	OTU_2341	0.00190769	0.00336073	0.03	0.052	0.58	0.564	1	5.97	5.602	1.07	0.287	0.54	0.776
Bacteria	Bacteroidetes	Bacteroidia	Bacteroidales	Prevotellaceae	NA	OTU_2342	0.00585013	0.00678213	0.14	0.081	1.73	0.084	1	-4.13	4.689	-0.88	0.379	0.42	0.815
Bacteria	Bacteroidetes	Bacteroidia	Bacteroidales	Prevotellaceae	Prevotella	OTU_2343	0.00515542	0.00530506	0	0.054	0	1	1	11.61	5.565	2.08	0.037	1.43	0.518
Bacteria	NA	NA	NA	NA	NA	OTU_2344	0.0039547	0.00469132	0.1	0.071	1.41	0.159	1	-7.4	5.019	-1.47	0.141	0.85	0.67
Bacteria	NA	NA	NA	NA	NA	OTU_2345	0.00392099	0.00517561	0.04	0.064	0.62	0.532	1	11.96	4.461	2.68	0.008	2.1	0.448
Bacteria	Bacteroidetes	Bacteroidia	Bacteroidales	NA	NA	OTU_2346	0.0046674	0.0045112	0.07	0.066	1.06	0.289	1	4.56	5.464	0.83	0.405	0.39	0.829
Bacteria	Firmicutes	Clostridia	Clostridiales	Lachnospiraceae	NA	OTU_2348	0.00495635	0.00483056	0.11	0.078	1.41	0.159	1	6.07	5.253	1.16	0.248	0.61	0.749
Bacteria	NA	NA	NA	NA	NA	OTU_2349	0.00338942	0.00398776	0.01	0.048	0.21	0.835	1	-1.68	4.825	-0.35	0.727	0.14	0.946
Bacteria	Spirochaetes	Spirochaetia	Spirochaetales	Spirochaetaceae	Treponema	OTU_235	0.0698972	0.0338335	0	0.057	0	1	1	2.54	8.261	0.31	0.759	0.12	0.953
Bacteria	Bacteroidetes	Bacteroidia	Bacteroidales	Prevotellaceae	Prevotella	OTU_2350	0.00393027	0.00649393	0.01	0.054	0.19	0.853	1	0.25	4.985	0.05	0.959	0.02	0.996
Bacteria	Bacteroidetes	Bacteroidia	Bacteroidales	Prevotellaceae	NA	OTU_2351	0.00509099	0.0107832	0.07	0.068	1.03	0.304	1	-5.75	4.207	-1.37	0.172	0.76	0.698
Bacteria	Tenericutes	Mollicutes	Anaeroplasmatales	Anaeroplasmataceae	Anaeroplasma	OTU_2352	0.00449464	0.00652326	0.03	0.061	0.49	0.623	1	-4.69	4.467	-1.05	0.294	0.53	0.776
Bacteria	Bacteroidetes	Bacteroidia	Bacteroidales	Prevotellaceae	NA	OTU_2353	0.00512717	0.00775744	0.05	0.062	0.81	0.42	1	-8.06	5.56	-1.45	0.147	0.83	0.675
Bacteria	Bacteroidetes	NA	NA	NA	NA	OTU_2354	0.00327278	0.00449853	0.09	0.068	1.32	0.186	1	-2.89	5.247	-0.55	0.582	0.24	0.911
Bacteria	Firmicutes	Clostridia	Clostridiales	NA	NA	OTU_2355	0.00387954	0.00464627	0.03	0.059	0.51	0.611	1	-5.04	5.856	-0.86	0.39	0.41	0.822
Bacteria	Firmicutes	NA	NA	NA	NA	OTU_2357	0.00404437	0.00462948	0.02	0.055	0.36	0.716	1	0.81	4.864	0.17	0.867	0.06	0.978
Bacteria	Bacteroidetes	Bacteroidia	Bacteroidales	NA	NA	OTU_2358	0.00352493	0.00303205	0.08	0.075	1.07	0.286	1	4.74	7.51	0.63	0.528	0.28	0.884
Bacteria	Firmicutes	Clostridia	Clostridiales	Lachnospiraceae	NA	OTU_2359	0.00419968	0.00627531	0	0.055	0	1	1	6.36	4.92	1.29	0.196	0.71	0.718
Bacteria	Bacteroidetes	Bacteroidia	Bacteroidales	Prevotellaceae	NA	OTU_236	0.0718031	0.0655768	0.01	0.054	0.19	0.853	1	10.01	4.34	2.31	0.021	1.68	0.493
Bacteria	Firmicutes	Clostridia	Clostridiales	Ruminococcaceae	NA	OTU_2360	0.00411576	0.00758006	0.1	0.073	1.37	0.171	1	-4.95	4.544	-1.09	0.277	0.56	0.77
Bacteria	Bacteroidetes	Bacteroidia	Bacteroidales	Porphyromonadaceae	NA	OTU_2361	0.00275742	0.00270628	0.05	0.063	0.79	0.428	1	-7.34	6.487	-1.13	0.258	0.59	0.759
Bacteria	NA	NA	NA	NA	NA	OTU_2362	0.00355632	0.00495602	0	0.047	0	1	1	3.56	4.713	0.76	0.45	0.35	0.847
Bacteria	Bacteroidetes	Bacteroidia	Bacteroidales	NA	NA	OTU_2363	0.0033921	0.00634558	0.06	0.065	0.92	0.356	1	10.28	4.984	2.06	0.039	1.41	0.532
Bacteria	Firmicutes	Clostridia	Clostridiales	NA	NA	OTU_2364	0.00342878	0.00740837	0	0.06	0	1	1	5.67	5.543	1.02	0.307	0.51	0.781
Bacteria	Firmicutes	Clostridia	Clostridiales	Ruminococcaceae	Oscillibacter	OTU_2365	0.00404822	0.00748203	0	0.053	0	1	1	-7.02	4.784	-1.47	0.143	0.84	0.671
Bacteria	Firmicutes	Clostridia	Clostridiales	Ruminococcaceae	NA	OTU_2366	0.00384114	0.00425519	0	0.066	0	1	1	5.28	5.631	0.94	0.349	0.46	0.797
Bacteria	NA	NA	NA	NA	NA	OTU_2367	0.00354491	0.00438245	0.04	0.059	0.68	0.498	1	1.58	5.462	0.29	0.772	0.11	0.955
Bacteria	Bacteroidetes	Bacteroidia	Bacteroidales	NA	NA	OTU_2368	0.00458261	0.00581658	0.05	0.069	0.72	0.469	1	2.09	5.337	0.39	0.696	0.16	0.942
Bacteria	NA	NA	NA	NA	NA	OTU_2369	0.00351885	0.00426503	0	0.062	0	1	1	-6.03	5.93	-1.02	0.309	0.51	0.781
Bacteria	Bacteroidetes	NA	NA	NA	NA	OTU_237	0.087343	0.112593	0.22	0.095	2.32	0.021	1	-5.34	2.507	-2.13	0.034	1.47	0.518
Bacteria	Bacteroidetes	Bacteroidia	Bacteroidales	Prevotellaceae	Prevotella	OTU_2370	0.00327966	0.00415709	0.12	0.08	1.5	0.134	1	-3.83	5.129	-0.75	0.455	0.34	0.85
Bacteria	NA	NA	NA	NA	NA	OTU_2371	0.00348497	0.00600191	0.04	0.063	0.63	0.526	1	-5.87	4.796	-1.22	0.221	0.66	0.734
Bacteria	Bacteroidetes	Bacteroidia	Bacteroidales	NA	NA	OTU_2373	0.00428482	0.00583526	0.04	0.073	0.55	0.584	1	0.34	4.957	0.07	0.945	0.02	0.993
Bacteria	NA	NA	NA	NA	NA	OTU_2375	0.00329933	0.00593224	0.04	0.064	0.62	0.532	1	9.12	4.686	1.95	0.052	1.28	0.56
Bacteria	Firmicutes	Clostridia	Clostridiales	Lachnospiraceae	NA	OTU_2376	0.00426018	0.00434948	0.06	0.065	0.92	0.356	1	8.74	6.176	1.42	0.157	0.8	0.681
Bacteria	Bacteroidetes	Bacteroidia	Bacteroidales	Prevotellaceae	Prevotella	OTU_2377	0.00311596	0.00358692	0.18	0.092	1.96	0.051	1	-0.95	5.335	-0.18	0.858	0.07	0.974
Bacteria	NA	NA	NA	NA	NA	OTU_2379	0.00338199	0.00382312	0.1	0.078	1.28	0.2	1	-4.29	5.048	-0.85	0.396	0.4	0.823
Bacteria	Bacteroidetes	Bacteroidia	Bacteroidales	Prevotellaceae	NA	OTU_238	0.0762247	0.0538105	0	0.069	0	1	1	1.21	3.957	0.31	0.76	0.12	0.953
Bacteria	NA	NA	NA	NA	NA	OTU_2380	0.00505463	0.00508228	0.01	0.045	0.22	0.824	1	-1.12	5.165	-0.22	0.828	0.08	0.969
Bacteria	NA	NA	NA	NA	NA	OTU_2381	0.00213132	0.00349283	0	0.056	0	1	1	7.18	4.883	1.47	0.142	0.85	0.67
Bacteria	Firmicutes	Clostridia	Clostridiales	Lachnospiraceae	NA	OTU_2382	0.00425259	0.00502832	0.15	0.083	1.81	0.071	1	-6.74	5.03	-1.34	0.181	0.74	0.706
Bacteria	Bacteroidetes	Bacteroidia	Bacteroidales	NA	NA	OTU_2383	0.0056909	0.00890149	0.2	0.094	2.13	0.034	1	-6	4.414	-1.36	0.175	0.76	0.699
Bacteria	NA	NA	NA	NA	NA	OTU_2384	0.00431384	0.00509459	0	0.048	0	1	1	2.8	4.336	0.65	0.518	0.29	0.88
Bacteria	Proteobacteria	NA	NA	NA	NA	OTU_2385	0.00448634	0.00797125	0	0.054	0	1	1	-0.44	4.162	-0.1	0.916	0.04	0.987
Bacteria	Bacteroidetes	Bacteroidia	Bacteroidales	Prevotellaceae	Prevotella	OTU_2386	0.00261734	0.00332213	0.05	0.059	0.85	0.397	1	-7.06	5.458	-1.29	0.196	0.71	0.718
Bacteria	NA	NA	NA	NA	NA	OTU_2388	0.00463969	0.00767994	0.07	0.072	0.97	0.331	1	-7.62	4.718	-1.62	0.107	0.97	0.614
Bacteria	Firmicutes	Clostridia	Clostridiales	Ruminococcaceae	NA	OTU_239	0.0499982	0.373756	0.09	0.076	1.18	0.237	1	4.78	3.315	1.44	0.15	0.82	0.675
Bacteria	Firmicutes	Clostridia	Clostridiales	Clostridiales_Incertae Sedis XIII	Anaerovorax	OTU_2390	0.00456258	0.00503249	0	0.05	0	1	1	5.41	5.421	1	0.318	0.5	0.784
Bacteria	Elusimicrobia	Endomicrobia	Candidatus Endomicrobium	Candidatus Endomicrobium	Candidatus Endomicrobium	OTU_2391	0.00355433	0.0104252	0.07	0.068	1.03	0.304	1	2.35	4.998	0.47	0.638	0.2	0.927
Bacteria	Bacteroidetes	Bacteroidia	Bacteroidales	Prevotellaceae	NA	OTU_2392	0.00386436	0.00620559	0.12	0.091	1.32	0.188	1	11.61	5.24	2.21	0.027	1.57	0.516
Bacteria	Firmicutes	Clostridia	Clostridiales	Ruminococcaceae	Ruminococcus	OTU_2393	0.00342274	0.00522108	0	0.055	0	1	1	3.84	5.68	0.68	0.499	0.3	0.876
Bacteria	NA	NA	NA	NA	NA	OTU_2394	0.00403217	0.00396271	0	0.063	0	1	1	-3.59	5.949	-0.6	0.546	0.26	0.892
Bacteria	Bacteroidetes	Bacteroidia	Bacteroidales	Prevotellaceae	Prevotella	OTU_2395	0.00413038	0.0115397	0.16	0.091	1.76	0.079	1	7.8	5.61	1.39	0.165	0.78	0.689
Bacteria	Proteobacteria	NA	NA	NA	NA	OTU_2397	0.00530502	0.0181938	0.06	0.062	0.97	0.333	1	-0.26	4.491	-0.06	0.955	0.02	0.994
Bacteria	NA	NA	NA	NA	NA	OTU_2398	0.00325292	0.00429655	0.01	0.055	0.18	0.856	1	2.83	5.912	0.48	0.633	0.2	0.927
Bacteria	Bacteroidetes	Bacteroidia	Bacteroidales	Porphyromonadaceae	NA	OTU_2399	0.00267407	0.00421839	0.02	0.052	0.38	0.701	1	-7.58	5.229	-1.45	0.147	0.83	0.675
Bacteria	Bacteroidetes	Bacteroidia	Bacteroidales	Prevotellaceae	Prevotella	OTU_24	0.457334	0.522321	0	0.059	0	1	1	5.07	4.798	1.06	0.291	0.54	0.776
Bacteria	Bacteroidetes	Bacteroidia	Bacteroidales	NA	NA	OTU_240	0.0934657	0.0548616	0	0.05	0	1	1	2.3	6.936	0.33	0.741	0.13	0.95
Bacteria	Firmicutes	Clostridia	Clostridiales	Lachnospiraceae	NA	OTU_2400	0.00332301	0.00582647	0	0.049	0	1	1	-5.04	5.952	-0.85	0.397	0.4	0.823
Bacteria	Proteobacteria	Alphaproteobacteria	NA	NA	NA	OTU_2401	0.00369735	0.00560045	0.06	0.066	0.91	0.364	1	10	5.608	1.78	0.075	1.12	0.573
Bacteria	Bacteroidetes	Bacteroidia	Bacteroidales	NA	NA	OTU_2402	0.00466454	0.00570909	0.03	0.05	0.6	0.549	1	-8.51	4.86	-1.75	0.081	1.09	0.573
Bacteria	NA	NA	NA	NA	NA	OTU_2403	0.00363446	0.00451818	0.07	0.066	1.06	0.289	1	-2.59	4.918	-0.53	0.599	0.22	0.915
Bacteria	Bacteroidetes	Bacteroidia	Bacteroidales	Prevotellaceae	NA	OTU_2404	0.00362577	0.00458334	0.09	0.078	1.15	0.249	1	8	5.002	1.6	0.11	0.96	0.616
Bacteria	Firmicutes	Clostridia	Clostridiales	Lachnospiraceae	Butyrivibrio	OTU_2405	0.00385347	0.00484134	0.06	0.068	0.88	0.378	1	-1.8	4.75	-0.38	0.705	0.15	0.942
Bacteria	Bacteroidetes	Bacteroidia	Bacteroidales	NA	NA	OTU_2406	0.00412684	0.00499237	0	0.053	0	1	1	3.94	5.699	0.69	0.49	0.31	0.871
Bacteria	Firmicutes	Clostridia	Clostridiales	Lachnospiraceae	Clostridium XlVb	OTU_2407	0.00450903	0.00436304	0	0.054	0	1	1	11.95	5.414	2.21	0.028	1.55	0.516
Bacteria	Bacteroidetes	NA	NA	NA	NA	OTU_2408	0.0046861	0.00416898	0.05	0.062	0.81	0.42	1	0.36	5.273	0.07	0.946	0.02	0.993
Bacteria	Firmicutes	Clostridia	Clostridiales	NA	NA	OTU_2409	0.0021277	0.00386206	0	0.058	0	1	1	-0.91	4.869	-0.19	0.852	0.07	0.974
Bacteria	Firmicutes	Clostridia	Clostridiales	Lachnospiraceae	NA	OTU_241	0.0565879	0.0385545	0.03	0.062	0.48	0.629	1	6.27	5.682	1.1	0.27	0.57	0.764
Bacteria	Fibrobacteres	Fibrobacteria	Fibrobacterales	Fibrobacteraceae	Fibrobacter	OTU_2410	0.00530876	0.00680696	0.1	0.069	1.45	0.148	1	-2.92	5.227	-0.56	0.577	0.24	0.909
Bacteria	Bacteroidetes	NA	NA	NA	NA	OTU_2411	0.00461024	0.00491019	0.02	0.058	0.34	0.73	1	6.41	6.194	1.04	0.301	0.52	0.781
Bacteria	Bacteroidetes	Bacteroidia	Bacteroidales	Prevotellaceae	Prevotella	OTU_2413	0.00225788	0.00495565	0	0.05	0	1	1	2.56	5.436	0.47	0.638	0.2	0.927
Bacteria	Firmicutes	NA	NA	NA	NA	OTU_2414	0.00427832	0.00430879	0.02	0.054	0.37	0.711	1	-4.62	5.107	-0.9	0.366	0.44	0.807
Bacteria	Candidatus Saccharibacteria	Saccharibacteria_genera_incertae_sedis	Saccharibacteria_genera_incertae_sedis	Saccharibacteria_genera_incertae_sedis	Saccharibacteria_genera_incertae_sedis	OTU_2415	0.0041619	0.0043967	0.03	0.061	0.49	0.623	1	1.13	5.588	0.2	0.84	0.08	0.971
Bacteria	Firmicutes	Clostridia	Clostridiales	Ruminococcaceae	NA	OTU_2416	0.00546353	0.00647538	0.01	0.052	0.19	0.848	1	-13.67	5.273	-2.59	0.01	2	0.448
Bacteria	NA	NA	NA	NA	NA	OTU_2418	0.00395542	0.00644809	0	0.056	0	1	1	-0.38	4.593	-0.08	0.933	0.03	0.992
Bacteria	Bacteroidetes	Bacteroidia	Bacteroidales	Prevotellaceae	Prevotella	OTU_242	0.0705022	0.0337723	0	0.058	0	1	1	5.3	7.266	0.73	0.466	0.33	0.858
Bacteria	Firmicutes	Clostridia	Clostridiales	Ruminococcaceae	Ruminococcus	OTU_2420	0.00518397	0.0079558	0.1	0.076	1.32	0.189	1	1.47	3.906	0.38	0.707	0.15	0.942
Bacteria	Firmicutes	Clostridia	Clostridiales	Lachnospiraceae	NA	OTU_2421	0.00411108	0.00411412	0	0.059	0	1	1	1.32	6.046	0.22	0.827	0.08	0.969
Bacteria	Firmicutes	Clostridia	Clostridiales	Lachnospiraceae	NA	OTU_2423	0.00280076	0.00386637	0	0.064	0	1	1	2.77	4.645	0.6	0.551	0.26	0.895
Bacteria	Firmicutes	Clostridia	Clostridiales	Lachnospiraceae	Lachnospiracea_incertae_sedis	OTU_2424	0.00363287	0.00406202	0	0.051	0	1	1	11.01	6.195	1.78	0.076	1.12	0.573
Bacteria	Tenericutes	Mollicutes	Anaeroplasmatales	Anaeroplasmataceae	Anaeroplasma	OTU_2425	0.00537499	0.00780006	0.05	0.062	0.81	0.42	1	-5.33	4.419	-1.21	0.228	0.64	0.739
Bacteria	Bacteroidetes	Bacteroidia	Bacteroidales	Prevotellaceae	NA	OTU_2426	0.00477229	0.00841819	0.12	0.08	1.5	0.134	1	-5.16	4.529	-1.14	0.255	0.59	0.756
Bacteria	Firmicutes	Clostridia	Clostridiales	Lachnospiraceae	NA	OTU_2427	0.00293925	0.00344521	0.04	0.063	0.63	0.526	1	-2.54	4.698	-0.54	0.589	0.23	0.912
Bacteria	Firmicutes	Clostridia	Clostridiales	Ruminococcaceae	NA	OTU_2428	0.00461365	0.0067633	0	0.06	0	1	1	-13.39	4.66	-2.87	0.004	2.4	0.396
Bacteria	Bacteroidetes	Bacteroidia	Bacteroidales	Prevotellaceae	Prevotella	OTU_243	0.0714706	0.0420223	0	0.059	0	1	1	9.51	6.569	1.45	0.148	0.83	0.675
Bacteria	Firmicutes	Clostridia	Clostridiales	Ruminococcaceae	NA	OTU_2430	0.00365689	0.00805755	0.06	0.06	1	0.318	1	8.11	4.754	1.71	0.088	1.06	0.58
Bacteria	NA	NA	NA	NA	NA	OTU_2432	0.00420608	0.00524072	0.1	0.079	1.27	0.206	1	-0.9	4.885	-0.18	0.853	0.07	0.974
Bacteria	Bacteroidetes	Bacteroidia	Bacteroidales	Prevotellaceae	NA	OTU_2433	0.00464468	0.00796802	0.05	0.066	0.76	0.449	1	-6.23	4.502	-1.38	0.167	0.78	0.689
Bacteria	Firmicutes	Clostridia	Clostridiales	Lachnospiraceae	NA	OTU_2434	0.00363553	0.00695847	0.07	0.065	1.08	0.282	1	-0.12	4.639	-0.02	0.98	0.01	0.998
Bacteria	Firmicutes	Clostridia	Clostridiales	Lachnospiraceae	NA	OTU_2436	0.00349159	0.00418563	0	0.045	0	1	1	5.58	5.579	1	0.318	0.5	0.784
Bacteria	Firmicutes	Clostridia	Clostridiales	Ruminococcaceae	NA	OTU_2437	0.00345251	0.0244138	0.04	0.067	0.6	0.551	1	0.55	4.885	0.11	0.911	0.04	0.986
Bacteria	Bacteroidetes	Bacteroidia	Bacteroidales	NA	NA	OTU_2438	0.00361075	0.00442853	0	0.046	0	1	1	1.12	5.009	0.22	0.823	0.08	0.969
Bacteria	Firmicutes	Negativicutes	Selenomonadales	Veillonellaceae	Selenomonas	OTU_2439	0.00336714	0.00353445	0.13	0.089	1.46	0.145	1	-7.64	5.285	-1.45	0.149	0.83	0.675
Bacteria	Bacteroidetes	Bacteroidia	Bacteroidales	NA	NA	OTU_244	0.0828653	0.0507683	0	0.044	0	1	1	6.27	6.96	0.9	0.368	0.43	0.808
Bacteria	Firmicutes	Clostridia	Clostridiales	NA	NA	OTU_2440	0.00471056	0.00716743	0.02	0.062	0.32	0.747	1	-8.79	4.787	-1.84	0.067	1.17	0.573
Bacteria	Bacteroidetes	Bacteroidia	Bacteroidales	NA	NA	OTU_2442	0.00308643	0.0031751	0	0.057	0	1	1	9.69	5.562	1.74	0.082	1.09	0.573
Bacteria	Bacteroidetes	NA	NA	NA	NA	OTU_2443	0.00200911	0.00519695	0.07	0.07	1	0.318	1	6.68	5.7	1.17	0.242	0.62	0.744
Bacteria	NA	NA	NA	NA	NA	OTU_2444	0.00368122	0.00464158	0.12	0.078	1.54	0.124	1	8.28	5.163	1.6	0.109	0.96	0.614
Bacteria	Bacteroidetes	Bacteroidia	Bacteroidales	NA	NA	OTU_2445	0.00636072	0.0113187	0.21	0.093	2.26	0.024	1	-9.48	4.606	-2.06	0.04	1.4	0.533
Bacteria	Bacteroidetes	Bacteroidia	Bacteroidales	Prevotellaceae	NA	OTU_2446	0.00317954	0.00277226	0	0.051	0	1	1	8.93	7.893	1.13	0.258	0.59	0.759
Bacteria	Firmicutes	Clostridia	Clostridiales	Lachnospiraceae	NA	OTU_2447	0.00381209	0.00418601	0.05	0.074	0.68	0.499	1	-0.36	5.371	-0.07	0.947	0.02	0.994
Bacteria	Firmicutes	Clostridia	Clostridiales	Lachnospiraceae	NA	OTU_2448	0.00391255	0.00423222	0.04	0.058	0.69	0.491	1	7.99	5.424	1.47	0.141	0.85	0.67
Bacteria	NA	NA	NA	NA	NA	OTU_2449	0.00356372	0.00471592	0	0.059	0	1	1	-2.82	4.888	-0.58	0.565	0.25	0.898
Bacteria	Bacteroidetes	Bacteroidia	Bacteroidales	Prevotellaceae	Prevotella	OTU_245	0.0601764	0.0435855	0.04	0.056	0.71	0.475	1	-1.44	3.703	-0.39	0.697	0.16	0.942
Bacteria	NA	NA	NA	NA	NA	OTU_2450	0.00301282	0.00505879	0.01	0.046	0.22	0.828	1	-0.02	5.03	0	0.996	0	0.999
Bacteria	Bacteroidetes	Bacteroidia	Bacteroidales	Prevotellaceae	Prevotella	OTU_2451	0.00288843	0.0109796	0.17	0.095	1.79	0.074	1	-2	5.513	-0.36	0.717	0.14	0.945
Bacteria	Firmicutes	Clostridia	Clostridiales	Lachnospiraceae	NA	OTU_2452	0.00387924	0.00438796	0	0.05	0	1	1	0.62	4.798	0.13	0.897	0.05	0.985
Bacteria	Firmicutes	Clostridia	Clostridiales	Ruminococcaceae	NA	OTU_2453	0.00380472	0.00433393	0	0.051	0	1	1	-5.89	5.522	-1.07	0.286	0.54	0.776
Bacteria	Firmicutes	Clostridia	Clostridiales	Ruminococcaceae	NA	OTU_2454	0.00346255	0.00454515	0	0.059	0	1	1	-1.38	6.107	-0.23	0.82	0.09	0.969
Bacteria	Bacteroidetes	Bacteroidia	Bacteroidales	Prevotellaceae	Prevotella	OTU_2455	0.00259797	0.00262349	0	0.069	0	1	1	-10.48	7.609	-1.38	0.169	0.77	0.692
Bacteria	Firmicutes	Clostridia	Clostridiales	Lachnospiraceae	NA	OTU_2456	0.00302093	0.00343865	0	0.047	0	1	1	3.01	6.579	0.46	0.647	0.19	0.927
Bacteria	Firmicutes	Clostridia	Clostridiales	NA	NA	OTU_2457	0.00367409	0.00570429	0.11	0.081	1.36	0.175	1	-1.59	5.562	-0.28	0.776	0.11	0.956
Bacteria	Firmicutes	NA	NA	NA	NA	OTU_2458	0.00384638	0.00446288	0	0.038	0	1	1	2.18	5.017	0.44	0.664	0.18	0.931
Bacteria	Bacteroidetes	Bacteroidia	Bacteroidales	Prevotellaceae	NA	OTU_2459	0.00352873	0.00337925	0	0.069	0	1	1	5.84	6.159	0.95	0.343	0.46	0.794
Bacteria	Bacteroidetes	Bacteroidia	Bacteroidales	Prevotellaceae	Prevotella	OTU_246	0.0858795	0.0568699	0.02	0.056	0.36	0.721	1	1.24	3.669	0.34	0.735	0.13	0.947
Bacteria	NA	NA	NA	NA	NA	OTU_2460	0.00304742	0.00460616	0.01	0.049	0.2	0.838	1	3.22	4.687	0.69	0.493	0.31	0.872
Bacteria	NA	NA	NA	NA	NA	OTU_2461	0.00288495	0.00406749	0.01	0.049	0.2	0.838	1	3.66	5.087	0.72	0.472	0.33	0.861
Bacteria	Bacteroidetes	Bacteroidia	Bacteroidales	Prevotellaceae	NA	OTU_2462	0.00258695	0.00271325	0.03	0.06	0.5	0.617	1	1.36	6.312	0.22	0.83	0.08	0.969
Bacteria	NA	NA	NA	NA	NA	OTU_2463	0.00395394	0.00568933	0.04	0.068	0.59	0.557	1	-3.05	5.944	-0.51	0.609	0.22	0.916
Bacteria	Bacteroidetes	Bacteroidia	Bacteroidales	Prevotellaceae	Prevotella	OTU_2464	0.00310411	0.00355738	0.09	0.073	1.23	0.218	1	-6.44	5.599	-1.15	0.251	0.6	0.75
Bacteria	Planctomycetes	Planctomycetia	Planctomycetales	Planctomycetaceae	NA	OTU_2465	0.00304099	0.00371882	0	0.049	0	1	1	-3.7	5.319	-0.7	0.487	0.31	0.869
Bacteria	Firmicutes	Clostridia	Clostridiales	Lachnospiraceae	NA	OTU_2467	0.00303021	0.00339928	0	0.051	0	1	1	-10.24	5.19	-1.97	0.049	1.31	0.552
Bacteria	Fibrobacteres	Fibrobacteria	Fibrobacterales	Fibrobacteraceae	Fibrobacter	OTU_2468	0.00394483	0.00609193	0	0.065	0	1	1	-4.23	5.379	-0.79	0.432	0.36	0.842
Bacteria	Bacteroidetes	Bacteroidia	Bacteroidales	Prevotellaceae	Prevotella	OTU_247	0.0679451	0.0413493	0	0.056	0	1	1	-1.82	5.305	-0.34	0.731	0.14	0.946
Bacteria	Firmicutes	Clostridia	Clostridiales	NA	NA	OTU_2470	0.00329193	0.00524748	0	0.054	0	1	1	6.33	5.066	1.25	0.212	0.67	0.721
Bacteria	Firmicutes	Clostridia	Clostridiales	Lachnospiraceae	NA	OTU_2471	0.00386391	0.00477644	0.04	0.068	0.59	0.557	1	-9.71	5.284	-1.84	0.067	1.17	0.573
Bacteria	Firmicutes	Clostridia	Clostridiales	Ruminococcaceae	NA	OTU_2472	0.00423438	0.00569002	0	0.049	0	1	1	0.98	4.82	0.2	0.838	0.08	0.971
Bacteria	NA	NA	NA	NA	NA	OTU_2473	0.00303488	0.00425908	0.08	0.074	1.08	0.28	1	0.92	5.004	0.18	0.853	0.07	0.974
Bacteria	Bacteroidetes	Bacteroidia	Bacteroidales	Prevotellaceae	Prevotella	OTU_2474	0.00570464	0.00975355	0.08	0.072	1.11	0.267	1	0.64	4.991	0.13	0.897	0.05	0.985
Bacteria	Bacteroidetes	Bacteroidia	Bacteroidales	NA	NA	OTU_2477	0.00277261	0.00402578	0	0.055	0	1	1	0.84	5.169	0.16	0.871	0.06	0.978
Bacteria	Bacteroidetes	Bacteroidia	Bacteroidales	Prevotellaceae	NA	OTU_248	0.0704744	0.0492043	0	0.053	0	1	1	9.54	6.17	1.55	0.122	0.91	0.644
Bacteria	Firmicutes	Clostridia	Clostridiales	Clostridiales_Incertae Sedis XIII	Anaerovorax	OTU_2483	0.00386743	0.00372517	0	0.054	0	1	1	2.57	6.14	0.42	0.676	0.17	0.936
Bacteria	Firmicutes	Clostridia	Clostridiales	NA	NA	OTU_2485	0.00448643	0.00721326	0.07	0.07	1	0.318	1	-8.39	4.403	-1.9	0.057	1.24	0.573
Bacteria	Proteobacteria	Alphaproteobacteria	NA	NA	NA	OTU_2486	0.00223492	0.00462989	0.03	0.05	0.6	0.549	1	5.19	5.247	0.99	0.323	0.49	0.785
Bacteria	NA	NA	NA	NA	NA	OTU_2487	0.00264997	0.00263649	0	0.056	0	1	1	-1.75	6.543	-0.27	0.79	0.1	0.958
Bacteria	Firmicutes	Clostridia	Clostridiales	Ruminococcaceae	NA	OTU_2488	0.00405009	0.00955251	0.12	0.087	1.38	0.168	1	4.93	4.629	1.06	0.287	0.54	0.776
Bacteria	Firmicutes	Clostridia	Clostridiales	Lachnospiraceae	Butyrivibrio	OTU_2489	0.00389418	0.0056926	0.02	0.05	0.4	0.689	1	-1.82	4.455	-0.41	0.683	0.17	0.937
Bacteria	Bacteroidetes	Bacteroidia	Bacteroidales	Prevotellaceae	NA	OTU_249	0.0779146	0.0525071	0.05	0.064	0.78	0.435	1	-3.21	5.113	-0.63	0.531	0.27	0.885
Bacteria	Firmicutes	Clostridia	Clostridiales	Lachnospiraceae	NA	OTU_2490	0.00293353	0.00326042	0	0.054	0	1	1	-12.17	5.764	-2.11	0.035	1.46	0.518
Bacteria	Firmicutes	NA	NA	NA	NA	OTU_2491	0.00430289	0.00402574	0.01	0.058	0.17	0.863	1	11.59	5.833	1.99	0.047	1.33	0.551
Bacteria	Bacteroidetes	NA	NA	NA	NA	OTU_2492	0.00436299	0.00338212	0	0.048	0	1	1	16.16	6.53	2.47	0.014	1.85	0.456
Bacteria	Bacteroidetes	Bacteroidia	Bacteroidales	Prevotellaceae	Prevotella	OTU_2493	0.00253845	0.00318471	0.08	0.07	1.14	0.253	1	0.06	6.295	0.01	0.992	0	0.999
Bacteria	NA	NA	NA	NA	NA	OTU_2494	0.00324026	0.00450043	0.15	0.097	1.55	0.122	1	12.75	5.64	2.26	0.024	1.62	0.503
Bacteria	Firmicutes	NA	NA	NA	NA	OTU_2495	0.00253627	0.00450423	0	0.053	0	1	1	4.42	5.209	0.85	0.396	0.4	0.823
Bacteria	Firmicutes	Clostridia	Clostridiales	Ruminococcaceae	NA	OTU_2496	0.00353723	0.00463623	0.13	0.087	1.49	0.136	1	-6.3	5.868	-1.07	0.284	0.55	0.776
Bacteria	Proteobacteria	Deltaproteobacteria	Desulfobacterales	Desulfobulbaceae	Desulfobulbus	OTU_2497	0.00322223	0.00292541	0	0.06	0	1	1	7.7	6.623	1.16	0.246	0.61	0.748
Bacteria	Firmicutes	Clostridia	Clostridiales	Lachnospiraceae	Pseudobutyrivibrio	OTU_2498	0.00586269	0.00707337	0.03	0.057	0.53	0.599	1	4.92	4.979	0.99	0.323	0.49	0.785
Bacteria	Bacteroidetes	Bacteroidia	Bacteroidales	Prevotellaceae	Prevotella	OTU_25	0.443408	1.06401	0.18	0.088	2.05	0.041	1	3.52	1.95	1.8	0.072	1.14	0.573
Bacteria	Firmicutes	Clostridia	Clostridiales	Lachnospiraceae	NA	OTU_250	0.0536447	0.11855	0	0.054	0	1	1	6.99	3.272	2.13	0.033	1.48	0.518
Bacteria	Proteobacteria	Alphaproteobacteria	NA	NA	NA	OTU_2501	0.00447632	0.00918915	0.04	0.056	0.71	0.475	1	-1.43	4.512	-0.32	0.751	0.12	0.952
Bacteria	Proteobacteria	NA	NA	NA	NA	OTU_2502	0.00330209	0.00486342	0.13	0.08	1.62	0.105	1	-6.67	4.959	-1.34	0.179	0.75	0.704
Bacteria	Firmicutes	Negativicutes	Selenomonadales	Acidaminococcaceae	Succiniclasticum	OTU_2503	0.00317896	0.00303073	0	0.053	0	1	1	8.82	7.843	1.12	0.261	0.58	0.763
Bacteria	Bacteroidetes	Bacteroidia	Bacteroidales	Prevotellaceae	Prevotella	OTU_2504	0.00355698	0.00463242	0.05	0.072	0.69	0.488	1	-0.81	5.468	-0.15	0.882	0.05	0.982
Bacteria	Firmicutes	Clostridia	Clostridiales	Ruminococcaceae	Ruminococcus	OTU_2505	0.00352366	0.0039344	0	0.055	0	1	1	-0.99	5.394	-0.18	0.855	0.07	0.974
Bacteria	NA	NA	NA	NA	NA	OTU_2506	0.00409432	0.00798123	0	0.052	0	1	1	2.1	4.598	0.46	0.649	0.19	0.927
Bacteria	Firmicutes	Clostridia	Clostridiales	Lachnospiraceae	NA	OTU_2507	0.00422668	0.00593389	0.05	0.062	0.81	0.42	1	-1.41	5.134	-0.27	0.784	0.11	0.958
Bacteria	Firmicutes	Clostridia	Clostridiales	Lachnospiraceae	NA	OTU_2508	0.00376504	0.00448679	0.06	0.062	0.97	0.333	1	-1.05	5.44	-0.19	0.846	0.07	0.973
Bacteria	Bacteroidetes	Bacteroidia	Bacteroidales	Prevotellaceae	Prevotella	OTU_2509	0.00321009	0.0038579	0	0.064	0	1	1	-1.1	6.461	-0.17	0.865	0.06	0.977
Bacteria	Bacteroidetes	Bacteroidia	Bacteroidales	Prevotellaceae	Prevotella	OTU_251	0.0800076	0.058883	0.05	0.065	0.77	0.442	1	-1.28	5.179	-0.25	0.805	0.09	0.963
Bacteria	Firmicutes	Clostridia	Clostridiales	Lachnospiraceae	NA	OTU_2510	0.00369715	0.00369095	0.03	0.054	0.56	0.579	1	0.96	6.77	0.14	0.888	0.05	0.984
Bacteria	Bacteroidetes	Bacteroidia	Bacteroidales	NA	NA	OTU_2511	0.00688214	0.0149712	0.06	0.069	0.87	0.385	1	-7.78	4.144	-1.88	0.061	1.21	0.573
Bacteria	Tenericutes	Mollicutes	Anaeroplasmatales	Anaeroplasmataceae	Anaeroplasma	OTU_2512	0.00504283	0.00708163	0.01	0.055	0.18	0.856	1	-5.7	4.559	-1.25	0.212	0.67	0.721
Bacteria	Firmicutes	Clostridia	Clostridiales	Ruminococcaceae	Ruminococcus	OTU_2513	0.00305026	0.00387388	0	0.054	0	1	1	2.04	5.148	0.4	0.691	0.16	0.941
Bacteria	Spirochaetes	Spirochaetia	Spirochaetales	Spirochaetaceae	Treponema	OTU_2514	0.00358704	0.00416984	0.06	0.071	0.85	0.398	1	-4.28	5.485	-0.78	0.436	0.36	0.845
Bacteria	Bacteroidetes	NA	NA	NA	NA	OTU_2515	0.00373476	0.00297105	0	0.059	0	1	1	6.26	6.621	0.94	0.345	0.46	0.795
Bacteria	Firmicutes	Clostridia	Clostridiales	Ruminococcaceae	NA	OTU_2516	0.00284975	0.00441854	0	0.068	0	1	1	1.29	5.789	0.22	0.824	0.08	0.969
Bacteria	NA	NA	NA	NA	NA	OTU_2517	0.00279529	0.00449823	0	0.055	0	1	1	5.83	4.685	1.25	0.214	0.67	0.724
Bacteria	Firmicutes	Clostridia	NA	NA	NA	OTU_2518	0.0040908	0.00357944	0	0.049	0	1	1	-17.37	6.516	-2.66	0.008	2.1	0.448
Bacteria	Bacteroidetes	NA	NA	NA	NA	OTU_2519	0.00409082	0.0056369	0.08	0.068	1.18	0.24	1	1.62	4.882	0.33	0.74	0.13	0.95
Bacteria	Bacteroidetes	Bacteroidia	Bacteroidales	Prevotellaceae	Prevotella	OTU_252	0.0676262	0.046227	0	0.067	0	1	1	2.91	4.244	0.68	0.494	0.31	0.873
Bacteria	Bacteroidetes	Bacteroidia	Bacteroidales	NA	NA	OTU_2522	0.00590603	0.00654932	0.12	0.078	1.54	0.124	1	-10.16	5.192	-1.96	0.051	1.29	0.56
Bacteria	Bacteroidetes	Bacteroidia	Bacteroidales	Prevotellaceae	Prevotella	OTU_2523	0.00258024	0.00380284	0.14	0.087	1.61	0.108	1	-8.98	5.246	-1.71	0.087	1.06	0.578
Bacteria	NA	NA	NA	NA	NA	OTU_2528	0.0035239	0.00428878	0.07	0.067	1.04	0.296	1	-3	4.578	-0.66	0.513	0.29	0.879
Bacteria	NA	NA	NA	NA	NA	OTU_2529	0.00370935	0.00337324	0.07	0.062	1.13	0.259	1	-7.4	6.025	-1.23	0.22	0.66	0.731
Bacteria	Tenericutes	Mollicutes	Anaeroplasmatales	Anaeroplasmataceae	Anaeroplasma	OTU_253	0.0857431	0.0699018	0	0.054	0	1	1	-2.21	3.987	-0.55	0.58	0.24	0.91
Bacteria	NA	NA	NA	NA	NA	OTU_2531	0.00460295	0.0045995	0	0.058	0	1	1	2.16	5.155	0.42	0.676	0.17	0.936
Bacteria	Spirochaetes	Spirochaetia	Spirochaetales	Spirochaetaceae	Treponema	OTU_2532	0.00208185	0.00316024	0	0.077	0	1	1	-1.78	5.498	-0.32	0.745	0.13	0.95
Bacteria	Firmicutes	Clostridia	Clostridiales	NA	NA	OTU_2533	0.00382422	0.00440644	0.02	0.058	0.34	0.73	1	5.87	4.999	1.17	0.241	0.62	0.744
Bacteria	NA	NA	NA	NA	NA	OTU_2534	0.00263213	0.0148214	0.11	0.074	1.49	0.138	1	-10.19	5.561	-1.83	0.067	1.17	0.573
Bacteria	Bacteroidetes	Bacteroidia	Bacteroidales	Prevotellaceae	Prevotella	OTU_2535	0.00344949	0.0033473	0.24	0.096	2.5	0.013	1	-4.44	5.933	-0.75	0.454	0.34	0.85
Bacteria	NA	NA	NA	NA	NA	OTU_2537	0.00359669	0.0043136	0	0.047	0	1	1	1	4.927	0.2	0.839	0.08	0.971
Bacteria	NA	NA	NA	NA	NA	OTU_2538	0.00407634	0.00369953	0	0.062	0	1	1	-4.32	6.161	-0.7	0.483	0.32	0.866
Bacteria	Bacteroidetes	NA	NA	NA	NA	OTU_2539	0.00394355	0.00336333	0.01	0.049	0.2	0.838	1	13.44	6.616	2.03	0.043	1.37	0.535
Bacteria	Bacteroidetes	Bacteroidia	Bacteroidales	Prevotellaceae	Prevotella	OTU_254	0.0816298	0.0617079	0.06	0.064	0.94	0.349	1	5.78	4.412	1.31	0.19	0.72	0.714
Bacteria	Bacteroidetes	Bacteroidia	Bacteroidales	Prevotellaceae	NA	OTU_2541	0.00252855	0.00366121	0.07	0.066	1.06	0.289	1	6.74	6.167	1.09	0.275	0.56	0.767
Bacteria	Firmicutes	Clostridia	Clostridiales	Lachnospiraceae	Lachnospiracea_incertae_sedis	OTU_2542	0.00405057	0.00558605	0.08	0.074	1.08	0.28	1	-13.35	5.227	-2.55	0.011	1.96	0.448
Bacteria	Firmicutes	Negativicutes	Selenomonadales	Veillonellaceae	Anaerovibrio	OTU_2543	0.00364101	0.00309346	0	0.055	0	1	1	1.44	5.487	0.26	0.793	0.1	0.96
Bacteria	Firmicutes	Clostridia	Clostridiales	Ruminococcaceae	NA	OTU_2544	0.00412716	0.00673916	0	0.061	0	1	1	-3.56	4.332	-0.82	0.411	0.39	0.832
Bacteria	NA	NA	NA	NA	NA	OTU_2547	0.00323105	0.00525399	0.16	0.094	1.7	0.089	1	-9.85	4.724	-2.08	0.037	1.43	0.518
Bacteria	Firmicutes	NA	NA	NA	NA	OTU_2548	0.00295764	0.00356155	0.02	0.055	0.36	0.716	1	-3.75	7.281	-0.52	0.607	0.22	0.916
Bacteria	Candidatus Saccharibacteria	Saccharibacteria_genera_incertae_sedis	Saccharibacteria_genera_incertae_sedis	Saccharibacteria_genera_incertae_sedis	Saccharibacteria_genera_incertae_sedis	OTU_2549	0.00454718	0.00524698	0.17	0.084	2.02	0.043	1	-4.04	4.712	-0.86	0.391	0.41	0.822
Bacteria	Bacteroidetes	Bacteroidia	Bacteroidales	NA	NA	OTU_255	0.0711269	0.0411849	0	0.045	0	1	1	1.4	5.692	0.25	0.806	0.09	0.963
Bacteria	Firmicutes	Clostridia	Clostridiales	Lachnospiraceae	NA	OTU_2550	0.00303368	0.00332304	0.05	0.061	0.82	0.413	1	-7.42	6.423	-1.16	0.248	0.61	0.749
Bacteria	NA	NA	NA	NA	NA	OTU_2552	0.00373325	0.00564262	0.06	0.064	0.94	0.349	1	3.1	4.516	0.69	0.493	0.31	0.872
Bacteria	Bacteroidetes	Bacteroidia	Bacteroidales	Prevotellaceae	NA	OTU_2553	0.00278361	0.00471677	0.25	0.104	2.4	0.016	1	5.26	5.353	0.98	0.326	0.49	0.786
Bacteria	Firmicutes	Clostridia	Clostridiales	Ruminococcaceae	NA	OTU_2554	0.00337072	0.00288441	0	0.049	0	1	1	10.03	6.239	1.61	0.108	0.97	0.614
Bacteria	Bacteroidetes	Bacteroidia	Bacteroidales	Prevotellaceae	NA	OTU_2555	0.00455249	0.00505643	0.18	0.094	1.91	0.056	1	-7.28	4.742	-1.53	0.125	0.9	0.652
Bacteria	Bacteroidetes	Bacteroidia	Bacteroidales	Prevotellaceae	NA	OTU_2556	0.00277453	0.00282039	0.06	0.066	0.91	0.364	1	-1.91	5.84	-0.33	0.744	0.13	0.95
Bacteria	Firmicutes	Clostridia	Clostridiales	Lachnospiraceae	NA	OTU_2557	0.00421703	0.00419088	0	0.061	0	1	1	-1.2	4.906	-0.24	0.807	0.09	0.963
Bacteria	NA	NA	NA	NA	NA	OTU_2558	0.00324474	0.00470818	0.05	0.058	0.86	0.389	1	-0.29	4.808	-0.06	0.951	0.02	0.994
Bacteria	Spirochaetes	Spirochaetia	Spirochaetales	Spirochaetaceae	Sphaerochaeta	OTU_2559	0.00197325	0.00943234	0.02	0.052	0.38	0.701	1	-7.2	6.013	-1.2	0.231	0.64	0.74
Bacteria	Bacteroidetes	Bacteroidia	Bacteroidales	Prevotellaceae	Prevotella	OTU_256	0.0577319	0.100966	0.08	0.079	1.01	0.312	1	1.66	2.287	0.73	0.467	0.33	0.858
Bacteria	Firmicutes	Clostridia	Clostridiales	Lachnospiraceae	NA	OTU_2561	0.00436387	0.00547888	0.04	0.071	0.56	0.573	1	7.49	4.334	1.73	0.084	1.08	0.573
Bacteria	Firmicutes	Clostridia	Clostridiales	NA	NA	OTU_2563	0.00257074	0.00484918	0.03	0.051	0.59	0.557	1	12.23	4.751	2.57	0.01	2	0.448
Bacteria	Firmicutes	Clostridia	Clostridiales	NA	NA	OTU_2564	0.00289339	0.0040461	0.07	0.077	0.91	0.364	1	-3.19	5.945	-0.54	0.592	0.23	0.912
Bacteria	Bacteroidetes	NA	NA	NA	NA	OTU_2565	0.00272649	0.00402142	0.08	0.077	1.04	0.299	1	-2.49	4.834	-0.52	0.606	0.22	0.916
Bacteria	Firmicutes	Clostridia	Clostridiales	Lachnospiraceae	Lachnospiracea_incertae_sedis	OTU_2566	0.00303196	0.00283198	0	0.049	0	1	1	16.64	6.201	2.68	0.007	2.15	0.448
Bacteria	NA	NA	NA	NA	NA	OTU_2567	0.00283391	0.00334809	0	0.067	0	1	1	8.49	5.005	1.7	0.09	1.05	0.584
Bacteria	Firmicutes	Clostridia	Clostridiales	Ruminococcaceae	NA	OTU_2569	0.0043563	0.0054327	0	0.058	0	1	1	1.87	4.919	0.38	0.704	0.15	0.942
Bacteria	Firmicutes	Negativicutes	Selenomonadales	Veillonellaceae	Anaerovibrio	OTU_257	0.0758857	0.0429072	0.02	0.051	0.39	0.695	1	1.63	5.244	0.31	0.756	0.12	0.953
Bacteria	NA	NA	NA	NA	NA	OTU_2570	0.00366897	0.00954201	0.04	0.057	0.7	0.483	1	-1.55	4.852	-0.32	0.75	0.12	0.951
Bacteria	Bacteroidetes	Bacteroidia	Bacteroidales	Prevotellaceae	NA	OTU_2571	0.00455032	0.00981003	0.05	0.055	0.91	0.364	1	3.69	4.32	0.85	0.393	0.41	0.823
Bacteria	NA	NA	NA	NA	NA	OTU_2572	0.00312573	0.00371162	0.09	0.076	1.18	0.237	1	-1.49	5.19	-0.29	0.774	0.11	0.955
Bacteria	NA	NA	NA	NA	NA	OTU_2573	0.00343183	0.00379858	0	0.065	0	1	1	-1.18	5.756	-0.2	0.838	0.08	0.971
Bacteria	NA	NA	NA	NA	NA	OTU_2574	0.00246655	0.0033984	0	0.057	0	1	1	-4.46	6.124	-0.73	0.467	0.33	0.858
Bacteria	Firmicutes	Clostridia	Clostridiales	NA	NA	OTU_2575	0.00462895	0.00574626	0	0.052	0	1	1	-2.78	5.071	-0.55	0.584	0.23	0.911
Bacteria	Firmicutes	Clostridia	Clostridiales	NA	NA	OTU_2576	0.00224114	0.00418598	0.08	0.079	1.01	0.312	1	4.32	4.831	0.89	0.372	0.43	0.809
Bacteria	Bacteroidetes	Bacteroidia	Bacteroidales	NA	NA	OTU_2577	0.00414927	0.0050798	0	0.052	0	1	1	2.47	5.564	0.44	0.657	0.18	0.93
Bacteria	Proteobacteria	Deltaproteobacteria	Desulfobacterales	Desulfobulbaceae	Desulfobulbus	OTU_2578	0.00355488	0.00310718	0	0.049	0	1	1	8.84	6.941	1.27	0.203	0.69	0.718
Bacteria	Bacteroidetes	NA	NA	NA	NA	OTU_2579	0.00376842	0.00533137	0.16	0.09	1.78	0.076	1	-10.17	5.641	-1.8	0.072	1.14	0.573
Bacteria	Bacteroidetes	Bacteroidia	Bacteroidales	Prevotellaceae	Prevotella	OTU_258	0.0725961	0.0700229	0.05	0.067	0.75	0.456	1	4.94	3.432	1.44	0.15	0.82	0.675
Bacteria	Candidatus Saccharibacteria	Saccharibacteria_genera_incertae_sedis	Saccharibacteria_genera_incertae_sedis	Saccharibacteria_genera_incertae_sedis	Saccharibacteria_genera_incertae_sedis	OTU_2580	0.0031196	0.00296724	0	0.065	0	1	1	1.51	6.47	0.23	0.815	0.09	0.966
Bacteria	Candidatus Saccharibacteria	Saccharibacteria_genera_incertae_sedis	Saccharibacteria_genera_incertae_sedis	Saccharibacteria_genera_incertae_sedis	Saccharibacteria_genera_incertae_sedis	OTU_2581	0.00272796	0.00359584	0.03	0.056	0.54	0.592	1	15.69	5.565	2.82	0.005	2.3	0.418
Bacteria	Firmicutes	Clostridia	Clostridiales	NA	NA	OTU_2582	0.00323614	0.00577073	0.03	0.057	0.53	0.599	1	-7.77	5.597	-1.39	0.166	0.78	0.689
Bacteria	Firmicutes	Clostridia	Clostridiales	NA	NA	OTU_2583	0.00236886	0.00339221	0.09	0.072	1.25	0.212	1	-7.5	5.59	-1.34	0.18	0.74	0.705
Bacteria	Firmicutes	Clostridia	Clostridiales	Lachnospiraceae	NA	OTU_2584	0.00211793	0.00254011	0	0.053	0	1	1	-1.93	6.362	-0.3	0.761	0.12	0.954
Bacteria	Firmicutes	Clostridia	Clostridiales	Lachnospiraceae	NA	OTU_2585	0.0026829	0.00286694	0.04	0.065	0.62	0.538	1	4.68	7.284	0.64	0.52	0.28	0.88
Bacteria	Firmicutes	NA	NA	NA	NA	OTU_2586	0.00435503	0.00414166	0.09	0.079	1.14	0.255	1	0.84	5.483	0.15	0.879	0.06	0.981
Bacteria	Bacteroidetes	Bacteroidia	Bacteroidales	Prevotellaceae	NA	OTU_2587	0.00389428	0.00363	0.02	0.058	0.34	0.73	1	10.96	6.835	1.6	0.109	0.96	0.614
Bacteria	NA	NA	NA	NA	NA	OTU_2588	0.00311324	0.00438657	0.07	0.068	1.03	0.304	1	10.6	5.039	2.1	0.036	1.44	0.518
Bacteria	NA	NA	NA	NA	NA	OTU_2589	0.00218039	0.00431413	0.13	0.081	1.6	0.109	1	1.25	6.005	0.21	0.835	0.08	0.97
Bacteria	Bacteroidetes	Bacteroidia	Bacteroidales	Prevotellaceae	Prevotella	OTU_259	0.055252	0.0512275	0	0.066	0	1	1	3.06	3.299	0.93	0.355	0.45	0.801
Bacteria	Bacteroidetes	Bacteroidia	Bacteroidales	Prevotellaceae	Prevotella	OTU_2590	0.00246318	0.00589303	0	0.052	0	1	1	6.83	5.654	1.21	0.228	0.64	0.739
Bacteria	Firmicutes	Clostridia	Clostridiales	Lachnospiraceae	NA	OTU_2591	0.00396838	0.00653045	0.08	0.072	1.11	0.267	1	-10.31	4.741	-2.17	0.03	1.52	0.516
Bacteria	Bacteroidetes	Bacteroidia	Bacteroidales	Prevotellaceae	Prevotella	OTU_2592	0.00290878	0.00284165	0.05	0.066	0.76	0.449	1	8.79	6.85	1.28	0.2	0.7	0.718
Bacteria	Firmicutes	Clostridia	Clostridiales	NA	NA	OTU_2593	0.00327298	0.00591883	0.09	0.073	1.23	0.218	1	-8.67	5.154	-1.68	0.093	1.03	0.59
Bacteria	NA	NA	NA	NA	NA	OTU_2594	0.00347371	0.00717811	0	0.068	0	1	1	-2.23	4.894	-0.46	0.649	0.19	0.927
Bacteria	Bacteroidetes	Bacteroidia	Bacteroidales	NA	NA	OTU_2595	0.00377158	0.00542279	0	0.055	0	1	1	-3.16	5.339	-0.59	0.555	0.26	0.895
Bacteria	Bacteroidetes	Bacteroidia	Bacteroidales	Prevotellaceae	Hallella	OTU_2596	0.00321505	0.00380025	0.06	0.069	0.87	0.385	1	7.35	5.696	1.29	0.197	0.71	0.718
Bacteria	Bacteroidetes	Bacteroidia	Bacteroidales	Prevotellaceae	Prevotella	OTU_2597	0.00247995	0.00240234	0.02	0.055	0.36	0.716	1	-3.71	6.854	-0.54	0.589	0.23	0.912
Bacteria	Bacteroidetes	Bacteroidia	Bacteroidales	Prevotellaceae	Prevotella	OTU_2598	0.00317984	0.00242875	0.06	0.068	0.88	0.378	1	5.13	6.935	0.74	0.46	0.34	0.855
Bacteria	Bacteroidetes	Bacteroidia	Bacteroidales	Prevotellaceae	NA	OTU_2599	0.00318512	0.0100612	0.06	0.073	0.82	0.411	1	10.8	6.492	1.66	0.097	1.01	0.594
Bacteria	Bacteroidetes	Bacteroidia	Bacteroidales	Prevotellaceae	NA	OTU_26	0.335882	0.381685	0.11	0.075	1.47	0.143	1	9.14	5.196	1.76	0.079	1.1	0.573
Bacteria	Bacteroidetes	NA	NA	NA	NA	OTU_260	0.0664052	0.0494256	0.05	0.063	0.79	0.428	1	7.03	6.187	1.14	0.256	0.59	0.758
Bacteria	Firmicutes	Clostridia	Clostridiales	Ruminococcaceae	NA	OTU_2603	0.00189275	0.00464119	0	0.056	0	1	1	-12.9	5.451	-2.37	0.018	1.74	0.468
Bacteria	NA	NA	NA	NA	NA	OTU_2604	0.00364601	0.00402901	0.03	0.057	0.53	0.599	1	-2.23	5.176	-0.43	0.667	0.18	0.933
Bacteria	Spirochaetes	Spirochaetia	Spirochaetales	Spirochaetaceae	Treponema	OTU_2605	0.00478186	0.00525129	0	0.048	0	1	1	6.04	5.139	1.18	0.24	0.62	0.744
Bacteria	Proteobacteria	Alphaproteobacteria	NA	NA	NA	OTU_2606	0.0026976	0.00435149	0.1	0.076	1.32	0.189	1	3.08	5.153	0.6	0.55	0.26	0.895
Bacteria	Proteobacteria	Alphaproteobacteria	NA	NA	NA	OTU_2607	0.00265805	0.004909	0	0.055	0	1	1	-3.55	4.629	-0.77	0.444	0.35	0.847
Bacteria	NA	NA	NA	NA	NA	OTU_2608	0.00381549	0.00472472	0.05	0.061	0.82	0.413	1	0.91	4.693	0.19	0.846	0.07	0.973
Bacteria	NA	NA	NA	NA	NA	OTU_2609	0.00293898	0.00390022	0	0.048	0	1	1	-2.25	4.753	-0.47	0.636	0.2	0.927
Bacteria	Bacteroidetes	NA	NA	NA	NA	OTU_261	0.0681931	0.0552627	0.01	0.053	0.19	0.85	1	-1.06	5.211	-0.2	0.839	0.08	0.971
Bacteria	Firmicutes	Clostridia	Clostridiales	Ruminococcaceae	Oscillibacter	OTU_2610	0.00487532	0.00735613	0.06	0.064	0.94	0.349	1	-15.08	4.442	-3.4	0.001	3	0.351
Bacteria	Bacteroidetes	Bacteroidia	Bacteroidales	Prevotellaceae	Prevotella	OTU_2611	0.00410326	0.00870996	0.03	0.058	0.52	0.605	1	12.11	5.58	2.17	0.03	1.52	0.516
Bacteria	Bacteroidetes	Bacteroidia	Bacteroidales	Prevotellaceae	NA	OTU_2612	0.00282651	0.00374791	0.05	0.069	0.72	0.469	1	10.85	6.827	1.59	0.112	0.95	0.621
Bacteria	Firmicutes	Clostridia	Clostridiales	Ruminococcaceae	Ruminococcus	OTU_2613	0.00337599	0.00493556	0.14	0.083	1.69	0.092	1	-3.25	4.541	-0.72	0.475	0.32	0.862
Bacteria	Bacteroidetes	NA	NA	NA	NA	OTU_2614	0.00501638	0.0061879	0	0.061	0	1	1	-3.45	5.367	-0.64	0.52	0.28	0.88
Bacteria	Firmicutes	Clostridia	Clostridiales	NA	NA	OTU_2615	0.00602442	0.00976997	0.07	0.064	1.09	0.274	1	0.99	4.535	0.22	0.827	0.08	0.969
Bacteria	Firmicutes	Clostridia	Clostridiales	NA	NA	OTU_2617	0.00208991	0.00373248	0.05	0.066	0.76	0.449	1	0.67	5.22	0.13	0.897	0.05	0.985
Bacteria	Bacteroidetes	NA	NA	NA	NA	OTU_2618	0.0043591	0.0053489	0	0.051	0	1	1	3.11	4.929	0.63	0.529	0.28	0.884
Bacteria	Bacteroidetes	Bacteroidia	Bacteroidales	Prevotellaceae	Prevotella	OTU_2619	0.0031719	0.00257783	0.02	0.05	0.4	0.689	1	2.43	6.48	0.38	0.708	0.15	0.942
Bacteria	Bacteroidetes	Bacteroidia	Bacteroidales	Prevotellaceae	Prevotella	OTU_262	0.0801792	0.0672944	0.06	0.069	0.87	0.385	1	2.73	5.73	0.48	0.634	0.2	0.927
Bacteria	Bacteroidetes	Bacteroidia	Bacteroidales	Prevotellaceae	Prevotella	OTU_2620	0.00252943	0.00460674	0.06	0.074	0.81	0.418	1	5.28	6.16	0.86	0.391	0.41	0.822
Bacteria	Firmicutes	Clostridia	Clostridiales	Clostridiales_Incertae Sedis XIII	Anaerovorax	OTU_2621	0.00400653	0.00329547	0	0.071	0	1	1	7.16	5.961	1.2	0.231	0.64	0.74
Bacteria	Bacteroidetes	Bacteroidia	Bacteroidales	Prevotellaceae	NA	OTU_2623	0.00539987	0.00979862	0.03	0.061	0.49	0.623	1	-1.61	3.899	-0.41	0.68	0.17	0.937
Bacteria	Firmicutes	Clostridia	Clostridiales	NA	NA	OTU_2624	0.00230932	0.00401944	0.36	0.13	2.77	0.006	1	0.97	4.693	0.21	0.836	0.08	0.971
Bacteria	Firmicutes	Clostridia	Clostridiales	Ruminococcaceae	NA	OTU_2625	0.00376189	0.00391522	0	0.046	0	1	1	6.25	5.837	1.07	0.285	0.55	0.776
Bacteria	Planctomycetes	Planctomycetia	Planctomycetales	Planctomycetaceae	NA	OTU_2626	0.00256152	0.00291628	0.16	0.09	1.78	0.076	1	-10.46	5.867	-1.78	0.075	1.12	0.573
Bacteria	Bacteroidetes	NA	NA	NA	NA	OTU_2627	0.00336222	0.00390947	0.02	0.053	0.38	0.706	1	7.6	6.331	1.2	0.231	0.64	0.74
Bacteria	Actinobacteria	Actinobacteria	Coriobacteriales	Coriobacteriaceae	Olsenella	OTU_2628	0.00407003	0.00335848	0.07	0.076	0.92	0.357	1	1.53	6.347	0.24	0.81	0.09	0.964
Bacteria	Bacteroidetes	NA	NA	NA	NA	OTU_263	0.0676564	0.0793515	0	0.055	0	1	1	4.27	2.916	1.47	0.143	0.84	0.671
Bacteria	Firmicutes	Clostridia	Clostridiales	NA	NA	OTU_2630	0.00237241	0.00612418	0.04	0.058	0.69	0.491	1	-6.9	5.054	-1.36	0.173	0.76	0.699
Bacteria	Bacteroidetes	Bacteroidia	Bacteroidales	Prevotellaceae	NA	OTU_2631	0.00263446	0.00316457	0	0.055	0	1	1	3.95	5.552	0.71	0.477	0.32	0.862
Bacteria	Firmicutes	Clostridia	Clostridiales	NA	NA	OTU_2633	0.0023576	0.00431314	0.03	0.052	0.58	0.564	1	11.82	4.927	2.4	0.017	1.77	0.468
Bacteria	Bacteroidetes	Bacteroidia	Bacteroidales	NA	NA	OTU_2634	0.00411246	0.00511414	0.09	0.067	1.34	0.18	1	-5.06	5.124	-0.99	0.324	0.49	0.786
Bacteria	Firmicutes	Clostridia	Clostridiales	Ruminococcaceae	Ruminococcus	OTU_2635	0.00300526	0.00318739	0.01	0.047	0.21	0.832	1	3.04	5.839	0.52	0.603	0.22	0.915
Bacteria	Firmicutes	Clostridia	Clostridiales	NA	NA	OTU_2636	0.00245037	0.00497534	0.1	0.08	1.25	0.212	1	5.67	4.891	1.16	0.247	0.61	0.748
Bacteria	NA	NA	NA	NA	NA	OTU_2637	0.00413154	0.0045144	0.07	0.072	0.97	0.331	1	4.19	5.75	0.73	0.466	0.33	0.858
Bacteria	NA	NA	NA	NA	NA	OTU_2638	0.00280242	0.00427277	0.15	0.085	1.76	0.078	1	-7.14	5.321	-1.34	0.18	0.74	0.704
Bacteria	Bacteroidetes	Bacteroidia	Bacteroidales	Prevotellaceae	Prevotella	OTU_2639	0.00320838	0.00341898	0.12	0.083	1.45	0.149	1	4.49	5.625	0.8	0.425	0.37	0.837
Bacteria	Firmicutes	Clostridia	Clostridiales	Lachnospiraceae	Butyrivibrio	OTU_264	0.0805342	0.0945496	0.02	0.054	0.37	0.711	1	1.25	5.324	0.23	0.815	0.09	0.966
Bacteria	Firmicutes	Clostridia	Clostridiales	Ruminococcaceae	Ruminococcus	OTU_2641	0.00321882	0.00442255	0	0.073	0	1	1	5.11	5.313	0.96	0.336	0.47	0.793
Bacteria	Firmicutes	Clostridia	Clostridiales	Ruminococcaceae	Clostridium IV	OTU_2642	0.00409722	0.0053253	0	0.054	0	1	1	-9.47	4.504	-2.1	0.036	1.44	0.518
Bacteria	Bacteroidetes	Bacteroidia	Bacteroidales	Prevotellaceae	Prevotella	OTU_2643	0.00330807	0.00371396	0.06	0.063	0.95	0.341	1	5.53	6.48	0.85	0.394	0.4	0.823
Bacteria	Firmicutes	Clostridia	Clostridiales	Ruminococcaceae	NA	OTU_2644	0.00244083	0.00336735	0	0.058	0	1	1	-11.19	6.405	-1.75	0.081	1.09	0.573
Bacteria	Firmicutes	Clostridia	Clostridiales	NA	NA	OTU_2646	0.00279393	0.0044425	0	0.046	0	1	1	11.81	4.872	2.42	0.016	1.8	0.456
Bacteria	Firmicutes	Clostridia	Clostridiales	Ruminococcaceae	NA	OTU_2647	0.00375503	0.0091851	0	0.066	0	1	1	-6.25	4.75	-1.32	0.188	0.73	0.709
Bacteria	Bacteroidetes	Bacteroidia	Bacteroidales	NA	NA	OTU_2648	0.00308752	0.0093076	0	0.048	0	1	1	4.57	5.198	0.88	0.38	0.42	0.815
Bacteria	NA	NA	NA	NA	NA	OTU_2649	0.0029333	0.00376295	0	0.05	0	1	1	1.18	5.846	0.2	0.84	0.08	0.971
Bacteria	Bacteroidetes	Bacteroidia	Bacteroidales	Prevotellaceae	Prevotella	OTU_265	0.0810739	0.0594207	0.03	0.066	0.45	0.65	1	4.69	4.943	0.95	0.343	0.46	0.794
Bacteria	Firmicutes	Clostridia	Clostridiales	Ruminococcaceae	Ruminococcus	OTU_2650	0.00393061	0.00606644	0	0.044	0	1	1	4.11	4.405	0.93	0.351	0.45	0.798
Bacteria	NA	NA	NA	NA	NA	OTU_2652	0.00535472	0.00703481	0.04	0.058	0.69	0.491	1	-11.73	4.534	-2.59	0.01	2	0.448
Bacteria	Firmicutes	Clostridia	Clostridiales	Ruminococcaceae	NA	OTU_2653	0.00426691	0.0190968	0	0.056	0	1	1	-3.72	5.586	-0.66	0.506	0.3	0.879
Bacteria	NA	NA	NA	NA	NA	OTU_2654	0.0028646	0.00386774	0	0.062	0	1	1	1.34	5.145	0.26	0.794	0.1	0.96
Bacteria	NA	NA	NA	NA	NA	OTU_2655	0.00184204	0.00341232	0.1	0.089	1.12	0.262	1	-3.99	5.667	-0.7	0.481	0.32	0.865
Bacteria	Firmicutes	Clostridia	Clostridiales	NA	NA	OTU_2656	0.00231577	0.00504419	0.04	0.055	0.73	0.467	1	-10.05	5.607	-1.79	0.073	1.14	0.573
Bacteria	NA	NA	NA	NA	NA	OTU_2657	0.00374477	0.00313329	0.01	0.053	0.19	0.85	1	6.38	6.107	1.04	0.297	0.53	0.779
Bacteria	Bacteroidetes	Bacteroidia	Bacteroidales	NA	NA	OTU_2659	0.004193	0.00882295	0.06	0.066	0.91	0.364	1	1.86	5.324	0.35	0.727	0.14	0.946
Bacteria	Bacteroidetes	NA	NA	NA	NA	OTU_266	0.0712407	0.0560102	0.12	0.078	1.54	0.124	1	0.04	4.303	0.01	0.992	0	0.999
Bacteria	Firmicutes	Clostridia	Clostridiales	NA	NA	OTU_2660	0.00231953	0.00470208	0.03	0.054	0.56	0.579	1	2.25	5.105	0.44	0.66	0.18	0.931
Bacteria	Firmicutes	Clostridia	Clostridiales	Lachnospiraceae	NA	OTU_2661	0.00385363	0.00786243	0.07	0.072	0.97	0.331	1	-2.65	4.7	-0.56	0.572	0.24	0.903
Bacteria	NA	NA	NA	NA	NA	OTU_2662	0.00396269	0.00625167	0.06	0.065	0.92	0.356	1	-16.6	5.059	-3.28	0.001	3	0.351
Bacteria	NA	NA	NA	NA	NA	OTU_2663	0.00359929	0.00495186	0.04	0.067	0.6	0.551	1	-8.26	4.769	-1.73	0.084	1.08	0.573
Bacteria	Bacteroidetes	Bacteroidia	Bacteroidales	NA	NA	OTU_2664	0.00276913	0.00313168	0.13	0.082	1.59	0.113	1	-4.36	5.617	-0.78	0.437	0.36	0.845
Bacteria	Bacteroidetes	NA	NA	NA	NA	OTU_2665	0.00263012	0.00282933	0.04	0.065	0.62	0.538	1	10.39	5.463	1.9	0.058	1.24	0.573
Bacteria	Firmicutes	Clostridia	Clostridiales	NA	NA	OTU_2666	0.00350543	0.00531227	0.08	0.078	1.03	0.305	1	-2.27	4.523	-0.5	0.615	0.21	0.919
Bacteria	Bacteroidetes	Bacteroidia	Bacteroidales	NA	NA	OTU_2667	0.00401331	0.00564985	0.02	0.061	0.33	0.743	1	-8.61	4.582	-1.88	0.061	1.21	0.573
Bacteria	Bacteroidetes	Bacteroidia	Bacteroidales	NA	NA	OTU_2668	0.0037771	0.00511021	0.1	0.068	1.47	0.142	1	-10.93	4.813	-2.27	0.023	1.64	0.501
Bacteria	Bacteroidetes	Bacteroidia	Bacteroidales	NA	NA	OTU_2669	0.00434578	0.0068662	0.19	0.096	1.98	0.048	1	-4.28	4.642	-0.92	0.356	0.45	0.801
Bacteria	Bacteroidetes	NA	NA	NA	NA	OTU_267	0.0756074	0.053307	0.01	0.053	0.19	0.85	1	2.66	4.135	0.64	0.521	0.28	0.881
Bacteria	Bacteroidetes	Bacteroidia	Bacteroidales	Prevotellaceae	NA	OTU_2670	0.00223089	0.00262389	0.14	0.089	1.57	0.116	1	6.53	6.474	1.01	0.313	0.5	0.783
Bacteria	NA	NA	NA	NA	NA	OTU_2671	0.00398155	0.00468147	0.17	0.084	2.02	0.043	1	0.27	4.999	0.05	0.958	0.02	0.995
Bacteria	NA	NA	NA	NA	NA	OTU_2673	0.00297716	0.00347353	0	0.046	0	1	1	4.35	5.611	0.78	0.439	0.36	0.845
Bacteria	Firmicutes	Clostridia	Clostridiales	Ruminococcaceae	NA	OTU_2675	0.00279604	0.00535106	0	0.061	0	1	1	-4.75	5.77	-0.82	0.411	0.39	0.832
Bacteria	Elusimicrobia	Elusimicrobia	Elusimicrobiales	Elusimicrobiaceae	Elusimicrobium	OTU_2677	0.00279634	0.00335735	0.02	0.057	0.35	0.726	1	1.45	5.279	0.28	0.783	0.11	0.958
Bacteria	NA	NA	NA	NA	NA	OTU_2678	0.00315642	0.00384071	0.07	0.071	0.99	0.325	1	-3.22	5.556	-0.58	0.563	0.25	0.896
Bacteria	Spirochaetes	Spirochaetia	Spirochaetales	NA	NA	OTU_268	0.0511326	0.0344091	0	0.052	0	1	1	11.56	6.376	1.81	0.07	1.15	0.573
Bacteria	Bacteroidetes	NA	NA	NA	NA	OTU_2680	0.00346827	0.00623874	0.04	0.057	0.7	0.483	1	-1.1	4.259	-0.26	0.796	0.1	0.96
Bacteria	Firmicutes	Clostridia	Clostridiales	Ruminococcaceae	NA	OTU_2681	0.00267549	0.00356085	0	0.059	0	1	1	-0.68	6.171	-0.11	0.913	0.04	0.986
Bacteria	Bacteroidetes	Bacteroidia	Bacteroidales	Prevotellaceae	Prevotella	OTU_2682	0.00243632	0.00267728	0.08	0.073	1.1	0.273	1	5.35	6.159	0.87	0.386	0.41	0.819
Bacteria	Bacteroidetes	NA	NA	NA	NA	OTU_2684	0.00385148	0.0330013	0.02	0.053	0.38	0.706	1	-1.53	6.673	-0.23	0.818	0.09	0.968
Bacteria	Bacteroidetes	Bacteroidia	Bacteroidales	Prevotellaceae	NA	OTU_2685	0.00390348	0.00618208	0.12	0.083	1.45	0.149	1	5.16	4.888	1.05	0.292	0.53	0.776
Bacteria	Proteobacteria	NA	NA	NA	NA	OTU_2686	0.00424537	0.0065671	0.05	0.06	0.83	0.405	1	-3.16	4.233	-0.75	0.455	0.34	0.85
Bacteria	Firmicutes	Clostridia	Clostridiales	Lachnospiraceae	NA	OTU_2688	0.0030101	0.00286751	0	0.078	0	1	1	2.34	6.027	0.39	0.697	0.16	0.942
Bacteria	Bacteroidetes	Bacteroidia	Bacteroidales	NA	NA	OTU_269	0.0736043	0.0488391	0.06	0.064	0.94	0.349	1	5.57	6.158	0.9	0.366	0.44	0.807
Bacteria	Firmicutes	Clostridia	Clostridiales	NA	NA	OTU_2692	0.00331062	0.00484707	0.09	0.072	1.25	0.212	1	-11.2	4.595	-2.44	0.015	1.82	0.456
Bacteria	Bacteroidetes	NA	NA	NA	NA	OTU_2693	0.00362618	0.00524681	0.05	0.066	0.76	0.449	1	0.23	4.889	0.05	0.963	0.02	0.997
Bacteria	Firmicutes	Clostridia	Clostridiales	Clostridiales_Incertae Sedis XIII	Anaerovorax	OTU_2694	0.00400179	0.00504525	0.06	0.07	0.86	0.392	1	-6.81	4.822	-1.41	0.159	0.8	0.682
Bacteria	Bacteroidetes	Bacteroidia	Bacteroidales	Prevotellaceae	Prevotella	OTU_2697	0.00242995	0.00218242	0	0.054	0	1	1	-3.45	7.16	-0.48	0.63	0.2	0.927
Bacteria	Bacteroidetes	Bacteroidia	Bacteroidales	NA	NA	OTU_2698	0.00350858	0.00447648	0.04	0.06	0.67	0.505	1	-3.1	5.408	-0.57	0.567	0.25	0.899
Bacteria	Bacteroidetes	NA	NA	NA	NA	OTU_2699	0.00424349	0.0082343	0.02	0.051	0.39	0.695	1	-3.21	4.231	-0.76	0.449	0.35	0.847
Bacteria	Bacteroidetes	Bacteroidia	Bacteroidales	Prevotellaceae	Prevotella	OTU_27	0.435353	0.388119	0	0.06	0	1	1	8.26	3.93	2.1	0.036	1.44	0.518
Bacteria	Bacteroidetes	NA	NA	NA	NA	OTU_270	0.0856122	0.0651359	0	0.063	0	1	1	-3.5	3.896	-0.9	0.369	0.43	0.808
Bacteria	Firmicutes	Clostridia	Clostridiales	Lachnospiraceae	NA	OTU_2700	0.00311776	0.00300041	0	0.059	0	1	1	7.21	6.121	1.18	0.239	0.62	0.744
Bacteria	Firmicutes	Clostridia	Clostridiales	Lachnospiraceae	NA	OTU_2701	0.00270559	0.00338186	0	0.055	0	1	1	4	7.257	0.55	0.581	0.24	0.911
Bacteria	Spirochaetes	Spirochaetia	Spirochaetales	Spirochaetaceae	NA	OTU_2702	0.0027788	0.00243089	0.02	0.052	0.38	0.701	1	6.61	7.34	0.9	0.368	0.43	0.808
Bacteria	Firmicutes	NA	NA	NA	NA	OTU_2703	0.002299	0.00374402	0.02	0.054	0.37	0.711	1	9.25	5.126	1.8	0.071	1.15	0.573
Bacteria	Bacteroidetes	NA	NA	NA	NA	OTU_2704	0.00397903	0.00489499	0.03	0.064	0.47	0.639	1	0.71	5.058	0.14	0.889	0.05	0.984
Bacteria	Firmicutes	Clostridia	Clostridiales	Ruminococcaceae	NA	OTU_2706	0.0039178	0.00473661	0	0.066	0	1	1	-5.96	5.429	-1.1	0.273	0.56	0.766
Bacteria	Firmicutes	Clostridia	Clostridiales	NA	NA	OTU_2708	0.00261976	0.00340599	0.02	0.051	0.39	0.695	1	6.37	5.064	1.26	0.209	0.68	0.721
Bacteria	Proteobacteria	Alphaproteobacteria	NA	NA	NA	OTU_2709	0.00305557	0.00533539	0.13	0.09	1.44	0.149	1	0.94	4.938	0.19	0.849	0.07	0.973
Bacteria	Bacteroidetes	Bacteroidia	Bacteroidales	Prevotellaceae	Prevotella	OTU_271	0.0673975	0.0355105	0.04	0.064	0.62	0.532	1	4.2	5.118	0.82	0.412	0.39	0.833
Bacteria	Firmicutes	Clostridia	Clostridiales	Ruminococcaceae	NA	OTU_2710	0.00383587	0.00459587	0	0.054	0	1	1	-3.38	5.221	-0.65	0.517	0.29	0.88
Bacteria	Fibrobacteres	Fibrobacteria	Fibrobacterales	Fibrobacteraceae	Fibrobacter	OTU_2711	0.00256547	0.00394087	0	0.077	0	1	1	-4.03	5.935	-0.68	0.498	0.3	0.876
Bacteria	Firmicutes	Clostridia	Clostridiales	Ruminococcaceae	Saccharofermentans	OTU_2712	0.00314304	0.0111963	0.06	0.071	0.85	0.398	1	-9.05	5.425	-1.67	0.096	1.02	0.594
Bacteria	Firmicutes	Clostridia	Clostridiales	Lachnospiraceae	NA	OTU_2713	0.0031882	0.00275119	0.07	0.066	1.06	0.289	1	18.43	6.675	2.76	0.006	2.22	0.438
Bacteria	NA	NA	NA	NA	NA	OTU_2714	0.00308295	0.00471625	0	0.048	0	1	1	2.22	5.098	0.44	0.663	0.18	0.931
Bacteria	NA	NA	NA	NA	NA	OTU_2716	0.00273425	0.00478387	0.07	0.073	0.96	0.338	1	5.58	5.281	1.06	0.291	0.54	0.776
Bacteria	Firmicutes	Clostridia	Clostridiales	NA	NA	OTU_2717	0.00326707	0.00485334	0	0.05	0	1	1	-10.64	5.022	-2.12	0.035	1.46	0.518
Bacteria	Bacteroidetes	NA	NA	NA	NA	OTU_2718	0.00329591	0.00304393	0.04	0.062	0.65	0.519	1	10.9	6.658	1.64	0.102	0.99	0.6
Bacteria	Bacteroidetes	Bacteroidia	Bacteroidales	Prevotellaceae	Prevotella	OTU_2719	0.00388836	0.00633625	0.05	0.069	0.72	0.469	1	-17.03	4.798	-3.55	0	#NUM!	0.323
Bacteria	Bacteroidetes	NA	NA	NA	NA	OTU_272	0.0657632	0.0428482	0	0.066	0	1	1	6.37	5.24	1.22	0.224	0.65	0.736
Bacteria	Bacteroidetes	Bacteroidia	Bacteroidales	Prevotellaceae	Prevotella	OTU_2720	0.00370217	0.00355993	0	0.051	0	1	1	3.42	6.986	0.49	0.625	0.2	0.924
Bacteria	NA	NA	NA	NA	NA	OTU_2722	0.00244157	0.00429334	0.16	0.101	1.58	0.114	1	8.56	4.772	1.8	0.073	1.14	0.573
Bacteria	Firmicutes	Clostridia	Clostridiales	Lachnospiraceae	NA	OTU_2723	0.00253235	0.00291618	0	0.052	0	1	1	5.52	5.921	0.93	0.352	0.45	0.798
Bacteria	Bacteroidetes	Bacteroidia	Bacteroidales	NA	NA	OTU_2724	0.00282462	0.00239643	0.01	0.05	0.2	0.842	1	15.62	6.947	2.25	0.025	1.6	0.512
Bacteria	NA	NA	NA	NA	NA	OTU_2729	0.00313491	0.00511896	0.06	0.067	0.9	0.371	1	3.34	4.399	0.76	0.447	0.35	0.847
Bacteria	Bacteroidetes	Bacteroidia	Bacteroidales	Prevotellaceae	Prevotella	OTU_273	0.0801014	0.070457	0.01	0.054	0.19	0.853	1	1.7	4.135	0.41	0.68	0.17	0.937
Bacteria	NA	NA	NA	NA	NA	OTU_2730	0.00361647	0.00474689	0.01	0.053	0.19	0.85	1	4.24	4.517	0.94	0.348	0.46	0.797
Bacteria	Firmicutes	Clostridia	Clostridiales	NA	NA	OTU_2731	0.00281606	0.00941988	0.04	0.056	0.71	0.475	1	-9.89	5.945	-1.66	0.097	1.01	0.594
Bacteria	Firmicutes	Clostridia	Clostridiales	NA	NA	OTU_2732	0.00256688	0.00376667	0.01	0.056	0.18	0.858	1	-2.49	5.387	-0.46	0.644	0.19	0.927
Bacteria	NA	NA	NA	NA	NA	OTU_2733	0.0034166	0.00328067	0	0.054	0	1	1	-0.8	5.761	-0.14	0.889	0.05	0.984
Bacteria	Firmicutes	Clostridia	Clostridiales	Lachnospiraceae	NA	OTU_2735	0.00264129	0.00247987	0	0.063	0	1	1	12.02	6.831	1.76	0.079	1.1	0.573
Bacteria	Bacteroidetes	NA	NA	NA	NA	OTU_2736	0.00292459	0.00364309	0.07	0.076	0.92	0.357	1	-1.83	5.244	-0.35	0.727	0.14	0.946
Bacteria	Firmicutes	Clostridia	Clostridiales	Ruminococcaceae	NA	OTU_2737	0.00416248	0.0059382	0	0.06	0	1	1	1.42	4.612	0.31	0.758	0.12	0.953
Bacteria	Firmicutes	Clostridia	Clostridiales	Lachnospiraceae	NA	OTU_2739	0.00318483	0.00283199	0.05	0.066	0.76	0.449	1	-0.64	6.132	-0.1	0.916	0.04	0.987
Bacteria	Bacteroidetes	NA	NA	NA	NA	OTU_274	0.077656	0.0599407	0.04	0.052	0.77	0.442	1	-6.35	4.418	-1.44	0.151	0.82	0.678
Bacteria	Proteobacteria	Alphaproteobacteria	NA	NA	NA	OTU_2740	0.00315445	0.00516639	0.05	0.062	0.81	0.42	1	4.19	5.058	0.83	0.408	0.39	0.83
Bacteria	Firmicutes	Negativicutes	Selenomonadales	Veillonellaceae	Anaerovibrio	OTU_2741	0.00289929	0.00239604	0.04	0.055	0.73	0.467	1	-3.75	6.79	-0.55	0.581	0.24	0.911
Bacteria	Firmicutes	Clostridia	Clostridiales	Lachnospiraceae	NA	OTU_2742	0.00327911	0.00339126	0.01	0.051	0.2	0.845	1	0.7	5.506	0.13	0.899	0.05	0.985
Bacteria	Tenericutes	Mollicutes	Anaeroplasmatales	Anaeroplasmataceae	Anaeroplasma	OTU_2744	0.00459912	0.0067059	0.02	0.05	0.4	0.689	1	-3.81	4.294	-0.89	0.375	0.43	0.812
Bacteria	Bacteroidetes	Bacteroidia	Bacteroidales	Prevotellaceae	NA	OTU_2745	0.00303756	0.00358032	0.01	0.049	0.2	0.838	1	9.29	5.405	1.72	0.086	1.07	0.575
Bacteria	Bacteroidetes	Bacteroidia	Bacteroidales	NA	NA	OTU_2746	0.00291772	0.00364845	0	0.056	0	1	1	-0.09	5.536	-0.02	0.986	0.01	0.999
Bacteria	NA	NA	NA	NA	NA	OTU_2747	0.00268063	0.00387309	0.02	0.054	0.37	0.711	1	1.21	5.06	0.24	0.811	0.09	0.964
Bacteria	Bacteroidetes	Bacteroidia	Bacteroidales	NA	NA	OTU_2748	0.00259464	0.00318317	0	0.053	0	1	1	12.73	6.336	2.01	0.045	1.35	0.543
Bacteria	Bacteroidetes	Bacteroidia	Bacteroidales	NA	NA	OTU_275	0.0816659	0.0729719	0.16	0.09	1.78	0.076	1	-0.56	4.385	-0.13	0.899	0.05	0.985
Bacteria	Firmicutes	Clostridia	Clostridiales	Ruminococcaceae	NA	OTU_2750	0.00489511	0.00543613	0.12	0.073	1.64	0.101	1	-10.84	5.285	-2.05	0.041	1.39	0.534
Bacteria	Bacteroidetes	NA	NA	NA	NA	OTU_2752	0.0025282	0.00360787	0.01	0.058	0.17	0.863	1	-9.14	5.367	-1.7	0.089	1.05	0.582
Bacteria	NA	NA	NA	NA	NA	OTU_2753	0.00278794	0.00536717	0.22	0.094	2.34	0.02	1	-6.66	4.994	-1.33	0.183	0.74	0.708
Bacteria	Firmicutes	Clostridia	Clostridiales	Ruminococcaceae	NA	OTU_2754	0.00419765	0.0052598	0.09	0.079	1.14	0.255	1	-13.58	5.467	-2.48	0.013	1.89	0.456
Bacteria	Bacteroidetes	Bacteroidia	Bacteroidales	NA	NA	OTU_2755	0.00331351	0.0039974	0	0.05	0	1	1	4.53	5.217	0.87	0.386	0.41	0.819
Bacteria	Bacteroidetes	Bacteroidia	Bacteroidales	Prevotellaceae	NA	OTU_2756	0.00222365	0.00302795	0.04	0.061	0.66	0.512	1	1.64	6.153	0.27	0.79	0.1	0.958
Bacteria	Bacteroidetes	Bacteroidia	Bacteroidales	Prevotellaceae	Prevotella	OTU_2757	0.00397637	0.00718984	0.03	0.069	0.43	0.664	1	0.92	4.265	0.22	0.83	0.08	0.969
Bacteria	Actinobacteria	Actinobacteria	Coriobacteriales	Coriobacteriaceae	Olsenella	OTU_2758	0.00397277	0.00562591	0	0.048	0	1	1	-9.33	5.376	-1.74	0.083	1.08	0.573
Bacteria	Firmicutes	Clostridia	Clostridiales	Lachnospiraceae	NA	OTU_2759	0.00298858	0.00261123	0	0.065	0	1	1	1.7	7.458	0.23	0.82	0.09	0.969
Bacteria	Bacteroidetes	Bacteroidia	Bacteroidales	Prevotellaceae	Prevotella	OTU_276	0.0710632	0.119069	0.17	0.091	1.87	0.062	1	5.05	2.936	1.72	0.086	1.07	0.575
Bacteria	Firmicutes	Clostridia	Clostridiales	Ruminococcaceae	NA	OTU_2761	0.0032004	0.00422558	0.03	0.064	0.47	0.639	1	-4.41	5.529	-0.8	0.425	0.37	0.837
Bacteria	Bacteroidetes	Bacteroidia	Bacteroidales	NA	NA	OTU_2762	0.00347354	0.00344525	0.16	0.09	1.78	0.076	1	1.91	6.262	0.31	0.76	0.12	0.953
Bacteria	Bacteroidetes	NA	NA	NA	NA	OTU_2763	0.00367171	0.00541394	0.1	0.068	1.47	0.142	1	-7.76	4.86	-1.6	0.111	0.95	0.618
Bacteria	Firmicutes	Clostridia	Clostridiales	Lachnospiraceae	NA	OTU_2764	0.00383145	0.00346963	0.01	0.052	0.19	0.848	1	2.34	6.003	0.39	0.697	0.16	0.942
Bacteria	Firmicutes	Clostridia	Clostridiales	Ruminococcaceae	NA	OTU_2765	0.00324427	0.00367452	0.04	0.073	0.55	0.584	1	2.42	6.195	0.39	0.697	0.16	0.942
Bacteria	Bacteroidetes	Bacteroidia	Bacteroidales	Prevotellaceae	Prevotella	OTU_2766	0.00293994	0.00498095	0.07	0.066	1.06	0.289	1	-10	4.995	-2	0.046	1.34	0.549
Bacteria	Bacteroidetes	Bacteroidia	Bacteroidales	NA	NA	OTU_2767	0.00314061	0.00581596	0.06	0.072	0.83	0.405	1	7.38	4.967	1.49	0.138	0.86	0.665
Bacteria	Bacteroidetes	Bacteroidia	Bacteroidales	NA	NA	OTU_2768	0.00165516	0.00250843	0.09	0.075	1.2	0.231	1	-2.9	5.796	-0.5	0.617	0.21	0.92
Bacteria	NA	NA	NA	NA	NA	OTU_2769	0.00323909	0.00365956	0	0.049	0	1	1	-6.27	6.23	-1.01	0.315	0.5	0.784
Bacteria	Bacteroidetes	Bacteroidia	Bacteroidales	Prevotellaceae	NA	OTU_277	0.0569011	0.0943246	0.12	0.084	1.43	0.154	1	-2.15	2.143	-1	0.316	0.5	0.784
Bacteria	Bacteroidetes	NA	NA	NA	NA	OTU_2770	0.00265093	0.00311071	0.09	0.079	1.14	0.255	1	2.36	5.666	0.42	0.678	0.17	0.937
Bacteria	Firmicutes	NA	NA	NA	NA	OTU_2772	0.00294676	0.00299777	0.03	0.062	0.48	0.629	1	-6.35	5.741	-1.11	0.269	0.57	0.763
Bacteria	Proteobacteria	Alphaproteobacteria	NA	NA	NA	OTU_2773	0.0026255	0.00376616	0.03	0.063	0.48	0.634	1	0.34	5.131	0.07	0.947	0.02	0.994
Bacteria	Firmicutes	Clostridia	Clostridiales	Lachnospiraceae	NA	OTU_2774	0.00215218	0.00270383	0	0.061	0	1	1	-8.76	6.276	-1.4	0.163	0.79	0.687
Bacteria	Firmicutes	Erysipelotrichia	Erysipelotrichales	Erysipelotrichaceae	Solobacterium	OTU_2776	0.00260011	0.00421359	0	0.068	0	1	1	5.14	5.943	0.86	0.387	0.41	0.82
Bacteria	NA	NA	NA	NA	NA	OTU_2777	0.00306717	0.00456968	0	0.049	0	1	1	-0.79	6.037	-0.13	0.896	0.05	0.985
Bacteria	Firmicutes	Clostridia	Clostridiales	Lachnospiraceae	NA	OTU_2779	0.00279303	0.00357087	0	0.066	0	1	1	4.36	5.47	0.8	0.426	0.37	0.837
Bacteria	Bacteroidetes	Bacteroidia	Bacteroidales	NA	NA	OTU_278	0.0610504	0.0697697	0.07	0.065	1.08	0.282	1	9.13	3.124	2.92	0.004	2.4	0.383
Bacteria	Bacteroidetes	Bacteroidia	Bacteroidales	Prevotellaceae	NA	OTU_2780	0.00365311	0.00514512	0.16	0.091	1.76	0.079	1	4.39	4.288	1.02	0.306	0.51	0.781
Bacteria	Bacteroidetes	Bacteroidia	Bacteroidales	Porphyromonadaceae	NA	OTU_2782	0.00343824	0.00437665	0.01	0.05	0.2	0.842	1	-5.31	5.413	-0.98	0.327	0.49	0.787
Bacteria	Bacteroidetes	NA	NA	NA	NA	OTU_2783	0.00205263	0.00259177	0.16	0.097	1.65	0.099	1	10.66	6.008	1.77	0.076	1.12	0.573
Bacteria	Firmicutes	Clostridia	Clostridiales	Ruminococcaceae	NA	OTU_2784	0.0020546	0.00321945	0.06	0.064	0.94	0.349	1	-2.17	5.563	-0.39	0.697	0.16	0.942
Bacteria	Firmicutes	Clostridia	Clostridiales	Lachnospiraceae	NA	OTU_2785	0.00212954	0.00247713	0	0.052	0	1	1	-5.06	6.458	-0.78	0.434	0.36	0.843
Bacteria	Firmicutes	NA	NA	NA	NA	OTU_2786	0.00194873	0.00348421	0.05	0.064	0.78	0.435	1	-19.64	5.536	-3.55	0	#NUM!	0.323
Bacteria	NA	NA	NA	NA	NA	OTU_2787	0.00244688	0.00306881	0.06	0.069	0.87	0.385	1	0.82	5.369	0.15	0.879	0.06	0.981
Bacteria	Firmicutes	Clostridia	Clostridiales	Lachnospiraceae	NA	OTU_2788	0.00187777	0.00268346	0.01	0.054	0.19	0.853	1	2.38	5.467	0.44	0.663	0.18	0.931
Bacteria	NA	NA	NA	NA	NA	OTU_2789	0.00276524	0.00362406	0	0.047	0	1	1	13.75	5.346	2.57	0.01	2	0.448
Bacteria	Bacteroidetes	Bacteroidia	Bacteroidales	Prevotellaceae	NA	OTU_279	0.0466172	0.0577755	0.02	0.058	0.34	0.73	1	8.4	3.171	2.65	0.008	2.1	0.448
Bacteria	Bacteroidetes	Bacteroidia	Bacteroidales	NA	NA	OTU_2790	0.00361656	0.00346216	0.01	0.046	0.22	0.828	1	-4.45	5.799	-0.77	0.443	0.35	0.847
Bacteria	Firmicutes	Clostridia	Clostridiales	NA	NA	OTU_2791	0.00284606	0.00364712	0.23	0.106	2.17	0.03	1	-5.41	5.898	-0.92	0.359	0.44	0.802
Bacteria	Bacteroidetes	NA	NA	NA	NA	OTU_2792	0.00327752	0.0142182	0.17	0.084	2.02	0.043	1	-13.98	5.328	-2.62	0.009	2.05	0.448
Bacteria	Bacteroidetes	NA	NA	NA	NA	OTU_2793	0.00350271	0.00436402	0.25	0.097	2.58	0.01	1	-8.08	5.089	-1.59	0.112	0.95	0.621
Bacteria	Firmicutes	Clostridia	Clostridiales	NA	NA	OTU_2794	0.00261615	0.00350609	0.24	0.108	2.22	0.027	1	7.47	6.121	1.22	0.223	0.65	0.734
Bacteria	Spirochaetes	Spirochaetia	Spirochaetales	Spirochaetaceae	NA	OTU_2795	0.00289282	0.00476868	0.15	0.084	1.79	0.075	1	4.09	5.037	0.81	0.418	0.38	0.836
Bacteria	Bacteroidetes	Bacteroidia	Bacteroidales	NA	NA	OTU_2797	0.00327009	0.00443947	0.12	0.082	1.46	0.144	1	-4.38	4.927	-0.89	0.374	0.43	0.812
Bacteria	Bacteroidetes	Bacteroidia	Bacteroidales	NA	NA	OTU_2799	0.00296747	0.00326119	0	0.072	0	1	1	3.75	6.455	0.58	0.561	0.25	0.896
Bacteria	Bacteroidetes	Bacteroidia	Bacteroidales	Prevotellaceae	Prevotella	OTU_28	0.445118	0.753667	0.07	0.068	1.03	0.304	1	3.32	2.085	1.59	0.111	0.95	0.62
Bacteria	Bacteroidetes	Bacteroidia	Bacteroidales	Prevotellaceae	Prevotella	OTU_280	0.0202511	0.029976	0.13	0.084	1.55	0.122	1	-5.69	3.746	-1.52	0.129	0.89	0.659
Bacteria	Bacteroidetes	Bacteroidia	Bacteroidales	Porphyromonadaceae	NA	OTU_2800	0.00195283	0.00279121	0.12	0.079	1.52	0.129	1	-7.84	5.884	-1.33	0.183	0.74	0.708
Bacteria	NA	NA	NA	NA	NA	OTU_2801	0.00273353	0.00389702	0.05	0.055	0.91	0.364	1	-5.62	5.035	-1.12	0.265	0.58	0.763
Bacteria	NA	NA	NA	NA	NA	OTU_2804	0.00372066	0.00414949	0	0.064	0	1	1	-3.42	5.952	-0.57	0.565	0.25	0.899
Bacteria	Spirochaetes	Spirochaetia	Spirochaetales	Spirochaetaceae	Treponema	OTU_2805	0.00310537	0.00551605	0.11	0.081	1.36	0.175	1	-9.08	5.096	-1.78	0.075	1.12	0.573
Bacteria	Firmicutes	Clostridia	Clostridiales	Ruminococcaceae	NA	OTU_2806	0.00438481	0.00756912	0.13	0.088	1.48	0.14	1	-6.01	4.495	-1.34	0.182	0.74	0.706
Bacteria	Bacteroidetes	Bacteroidia	Bacteroidales	Prevotellaceae	NA	OTU_2807	0.00365493	0.00952298	0.02	0.055	0.36	0.716	1	0.64	5.243	0.12	0.904	0.04	0.985
Bacteria	Firmicutes	Clostridia	Clostridiales	NA	NA	OTU_2808	0.0038605	0.00522669	0.1	0.078	1.28	0.2	1	-5.01	5.608	-0.89	0.372	0.43	0.809
Bacteria	Firmicutes	Clostridia	Clostridiales	Lachnospiraceae	NA	OTU_2809	0.00253893	0.00385747	0	0.045	0	1	1	-5.62	5.889	-0.96	0.34	0.47	0.793
Bacteria	Bacteroidetes	Bacteroidia	Bacteroidales	Prevotellaceae	Prevotella	OTU_281	0.0730669	0.0674713	0.18	0.094	1.91	0.056	1	-3.07	3.025	-1.01	0.311	0.51	0.781
Bacteria	Bacteroidetes	NA	NA	NA	NA	OTU_2811	0.00327661	0.00408892	0.02	0.056	0.36	0.721	1	-3.41	5.278	-0.65	0.518	0.29	0.88
Bacteria	Bacteroidetes	Bacteroidia	Bacteroidales	Prevotellaceae	Prevotella	OTU_2812	0.00328766	0.00292756	0.02	0.054	0.37	0.711	1	7.88	7.506	1.05	0.294	0.53	0.776
Bacteria	NA	NA	NA	NA	NA	OTU_2814	0.00226273	0.00381774	0	0.044	0	1	1	6.82	5.092	1.34	0.181	0.74	0.706
Bacteria	Bacteroidetes	Bacteroidia	Bacteroidales	Prevotellaceae	NA	OTU_2815	0.00268423	0.00525466	0.06	0.073	0.82	0.411	1	-3.91	4.723	-0.83	0.408	0.39	0.83
Bacteria	Bacteroidetes	Bacteroidia	Bacteroidales	Prevotellaceae	Prevotella	OTU_2817	0.00263861	0.00229938	0	0.054	0	1	1	22.83	7.41	3.08	0.002	2.7	0.383
Bacteria	Bacteroidetes	Bacteroidia	Bacteroidales	Prevotellaceae	Prevotella	OTU_2819	0.00296077	0.003466	0.1	0.077	1.3	0.194	1	1.92	6.14	0.31	0.755	0.12	0.953
Bacteria	Bacteroidetes	NA	NA	NA	NA	OTU_282	0.0732576	0.0467979	0.02	0.054	0.37	0.711	1	2.25	4.174	0.54	0.59	0.23	0.912
Bacteria	Firmicutes	Negativicutes	Selenomonadales	Acidaminococcaceae	Succiniclasticum	OTU_2820	0.00287124	0.0024337	0	0.072	0	1	1	-0.49	6.634	-0.07	0.941	0.03	0.993
Bacteria	Firmicutes	Clostridia	Clostridiales	NA	NA	OTU_2822	0.00302845	0.0029884	0	0.073	0	1	1	-4.47	6.119	-0.73	0.465	0.33	0.858
Bacteria	NA	NA	NA	NA	NA	OTU_2823	0.00257399	0.00205166	0	0.056	0	1	1	1.11	7.48	0.15	0.882	0.05	0.981
Bacteria	Firmicutes	Erysipelotrichia	Erysipelotrichales	Erysipelotrichaceae	Solobacterium	OTU_2824	0.0020687	0.00317034	0	0.053	0	1	1	7.16	4.933	1.45	0.147	0.83	0.675
Bacteria	NA	NA	NA	NA	NA	OTU_2825	0.00288334	0.00371464	0.09	0.086	1.05	0.296	1	-2.4	5.531	-0.44	0.664	0.18	0.931
Bacteria	NA	NA	NA	NA	NA	OTU_2826	0.00226304	0.00364633	0.01	0.047	0.21	0.832	1	3.64	4.853	0.75	0.453	0.34	0.85
Bacteria	Firmicutes	Clostridia	Clostridiales	Ruminococcaceae	NA	OTU_2827	0.00218035	0.0040358	0.04	0.057	0.7	0.483	1	8.24	6.027	1.37	0.172	0.76	0.698
Bacteria	Firmicutes	Clostridia	Clostridiales	NA	NA	OTU_2828	0.00358643	0.00534984	0.08	0.072	1.11	0.267	1	-15.54	4.52	-3.44	0.001	3	0.346
Bacteria	Bacteroidetes	Bacteroidia	Bacteroidales	Prevotellaceae	NA	OTU_2829	0.00177206	0.00302056	0.05	0.063	0.79	0.428	1	-9.06	6.126	-1.48	0.14	0.85	0.668
Bacteria	Bacteroidetes	Bacteroidia	Bacteroidales	NA	NA	OTU_283	0.0744166	0.0597997	0	0.063	0	1	1	0.21	4.581	0.04	0.964	0.02	0.997
Bacteria	Candidatus Saccharibacteria	Saccharibacteria_genera_incertae_sedis	Saccharibacteria_genera_incertae_sedis	Saccharibacteria_genera_incertae_sedis	Saccharibacteria_genera_incertae_sedis	OTU_2830	0.00386004	0.00495558	0.15	0.084	1.79	0.075	1	-0.43	4.459	-0.1	0.923	0.03	0.988
Bacteria	Bacteroidetes	Bacteroidia	Bacteroidales	NA	NA	OTU_2831	0.00325799	0.00437021	0.14	0.092	1.52	0.129	1	1.54	4.753	0.32	0.745	0.13	0.95
Bacteria	NA	NA	NA	NA	NA	OTU_2832	0.00343074	0.00491238	0	0.055	0	1	1	-7.69	4.611	-1.67	0.096	1.02	0.594
Bacteria	Firmicutes	Erysipelotrichia	Erysipelotrichales	Erysipelotrichaceae	NA	OTU_2833	0.00227054	0.00309669	0	0.071	0	1	1	10.03	5.987	1.68	0.094	1.03	0.593
Bacteria	Firmicutes	Clostridia	Clostridiales	Lachnospiraceae	NA	OTU_2834	0.00280521	0.00338412	0	0.051	0	1	1	1.45	5.731	0.25	0.8	0.1	0.961
Bacteria	Firmicutes	NA	NA	NA	NA	OTU_2835	0.00314158	0.00352346	0.11	0.074	1.49	0.138	1	-5.65	6.194	-0.91	0.362	0.44	0.806
Bacteria	Firmicutes	Clostridia	Clostridiales	Lachnospiraceae	NA	OTU_2836	0.00370362	0.00555473	0	0.066	0	1	1	-10.29	4.609	-2.23	0.026	1.59	0.516
Bacteria	Bacteroidetes	Bacteroidia	Bacteroidales	NA	NA	OTU_2837	0.00335563	0.00664657	0.14	0.087	1.61	0.108	1	-8.95	4.857	-1.84	0.066	1.18	0.573
Bacteria	NA	NA	NA	NA	NA	OTU_2838	0.00286157	0.00363884	0	0.053	0	1	1	3.31	6	0.55	0.582	0.24	0.911
[truncated: 2,091 more rows]

## Sheet: Supplementary table genus level
Supplemental table. Heritability estimates and effect of abundance CH4 g/day of rumen archaea and bacteria at genus taxa level
A FDR Benjamini, Y., and Hochberg, Y. (1995). Controlling the false discovery rate: a practical and powerful approach to multiple testing. Journal of the Royal Statistical Society Series B 57, 289–300.
*NA indicates Unclassified taxonomy
Domain	Phylum	Class	Order	Family	Genus	Mean relative abundance (%)	Standard deviation (%)	Heritability (h2)	Standard Error (h2)	T test statistic (h2)	Significance P value (h2)	AFDR controlled q value (h2)	Effect (β)	Standard Error (β)	T statistic (β)	Significance P value (β)	Negative log10 P value (β)	AFDR controlled q value (β)
Archaea	Euryarchaeota	Methanobacteria	Methanobacteriales	Methanobacteriaceae	NA	0.0007	8e-05	0	0.047	0	0.963	1	-4.49	7.88	-0.57	0.569	0.24	0.752
Archaea	Euryarchaeota	Thermoplasmata	E2	[Methanomassiliicoccaceae]	vadinCA11	34.501	21.417	0.07	0.068	1.03	0.335	0.863	-2.43	6.763	-0.36	0.719	0.14	0.841
Archaea	Euryarchaeota	Methanomicrobia	Methanosarcinales	Methanosarcinaceae	Methanimicrococcus	0.72602	1.652	0.18	0.104	1.73	0.08	0.703	0.94	3.47	0.27	0.787	0.1	0.863
Archaea	Euryarchaeota	Thermoplasmata	E2	[Methanomassiliicoccaceae]	NA	0.49564	1.99	0	0.057	0	1	1	2.44	3.64	0.67	0.503	0.3	0.728
Archaea	Euryarchaeota	Thermoplasmata	E2	[Methanomassiliicoccaceae]	NA	0.03177	0.123	0.08	0.075	1.07	0.291	0.863	4.08	5.509	0.74	0.46	0.34	0.698
Archaea	Euryarchaeota	Methanobacteria	Methanobacteriales	Methanobacteriaceae	NA	0.30484	0.347	0	0.048	0	0.968	1	5.53	3.567	1.55	0.122	0.92	0.44
Archaea	Euryarchaeota	Methanobacteria	Methanobacteriales	Methanobacteriaceae	Methanobrevibacter	55.8036	19.489	0.23	0.097	2.37	0.02	0.599	10.99	21.555	0.51	0.61	0.21	0.76
Archaea	Euryarchaeota	Methanobacteria	Methanobacteriales	Methanobacteriaceae	Methanosphaera	8.12198	5.166	0.18	0.093	1.94	0.055	0.703	24.83	12.173	2.04	0.042	1.38	0.325
Bacteria	Firmicutes	Clostridia	Clostridiales	Ruminococcaceae	NA	2.50608	1.217	0.07	0.064	1.09	0.272	0.863	-31.79	14.066	-2.26	0.024	1.62	0.285
Bacteria	Spirochaetes	Spirochaetes	Sphaerochaetales	Sphaerochaetaceae	Sphaerochaeta	0.0542	0.036	0.04	0.07	0.57	0.535	0.934	-30.24	10.252	-2.95	0.003	2.48	0.124
Bacteria	Firmicutes	Erysipelotrichi	Erysipelotrichales	Erysipelotrichaceae	RFN20	0.56742	0.272	0.07	0.086	0.81	0.388	0.863	-21.92	14.909	-1.47	0.142	0.85	0.44
Bacteria	Firmicutes	Clostridia	Clostridiales	NA	NA	0.33944	0.114	0	0.057	0	1	1	-20.65	17.802	-1.16	0.246	0.61	0.551
Bacteria	Actinobacteria	Coriobacteriia	Coriobacteriales	Coriobacteriaceae	NA	0.07016	0.052	0.15	0.097	1.55	0.116	0.703	-19.48	9.989	-1.95	0.052	1.29	0.336
Bacteria	Tenericutes	Mollicutes	Anaeroplasmatales	Anaeroplasmataceae	Anaeroplasma	0.66796	0.415	0.06	0.076	0.79	0.44	0.866	-19.14	9.718	-1.97	0.049	1.31	0.336
Bacteria	Proteobacteria	Alphaproteobacteria	NA	NA	NA	0.03452	0.033	0.16	0.086	1.86	0.066	0.703	-18.99	5.442	-3.49	0.001	3.29	0.077
Bacteria	Firmicutes	Clostridia	Clostridiales	[Mogibacteriaceae]	NA	0.33743	0.132	0.07	0.062	1.13	0.285	0.863	-18.04	15.034	-1.2	0.231	0.64	0.548
Bacteria	Bacteroidetes	Bacteroidia	Bacteroidales	BS11	NA	1.40982	1.134	0.11	0.071	1.55	0.111	0.703	-16.99	6.225	-2.73	0.006	2.19	0.145
Bacteria	Firmicutes	NA	NA	NA	NA	0.04802	0.023	0	0.05	0	1	1	-16.89	10.623	-1.59	0.112	0.95	0.427
Bacteria	Tenericutes	Mollicutes	NA	NA	NA	0.02513	0.016	0	0.053	0	1	1	-15.78	8.349	-1.89	0.059	1.23	0.336
Bacteria	Lentisphaerae	[Lentisphaeria]	Victivallales	Victivallaceae	NA	0.07986	0.102	0.2	0.096	2.08	0.036	0.703	-13.96	4.417	-3.16	0.002	2.78	0.083
Bacteria	Bacteroidetes	Bacteroidia	Bacteroidales	Bacteroidaceae	Bacteroides	0.01946	0.044	0.03	0.057	0.53	0.545	0.941	-13.59	6.151	-2.21	0.027	1.56	0.285
Bacteria	Fibrobacteres	Fibrobacteria	Fibrobacterales	Fibrobacteraceae	Fibrobacter	1.02923	0.722	0	0.052	0	1	1	-13.57	9.044	-1.5	0.134	0.87	0.44
Bacteria	Firmicutes	Clostridia	Clostridiales	Christensenellaceae	NA	0.17908	0.153	0.04	0.055	0.73	0.525	0.929	-13.21	7.637	-1.73	0.084	1.08	0.376
Bacteria	Tenericutes	Mollicutes	NA	NA	NA	0.00458	0.004	0.08	0.081	0.99	0.312	0.863	-13.13	5.886	-2.23	0.026	1.58	0.285
Bacteria	Lentisphaerae	[Lentisphaeria]	Z20	R4-45B	NA	0.01047	0.02	0.23	0.094	2.45	0.014	0.599	-12.66	3.837	-3.3	0.001	2.99	0.077
Bacteria	Chloroflexi	Anaerolineae	Anaerolineales	Anaerolinaceae	SHD-231	0.00779	0.009	0.05	0.066	0.76	0.42	0.866	-12.6	5.973	-2.11	0.035	1.45	0.315
Bacteria	Firmicutes	Clostridia	Clostridiales	Ruminococcaceae	Sporobacter	0.00966	0.013	0.17	0.086	1.98	0.046	0.703	-12.54	4.354	-2.88	0.004	2.39	0.124
Bacteria	Bacteroidetes	Bacteroidia	Bacteroidales	RF16	NA	1.53885	0.859	0.09	0.078	1.15	0.256	0.863	-12.43	11.201	-1.11	0.267	0.57	0.581
Bacteria	Firmicutes	Clostridia	Clostridiales	Lachnospiraceae	Anaerostipes	0.04092	0.048	0.1	0.068	1.47	0.147	0.703	-11.65	4.938	-2.36	0.019	1.73	0.285
Bacteria	Firmicutes	Clostridia	Clostridiales	NA	NA	2.78919	1.007	0.02	0.057	0.35	0.745	1	-11.63	17.617	-0.66	0.509	0.29	0.731
Bacteria	NA	NA	NA	NA	NA	0.34925	0.124	0	0.052	0	1	1	-11.52	18.878	-0.61	0.542	0.27	0.747
Bacteria	Proteobacteria	Alphaproteobacteria	Rickettsiales	NA	NA	0.00676	0.009	0.12	0.073	1.64	0.091	0.703	-11.49	4.226	-2.72	0.007	2.17	0.145
Bacteria	Firmicutes	Clostridia	Clostridiales	Lachnospiraceae	Butyrivibrio	1.15622	0.625	0.06	0.071	0.85	0.396	0.863	-10.98	12.765	-0.86	0.39	0.41	0.668
Bacteria	Firmicutes	Clostridia	Clostridiales	Ruminococcaceae	NA	0.12752	0.063	0	0.066	0	1	1	-10.84	13.388	-0.81	0.418	0.38	0.676
Bacteria	Firmicutes	Clostridia	Clostridiales	Lachnospiraceae	NA	2.838	1.098	0.03	0.063	0.48	0.637	0.998	-10.31	17.478	-0.59	0.555	0.26	0.747
Bacteria	Verrucomicrobia	Verruco-5	WCHB1-41	RFP12	NA	0.0403	0.073	0.12	0.082	1.46	0.133	0.703	-10.21	7.19	-1.42	0.156	0.81	0.465
Bacteria	Proteobacteria	Alphaproteobacteria	Rickettsiales	NA	NA	0.0814	0.07	0.14	0.086	1.63	0.1	0.703	-10.16	6.681	-1.52	0.129	0.89	0.44
Bacteria	Actinobacteria	Actinobacteria	Actinomycetales	Corynebacteriaceae	Corynebacterium	0.00121	0.01	0	0.078	0	1	1	-10.12	6.793	-1.49	0.137	0.86	0.44
Bacteria	Spirochaetes	Spirochaetes	NA	NA	NA	0.00069	0.001	0.15	0.093	1.61	0.119	0.703	-9.95	6.726	-1.48	0.139	0.86	0.44
Bacteria	Planctomycetes	Planctomycetia	Pirellulales	Pirellulaceae	NA	0.02751	0.024	0.1	0.067	1.49	0.128	0.703	-9.91	6.607	-1.5	0.134	0.87	0.44
Bacteria	Spirochaetes	Spirochaetes	Spirochaetales	Spirochaetaceae	NA	0.00552	0.009	0.25	0.093	2.69	0.008	0.599	-9.89	4.189	-2.36	0.019	1.73	0.285
Bacteria	Bacteroidetes	Bacteroidia	Bacteroidales	NA	NA	11.8081	3.741	0.02	0.05	0.4	0.736	1	-9.61	18.836	-0.51	0.61	0.21	0.76
Bacteria	Proteobacteria	Gammaproteobacteria	Aeromonadales	Succinivibrionaceae	NA	0.00388	0.009	0.05	0.062	0.81	0.466	0.874	-9.48	5.477	-1.73	0.084	1.08	0.376
Bacteria	Spirochaetes	MVP-15	PL-11B10	NA	NA	0.00327	0.009	0.11	0.08	1.38	0.149	0.703	-9.47	4.172	-2.27	0.023	1.63	0.285
Bacteria	Firmicutes	Erysipelotrichi	Erysipelotrichales	Erysipelotrichaceae	L7A_E11	0.03887	0.03	0.01	0.046	0.22	0.863	1	-9.13	9.043	-1.01	0.313	0.5	0.643
Bacteria	Firmicutes	Clostridia	Clostridiales	Dehalobacteriaceae	Dehalobacterium	0.00076	0.001	0	0.056	0	1	1	-9.11	6.603	-1.38	0.168	0.77	0.482
Bacteria	Verrucomicrobia	Opitutae	HA64	NA	NA	0.00975	0.018	0.12	0.086	1.4	0.153	0.703	-8.7	3.953	-2.2	0.028	1.55	0.285
Bacteria	WPS-2	NA	NA	NA	NA	0.03069	0.048	0.03	0.06	0.5	0.662	1	-8.62	4.143	-2.08	0.038	1.42	0.32
Bacteria	Tenericutes	Mollicutes	Anaeroplasmatales	Anaeroplasmataceae	NA	0.05574	0.058	0.18	0.103	1.75	0.075	0.703	-8.48	4.176	-2.03	0.043	1.37	0.325
Bacteria	Firmicutes	Bacilli	Lactobacillales	Streptococcaceae	Streptococcus	0.00121	0.002	0	0.063	0	1	1	-8.46	5.718	-1.48	0.139	0.86	0.44
Bacteria	Tenericutes	Mollicutes	Acholeplasmatales	NA	NA	0.02108	0.018	0.04	0.069	0.58	0.584	0.975	-8.43	5.172	-1.63	0.104	0.98	0.414
Bacteria	Firmicutes	Clostridia	Clostridiales	Lachnospiraceae	Moryella	0.12071	0.086	0.1	0.083	1.2	0.207	0.788	-7.92	8.333	-0.95	0.342	0.47	0.667
Bacteria	Bacteroidetes	Bacteroidia	Bacteroidales	Porphyromonadaceae	Paludibacter	0.014	0.012	0.25	0.102	2.45	0.015	0.599	-7.92	3.475	-2.28	0.023	1.64	0.285
Bacteria	Proteobacteria	Alphaproteobacteria	NA	NA	NA	0.05555	0.065	0.02	0.062	0.32	0.716	1	-7.48	5.936	-1.26	0.208	0.68	0.51
Bacteria	Bacteroidetes	Bacteroidia	Bacteroidales	[Paraprevotellaceae]	NA	0.11212	0.117	0.16	0.099	1.62	0.111	0.703	-7.44	4.565	-1.63	0.104	0.98	0.414
Bacteria	Proteobacteria	NA	NA	NA	NA	0.01947	0.018	0.19	0.092	2.07	0.042	0.703	-7.42	4.851	-1.53	0.126	0.9	0.44
Bacteria	Firmicutes	Clostridia	Clostridiales	Lachnospiraceae	Lachnospira	0.07216	0.108	0.06	0.064	0.94	0.39	0.863	-7.33	5.392	-1.36	0.174	0.76	0.482
Bacteria	Tenericutes	Mollicutes	Acholeplasmatales	Acholeplasmataceae	NA	0.0024	0.003	0.22	0.117	1.88	0.061	0.703	-6.61	4.893	-1.35	0.177	0.75	0.482
Bacteria	Tenericutes	RF3	ML615J-28	NA	NA	0.03201	0.026	0.03	0.065	0.46	0.6	0.98	-6.51	7.394	-0.88	0.379	0.42	0.668
Bacteria	Armatimonadetes	SJA-176	RB046	NA	NA	0.00948	0.008	0.06	0.061	0.98	0.33	0.863	-6.38	5.803	-1.1	0.272	0.57	0.582
Bacteria	Firmicutes	Erysipelotrichi	Erysipelotrichales	Erysipelotrichaceae	Asteroleplasma	0.06894	0.073	0	0.051	0	1	1	-6.24	7.8	-0.8	0.424	0.37	0.676
Bacteria	Firmicutes	Erysipelotrichi	Erysipelotrichales	Erysipelotrichaceae	p-75-a5	0.1485	0.098	0	0.051	0	1	1	-6.17	11.022	-0.56	0.576	0.24	0.754
Bacteria	Proteobacteria	Betaproteobacteria	Burkholderiales	Alcaligenaceae	Sutterella	0.05974	0.067	0.03	0.055	0.55	0.569	0.961	-6.12	6.873	-0.89	0.374	0.43	0.668
Bacteria	Proteobacteria	Betaproteobacteria	Burkholderiales	Comamonadaceae	Hylemonella	0.00621	0.005	0.07	0.079	0.89	0.375	0.863	-6.08	6.199	-0.98	0.327	0.48	0.664
Bacteria	Proteobacteria	Deltaproteobacteria	NA	NA	NA	0.01512	0.016	0.02	0.054	0.37	0.662	1	-5.18	4.016	-1.29	0.197	0.7	0.5
Bacteria	Firmicutes	Clostridia	Clostridiales	Lachnospiraceae	Blautia	0.02369	0.034	0.06	0.063	0.95	0.354	0.863	-5.08	5.343	-0.95	0.342	0.47	0.667
Bacteria	Proteobacteria	Betaproteobacteria	Burkholderiales	Comamonadaceae	Comamonas	0.00242	0.007	0.07	0.074	0.95	0.358	0.863	-5.06	5.499	-0.92	0.358	0.45	0.668
Bacteria	Actinobacteria	Coriobacteriia	Coriobacteriales	Coriobacteriaceae	Atopobium	0.00501	0.004	0	0.054	0	1	1	-5.02	6.271	-0.8	0.424	0.37	0.676
Bacteria	Elusimicrobia	Elusimicrobia	Elusimicrobiales	Elusimicrobiaceae	NA	0.02594	0.029	0.06	0.069	0.87	0.375	0.863	-4.94	4.752	-1.04	0.299	0.52	0.631
Bacteria	Proteobacteria	Betaproteobacteria	NA	NA	NA	0.00387	0.004	0.05	0.061	0.82	0.397	0.863	-4.74	5.386	-0.88	0.379	0.42	0.668
Bacteria	Bacteroidetes	Bacteroidia	Bacteroidales	[Paraprevotellaceae]	YRC22	1.99298	0.657	0.11	0.08	1.38	0.168	0.731	-4.65	17.878	-0.26	0.795	0.1	0.863
Bacteria	Firmicutes	Clostridia	Clostridiales	Ruminococcaceae	Clostridium	0.00178	0.003	0.01	0.046	0.22	0.906	1	-4.57	5.255	-0.87	0.385	0.42	0.668
Bacteria	LD1	NA	NA	NA	NA	0.00543	0.019	0.04	0.061	0.66	0.553	0.945	-4.52	5.083	-0.89	0.374	0.43	0.668
Bacteria	Actinobacteria	Coriobacteriia	Coriobacteriales	Coriobacteriaceae	NA	0.00221	0.002	0	0.054	0	1	1	-4.19	6.167	-0.68	0.497	0.3	0.726
Bacteria	Spirochaetes	Spirochaetes	Sphaerochaetales	Sphaerochaetaceae	wall-less	0.01013	0.013	0.2	0.101	1.98	0.051	0.703	-3.81	4.76	-0.8	0.424	0.37	0.676
Bacteria	Verrucomicrobia	Verruco-5	WCHB1-41	WCHB1-25	NA	0.02706	0.033	0.02	0.058	0.34	0.701	1	-3.59	7.486	-0.48	0.631	0.2	0.774
Bacteria	Proteobacteria	Gammaproteobacteria	NA	NA	NA	0.00112	0.002	0.08	0.071	1.13	0.265	0.863	-3.57	6.743	-0.53	0.596	0.22	0.76
Bacteria	Firmicutes	Clostridia	Clostridiales	Eubacteriaceae	Pseudoramibacter_Eubacterium	0.00175	0.008	0.02	0.057	0.35	0.727	1	-3.31	5.614	-0.59	0.555	0.26	0.747
Bacteria	Firmicutes	Erysipelotrichi	Erysipelotrichales	Erysipelotrichaceae	NA	0.00752	0.007	0	0.063	0	1	1	-3.18	4.971	-0.64	0.522	0.28	0.742
Bacteria	Actinobacteria	Coriobacteriia	Coriobacteriales	Coriobacteriaceae	Adlercreutzia	0.00077	0.001	0	0.053	0	1	1	-3.11	6.903	-0.45	0.653	0.19	0.781
Bacteria	Tenericutes	Mollicutes	Anaeroplasmatales	Anaeroplasmataceae	NA	0.02457	0.023	0.01	0.054	0.19	0.816	1	-2.81	4.608	-0.61	0.542	0.27	0.747
Bacteria	Elusimicrobia	Endomicrobia	NA	NA	NA	0.03865	0.063	0.21	0.097	2.16	0.027	0.694	-2.42	4.658	-0.52	0.603	0.22	0.76
Bacteria	Tenericutes	Mollicutes	RF39	NA	NA	2.03527	0.851	0	0.064	0	1	1	-1.82	12.987	-0.14	0.889	0.05	0.925
Bacteria	Firmicutes	Clostridia	Clostridiales	Lachnospiraceae	Syntrophococcus	0.00624	0.006	0.03	0.059	0.51	0.606	0.98	-1.48	5.474	-0.27	0.787	0.1	0.863
Bacteria	Bacteroidetes	Flavobacteriia	Flavobacteriales	[Weeksellaceae]	NA	0.00143	0.004	0.02	0.046	0.43	0.739	1	-1.45	5.586	-0.26	0.795	0.1	0.863
Bacteria	Verrucomicrobia	Verruco-5	NA	NA	NA	0.00191	0.003	0.07	0.062	1.13	0.294	0.863	-1.3	5.67	-0.23	0.818	0.09	0.876
Bacteria	Firmicutes	Clostridia	Clostridiales	Veillonellaceae	Anaerovibrio	0.09512	0.052	0.07	0.066	1.06	0.263	0.863	-1.13	6.292	-0.18	0.857	0.07	0.899
Bacteria	Verrucomicrobia	Verruco-5	WCHB1-41	NA	NA	0.00278	0.004	0.06	0.062	0.97	0.316	0.863	-1.02	5.658	-0.18	0.857	0.07	0.899
Bacteria	Firmicutes	Clostridia	Clostridiales	[Mogibacteriaceae]	Mogibacterium	0.01773	0.015	0.1	0.066	1.52	0.143	0.703	-0.92	9.241	-0.1	0.92	0.04	0.945
Bacteria	Proteobacteria	Gammaproteobacteria	Aeromonadales	Succinivibrionaceae	Ruminobacter	0.00616	0.034	0.08	0.077	1.04	0.309	0.863	-0.61	5.571	-0.11	0.912	0.04	0.943
Bacteria	Firmicutes	Clostridia	Clostridiales	Ruminococcaceae	Oscillospira	0.19015	0.168	0.07	0.069	1.01	0.293	0.863	-0.39	7.727	-0.05	0.96	0.02	0.973
Bacteria	Tenericutes	Mollicutes	Mycoplasmatales	Mycoplasmataceae	NA	0.04347	0.057	0.08	0.069	1.16	0.234	0.827	0.1	4.822	0.02	0.984	0.01	0.984
Bacteria	Firmicutes	Erysipelotrichi	Erysipelotrichales	Erysipelotrichaceae	Sharpea	0.30232	0.333	0.13	0.086	1.51	0.128	0.703	0.14	7.023	0.02	0.984	0.01	0.984
Bacteria	Firmicutes	Clostridia	Clostridiales	Lachnospiraceae	Roseburia	0.01067	0.033	0.06	0.064	0.94	0.329	0.863	0.25	4.214	0.06	0.952	0.02	0.971
Bacteria	Proteobacteria	Gammaproteobacteria	Cardiobacteriales	Cardiobacteriaceae	NA	0.00114	0.002	0.17	0.097	1.75	0.088	0.703	1.47	6.375	0.23	0.818	0.09	0.876
Bacteria	Firmicutes	Clostridia	Clostridiales	Lachnospiraceae	Pseudobutyrivibrio	0.11935	0.09	0.04	0.058	0.69	0.519	0.928	1.62	8.099	0.2	0.842	0.07	0.895
Bacteria	Synergistetes	Synergistia	Synergistales	Dethiosulfovibrionaceae	TG5	0.00118	0.001	0	0.06	0	1	1	1.66	5.935	0.28	0.78	0.11	0.863
Bacteria	Firmicutes	Clostridia	NA	NA	NA	0.007	0.007	0.02	0.054	0.37	0.695	1	2.09	5.493	0.38	0.704	0.15	0.83
Bacteria	Bacteroidetes	Bacteroidia	Bacteroidales	Bacteroidaceae	BF311	0.28285	0.165	0.06	0.079	0.76	0.427	0.866	2.65	10.189	0.26	0.795	0.1	0.863
Bacteria	Firmicutes	Erysipelotrichi	Erysipelotrichales	Erysipelotrichaceae	Bulleidia	0.13156	0.175	0.05	0.068	0.74	0.45	0.866	2.67	9.209	0.29	0.772	0.11	0.863
Bacteria	Firmicutes	Clostridia	Clostridiales	Veillonellaceae	Schwartzia	0.00271	0.003	0.05	0.065	0.77	0.442	0.866	2.73	6.077	0.45	0.653	0.19	0.781
Bacteria	Firmicutes	Clostridia	Clostridiales	Lachnospiraceae	Clostridium	0.02299	0.014	0	0.044	0	1	1	2.87	9.889	0.29	0.772	0.11	0.863
Bacteria	Bacteroidetes	NA	NA	NA	NA	0.1416	0.072	0	0.054	0	1	1	3.07	11.376	0.27	0.787	0.1	0.863
Bacteria	Proteobacteria	Deltaproteobacteria	GMD14H09	NA	NA	0.14763	0.087	0	0.046	0	1	1	3.18	6.77	0.47	0.638	0.19	0.776
Bacteria	Cyanobacteria	4C0d-2	YS2	NA	NA	0.36256	0.41	0.05	0.066	0.76	0.447	0.866	3.22	5.372	0.6	0.549	0.26	0.747
Bacteria	Proteobacteria	Deltaproteobacteria	Desulfovibrionales	Desulfovibrionaceae	NA	0.1761	0.154	0	0.076	0	1	1	3.37	6.243	0.54	0.589	0.23	0.76
Bacteria	Firmicutes	Clostridia	Clostridiales	Veillonellaceae	NA	0.00112	0.002	0	0.053	0	1	1	3.37	8.869	0.38	0.704	0.15	0.83
Bacteria	Firmicutes	Clostridia	Clostridiales	Christensenellaceae	NA	0.02746	0.026	0	0.054	0	1	1	3.75	5.428	0.69	0.49	0.31	0.726
Bacteria	Spirochaetes	Spirochaetes	Spirochaetales	Spirochaetaceae	NA	0.00178	0.002	0	0.06	0	1	1	3.77	7.691	0.49	0.624	0.2	0.771
Bacteria	Firmicutes	Clostridia	Clostridiales	Veillonellaceae	Succiniclasticum	2.80098	1.451	0.05	0.064	0.78	0.392	0.863	3.77	11.436	0.33	0.741	0.13	0.86
Bacteria	Firmicutes	Bacilli	Bacillales	Bacillaceae	Bacillus	0.0012	0.004	0.04	0.055	0.73	0.497	0.902	3.78	6.003	0.63	0.529	0.28	0.744
Bacteria	Proteobacteria	Gammaproteobacteria	Aeromonadales	Succinivibrionaceae	NA	0.3127	0.665	0.09	0.073	1.23	0.197	0.766	3.79	4.861	0.78	0.436	0.36	0.676
Bacteria	Proteobacteria	Alphaproteobacteria	Rhodospirillales	Acetobacteraceae	Acetobacter	0.03307	0.056	0.05	0.066	0.76	0.424	0.866	3.91	4.828	0.81	0.418	0.38	0.676
Bacteria	Synergistetes	Synergistia	Synergistales	Dethiosulfovibrionaceae	Pyramidobacter	0.05388	0.036	0.04	0.061	0.66	0.499	0.902	3.95	7.749	0.51	0.61	0.21	0.76
Bacteria	Firmicutes	Clostridia	Clostridiales	Lachnospiraceae	Oribacterium	0.01893	0.025	0	0.048	0	0.922	1	4.18	4.102	1.02	0.308	0.51	0.641
Bacteria	Firmicutes	Clostridia	Clostridiales	Veillonellaceae	Selenomonas	0.15084	0.111	0.07	0.067	1.04	0.323	0.863	4.8	6.15	0.78	0.436	0.36	0.676
Bacteria	Proteobacteria	Gammaproteobacteria	Aeromonadales	Succinivibrionaceae	Succinivibrio	0.00195	0.004	0	0.058	0	1	1	4.94	5.492	0.9	0.368	0.43	0.668
Bacteria	Proteobacteria	Deltaproteobacteria	Desulfovibrionales	Desulfovibrionaceae	Desulfovibrio	0.0119	0.011	0	0.053	0	1	1	5.35	7.035	0.76	0.447	0.35	0.687
Bacteria	Firmicutes	Clostridia	Clostridiales	Veillonellaceae	Dialister	0.02562	0.074	0.06	0.066	0.91	0.354	0.863	5.39	2.793	1.93	0.054	1.27	0.336
Bacteria	Firmicutes	Erysipelotrichi	Erysipelotrichales	Erysipelotrichaceae	[Eubacterium]	0.00109	0.002	0.08	0.071	1.13	0.23	0.827	5.45	6.411	0.85	0.396	0.4	0.668
Bacteria	Firmicutes	Clostridia	Clostridiales	Veillonellaceae	Acidaminococcus	0.0243	0.06	0.13	0.083	1.57	0.107	0.703	5.93	3.296	1.8	0.072	1.14	0.354
Bacteria	SR1	NA	NA	NA	NA	1.61017	0.84	0	0.068	0	1	1	6.31	9.273	0.68	0.497	0.3	0.726
Bacteria	Proteobacteria	Alphaproteobacteria	RF32	NA	NA	0.21331	0.175	0.06	0.06	1	0.359	0.863	6.45	6.716	0.96	0.337	0.47	0.667
Bacteria	Cyanobacteria	Chloroplast	Streptophyta	NA	NA	0.00352	0.008	0	0.047	0	0.974	1	6.5	4.852	1.34	0.181	0.74	0.482
Bacteria	Bacteroidetes	Sphingobacteriia	Sphingobacteriales	Sphingobacteriaceae	Sphingobacterium	0.00319	0.006	0.05	0.061	0.82	0.444	0.866	6.51	5.127	1.27	0.204	0.69	0.51
Bacteria	Proteobacteria	Betaproteobacteria	Neisseriales	Neisseriaceae	NA	0.00556	0.006	0.03	0.059	0.51	0.602	0.98	6.56	5.609	1.17	0.242	0.62	0.551
Bacteria	GN02	BD1-5	NA	NA	NA	0.0176	0.013	0.08	0.079	1.01	0.285	0.863	6.64	7.72	0.86	0.39	0.41	0.668
Bacteria	Bacteroidetes	Bacteroidia	Bacteroidales	Prevotellaceae	NA	0.07774	0.04	0.02	0.054	0.37	0.685	1	6.94	8.893	0.78	0.436	0.36	0.676
Bacteria	Firmicutes	Bacilli	Lactobacillales	Lactobacillaceae	Lactobacillus	0.02575	0.061	0.03	0.054	0.56	0.618	0.989	7.44	5.431	1.37	0.171	0.77	0.482
Bacteria	Firmicutes	Erysipelotrichi	Erysipelotrichales	Erysipelotrichaceae	NA	0.01294	0.011	0.01	0.054	0.19	0.843	1	7.5	6.196	1.21	0.227	0.64	0.547
Bacteria	Firmicutes	Clostridia	Clostridiales	Eubacteriaceae	Anaerofustis	0.00146	0.004	0.05	0.064	0.78	0.437	0.866	7.73	5.989	1.29	0.197	0.7	0.5
Bacteria	Bacteroidetes	Bacteroidia	Bacteroidales	p-2534-18B5	NA	0.06143	0.262	0.1	0.08	1.25	0.196	0.766	8.64	4.018	2.15	0.032	1.5	0.303
Bacteria	Bacteroidetes	Bacteroidia	Bacteroidales	Prevotellaceae	NA	0.81366	0.43	0	0.051	0	1	1	8.98	10.2	0.88	0.379	0.42	0.668
Bacteria	Proteobacteria	Gammaproteobacteria	Xanthomonadales	Xanthomonadaceae	NA	0.00212	0.004	0.12	0.088	1.36	0.179	0.746	9.08	5.64	1.61	0.108	0.97	0.42
Bacteria	Fusobacteria	Fusobacteriia	Fusobacteriales	Fusobacteriaceae	Fusobacterium	0.00449	0.044	0	0.053	0	1	1	9.5	5.051	1.88	0.061	1.22	0.336
Bacteria	Spirochaetes	Spirochaetes	Spirochaetales	Spirochaetaceae	Treponema	1.07091	0.493	0	0.051	0	1	1	9.7	13.855	0.7	0.484	0.32	0.726
Bacteria	Firmicutes	Clostridia	Clostridiales	Veillonellaceae	Mitsuokella	0.00847	0.045	0	0.054	0	1	1	10.13	5.625	1.8	0.072	1.14	0.354
Bacteria	Bacteroidetes	Bacteroidia	Bacteroidales	[Paraprevotellaceae]	CF231	2.02701	0.643	0.09	0.067	1.34	0.182	0.746	10.18	17.851	0.57	0.569	0.24	0.752
Bacteria	Firmicutes	Clostridia	Clostridiales	Lachnospiraceae	Shuttleworthia	0.27345	0.269	0.16	0.09	1.78	0.074	0.703	11.83	6.194	1.91	0.057	1.25	0.336
Bacteria	Proteobacteria	Deltaproteobacteria	Desulfobacterales	Desulfobulbaceae	Desulfobulbus	0.00749	0.006	0	0.062	0	1	1	12.1	6.799	1.78	0.075	1.12	0.359
Bacteria	Firmicutes	Clostridia	Clostridiales	Lachnospiraceae	NA	0.5096	0.294	0.03	0.064	0.47	0.628	0.994	12.48	14.679	0.85	0.396	0.4	0.668
Bacteria	Firmicutes	Clostridia	Clostridiales	Lachnospiraceae	Coprococcus	0.57519	0.322	0	0.049	0	1	1	14.4	12.417	1.16	0.246	0.61	0.551
Bacteria	Proteobacteria	Epsilonproteobacteria	Campylobacterales	Campylobacteraceae	Campylobacter	0.02546	0.016	0.13	0.087	1.49	0.149	0.703	15.71	9.186	1.71	0.088	1.06	0.381
Bacteria	TM7	TM7-3	CW040	F16	NA	0.8076	0.306	0.22	0.094	2.34	0.018	0.599	17.29	15.573	1.11	0.267	0.57	0.581
Bacteria	Firmicutes	Clostridia	Clostridiales	Ruminococcaceae	Ruminococcus	1.46769	0.864	0	0.052	0	1	1	17.76	12.778	1.39	0.165	0.78	0.482
Bacteria	Firmicutes	Clostridia	Clostridiales	Veillonellaceae	NA	0.06127	0.042	0.08	0.069	1.16	0.229	0.827	17.98	9.269	1.94	0.053	1.28	0.336
Bacteria	Firmicutes	Clostridia	Clostridiales	Clostridiaceae	Clostridium	0.10172	0.049	0.04	0.059	0.68	0.459	0.872	20.73	12.264	1.69	0.091	1.04	0.386
Bacteria	Bacteroidetes	Bacteroidia	Bacteroidales	[Paraprevotellaceae]	[Prevotella]	0.07	0.036	0.15	0.086	1.74	0.073	0.703	22.26	11.906	1.87	0.062	1.21	0.336
Bacteria	Bacteroidetes	Bacteroidia	Bacteroidales	S24-7	NA	3.49189	1.634	0.01	0.055	0.18	0.837	1	26.28	14.282	1.84	0.066	1.18	0.347
Bacteria	Bacteroidetes	Bacteroidia	Bacteroidales	Prevotellaceae	Prevotella	45.6466	9.953	0.04	0.056	0.71	0.48	0.891	30.41	25.991	1.17	0.242	0.62	0.551
Bacteria	Bacteroidetes	Bacteroidia	Bacteroidales	[Paraprevotellaceae]	NA	1.08341	0.251	0.02	0.06	0.33	0.794	1	30.84	23.361	1.32	0.187	0.73	0.491
Bacteria	Bacteroidetes	Bacteroidia	Bacteroidales	NA	NA	0.97851	0.198	0.12	0.085	1.41	0.157	0.703	38.77	26.927	1.44	0.15	0.82	0.457

## Sheet: Supplementary table family leve
Supplemental table. Heritability estimates and effect of abundance on CH4 g/day of rumen archaea and bacteria at family taxa level
A FDR Benjamini, Y., and Hochberg, Y. (1995). Controlling the false discovery rate: a practical and powerful approach to multiple testing. Journal of the Royal Statistical Society Series B 57, 289–300.
*NA indicates Unclassified taxonomy
Kingdom	Phylum	Class	Order	Family	Mean relative abundance (%)	Standard deviation (%)	Heritability (h2)	Standard Error (h2)	T test statistic (h2)	Significance P value (h2)	AFDR controlled q value (h2)	Effect (β)	Standard Error (β)	T statistic (β)	Significance P value (β)	Negative log10 P value (β)	AFDR controlled q value (β)
Archaea	Euryarchaeota	Halobacteria	Halobacteriales	Halobacteriaceae	0.0105312	0.0249799	0	0.052	0.01	0.996	0.996	84.6	83.247	1.02	0.31	0.51	0.792
Archaea	Euryarchaeota	Methanobacteria	Methanobacteriales	Methanobacteriaceae	64.2319	22.4977	0.18	0.089	2.06	0.04	0.079	0.08	0.154	0.5	0.615	0.21	0.792
Archaea	Euryarchaeota	Methanomicrobia	Methanosarcinales	Methanosarcinaceae	0.726125	1.6529	0.07	0.069	1.07	0.285	0.38	0.58	2.198	0.26	0.792	0.1	0.792
Archaea	Euryarchaeota	Thermoplasmata	E2	[Methanomassiliicoccaceae]	35.0284	22.0999	0.2	0.091	2.22	0.027	0.079	-0.08	0.155	-0.53	0.598	0.22	0.792
Bacteria	Bacteroidetes	Bacteroidia	Bacteroidales	[Paraprevotellaceae]	5.33907	1.21562	0.17	0.088	1.89	0.059	0.389	1.06	2.15	0.49	0.621	0.21	0.673
Bacteria	Bacteroidetes	Bacteroidia	Bacteroidales	BS11	1.44854	1.13933	0.13	0.073	1.71	0.088	0.389	6.34	2.283	2.78	0.006	2.22	0.073
Bacteria	Bacteroidetes	Bacteroidia	Bacteroidales	Prevotellaceae	46.7013	10.4113	0.07	0.063	1.03	0.305	0.88	-0.08	0.244	-0.35	0.728	0.14	0.728
Bacteria	Bacteroidetes	Bacteroidia	Bacteroidales	RF16	1.51676	0.85556	0.15	0.086	1.7	0.09	0.389	2.51	3.032	0.83	0.408	0.39	0.53
Bacteria	Bacteroidetes	Bacteroidia	Bacteroidales	S24-7	3.61985	1.60369	0.02	0.056	0.3	0.766	0.996	-2.65	1.689	-1.57	0.118	0.93	0.44
Bacteria	Bacteroidetes	Bacteroidia	Bacteroidales	Unclassified	0.981321	0.192821	0.03	0.06	0.56	0.578	0.945	0.27	0.534	0.5	0.616	0.21	0.673
Bacteria	Fibrobacteres	Fibrobacteria	Fibrobacterales	Fibrobacteraceae	0.943429	0.649468	0	0.06	0	1	1	5.32	3.966	1.34	0.18	0.74	0.44
Bacteria	Firmicutes	Clostridia	Clostridiales	Lachnospiraceae	5.59688	1.94763	0.04	0.075	0.57	0.57	0.945	-1.52	1.291	-1.18	0.238	0.62	0.44
Bacteria	Firmicutes	Clostridia	Clostridiales	Ruminococcaceae	4.34937	1.83792	0.03	0.052	0.55	0.582	0.945	1.16	1.336	0.87	0.384	0.42	0.53
Bacteria	Firmicutes	Clostridia	Clostridiales	Veillonellaceae	3.36512	1.4917	0.02	0.054	0.38	0.704	0.996	-2.01	1.669	-1.21	0.229	0.64	0.44
Bacteria	Firmicutes	Erysipelotrichi	Erysipelotrichales	Erysipelotrichaceae	1.28223	0.525554	0.08	0.086	0.96	0.338	0.88	5.31	4.63	1.15	0.252	0.6	0.44
Bacteria	Spirochaetes	Spirochaetes	Spirochaetales	Spirochaetaceae	1.06943	0.478949	0	0.055	0	1	1	-5.9	5.351	-1.1	0.271	0.57	0.44
Bacteria	Tenericutes	Mollicutes	Anaeroplasmatales	Anaeroplasmataceae	0.744764	0.465265	0	0.051	0	1	1	7.92	5.567	1.42	0.155	0.81	0.44
