# Supplementary material for: Host genetics and the rumen microbiome jointly associate with methane emissions in dairy cows
Source: PLoS Genet. 2018 Oct 12;14(10):e1007580. doi: 10.1371/journal.pgen.1007580 (PMC6200390; doi:10.1371/journal.pgen.1007580)
Supplement: S2 Table — (TXT) [file pgen.1007580.s005.txt]

sample_id OTU_1b OTU_2b OTU_3b OTU_4b OTU_5b OTU_6b OTU_7b OTU_8b OTU_9b OTU_10b OTU_11b OTU_12b OTU_13b OTU_14b OTU_15b OTU_16b OTU_17b OTU_18b OTU_19b OTU_20b OTU_21b OTU_22b OTU_23b OTU_24b OTU_25b OTU_26b OTU_27b OTU_28b OTU_29b OTU_30b OTU_31b OTU_32b OTU_33b OTU_34b OTU_35b OTU_36b OTU_37b OTU_38b OTU_39b OTU_40b OTU_41b OTU_42b OTU_43b OTU_44b OTU_45b OTU_46b OTU_47b OTU_48b OTU_49b OTU_50b OTU_51b OTU_52b OTU_53b OTU_54b OTU_55b OTU_56b OTU_57b OTU_59b OTU_60b OTU_61b OTU_62b OTU_63b OTU_64b OTU_65b OTU_66b OTU_67b OTU_68b OTU_69b OTU_70b OTU_71b OTU_72b OTU_73b OTU_74b OTU_75b OTU_76b OTU_77b OTU_78b OTU_79b OTU_80b OTU_81b OTU_82b OTU_83b OTU_84b OTU_85b OTU_86b OTU_87b OTU_88b OTU_89b OTU_90b OTU_91b OTU_92b OTU_93b OTU_94b OTU_95b OTU_96b OTU_97b OTU_98b OTU_99b OTU_100b OTU_101b OTU_102b OTU_103b OTU_104b OTU_105b OTU_106b OTU_107b OTU_108b OTU_109b OTU_110b OTU_111b OTU_112b OTU_113b OTU_114b OTU_115b OTU_116b OTU_117b OTU_118b OTU_119b OTU_120b OTU_121b OTU_122b OTU_123b OTU_124b OTU_125b OTU_126b OTU_127b OTU_128b OTU_129b OTU_130b OTU_131b OTU_132b OTU_133b OTU_134b OTU_135b OTU_136b OTU_137b OTU_138b OTU_139b OTU_140b OTU_141b OTU_142b OTU_143b OTU_144b OTU_145b OTU_146b OTU_147b OTU_148b OTU_149b OTU_150b OTU_151b OTU_152b OTU_153b OTU_154b OTU_155b OTU_156b OTU_157b OTU_158b OTU_159b OTU_160b OTU_161b OTU_162b OTU_163b OTU_164b OTU_165b OTU_166b OTU_167b OTU_168b OTU_169b OTU_170b OTU_171b OTU_172b OTU_173b OTU_174b OTU_175b OTU_176b OTU_177b OTU_178b OTU_179b OTU_180b OTU_181b OTU_182b OTU_183b OTU_184b OTU_185b OTU_186b OTU_187b OTU_188b OTU_189b OTU_190b OTU_191b OTU_192b OTU_193b OTU_195b OTU_196b OTU_197b OTU_198b OTU_199b OTU_200b OTU_201b OTU_202b OTU_203b OTU_204b OTU_205b OTU_206b OTU_207b OTU_208b OTU_209b OTU_210b OTU_211b OTU_212b OTU_213b OTU_214b OTU_215b OTU_216b OTU_217b OTU_218b OTU_219b OTU_220b OTU_221b OTU_222b OTU_223b OTU_224b OTU_225b OTU_226b OTU_227b OTU_228b OTU_229b OTU_230b OTU_231b OTU_232b OTU_233b OTU_234b OTU_235b OTU_236b OTU_237b OTU_238b OTU_239b OTU_240b OTU_241b OTU_242b OTU_243b OTU_244b OTU_245b OTU_246b OTU_247b OTU_248b OTU_249b OTU_250b OTU_251b OTU_252b OTU_253b OTU_254b OTU_255b OTU_256b OTU_257b OTU_258b OTU_259b OTU_260b OTU_261b OTU_262b OTU_263b OTU_264b OTU_265b OTU_266b OTU_267b OTU_268b OTU_269b OTU_270b OTU_271b OTU_272b OTU_273b OTU_274b OTU_275b OTU_276b OTU_277b OTU_278b OTU_279b OTU_280b OTU_281b OTU_282b OTU_283b OTU_284b OTU_285b OTU_286b OTU_287b OTU_288b OTU_289b OTU_290b OTU_291b OTU_292b OTU_293b OTU_294b OTU_295b OTU_296b OTU_297b OTU_298b OTU_299b OTU_300b OTU_301b OTU_302b OTU_303b OTU_304b OTU_305b OTU_306b OTU_307b OTU_308b OTU_309b OTU_310b OTU_311b OTU_312b OTU_313b OTU_314b OTU_315b OTU_316b OTU_317b OTU_318b OTU_319b OTU_320b OTU_321b OTU_322b OTU_323b OTU_324b OTU_325b OTU_326b OTU_327b OTU_328b OTU_329b OTU_330b OTU_331b OTU_332b OTU_333b OTU_334b OTU_335b OTU_336b OTU_337b OTU_338b OTU_339b OTU_340b OTU_341b OTU_342b OTU_343b OTU_344b OTU_345b OTU_346b OTU_347b OTU_348b OTU_349b OTU_350b OTU_351b OTU_352b OTU_353b OTU_354b OTU_355b OTU_356b OTU_357b OTU_358b OTU_359b OTU_360b OTU_361b OTU_362b OTU_363b OTU_364b OTU_365b OTU_366b OTU_367b OTU_368b OTU_369b OTU_370b OTU_371b OTU_372b OTU_373b OTU_374b OTU_375b OTU_376b OTU_377b OTU_378b OTU_379b OTU_380b OTU_381b OTU_382b OTU_383b OTU_384b OTU_385b OTU_386b OTU_387b OTU_388b OTU_389b OTU_390b OTU_391b OTU_392b OTU_393b OTU_394b OTU_395b OTU_396b OTU_397b OTU_398b OTU_399b OTU_400b OTU_401b OTU_402b OTU_403b OTU_404b OTU_405b OTU_406b OTU_407b OTU_408b OTU_409b OTU_410b OTU_411b OTU_412b OTU_414b OTU_415b OTU_416b OTU_417b OTU_418b OTU_419b OTU_420b OTU_421b OTU_423b OTU_424b OTU_425b OTU_426b OTU_427b OTU_428b OTU_429b OTU_430b OTU_431b OTU_432b OTU_433b OTU_434b OTU_435b OTU_436b OTU_437b OTU_438b OTU_439b OTU_440b OTU_441b OTU_442b OTU_443b OTU_444b OTU_445b OTU_446b OTU_447b OTU_448b OTU_449b OTU_450b OTU_451b OTU_452b OTU_453b OTU_454b OTU_455b OTU_456b OTU_457b OTU_458b OTU_459b OTU_460b OTU_461b OTU_462b OTU_463b OTU_464b OTU_465b OTU_466b OTU_467b OTU_468b OTU_469b OTU_470b OTU_471b OTU_473b OTU_474b OTU_475b OTU_476b OTU_477b OTU_478b OTU_479b OTU_480b OTU_481b OTU_482b OTU_483b OTU_484b OTU_485b OTU_486b OTU_487b OTU_488b OTU_489b OTU_490b OTU_491b OTU_492b OTU_493b OTU_494b OTU_495b OTU_496b OTU_497b OTU_498b OTU_499b OTU_500b OTU_501b OTU_502b OTU_503b OTU_504b OTU_505b OTU_506b OTU_507b OTU_508b OTU_509b OTU_510b OTU_511b OTU_512b OTU_513b OTU_515b OTU_516b OTU_517b OTU_518b OTU_519b OTU_520b OTU_521b OTU_522b OTU_523b OTU_524b OTU_525b OTU_526b OTU_527b OTU_528b OTU_530b OTU_531b OTU_532b OTU_533b OTU_534b OTU_535b OTU_536b OTU_537b OTU_538b OTU_539b OTU_540b OTU_541b OTU_543b OTU_544b OTU_545b OTU_546b OTU_547b OTU_548b OTU_549b OTU_550b OTU_551b OTU_552b OTU_553b OTU_554b OTU_555b OTU_557b OTU_558b OTU_559b OTU_560b OTU_561b OTU_562b OTU_563b OTU_564b OTU_565b OTU_566b OTU_567b OTU_569b OTU_570b OTU_571b OTU_572b OTU_573b OTU_574b OTU_575b OTU_576b OTU_577b OTU_578b OTU_579b OTU_580b OTU_581b OTU_582b OTU_583b OTU_584b OTU_585b OTU_586b OTU_587b OTU_588b OTU_589b OTU_590b OTU_591b OTU_592b OTU_594b OTU_595b OTU_596b OTU_597b OTU_598b OTU_599b OTU_600b OTU_601b OTU_602b OTU_603b OTU_604b OTU_606b OTU_607b OTU_608b OTU_609b OTU_610b OTU_611b OTU_612b OTU_613b OTU_614b OTU_615b OTU_617b OTU_618b OTU_619b OTU_620b OTU_621b OTU_622b OTU_623b OTU_624b OTU_625b OTU_626b OTU_627b OTU_628b OTU_629b OTU_630b OTU_631b OTU_632b OTU_633b OTU_634b OTU_635b OTU_636b OTU_637b OTU_638b OTU_639b OTU_640b OTU_641b OTU_642b OTU_643b OTU_644b OTU_645b OTU_646b OTU_647b OTU_648b OTU_649b OTU_650b OTU_651b OTU_652b OTU_653b OTU_654b OTU_655b OTU_656b OTU_657b OTU_658b OTU_659b OTU_660b OTU_661b OTU_662b OTU_663b OTU_664b OTU_665b OTU_666b OTU_667b OTU_668b OTU_669b OTU_670b OTU_671b OTU_672b OTU_673b OTU_674b OTU_675b OTU_676b OTU_677b OTU_678b OTU_679b OTU_680b OTU_681b OTU_682b OTU_684b OTU_685b OTU_686b OTU_687b OTU_688b OTU_689b OTU_690b OTU_691b OTU_692b OTU_693b OTU_694b OTU_695b OTU_696b OTU_697b OTU_698b OTU_699b OTU_701b OTU_702b OTU_703b OTU_704b OTU_705b OTU_706b OTU_707b OTU_708b OTU_709b OTU_710b OTU_711b OTU_712b OTU_713b OTU_714b OTU_715b OTU_716b OTU_717b OTU_718b OTU_719b OTU_720b OTU_721b OTU_722b OTU_723b OTU_724b OTU_725b OTU_726b OTU_727b OTU_728b OTU_729b OTU_730b OTU_731b OTU_732b OTU_733b OTU_734b OTU_735b OTU_736b OTU_737b OTU_738b OTU_739b OTU_740b OTU_741b OTU_743b OTU_744b OTU_745b OTU_747b OTU_748b OTU_749b OTU_750b OTU_751b OTU_752b OTU_753b OTU_755b OTU_756b OTU_757b OTU_758b OTU_759b OTU_760b OTU_761b OTU_762b OTU_763b OTU_764b OTU_765b OTU_766b OTU_767b OTU_768b OTU_769b OTU_770b OTU_774b OTU_775b OTU_776b OTU_777b OTU_778b OTU_779b OTU_780b OTU_781b OTU_782b OTU_783b OTU_784b OTU_785b OTU_786b OTU_787b OTU_788b OTU_789b OTU_790b OTU_791b OTU_792b OTU_793b OTU_794b OTU_795b OTU_796b OTU_797b OTU_798b OTU_799b OTU_800b OTU_802b OTU_804b OTU_805b OTU_807b OTU_808b OTU_809b OTU_810b OTU_811b OTU_813b OTU_814b OTU_815b OTU_816b OTU_817b OTU_818b OTU_819b OTU_820b OTU_821b OTU_822b OTU_823b OTU_824b OTU_825b OTU_826b OTU_827b OTU_828b OTU_829b OTU_830b OTU_831b OTU_832b OTU_833b OTU_835b OTU_836b OTU_837b OTU_838b OTU_839b OTU_840b OTU_841b OTU_842b OTU_843b OTU_844b OTU_845b OTU_846b OTU_847b OTU_848b OTU_849b OTU_850b OTU_851b OTU_852b OTU_853b OTU_854b OTU_855b OTU_856b OTU_858b OTU_859b OTU_860b OTU_861b OTU_862b OTU_863b OTU_864b OTU_865b OTU_866b OTU_867b OTU_869b OTU_870b OTU_871b OTU_872b OTU_873b OTU_874b OTU_875b OTU_876b OTU_877b OTU_878b OTU_879b OTU_880b OTU_881b OTU_882b OTU_883b OTU_884b OTU_885b OTU_886b OTU_887b OTU_888b OTU_889b OTU_890b OTU_891b OTU_892b OTU_893b OTU_894b OTU_895b OTU_896b OTU_897b OTU_898b OTU_899b OTU_900b OTU_901b OTU_902b OTU_903b OTU_904b OTU_905b OTU_906b OTU_907b OTU_908b OTU_909b OTU_910b OTU_911b OTU_912b OTU_913b OTU_914b OTU_915b OTU_916b OTU_917b OTU_918b OTU_919b OTU_920b OTU_921b OTU_922b OTU_923b OTU_924b OTU_925b OTU_926b OTU_927b OTU_928b OTU_929b OTU_930b OTU_931b OTU_932b OTU_934b OTU_935b OTU_936b OTU_938b OTU_939b OTU_941b OTU_942b OTU_943b OTU_944b OTU_945b OTU_946b OTU_947b OTU_948b OTU_949b OTU_950b OTU_951b OTU_952b OTU_953b OTU_954b OTU_955b OTU_956b OTU_958b OTU_959b OTU_960b OTU_961b OTU_962b OTU_963b OTU_964b OTU_965b OTU_966b OTU_967b OTU_968b OTU_969b OTU_970b OTU_971b OTU_972b OTU_973b OTU_974b OTU_975b OTU_976b OTU_977b OTU_978b OTU_979b OTU_980b OTU_981b OTU_982b OTU_983b OTU_984b OTU_985b OTU_986b OTU_987b OTU_988b OTU_989b OTU_990b OTU_991b OTU_992b OTU_993b OTU_994b OTU_995b OTU_996b OTU_997b OTU_998b OTU_999b OTU_1000b OTU_1001b OTU_1002b OTU_1003b OTU_1004b OTU_1005b OTU_1006b OTU_1007b OTU_1008b OTU_1009b OTU_1010b OTU_1011b OTU_1012b OTU_1013b OTU_1014b OTU_1015b OTU_1016b OTU_1017b OTU_1018b OTU_1019b OTU_1020b OTU_1021b OTU_1022b OTU_1023b OTU_1024b OTU_1025b OTU_1026b OTU_1027b OTU_1028b OTU_1029b OTU_1030b OTU_1031b OTU_1032b OTU_1033b OTU_1034b OTU_1035b OTU_1036b OTU_1037b OTU_1038b OTU_1039b OTU_1041b OTU_1042b OTU_1043b OTU_1044b OTU_1045b OTU_1046b OTU_1047b OTU_1048b OTU_1049b OTU_1050b OTU_1052b OTU_1053b OTU_1054b OTU_1055b OTU_1056b OTU_1057b OTU_1059b OTU_1060b OTU_1061b OTU_1062b OTU_1063b OTU_1064b OTU_1065b OTU_1066b OTU_1067b OTU_1068b OTU_1070b OTU_1071b OTU_1072b OTU_1073b OTU_1074b OTU_1075b OTU_1076b OTU_1077b OTU_1078b OTU_1079b OTU_1080b OTU_1081b OTU_1082b OTU_1083b OTU_1085b OTU_1086b OTU_1087b OTU_1088b OTU_1089b OTU_1090b OTU_1091b OTU_1092b OTU_1093b OTU_1094b OTU_1095b OTU_1096b OTU_1097b OTU_1098b OTU_1099b OTU_1100b OTU_1101b OTU_1102b OTU_1103b OTU_1104b OTU_1105b OTU_1107b OTU_1108b OTU_1109b OTU_1110b OTU_1111b OTU_1112b OTU_1113b OTU_1114b OTU_1115b OTU_1116b OTU_1117b OTU_1118b OTU_1119b OTU_1120b OTU_1121b OTU_1122b OTU_1123b OTU_1124b OTU_1126b OTU_1127b OTU_1128b OTU_1130b OTU_1131b OTU_1132b OTU_1133b OTU_1134b OTU_1135b OTU_1136b OTU_1137b OTU_1138b OTU_1139b OTU_1140b OTU_1141b OTU_1142b OTU_1143b OTU_1144b OTU_1145b OTU_1147b OTU_1148b OTU_1149b OTU_1150b OTU_1151b OTU_1152b OTU_1153b OTU_1154b OTU_1155b OTU_1156b OTU_1158b OTU_1159b OTU_1160b OTU_1161b OTU_1162b OTU_1163b OTU_1164b OTU_1165b OTU_1166b OTU_1167b OTU_1168b OTU_1169b OTU_1170b OTU_1171b OTU_1172b OTU_1173b OTU_1174b OTU_1175b OTU_1176b OTU_1177b OTU_1178b OTU_1179b OTU_1180b OTU_1182b OTU_1183b OTU_1184b OTU_1185b OTU_1186b OTU_1187b OTU_1188b OTU_1189b OTU_1190b OTU_1192b OTU_1193b OTU_1194b OTU_1195b OTU_1196b OTU_1197b OTU_1198b OTU_1199b OTU_1200b OTU_1201b OTU_1202b OTU_1203b OTU_1204b OTU_1205b OTU_1207b OTU_1208b OTU_1209b OTU_1210b OTU_1211b OTU_1212b OTU_1213b OTU_1214b OTU_1215b OTU_1216b OTU_1217b OTU_1218b OTU_1219b OTU_1220b OTU_1221b OTU_1222b OTU_1223b OTU_1224b OTU_1226b OTU_1227b OTU_1228b OTU_1229b OTU_1230b OTU_1231b OTU_1232b OTU_1233b OTU_1234b OTU_1235b OTU_1236b OTU_1237b OTU_1238b OTU_1239b OTU_1240b OTU_1241b OTU_1242b OTU_1243b OTU_1244b OTU_1245b OTU_1246b OTU_1247b OTU_1248b OTU_1249b OTU_1250b OTU_1251b OTU_1252b OTU_1253b OTU_1254b OTU_1255b OTU_1256b OTU_1257b OTU_1258b OTU_1260b OTU_1261b OTU_1262b OTU_1263b OTU_1264b OTU_1265b OTU_1266b OTU_1267b OTU_1268b OTU_1269b OTU_1270b OTU_1271b OTU_1272b OTU_1273b OTU_1274b OTU_1275b OTU_1276b OTU_1277b OTU_1278b OTU_1279b OTU_1281b OTU_1282b OTU_1283b OTU_1284b OTU_1286b OTU_1287b OTU_1288b OTU_1289b OTU_1290b OTU_1291b OTU_1292b OTU_1293b OTU_1294b OTU_1295b OTU_1296b OTU_1297b OTU_1299b OTU_1300b OTU_1301b OTU_1303b OTU_1304b OTU_1305b OTU_1306b OTU_1307b OTU_1308b OTU_1309b OTU_1311b OTU_1312b OTU_1313b OTU_1315b OTU_1316b OTU_1317b OTU_1318b OTU_1319b OTU_1320b OTU_1321b OTU_1322b OTU_1323b OTU_1324b OTU_1325b OTU_1326b OTU_1327b OTU_1328b OTU_1329b OTU_1330b OTU_1331b OTU_1332b OTU_1333b OTU_1334b OTU_1336b OTU_1337b OTU_1339b OTU_1340b OTU_1341b OTU_1342b OTU_1343b OTU_1344b OTU_1346b OTU_1347b OTU_1348b OTU_1349b OTU_1350b OTU_1351b OTU_1352b OTU_1353b OTU_1354b OTU_1355b OTU_1356b OTU_1357b OTU_1358b OTU_1359b OTU_1360b OTU_1361b OTU_1362b OTU_1363b OTU_1364b OTU_1365b OTU_1366b OTU_1367b OTU_1368b OTU_1369b OTU_1370b OTU_1371b OTU_1372b OTU_1374b OTU_1375b OTU_1376b OTU_1377b OTU_1378b OTU_1379b OTU_1380b OTU_1381b OTU_1382b OTU_1383b OTU_1384b OTU_1385b OTU_1386b OTU_1387b OTU_1388b OTU_1389b OTU_1390b OTU_1392b OTU_1393b OTU_1394b OTU_1395b OTU_1396b OTU_1397b OTU_1398b OTU_1399b OTU_1400b OTU_1401b OTU_1402b OTU_1403b OTU_1404b OTU_1406b OTU_1407b OTU_1408b OTU_1409b OTU_1410b OTU_1411b OTU_1412b OTU_1413b OTU_1414b OTU_1415b OTU_1416b OTU_1417b OTU_1418b OTU_1419b OTU_1420b OTU_1421b OTU_1422b OTU_1423b OTU_1424b OTU_1425b OTU_1426b OTU_1427b OTU_1428b OTU_1429b OTU_1430b OTU_1431b OTU_1432b OTU_1433b OTU_1434b OTU_1435b OTU_1436b OTU_1437b OTU_1438b OTU_1439b OTU_1440b OTU_1443b OTU_1445b OTU_1446b OTU_1447b OTU_1448b OTU_1449b OTU_1450b OTU_1451b OTU_1452b OTU_1453b OTU_1454b OTU_1455b OTU_1456b OTU_1457b OTU_1458b OTU_1461b OTU_1462b OTU_1463b OTU_1464b OTU_1465b OTU_1466b OTU_1467b OTU_1468b OTU_1470b OTU_1471b OTU_1472b OTU_1473b OTU_1474b OTU_1475b OTU_1476b OTU_1477b OTU_1478b OTU_1479b OTU_1480b OTU_1481b OTU_1482b OTU_1483b OTU_1484b OTU_1485b OTU_1486b OTU_1487b OTU_1488b OTU_1489b OTU_1490b OTU_1491b OTU_1492b OTU_1493b OTU_1494b OTU_1495b OTU_1496b OTU_1497b OTU_1498b OTU_1499b OTU_1500b OTU_1501b OTU_1502b OTU_1503b OTU_1504b OTU_1505b OTU_1506b OTU_1507b OTU_1508b OTU_1510b OTU_1511b OTU_1512b OTU_1513b OTU_1515b OTU_1516b OTU_1517b OTU_1518b OTU_1519b OTU_1520b OTU_1521b OTU_1523b OTU_1524b OTU_1525b OTU_1526b OTU_1527b OTU_1528b OTU_1530b OTU_1531b OTU_1532b OTU_1533b OTU_1534b OTU_1535b OTU_1536b OTU_1537b OTU_1538b OTU_1539b OTU_1540b OTU_1541b OTU_1542b OTU_1543b OTU_1545b OTU_1546b OTU_1547b OTU_1549b OTU_1550b OTU_1551b OTU_1552b OTU_1553b OTU_1555b OTU_1556b OTU_1557b OTU_1558b OTU_1559b OTU_1560b OTU_1561b OTU_1562b OTU_1563b OTU_1564b OTU_1565b OTU_1566b OTU_1567b OTU_1568b OTU_1569b OTU_1570b OTU_1571b OTU_1572b OTU_1573b OTU_1574b OTU_1575b OTU_1576b OTU_1577b OTU_1578b OTU_1579b OTU_1580b OTU_1581b OTU_1582b OTU_1583b OTU_1585b OTU_1586b OTU_1587b OTU_1588b OTU_1589b OTU_1590b OTU_1592b OTU_1593b OTU_1594b OTU_1595b OTU_1596b OTU_1597b OTU_1598b OTU_1599b OTU_1600b OTU_1601b OTU_1602b OTU_1603b OTU_1604b OTU_1605b OTU_1606b OTU_1607b OTU_1608b OTU_1609b OTU_1610b OTU_1611b OTU_1612b OTU_1613b OTU_1614b OTU_1615b OTU_1616b OTU_1617b OTU_1618b OTU_1619b OTU_1620b OTU_1621b OTU_1622b OTU_1623b OTU_1624b OTU_1625b OTU_1626b OTU_1628b OTU_1629b OTU_1630b OTU_1631b OTU_1632b OTU_1633b OTU_1634b OTU_1635b OTU_1636b OTU_1637b OTU_1638b OTU_1639b OTU_1641b OTU_1642b OTU_1643b OTU_1644b OTU_1646b OTU_1647b OTU_1648b OTU_1649b OTU_1650b OTU_1651b OTU_1652b OTU_1653b OTU_1654b OTU_1655b OTU_1656b OTU_1657b OTU_1658b OTU_1659b OTU_1660b OTU_1661b OTU_1662b OTU_1663b OTU_1664b OTU_1666b OTU_1667b OTU_1668b OTU_1669b OTU_1670b OTU_1671b OTU_1672b OTU_1673b OTU_1674b OTU_1675b OTU_1676b OTU_1678b OTU_1679b OTU_1680b OTU_1681b OTU_1682b OTU_1683b OTU_1684b OTU_1685b OTU_1686b OTU_1687b OTU_1688b OTU_1689b OTU_1690b OTU_1691b OTU_1692b OTU_1694b OTU_1695b OTU_1696b OTU_1697b OTU_1698b OTU_1699b OTU_1700b OTU_1701b OTU_1703b OTU_1704b OTU_1705b OTU_1706b OTU_1707b OTU_1708b OTU_1709b OTU_1710b OTU_1711b OTU_1712b OTU_1713b OTU_1714b OTU_1715b OTU_1717b OTU_1719b OTU_1720b OTU_1721b OTU_1722b OTU_1723b OTU_1724b OTU_1726b OTU_1727b OTU_1728b OTU_1729b OTU_1730b OTU_1731b OTU_1733b OTU_1734b OTU_1736b OTU_1737b OTU_1739b OTU_1740b OTU_1741b OTU_1742b OTU_1744b OTU_1745b OTU_1746b OTU_1747b OTU_1748b OTU_1749b OTU_1750b OTU_1751b OTU_1752b OTU_1753b OTU_1755b OTU_1757b OTU_1758b OTU_1759b OTU_1760b OTU_1761b OTU_1762b OTU_1763b OTU_1764b OTU_1765b OTU_1766b OTU_1767b OTU_1768b OTU_1769b OTU_1770b OTU_1771b OTU_1773b OTU_1774b OTU_1775b OTU_1776b OTU_1777b OTU_1778b OTU_1779b OTU_1780b OTU_1781b OTU_1782b OTU_1783b OTU_1784b OTU_1785b OTU_1787b OTU_1788b OTU_1789b OTU_1791b OTU_1792b OTU_1793b OTU_1794b OTU_1795b OTU_1796b OTU_1797b OTU_1798b OTU_1799b OTU_1800b OTU_1801b OTU_1802b OTU_1803b OTU_1804b OTU_1805b OTU_1806b OTU_1807b OTU_1808b OTU_1809b OTU_1810b OTU_1811b OTU_1812b OTU_1813b OTU_1814b OTU_1815b OTU_1816b OTU_1818b OTU_1819b OTU_1820b OTU_1821b OTU_1822b OTU_1823b OTU_1824b OTU_1825b OTU_1826b OTU_1827b OTU_1828b OTU_1829b OTU_1830b OTU_1831b OTU_1832b OTU_1833b OTU_1834b OTU_1835b OTU_1836b OTU_1837b OTU_1838b OTU_1839b OTU_1840b OTU_1841b OTU_1842b OTU_1843b OTU_1844b OTU_1846b OTU_1847b OTU_1848b OTU_1849b OTU_1850b OTU_1851b OTU_1852b OTU_1853b OTU_1854b OTU_1855b OTU_1856b OTU_1857b OTU_1858b OTU_1860b OTU_1862b OTU_1863b OTU_1864b OTU_1867b OTU_1868b OTU_1869b OTU_1871b OTU_1874b OTU_1875b OTU_1876b OTU_1877b OTU_1878b OTU_1879b OTU_1881b OTU_1882b OTU_1883b OTU_1884b OTU_1885b OTU_1886b OTU_1887b OTU_1888b OTU_1890b OTU_1891b OTU_1892b OTU_1894b OTU_1895b OTU_1896b OTU_1897b OTU_1898b OTU_1899b OTU_1900b OTU_1901b OTU_1902b OTU_1903b OTU_1904b OTU_1905b OTU_1906b OTU_1908b OTU_1910b OTU_1911b OTU_1912b OTU_1913b OTU_1914b OTU_1915b OTU_1916b OTU_1917b OTU_1918b OTU_1919b OTU_1920b OTU_1921b OTU_1923b OTU_1924b OTU_1925b OTU_1926b OTU_1928b OTU_1929b OTU_1930b OTU_1931b OTU_1932b OTU_1933b OTU_1934b OTU_1935b OTU_1936b OTU_1937b OTU_1938b OTU_1939b OTU_1940b OTU_1942b OTU_1943b OTU_1944b OTU_1946b OTU_1947b OTU_1948b OTU_1949b OTU_1950b OTU_1951b OTU_1952b OTU_1953b OTU_1954b OTU_1955b OTU_1956b OTU_1957b OTU_1958b OTU_1959b OTU_1960b OTU_1961b OTU_1962b OTU_1963b OTU_1964b OTU_1965b OTU_1969b OTU_1970b OTU_1971b OTU_1973b OTU_1975b OTU_1978b OTU_1979b OTU_1980b OTU_1981b OTU_1982b OTU_1983b OTU_1984b OTU_1986b OTU_1987b OTU_1988b OTU_1989b OTU_1990b OTU_1991b OTU_1992b OTU_1994b OTU_1995b OTU_1997b OTU_1998b OTU_1999b OTU_2000b OTU_2002b OTU_2003b OTU_2005b OTU_2006b OTU_2007b OTU_2008b OTU_2009b OTU_2010b OTU_2011b OTU_2012b OTU_2013b OTU_2014b OTU_2015b OTU_2016b OTU_2017b OTU_2018b OTU_2019b OTU_2020b OTU_2021b OTU_2022b OTU_2023b OTU_2024b OTU_2025b OTU_2026b OTU_2028b OTU_2029b OTU_2031b OTU_2033b OTU_2034b OTU_2035b OTU_2038b OTU_2039b OTU_2040b OTU_2041b OTU_2042b OTU_2043b OTU_2044b OTU_2045b OTU_2046b OTU_2047b OTU_2048b OTU_2049b OTU_2050b OTU_2051b OTU_2052b OTU_2053b OTU_2054b OTU_2055b OTU_2056b OTU_2057b OTU_2058b OTU_2060b OTU_2061b OTU_2062b OTU_2063b OTU_2064b OTU_2065b OTU_2066b OTU_2067b OTU_2068b OTU_2069b OTU_2071b OTU_2072b OTU_2073b OTU_2074b OTU_2075b OTU_2076b OTU_2077b OTU_2078b OTU_2079b OTU_2080b OTU_2081b OTU_2082b OTU_2083b OTU_2086b OTU_2088b OTU_2089b OTU_2091b OTU_2093b OTU_2094b OTU_2095b OTU_2096b OTU_2097b OTU_2098b OTU_2101b OTU_2102b OTU_2103b OTU_2104b OTU_2105b OTU_2106b OTU_2107b OTU_2108b OTU_2109b OTU_2110b OTU_2111b OTU_2112b OTU_2113b OTU_2114b OTU_2115b OTU_2117b OTU_2118b OTU_2119b OTU_2120b OTU_2121b OTU_2122b OTU_2123b OTU_2125b OTU_2127b OTU_2128b OTU_2129b OTU_2130b OTU_2131b OTU_2132b OTU_2133b OTU_2134b OTU_2136b OTU_2138b OTU_2139b OTU_2141b OTU_2142b OTU_2143b OTU_2144b OTU_2145b OTU_2146b OTU_2147b OTU_2148b OTU_2149b OTU_2150b OTU_2151b OTU_2152b OTU_2153b OTU_2154b OTU_2155b OTU_2156b OTU_2157b OTU_2158b OTU_2159b OTU_2160b OTU_2162b OTU_2163b OTU_2164b OTU_2165b OTU_2166b OTU_2167b OTU_2168b OTU_2170b OTU_2171b OTU_2172b OTU_2174b OTU_2175b OTU_2176b OTU_2177b OTU_2178b OTU_2179b OTU_2181b OTU_2182b OTU_2183b OTU_2184b OTU_2186b OTU_2187b OTU_2188b OTU_2189b OTU_2190b OTU_2191b OTU_2192b OTU_2193b OTU_2196b OTU_2197b OTU_2198b OTU_2199b OTU_2200b OTU_2201b OTU_2202b OTU_2205b OTU_2206b OTU_2208b OTU_2209b OTU_2210b OTU_2212b OTU_2213b OTU_2214b OTU_2215b OTU_2216b OTU_2217b OTU_2218b OTU_2220b OTU_2221b OTU_2222b OTU_2223b OTU_2224b OTU_2225b OTU_2226b OTU_2227b OTU_2229b OTU_2230b OTU_2231b OTU_2232b OTU_2233b OTU_2235b OTU_2237b OTU_2238b OTU_2239b OTU_2240b OTU_2241b OTU_2243b OTU_2244b OTU_2245b OTU_2246b OTU_2247b OTU_2249b OTU_2251b OTU_2252b OTU_2253b OTU_2254b OTU_2255b OTU_2256b OTU_2257b OTU_2258b OTU_2261b OTU_2262b OTU_2263b OTU_2264b OTU_2265b OTU_2266b OTU_2267b OTU_2268b OTU_2269b OTU_2270b OTU_2271b OTU_2273b OTU_2278b OTU_2279b OTU_2280b OTU_2282b OTU_2283b OTU_2284b OTU_2285b OTU_2286b OTU_2287b OTU_2288b OTU_2289b OTU_2290b OTU_2291b OTU_2293b OTU_2294b OTU_2295b OTU_2296b OTU_2297b OTU_2298b OTU_2299b OTU_2300b OTU_2301b OTU_2302b OTU_2303b OTU_2304b OTU_2305b OTU_2306b OTU_2307b OTU_2308b OTU_2309b OTU_2310b OTU_2312b OTU_2314b OTU_2315b OTU_2316b OTU_2317b OTU_2318b OTU_2319b OTU_2320b OTU_2321b OTU_2322b OTU_2324b OTU_2325b OTU_2327b OTU_2328b OTU_2329b OTU_2331b OTU_2332b OTU_2334b OTU_2335b OTU_2336b OTU_2337b OTU_2338b OTU_2339b OTU_2340b OTU_2341b OTU_2342b OTU_2343b OTU_2344b OTU_2345b OTU_2346b OTU_2348b OTU_2349b OTU_2350b OTU_2351b OTU_2352b OTU_2353b OTU_2354b OTU_2355b OTU_2357b OTU_2358b OTU_2359b OTU_2360b OTU_2361b OTU_2362b OTU_2363b OTU_2364b OTU_2365b OTU_2366b OTU_2367b OTU_2368b OTU_2369b OTU_2370b OTU_2371b OTU_2373b OTU_2375b OTU_2376b OTU_2377b OTU_2379b OTU_2380b OTU_2381b OTU_2382b OTU_2383b OTU_2384b OTU_2385b OTU_2386b OTU_2388b OTU_2390b OTU_2391b OTU_2392b OTU_2393b OTU_2394b OTU_2395b OTU_2397b OTU_2398b OTU_2399b OTU_2400b OTU_2401b OTU_2402b OTU_2403b OTU_2404b OTU_2405b OTU_2406b OTU_2407b OTU_2408b OTU_2409b OTU_2410b OTU_2411b OTU_2413b OTU_2414b OTU_2415b OTU_2416b OTU_2418b OTU_2420b OTU_2421b OTU_2423b OTU_2424b OTU_2425b OTU_2426b OTU_2427b OTU_2428b OTU_2430b OTU_2432b OTU_2433b OTU_2434b OTU_2436b OTU_2437b OTU_2438b OTU_2439b OTU_2440b OTU_2442b OTU_2443b OTU_2444b OTU_2445b OTU_2446b OTU_2447b OTU_2448b OTU_2449b OTU_2450b OTU_2451b OTU_2452b OTU_2453b OTU_2454b OTU_2455b OTU_2456b OTU_2457b OTU_2458b OTU_2459b OTU_2460b OTU_2461b OTU_2462b OTU_2463b OTU_2464b OTU_2465b OTU_2467b OTU_2468b OTU_2470b OTU_2471b OTU_2472b OTU_2473b OTU_2474b OTU_2477b OTU_2483b OTU_2485b OTU_2486b OTU_2487b OTU_2488b OTU_2489b OTU_2490b OTU_2491b OTU_2492b OTU_2493b OTU_2494b OTU_2495b OTU_2496b OTU_2497b OTU_2498b OTU_2501b OTU_2502b OTU_2503b OTU_2504b OTU_2505b OTU_2506b OTU_2507b OTU_2508b OTU_2509b OTU_2510b OTU_2511b OTU_2512b OTU_2513b OTU_2514b OTU_2515b OTU_2516b OTU_2517b OTU_2518b OTU_2519b OTU_2522b OTU_2523b OTU_2528b OTU_2529b OTU_2530b OTU_2531b OTU_2532b OTU_2533b OTU_2534b OTU_2535b OTU_2537b OTU_2538b OTU_2539b OTU_2541b OTU_2542b OTU_2543b OTU_2544b OTU_2547b OTU_2548b OTU_2549b OTU_2550b OTU_2552b OTU_2553b OTU_2554b OTU_2555b OTU_2556b OTU_2557b OTU_2558b OTU_2559b OTU_2561b OTU_2562b OTU_2563b OTU_2564b OTU_2565b OTU_2566b OTU_2567b OTU_2569b OTU_2570b OTU_2571b OTU_2572b OTU_2573b OTU_2574b OTU_2575b OTU_2576b OTU_2577b OTU_2578b OTU_2579b OTU_2580b OTU_2581b OTU_2582b OTU_2583b OTU_2584b OTU_2585b OTU_2586b OTU_2587b OTU_2588b OTU_2589b OTU_2590b OTU_2591b OTU_2592b OTU_2593b OTU_2594b OTU_2595b OTU_2596b OTU_2597b OTU_2598b OTU_2599b OTU_2603b OTU_2604b OTU_2605b OTU_2606b OTU_2607b OTU_2608b OTU_2609b OTU_2610b OTU_2611b OTU_2612b OTU_2613b OTU_2614b OTU_2615b OTU_2617b OTU_2618b OTU_2619b OTU_2620b OTU_2621b OTU_2623b OTU_2624b OTU_2625b OTU_2626b OTU_2627b OTU_2628b OTU_2630b OTU_2631b OTU_2633b OTU_2634b OTU_2635b OTU_2636b OTU_2637b OTU_2638b OTU_2639b OTU_2641b OTU_2642b OTU_2643b OTU_2644b OTU_2646b OTU_2647b OTU_2648b OTU_2649b OTU_2650b OTU_2652b OTU_2653b OTU_2654b OTU_2655b OTU_2656b OTU_2657b OTU_2659b OTU_2660b OTU_2661b OTU_2662b OTU_2663b OTU_2664b OTU_2665b OTU_2666b OTU_2667b OTU_2668b OTU_2669b OTU_2670b OTU_2671b OTU_2673b OTU_2675b OTU_2677b OTU_2678b OTU_2679b OTU_2680b OTU_2681b OTU_2682b OTU_2684b OTU_2685b OTU_2686b OTU_2688b OTU_2689b OTU_2692b OTU_2693b OTU_2694b OTU_2697b OTU_2698b OTU_2699b OTU_2700b OTU_2701b OTU_2702b OTU_2703b OTU_2704b OTU_2706b OTU_2708b OTU_2709b OTU_2710b OTU_2711b OTU_2712b OTU_2713b OTU_2714b OTU_2716b OTU_2717b OTU_2718b OTU_2719b OTU_2720b OTU_2722b OTU_2723b OTU_2724b OTU_2729b OTU_2730b OTU_2731b OTU_2732b OTU_2733b OTU_2735b OTU_2736b OTU_2737b OTU_2739b OTU_2740b OTU_2741b OTU_2742b OTU_2744b OTU_2745b OTU_2746b OTU_2747b OTU_2748b OTU_2750b OTU_2752b OTU_2753b OTU_2754b OTU_2755b OTU_2756b OTU_2757b OTU_2758b OTU_2759b OTU_2761b OTU_2762b OTU_2763b OTU_2764b OTU_2765b OTU_2766b OTU_2767b OTU_2768b OTU_2769b OTU_2770b OTU_2772b OTU_2773b OTU_2774b OTU_2776b OTU_2777b OTU_2779b OTU_2780b OTU_2782b OTU_2783b OTU_2784b OTU_2785b OTU_2786b OTU_2787b OTU_2788b OTU_2789b OTU_2790b OTU_2791b OTU_2792b OTU_2793b OTU_2794b OTU_2795b OTU_2797b OTU_2799b OTU_2800b OTU_2801b OTU_2804b OTU_2805b OTU_2806b OTU_2807b OTU_2808b OTU_2809b OTU_2811b OTU_2812b OTU_2814b OTU_2815b OTU_2817b OTU_2818b OTU_2819b OTU_2820b OTU_2822b OTU_2823b OTU_2824b OTU_2825b OTU_2826b OTU_2828b OTU_2829b OTU_2830b OTU_2831b OTU_2832b OTU_2833b OTU_2834b OTU_2835b OTU_2836b OTU_2837b OTU_2838b OTU_2839b OTU_2840b OTU_2841b OTU_2842b OTU_2844b OTU_2845b OTU_2846b OTU_2848b OTU_2850b OTU_2851b OTU_2852b OTU_2855b OTU_2856b OTU_2858b OTU_2859b OTU_2860b OTU_2861b OTU_2862b OTU_2864b OTU_2865b OTU_2868b OTU_2869b OTU_2870b OTU_2872b OTU_2873b OTU_2875b OTU_2876b OTU_2878b OTU_2879b OTU_2880b OTU_2882b OTU_2883b OTU_2884b OTU_2886b OTU_2887b OTU_2888b OTU_2890b OTU_2891b OTU_2892b OTU_2894b OTU_2895b OTU_2897b OTU_2898b OTU_2899b OTU_2900b OTU_2901b OTU_2902b OTU_2903b OTU_2904b OTU_2906b OTU_2907b OTU_2908b OTU_2909b OTU_2911b OTU_2912b OTU_2915b OTU_2916b OTU_2918b OTU_2919b OTU_2922b OTU_2923b OTU_2924b OTU_2925b OTU_2930b OTU_2931b OTU_2932b OTU_2933b OTU_2934b OTU_2936b OTU_2937b OTU_2938b OTU_2939b OTU_2940b OTU_2941b OTU_2942b OTU_2943b OTU_2944b OTU_2945b OTU_2946b OTU_2948b OTU_2949b OTU_2950b OTU_2951b OTU_2952b OTU_2954b OTU_2955b OTU_2956b OTU_2957b OTU_2959b OTU_2960b OTU_2961b OTU_2963b OTU_2964b OTU_2965b OTU_2967b OTU_2969b OTU_2970b OTU_2972b OTU_2975b OTU_2976b OTU_2977b OTU_2978b OTU_2979b OTU_2982b OTU_2983b OTU_2984b OTU_2985b OTU_2987b OTU_2988b OTU_2989b OTU_2990b OTU_2993b OTU_2994b OTU_2995b OTU_2996b OTU_2997b OTU_2998b OTU_2999b OTU_3000b OTU_3001b OTU_3003b OTU_3004b OTU_3006b OTU_3007b OTU_3008b OTU_3009b OTU_3010b OTU_3011b OTU_3012b OTU_3013b OTU_3014b OTU_3015b OTU_3018b OTU_3019b OTU_3020b OTU_3021b OTU_3022b OTU_3023b OTU_3024b OTU_3026b OTU_3027b OTU_3028b OTU_3029b OTU_3030b OTU_3031b OTU_3032b OTU_3033b OTU_3039b OTU_3040b OTU_3041b OTU_3042b OTU_3045b OTU_3046b OTU_3047b OTU_3048b OTU_3050b OTU_3051b OTU_3052b OTU_3054b OTU_3057b OTU_3060b OTU_3061b OTU_3062b OTU_3063b OTU_3064b OTU_3065b OTU_3067b OTU_3068b OTU_3070b OTU_3071b OTU_3072b OTU_3073b OTU_3074b OTU_3075b OTU_3076b OTU_3077b OTU_3079b OTU_3080b OTU_3081b OTU_3084b OTU_3085b OTU_3087b OTU_3090b OTU_3091b OTU_3092b OTU_3093b OTU_3094b OTU_3095b OTU_3096b OTU_3097b OTU_3098b OTU_3099b OTU_3100b OTU_3101b OTU_3102b OTU_3103b OTU_3104b OTU_3105b OTU_3106b OTU_3108b OTU_3109b OTU_3110b OTU_3111b OTU_3113b OTU_3115b OTU_3117b OTU_3118b OTU_3119b OTU_3120b OTU_3121b OTU_3122b OTU_3123b OTU_3125b OTU_3126b OTU_3127b OTU_3129b OTU_3130b OTU_3132b OTU_3134b OTU_3136b OTU_3137b OTU_3138b OTU_3139b OTU_3140b OTU_3141b OTU_3142b OTU_3143b OTU_3144b OTU_3145b OTU_3146b OTU_3147b OTU_3148b OTU_3149b OTU_3150b OTU_3151b OTU_3152b OTU_3153b OTU_3155b OTU_3156b OTU_3157b OTU_3158b OTU_3159b OTU_3160b OTU_3161b OTU_3162b OTU_3163b OTU_3164b OTU_3166b OTU_3167b OTU_3169b OTU_3171b OTU_3172b OTU_3173b OTU_3178b OTU_3184b OTU_3185b OTU_3187b OTU_3188b OTU_3190b OTU_3192b OTU_3193b OTU_3194b OTU_3195b OTU_3196b OTU_3198b OTU_3199b OTU_3201b OTU_3203b OTU_3205b OTU_3207b OTU_3209b OTU_3210b OTU_3211b OTU_3213b OTU_3216b OTU_3219b OTU_3222b OTU_3223b OTU_3224b OTU_3225b OTU_3226b OTU_3227b OTU_3228b OTU_3229b OTU_3230b OTU_3232b OTU_3238b OTU_3239b OTU_3240b OTU_3241b OTU_3242b OTU_3243b OTU_3245b OTU_3246b OTU_3247b OTU_3248b OTU_3249b OTU_3254b OTU_3256b OTU_3258b OTU_3260b OTU_3261b OTU_3262b OTU_3263b OTU_3264b OTU_3265b OTU_3268b OTU_3270b OTU_3272b OTU_3273b OTU_3274b OTU_3275b OTU_3277b OTU_3278b OTU_3279b OTU_3283b OTU_3284b OTU_3285b OTU_3286b OTU_3287b OTU_3288b OTU_3289b OTU_3290b OTU_3291b OTU_3292b OTU_3294b OTU_3295b OTU_3297b OTU_3298b OTU_3299b OTU_3301b OTU_3307b OTU_3308b OTU_3310b OTU_3311b OTU_3312b OTU_3313b OTU_3316b OTU_3319b OTU_3320b OTU_3322b OTU_3323b OTU_3326b OTU_3327b OTU_3328b OTU_3331b OTU_3332b OTU_3333b OTU_3335b OTU_3336b OTU_3338b OTU_3339b OTU_3341b OTU_3342b OTU_3344b OTU_3346b OTU_3347b OTU_3348b OTU_3351b OTU_3352b OTU_3353b OTU_3354b OTU_3355b OTU_3356b OTU_3359b OTU_3360b OTU_3363b OTU_3364b OTU_3365b OTU_3367b OTU_3368b OTU_3370b OTU_3371b OTU_3372b OTU_3373b OTU_3376b OTU_3379b OTU_3380b OTU_3381b OTU_3382b OTU_3383b OTU_3384b OTU_3385b OTU_3387b OTU_3388b OTU_3389b OTU_3390b OTU_3391b OTU_3392b OTU_3394b OTU_3398b OTU_3399b OTU_3400b OTU_3402b OTU_3404b OTU_3405b OTU_3407b OTU_3408b OTU_3411b OTU_3412b OTU_3413b OTU_3414b OTU_3415b OTU_3416b OTU_3421b OTU_3422b OTU_3423b OTU_3424b OTU_3426b OTU_3427b OTU_3428b OTU_3430b OTU_3431b OTU_3432b OTU_3433b OTU_3434b OTU_3436b OTU_3437b OTU_3438b OTU_3439b OTU_3441b OTU_3442b OTU_3443b OTU_3444b OTU_3445b OTU_3446b OTU_3447b OTU_3448b OTU_3452b OTU_3454b OTU_3457b OTU_3458b OTU_3460b OTU_3463b OTU_3464b OTU_3465b OTU_3467b OTU_3469b OTU_3470b OTU_3473b OTU_3474b OTU_3476b OTU_3480b OTU_3481b OTU_3483b OTU_3487b OTU_3488b OTU_3489b OTU_3490b OTU_3494b OTU_3496b OTU_3498b OTU_3501b OTU_3502b OTU_3506b OTU_3509b OTU_3510b OTU_3511b OTU_3512b OTU_3513b OTU_3515b OTU_3518b OTU_3519b OTU_3522b OTU_3525b OTU_3526b OTU_3531b OTU_3532b OTU_3533b OTU_3535b OTU_3536b OTU_3537b OTU_3538b OTU_3539b OTU_3541b OTU_3543b OTU_3544b OTU_3549b OTU_3550b OTU_3552b OTU_3554b OTU_3555b OTU_3556b OTU_3557b OTU_3559b OTU_3560b OTU_3561b OTU_3562b OTU_3563b OTU_3564b OTU_3565b OTU_3566b OTU_3570b OTU_3571b OTU_3572b OTU_3573b OTU_3574b OTU_3575b OTU_3576b OTU_3578b OTU_3579b OTU_3582b OTU_3583b OTU_3585b OTU_3586b OTU_3587b OTU_3588b OTU_3589b OTU_3590b OTU_3591b OTU_3592b OTU_3593b OTU_3594b OTU_3595b OTU_3596b OTU_3597b OTU_3598b OTU_3599b OTU_3600b OTU_3601b OTU_3602b OTU_3603b OTU_3604b OTU_3605b OTU_3606b OTU_3607b OTU_3608b OTU_3609b OTU_3610b OTU_3611b OTU_3614b OTU_3615b OTU_3616b OTU_3618b OTU_3619b OTU_3621b OTU_3623b OTU_3625b OTU_3629b OTU_3632b OTU_3633b OTU_3634b OTU_3636b OTU_3637b OTU_3638b OTU_3639b OTU_3642b OTU_3643b OTU_3644b OTU_3645b OTU_3646b OTU_3648b OTU_3649b OTU_3652b OTU_3653b OTU_3654b OTU_3655b OTU_3656b OTU_3657b OTU_3658b OTU_3661b OTU_3664b OTU_3665b OTU_3666b OTU_3667b OTU_3668b OTU_3669b OTU_3670b OTU_3671b OTU_3672b OTU_3673b OTU_3675b OTU_3676b OTU_3678b OTU_3680b OTU_3681b OTU_3682b OTU_3683b OTU_3684b OTU_3685b OTU_3686b OTU_3687b OTU_3689b OTU_3691b OTU_3692b OTU_3694b OTU_3695b OTU_3697b OTU_3698b OTU_3703b OTU_3704b OTU_3705b OTU_3706b OTU_3707b OTU_3711b OTU_3712b OTU_3713b OTU_3714b OTU_3715b OTU_3716b OTU_3717b OTU_3718b OTU_3720b OTU_3721b OTU_3723b OTU_3724b OTU_3725b OTU_3726b OTU_3727b OTU_3728b OTU_3729b OTU_3730b OTU_3732b OTU_3734b OTU_3735b OTU_3736b OTU_3737b OTU_3738b OTU_3739b OTU_3742b OTU_3745b OTU_3746b OTU_3749b OTU_3750b OTU_3752b OTU_3753b OTU_3756b OTU_3758b OTU_3759b OTU_3767b OTU_3768b OTU_3769b OTU_3770b OTU_3771b OTU_3772b OTU_3773b OTU_3774b OTU_3775b OTU_3777b OTU_3778b OTU_3779b OTU_3780b OTU_3782b OTU_3784b OTU_3786b OTU_3787b OTU_3788b OTU_3789b OTU_3790b OTU_3791b OTU_3792b OTU_3793b OTU_3794b OTU_3795b OTU_3796b OTU_3797b OTU_3798b OTU_3801b OTU_3802b OTU_3803b OTU_3804b OTU_3805b OTU_3806b OTU_3807b OTU_3808b OTU_3811b OTU_3812b OTU_3813b OTU_3814b OTU_3816b OTU_3820b OTU_3821b OTU_3823b OTU_3824b OTU_3825b OTU_3827b OTU_3828b OTU_3830b OTU_3833b OTU_3834b OTU_3835b OTU_3836b OTU_3837b OTU_3840b OTU_3842b OTU_3843b OTU_3844b OTU_3845b OTU_3849b OTU_3850b OTU_3852b OTU_3854b OTU_3855b OTU_3856b OTU_3860b OTU_3863b OTU_3864b OTU_3866b OTU_3871b OTU_3874b OTU_3876b OTU_3878b OTU_3881b OTU_3883b OTU_3885b OTU_3890b OTU_3892b OTU_3893b OTU_3895b OTU_3897b OTU_3898b OTU_3899b OTU_3901b OTU_3904b OTU_3905b OTU_3906b OTU_3907b OTU_3908b OTU_3909b OTU_3911b OTU_3912b OTU_3913b OTU_3915b OTU_3917b OTU_3920b OTU_3921b OTU_3923b OTU_3924b OTU_3925b OTU_3926b OTU_3927b OTU_3928b OTU_3930b OTU_3935b OTU_3938b OTU_3939b OTU_3940b OTU_3943b OTU_3945b OTU_3948b OTU_3949b OTU_3951b OTU_3952b OTU_3956b OTU_3957b OTU_3958b OTU_3959b OTU_3960b OTU_3963b OTU_3964b OTU_3965b OTU_3966b OTU_3969b OTU_3970b OTU_3973b OTU_3975b OTU_3976b OTU_3977b OTU_3981b OTU_3984b OTU_3986b OTU_3987b OTU_3989b OTU_3990b OTU_3992b OTU_3993b OTU_3995b OTU_3997b OTU_3998b OTU_4000b OTU_4003b OTU_4004b OTU_4005b OTU_4006b OTU_4007b OTU_4008b OTU_4009b OTU_4010b OTU_4012b OTU_4014b OTU_4017b OTU_4018b OTU_4019b OTU_4021b OTU_4026b OTU_4027b OTU_4029b OTU_4031b OTU_4032b OTU_4033b OTU_4034b OTU_4037b OTU_4039b OTU_4040b OTU_4041b OTU_4043b OTU_4046b OTU_4048b OTU_4050b OTU_4052b OTU_4053b OTU_4054b OTU_4056b OTU_4058b OTU_4059b OTU_4063b OTU_4065b OTU_4066b OTU_4067b OTU_4068b OTU_4071b OTU_4072b OTU_4077b OTU_4078b OTU_4079b OTU_4080b OTU_4082b OTU_4083b OTU_4084b OTU_4085b OTU_4086b OTU_4088b OTU_4090b OTU_4091b OTU_4094b OTU_4095b OTU_4096b OTU_4097b OTU_4098b OTU_4100b OTU_4101b OTU_4102b OTU_4103b OTU_4106b OTU_4109b OTU_4111b OTU_4112b OTU_4113b OTU_4115b OTU_4117b OTU_4119b OTU_4121b OTU_4122b OTU_4124b OTU_4125b OTU_4126b OTU_4132b OTU_4134b OTU_4135b OTU_4136b OTU_4137b OTU_4138b OTU_4139b OTU_4142b OTU_4143b OTU_4147b OTU_4151b OTU_4152b OTU_4156b OTU_4157b OTU_4158b OTU_4160b OTU_4162b OTU_4163b OTU_4165b OTU_4168b OTU_4172b OTU_4173b OTU_4175b OTU_4176b OTU_4180b OTU_4182b OTU_4184b OTU_4185b OTU_4186b OTU_4188b OTU_4189b OTU_4192b OTU_4194b OTU_4195b OTU_4197b OTU_4199b OTU_4200b OTU_4202b OTU_4203b OTU_4208b OTU_4209b OTU_4210b OTU_4212b OTU_4214b OTU_4215b OTU_4219b OTU_4220b OTU_4222b OTU_4223b OTU_4225b OTU_4226b OTU_4227b OTU_4229b OTU_4230b OTU_4231b OTU_4235b OTU_4236b OTU_4241b OTU_4242b OTU_4246b OTU_4248b OTU_4250b OTU_4251b OTU_4252b OTU_4253b OTU_4255b OTU_4256b OTU_4257b OTU_4258b OTU_4260b OTU_4261b OTU_4263b OTU_4264b OTU_4265b OTU_4267b OTU_4269b OTU_4271b OTU_4274b OTU_4276b OTU_4278b OTU_4279b OTU_4280b OTU_4281b OTU_4287b OTU_4292b OTU_4293b OTU_4295b OTU_4297b OTU_4298b OTU_4300b OTU_4301b OTU_4302b OTU_4304b OTU_4305b OTU_4306b OTU_4308b OTU_4310b OTU_4311b OTU_4314b OTU_4315b OTU_4319b OTU_4320b OTU_4323b OTU_4326b OTU_4329b OTU_4332b OTU_4334b OTU_4335b OTU_4336b OTU_4337b OTU_4342b OTU_4343b OTU_4344b OTU_4349b OTU_4350b OTU_4352b OTU_4353b OTU_4357b OTU_4358b OTU_4359b OTU_4360b OTU_4364b OTU_4365b OTU_4367b OTU_4368b OTU_4369b OTU_4371b OTU_4372b OTU_4373b OTU_4378b OTU_4384b OTU_4397b OTU_4398b OTU_4400b OTU_4401b OTU_4403b OTU_4407b OTU_4410b OTU_4411b OTU_4418b OTU_4419b OTU_4420b OTU_4421b OTU_4423b OTU_4424b OTU_4427b OTU_4428b OTU_4429b OTU_4430b OTU_4432b OTU_4434b OTU_4435b OTU_4437b OTU_4441b OTU_4442b OTU_4449b OTU_4450b OTU_4452b OTU_4453b OTU_4458b OTU_4459b OTU_4462b OTU_4466b OTU_4469b OTU_4474b OTU_4477b OTU_4479b OTU_4482b OTU_4487b OTU_4488b OTU_4490b OTU_4491b OTU_4493b OTU_4495b OTU_4498b OTU_4500b OTU_4502b OTU_4503b OTU_4504b OTU_4509b OTU_4510b OTU_4513b OTU_4517b OTU_4518b OTU_4520b OTU_4521b OTU_4522b OTU_4523b OTU_4525b OTU_4527b OTU_4530b OTU_4531b OTU_4532b OTU_4533b OTU_4543b OTU_4552b OTU_4553b OTU_4555b OTU_4559b OTU_4561b OTU_4563b OTU_4564b OTU_4570b OTU_4572b OTU_4573b OTU_4574b OTU_4575b OTU_4576b OTU_4577b OTU_4582b OTU_4583b OTU_4584b OTU_4591b OTU_4595b OTU_4596b OTU_4599b OTU_4600b OTU_4603b OTU_4604b OTU_4606b OTU_4608b OTU_4609b OTU_4610b OTU_4613b OTU_4614b OTU_4615b OTU_4616b OTU_4618b OTU_4620b OTU_4621b OTU_4623b OTU_4627b OTU_4628b OTU_4630b OTU_4631b OTU_4633b OTU_4635b OTU_4637b OTU_4640b OTU_4643b OTU_4644b OTU_4646b OTU_4660b OTU_4661b OTU_4663b OTU_4670b OTU_4671b OTU_4672b OTU_4673b OTU_4674b OTU_4677b OTU_4682b OTU_4685b OTU_4686b OTU_4688b OTU_4689b OTU_4691b OTU_4693b OTU_4694b OTU_4697b OTU_4699b OTU_4701b OTU_4707b OTU_4710b OTU_4713b OTU_4716b OTU_4719b OTU_4720b OTU_4725b OTU_4728b OTU_4736b OTU_4743b OTU_4744b OTU_4747b OTU_4748b OTU_4749b OTU_4752b OTU_4753b OTU_4759b OTU_4762b OTU_4764b OTU_4766b OTU_4770b OTU_4771b OTU_4772b OTU_4774b OTU_4775b OTU_4777b OTU_4778b OTU_4780b OTU_4781b OTU_4790b OTU_4793b OTU_4794b OTU_4801b OTU_4817b OTU_4829b OTU_4831b OTU_4835b OTU_4836b OTU_4837b OTU_4840b OTU_4841b OTU_4843b OTU_4848b OTU_4850b OTU_4852b OTU_4853b OTU_4856b OTU_4858b OTU_4859b OTU_4862b OTU_4865b OTU_4866b OTU_4868b OTU_4869b OTU_4872b OTU_4877b OTU_4881b OTU_4886b OTU_4888b OTU_4889b OTU_4891b OTU_4892b OTU_4893b OTU_4894b OTU_4898b OTU_4900b OTU_4904b OTU_4906b OTU_4907b OTU_4913b OTU_4919b OTU_4930b OTU_4931b OTU_4932b OTU_4938b OTU_4939b OTU_4940b OTU_4943b OTU_4947b OTU_4951b OTU_4955b OTU_4957b OTU_4959b OTU_4960b OTU_4961b OTU_4965b OTU_4970b OTU_4972b OTU_4973b OTU_4974b OTU_4975b OTU_4980b OTU_4981b OTU_4984b OTU_4989b OTU_4991b OTU_4992b OTU_4993b OTU_4996b OTU_4998b OTU_5000b OTU_5001b OTU_5005b OTU_5013b OTU_5014b OTU_5022b OTU_5024b OTU_5025b OTU_5027b OTU_5031b OTU_5032b OTU_5037b OTU_5038b OTU_5049b OTU_5059b OTU_5063b OTU_5067b OTU_5069b OTU_5070b OTU_5072b OTU_5074b OTU_5075b OTU_5078b OTU_5084b OTU_5085b OTU_5086b OTU_5090b OTU_5091b OTU_5094b OTU_5096b OTU_5098b OTU_5100b OTU_5101b OTU_5114b OTU_5116b OTU_5120b OTU_5122b OTU_5123b OTU_5127b OTU_5132b OTU_5137b OTU_5142b OTU_5145b OTU_5155b OTU_5159b OTU_5165b OTU_5169b OTU_5178b OTU_5179b OTU_5188b OTU_5190b OTU_5192b OTU_5200b OTU_5208b OTU_5209b OTU_5211b OTU_5214b OTU_5222b OTU_5225b OTU_5227b OTU_5238b OTU_5240b OTU_5243b OTU_5244b OTU_5245b OTU_5262b OTU_5263b OTU_5280b OTU_5282b OTU_5284b OTU_5285b OTU_5286b OTU_5293b OTU_5297b OTU_5299b OTU_5302b OTU_5307b OTU_5309b OTU_5311b OTU_5320b OTU_5327b OTU_5331b OTU_5334b OTU_5339b OTU_5346b OTU_5347b OTU_5348b OTU_5351b OTU_5355b OTU_5366b OTU_5367b OTU_5368b OTU_5370b OTU_5376b OTU_5383b OTU_5386b OTU_5394b OTU_5398b OTU_5406b OTU_5409b OTU_5413b OTU_5414b OTU_5415b OTU_5426b OTU_5437b OTU_5440b OTU_5446b OTU_5450b OTU_5452b OTU_5454b OTU_5457b OTU_5459b OTU_5465b OTU_5474b OTU_5481b OTU_5484b OTU_5487b OTU_5489b OTU_5494b OTU_5498b OTU_5507b OTU_5511b OTU_5513b OTU_5520b OTU_5523b OTU_5529b OTU_5547b OTU_5552b OTU_5571b OTU_5580b OTU_5585b OTU_5591b OTU_5592b OTU_5596b OTU_5598b OTU_5602b OTU_5612b OTU_5613b OTU_5614b OTU_5616b OTU_5617b OTU_5621b OTU_5624b OTU_5634b OTU_5637b OTU_5645b OTU_5648b OTU_5653b OTU_5657b OTU_5667b OTU_5671b OTU_5676b OTU_5687b OTU_5697b OTU_5699b OTU_5700b OTU_5709b OTU_5729b OTU_5743b OTU_5747b OTU_5760b OTU_5767b OTU_5778b OTU_5781b OTU_5802b OTU_5804b OTU_5809b OTU_5811b OTU_5833b OTU_5836b OTU_5837b OTU_5839b OTU_5843b OTU_5856b OTU_5857b OTU_5858b OTU_5870b OTU_5882b OTU_5897b OTU_5907b OTU_5922b OTU_5928b OTU_5929b OTU_5931b OTU_5941b OTU_5944b OTU_5946b OTU_5966b OTU_5973b OTU_5977b OTU_5984b OTU_5988b OTU_5989b OTU_5990b OTU_5995b OTU_6009b OTU_6012b OTU_6017b OTU_6018b OTU_6030b OTU_6065b OTU_6079b OTU_6086b OTU_6092b OTU_6157b OTU_6158b OTU_6166b OTU_6167b OTU_6171b OTU_6201b OTU_6209b OTU_6216b OTU_6220b OTU_6270b OTU_6306b OTU_6315b OTU_6317b OTU_6341b OTU_6348b OTU_6361b OTU_6409b OTU_6423b OTU_6465b OTU_6483b OTU_6502b OTU_6524b OTU_6552b OTU_6557b OTU_6607b OTU_6648b OTU_6695b OTU_6813b OTU_6854b OTU_7320b OTU_7328b OTU_7529b
01_J 5242 6062 6033 5174 5060 3931 7489 2729 2538 10358 3205 714 481 2185 4545 12770 4097 6607 1189 2308 277 2744 2373 942 11079 3155 718 4160 363 769 2 3377 2541 1217 67 88 1002 821 3270 0 1002 226 1637 371 1708 1106 608 2528 4 127 1518 323 829 534 970 292 456 1432 1499 1487 470 2096 778 528 626 141 237 1084 864 648 604 491 341 1059 368 1420 1413 401 62 79 1802 860 2050 627 1281 276 73 326 460 1274 830 392 437 76 1279 90 505 180 444 72 92 415 0 0 213 263 162 332 251 778 160 321 327 644 517 549 363 241 73 1120 975 605 324 99 0 284 437 355 522 792 142 0 244 130 204 189 268 896 283 103 472 7 184 221 64 539 1202 346 164 841 884 150 96 399 66 665 796 704 360 676 428 433 360 230 415 83 220 141 12 239 449 185 13 134 192 398 315 1 145 293 339 1 164 285 183 594 163 245 170 101 681 284 69 115 629 95 57 938 201 113 129 259 156 172 168 155 45 339 19 48 244 556 521 41 140 396 232 62 407 296 509 210 119 148 332 146 109 114 168 296 69 617 65 706 37 247 0 184 153 107 81 117 64 102 105 668 316 15 42 218 61 624 80 262 272 526 555 224 358 444 239 67 72 65 34 15 154 98 99 505 112 356 83 408 0 218 24 41 42 277 299 274 197 263 360 217 0 111 135 503 149 225 111 568 51 2 141 298 181 115 341 181 174 190 274 325 190 64 57 1095 71 62 78 35 716 249 260 56 64 324 92 140 39 23 56 25 126 156 75 78 405 56 41 19 130 100 489 70 11 99 49 89 127 257 92 258 90 13 535 289 28 122 127 168 154 165 226 733 430 204 277 165 139 54 181 4 377 79 49 218 306 66 102 215 126 125 17 98 60 258 56 121 87 0 17 76 15 0 0 25 225 57 845 92 62 122 76 13 202 127 240 1 26 32 0 11 120 29 372 253 22 31 41 49 79 9 94 62 175 300 31 110 100 351 4 11 229 28 185 3 110 16 71 0 124 30 32 76 35 87 2012 79 272 232 237 25 226 185 13 105 50 8 0 24 60 58 189 79 461 57 28 67 43 29 12 211 227 260 182 38 0 87 290 64 72 75 125 7 51 61 103 130 70 20 0 67 92 9 77 24 12 38 249 255 57 399 31 182 108 85 7 328 80 12 26 262 71 165 30 81 4 159 64 49 74 245 107 173 36 63 72 26 120 39 2 40 221 62 63 390 96 50 192 41 125 379 57 55 173 20 117 119 123 186 118 14 123 53 25 175 36 19 281 35 75 305 97 122 45 69 58 22 19 27 228 309 27 130 31 26 139 1 52 175 167 0 17 78 77 129 18 18 1 10 133 123 39 82 10 105 80 64 55 22 136 20 200 4 6 154 9 135 106 186 3 89 0 43 44 72 155 34 30 29 66 31 96 36 9 98 1 6 126 172 106 196 32 318 182 110 62 0 146 13 85 128 0 60 548 29 198 126 52 7 135 58 1 34 34 6 22 7 106 40 48 1 17 56 9 41 173 8 128 68 56 11 64 178 94 100 54 49 27 8 48 541 75 18 169 69 9 123 228 110 15 87 56 3 0 60 28 74 107 97 21 131 15 0 8 79 82 44 6 29 59 92 11 1 46 137 52 145 62 91 28 8 6 22 3 68 0 64 631 0 131 11 59 5 19 0 2 178 32 35 70 55 56 36 9 125 11 50 45 63 526 38 75 19 143 0 88 34 75 77 260 25 79 116 103 179 87 42 35 20 3 26 110 70 87 756 5 29 154 47 0 95 8 55 12 60 40 22 3 7 180 167 18 44 0 44 0 94 134 19 0 155 58 16 7 38 7 35 87 0 181 51 80 33 50 0 27 51 50 268 65 432 63 70 162 27 11 86 28 122 474 19 285 0 303 267 14 28 11 106 6 91 76 83 17 75 149 52 33 13 23 53 41 3 2 72 246 15 22 13 48 32 50 62 116 41 19 10 302 2 8 86 17 38 32 14 2 90 65 28 1 27 7 21 116 78 80 107 9 34 1 33 28 77 4 52 6 44 11 30 17 112 148 49 5 23 93 83 107 22 28 42 49 48 37 97 58 15 6 17 80 21 0 15 21 83 10 98 0 13 15 7 0 19 43 14 8 10 8 72 40 52 73 30 98 149 254 64 0 8 151 0 13 38 19 258 64 75 11 46 15 22 52 24 3 43 39 46 31 178 4 3 53 16 309 0 33 3 0 23 50 10 27 114 10 68 4 12 9 25 11 42 19 10 38 26 0 65 26 49 70 82 35 83 26 0 3 37 26 46 7 2 130 8 69 33 65 128 85 22 12 28 29 36 2 78 533 13 54 14 0 54 66 5 77 5 32 31 62 3 50 27 7 68 36 39 65 46 58 13 6 1 18 4 69 0 106 3 19 19 76 15 15 281 20 14 88 54 7 42 11 138 12 53 31 38 40 106 32 17 60 1 0 37 92 186 83 12 19 23 7 0 0 3 61 18 0 120 72 43 56 338 62 35 1 5 15 43 14 16 27 2 23 13 0 21 14 3 7 7 10 43 118 22 269 14 19 4 1 12 17 35 348 1 39 26 21 4 1 39 14 8 0 7 10 0 3 41 13 35 55 69 1 3 5 49 80 21 34 9 0 31 27 117 34 17 4 70 19 18 51 16 17 19 48 18 0 14 1 149 23 51 39 1 15 90 23 6 32 42 9 18 2 9 70 23 20 144 3 79 46 87 54 16 38 0 12 24 4 43 6 48 40 50 12 113 75 4 28 34 0 5 17 33 17 48 0 67 0 26 0 0 10 3 3 25 299 166 69 0 37 24 12 33 16 91 2 30 4 95 53 4 0 31 11 113 11 0 4 12 14 19 11 11 0 5 16 2 10 26 17 0 21 5 2 23 155 195 16 14 20 12 10 14 25 5 19 14 33 0 14 0 8 47 6 0 3 23 38 32 22 9 47 72 6 15 9 16 14 57 31 23 11 39 48 59 0 23 45 9 72 4 12 8 3 15 9 36 33 21 26 2 6 32 50 8 2 9 50 19 12 1 7 4 11 1 16 4 37 14 0 12 15 41 16 22 0 2 163 99 16 3 10 7 38 48 14 33 218 0 13 32 94 69 24 57 4 44 7 38 7 27 4 195 51 21 0 28 1 41 133 0 71 38 18 2 21 55 22 1 15 7 35 29 0 1 139 1 0 0 50 9 3 8 11 67 5 11 11 0 52 0 16 2 8 3 18 0 0 0 2 0 8 28 32 0 3 20 3 13 17 10 15 0 11 1 21 23 16 45 11 20 40 7 51 14 12 27 11 7 9 4 0 59 5 0 28 0 7 12 6 0 251 9 16 14 3 97 13 15 37 22 0 0 97 0 1 21 20 0 5 0 2 22 22 83 28 0 22 4 2 0 17 22 27 0 8 72 10 5 25 2 5 10 10 0 6 0 14 14 26 15 11 15 1 5 17 11 19 0 0 147 5 12 71 10 7 38 10 2 15 55 2 48 40 2 14 1 136 1 18 2 0 27 13 1 3 26 0 22 84 26 18 40 2 6 1 8 36 0 23 2 30 9 28 8 18 21 30 0 8 10 19 3 17 16 9 153 13 0 12 1 77 4 30 16 4 1 21 8 8 34 0 25 0 13 12 9 47 4 32 17 6 27 9 0 3 0 23 5 13 37 0 100 21 3 26 8 56 159 14 51 18 7 11 0 3 11 26 53 17 20 5 0 0 0 3 26 20 20 6 22 2 12 43 17 3 3 0 1 34 3 0 39 9 0 26 33 14 0 29 10 15 54 39 28 29 2 8 17 5 13 1 32 20 2 2 23 0 10 2 0 18 47 21 0 26 18 0 0 5 29 29 16 1 147 32 2 22 27 18 26 8 18 0 5 42 2 2 15 93 25 11 50 19 30 14 37 19 25 37 27 16 10 1 8 62 9 0 11 0 1 0 3 0 6 62 49 10 1 0 4 2 3 54 13 10 1 10 12 0 1 0 6 30 1 3 0 12 2 8 2 2 5 75 28 6 0 16 11 29 1 4 8 23 2 7 2 6 52 19 5 7 19 1 7 70 1 0 2 57 4 12 1 0 8 5 3 2 1 0 14 33 72 9 1 0 0 1 59 1 4 58 9 23 7 10 10 5 1 10 28 6 3 6 0 0 1 44 16 33 25 0 19 1 25 3 13 11 0 4 1 40 13 2 3 4 1 5 0 9 66 7 2 61 11 9 3 74 24 17 2 12 11 27 13 89 0 14 10 1 12 8 1 22 30 3 21 7 4 10 15 0 1 9 30 27 21 1 25 18 0 3 1 0 7 0 9 2 66 14 39 35 44 38 2 8 27 13 0 38 13 11 9 3 15 3 0 28 10 32 3 9 5 21 13 29 9 0 17 0 0 11 18 3 23 0 33 24 5 1 17 5 7 43 18 29 0 10 3 15 79 2 71 1 22 25 9 29 0 33 0 1 1 5 32 0 12 4 0 1 24 0 8 13 0 62 10 65 24 0 13 16 1 0 0 20 20 7 6 1 0 16 9 7 0 7 10 0 27 4 9 0 0 18 5 13 13 20 23 6 5 11 6 3 8 0 0 4 25 0 5 2 14 8 18 18 0 3 4 58 18 77 1 19 8 57 0 0 10 16 0 19 10 35 24 4 15 1 17 68 0 26 9 33 17 20 8 0 0 0 3 2 22 23 11 43 2 0 93 5 0 111 0 17 15 0 4 32 7 13 2 3 25 2 24 7 0 4 30 15 9 0 5 31 6 2 37 0 2 24 3 1 59 8 1 3 57 2 12 0 8 1 20 1 26 47 11 3 3 1 1 0 0 3 13 5 23 23 29 0 42 18 0 0 10 4 24 0 16 5 1 0 3 15 38 6 0 8 21 10 0 0 9 39 0 0 7 0 26 18 64 5 16 43 11 1 6 1 3 0 1 41 7 1 10 2 6 2 1 0 7 6 13 5 108 1 2 10 2 13 4 6 4 21 0 8 24 32 0 8 1 13 0 6 11 5 2 2 1 14 2 2 20 0 64 2 3 4 7 0 0 16 1 7 8 21 10 5 2 1 14 0 75 0 1 1 3 3 0 18 0 9 46 33 20 27 9 4 13 36 5 2 3 1 27 37 6 39 4 7 27 5 2 3 6 0 14 41 26 0 22 22 29 0 3 22 18 0 26 11 9 4 3 0 8 15 4 1 14 25 1 0 0 13 0 22 11 8 3 30 0 0 0 0 1 12 1 0 11 4 22 1 0 0 0 0 0 6 0 3 0 5 4 9 2 13 42 1 8 13 6 0 10 13 5 0 13 5 3 4 0 0 13 0 32 0 6 16 0 7 1 17 2 0 6 11 1 7 1 3 0 20 21 3 1 5 6 38 3 12 7 13 4 14 14 30 4 0 3 0 24 7 0 8 22 15 6 8 1 10 0 1 6 0 15 0 2 14 20 15 4 220 0 0 4 4 2 1 1 7 14 0 9 27 5 0 14 11 1 1 10 5 19 0 0 11 0 0 0 3 14 5 11 4 53 5 4 3 1 3 1 10 22 0 4 2 0 7 11 23 0 0 10 15 16 5 181 4 8 2 7 2 1 0 12 7 0 7 9 4 23 12 8 0 0 10 17 18 12 11 4 7 0 9 0 3 20 27 14 19 3 5 2 2 9 5 4 0 6 15 14 46 9 3 4 10 17 6 3 0 3 0 6 0 0 8 4 5 3 45 15 2 23 4 13 0 0 2 0 0 3 1 0 21 2 0 19 0 0 9 0 0 2 1 3 12 14 0 0 7 0 1 15 11 1 0 2 0 1 4 0 0 1 8 1 0 1 0 11 0 1 7 0 2 41 0 0 0 0 0 3 11 26 2 6 2 0 1 2 1 9 11 13 8 0 13 0 13 4 1 17 0 0 0 11 3 4 0 4 6 24 6 2 21 0 36 0 3 3 3 4 5 10 2 4 15 63 2 0 9 2 4 10 13 4 11 1 3 5 1 4 12 0 0 14 4 1 0 0 6 3 0 3 1 0 2 15 21 4 2 26 3 14 5 1 0 10 5 0 5 10 11 4 11 7 2 4 10 2 0 3 2 4 0 14 0 5 0 8 12 0 0 3 8 2 2 1 3 0 13 3 2 0 5 1 2 13 0 0 6 1 4 16 13 1 10 3 0 6 21 4 0 0 0 1 49 1 0 0 7 6 0 0 7 7 7 0 6 3 7 12 37 6 10 0 0 3 1 13 2 13 5 2 0 0 0 13 23 9 11 1 40 0 6 13 1 18 3 2 0 16 1 1 0 1 0 8 10 3 0 0 1 3 7 0 6 18 1 4 0 0 5 11 3 21 8 12 0 1 6 2 6 4 0 13 1 0 7 4 6 18 7 2 12 0 3 9 1 4 5 2 22 0 20 0 12 0 4 1 13 2 2 4 9 0 14 8 0 2 2 0 2 1 3 1 7 7 3 14 1 0 32 5 11 15 0 5 22 0 0 2 5 0 3 0 1 0 0 0 3 7 3 4 8 17 3 2 2 0 0 0 27 15 3 34 0 0 0 12 9 1 3 2 16 4 4 16 2 28 17 6 19 1 6 1 0 1 0 4 2 4 0 0 1 30 3 1 47 0 17 1 5 1 0 5 7 1 0 3 2 1 1 1 7 1 4 9 15 0 0 0 6 14 5 5 7 3 6 0 7 0 2 1 6 1 0 1 0 0 2 3 1 7 0 1 2 2 6 2 9 0 8 0 0 0 8 21 0 7 3 11 9 0 15 7 5 0 4 0 13 2 6 2 6 0 1 4 3 21 7 0 0 1 0 2 1 6 2 8 29 3 0 12 4 12 26 0 12 3 3 6 24 35 0 3 2 11 2 8 0 2 1 9 1 1 0 0 0 2 1 7 1 4 5 2 0 0 2 1 4 3 1 0 0 1 1 0 0 5 5 0 6 8 4 4 3 0 12 2 7 3 24 0 1 2 0 2 0 7 0 3 3 8 0 5 0 0 7 2 0 0 14 22 5 38 2 10 10 4 5 5 5 5 2 2 6 3 1 20 0 2 0 3 0 0 1 33 4 0 2 3 5 16 2 0 0 8 13 0 3 12 14 11 0 12 11 6 4 15 0 12 6 5 2 2 0 0 0 9 27 6 2 3 0 0 2 5 19 0 3 1 0 3 3 1 0 0 1 4 1 1 2 8 0 1 1 2 6 1 1 0 3 5 0 0 0 2 3 1 0 12 0 14 2 6 0 0 4 0 2 0 14 0 0 3 3 19 0 9 1 2 52 0 4 0 4 0 0 5 9 9 4 0 2 1 7 11 0 2 2 11 0 3 7 3 3 16 0 3 3 8 1 9 5 1 0 1 0 3 6 0 6 1 1 1 3 9 14 4 6 2 0 11 11 0 3 1 6 0 2 0 5 6 4 5 0 8 1 0 3 16 5 7 0 8 0 2 9 17 2 0 9 1 13 1 4 0 1 2 5 5 0 0 2 4 6 19 0 0 0 0 4 0 0 4 3 4 1 4 16 17 18 58 3 0 3 0 10 1 10 7 0 1 0 0 29 0 3 0 4 3 1 2 1 2 0 3 28 6 1 7 3 7 3 8 2 7 0 7 5 12 2 6 3 2 5 0 2 0 6 10 0 1 2 10 0 0 0 2 1 15 6 8 11 0 5 6 2 0 4 4 0 0 0 6 3 28 4 6 0 4 7 10 5 10 3 0 1 0 4 0 1 9 2 2 1 2 9 7 5 0 5 5 0 0 2 0 3 7 3 14 0 1 0 2 8 1 0 0 12 11 2 0 1 1 1 4 1 2 7 0 2 13 4 6 21 8 1 3 1 2 0 2 4 0 5 5 12 4 3 0 6 1 3 1 3 0 0 3 3 0 4 18 23 2 3 0 1 3 7 0 7 0 5 0 5 2 3 0 2 4 3 11 0 5 2 2 5 0 1 9 3 2 9 2 0 4 4 8 2 1 3 4 1 1 0 3 6 15 1 3 3 13 1 1 6 0 6 4 2 2 0 10 0 0 0 2 3 0 3 2 2 3 3 0 0 0 1 0 0 0 1 0 5 1 1 0 0 1 2 2 3 15 23 1 3 5 2 10 0 0 3 5 1 13 0 12 2 9 1 1 6 1 1 0 5 1 3 4 0 1 5 1 2 5 4 1 2 1 0 0 1 1 1 4 0 8 6 0 0 2 0 3 3 3 3 0 1 4 0 0 0 1 3 13 4 0 12 0 4 1 3 0 0 3 0 0 5 0 2 0 3 1 3 0 9 2 0 4 1 2 1 1 6 1 5 0 0 0 4 0 1 0 6 0 8 0 3 1 0 3 0 0 0 8 0 2 0 3 3 1 3 0 7 3 5 3 0 5 6 0 1 0 4 1 1 0 5 6 0 5 1 12 7 4 39 1 7 1 1 2 0 3 2 1 0 11 5 3 0 0 0 2 6 1 11 6 1 9 11 1 2 3 0 3 0 4 4 0 4 2 0 3 2 0 1 1 1 0 0 1 3 0 3 0 0 0 0 0 0 4 4 0 4 3 1 2 0 1 5 1 5 11 2 7 1 3 1 4 3 3 0 1 3 0 4 1 1 4 0 0 6 2 4 2 2 4 2 1 2 4 1 6 7 1 0 0 0 0 0 1 0 2 3 0 2 0 3 1 2 3 2 0 2 0 0 1 1 0 4 1 3 2 1 7 3 0 5 1 7 8 0 0 8 9 0 1 4 2 0 5 1 0 0 1 0 9 0 4 0 16 2 0 0 1 0 3 3 0 1 4 4 6 2 2 2 1 2 0 0 0 3 5 4 5 0 7 1 2 1 0 0 1 0 1 5 1 5 0 1 2 0 1 1 1 1 1 0 3 9 0 0 0 0 4 0 0 1 16 0 1 1 0 4 4 3 0 5 0 0 1 6 1 5 2 3 3 4 4 1 2 0 4 3 8 0 1 5 0 2 2 0 0 0 0 4 3 0 7 2 1 1 1 2 3 2 0 2 5 4 3 5 0 7 7 1 3 1 0 2 1 4 1 0 0 2 2 1 1 1 1 0 1 10 1 2 8 0 2 2 2 0 0
02_J 7613 6926 6075 7387 6863 6078 759 2723 3604 4319 3876 2679 3751 3659 3746 144 2183 2 1687 5763 6382 2705 1378 1980 378 649 2838 1682 2975 4643 1 1391 2612 2156 1740 902 3369 1141 2726 2 1164 1608 2646 1146 543 1483 886 1921 0 914 1371 255 529 66 1064 1730 1772 1740 296 3 674 1612 1232 706 1279 848 1008 1980 1548 1598 932 229 591 1277 1826 752 570 809 2983 127 1109 554 2423 817 1362 735 1339 2710 936 293 1306 534 1046 172 1241 1141 629 1040 253 694 396 407 4 43 768 733 606 481 1150 1192 291 276 3787 1054 397 535 232 63 282 486 1520 547 312 219 507 334 576 541 630 629 726 441 803 771 770 748 598 0 759 137 265 367 318 366 60 610 619 532 238 640 1272 312 372 337 1 258 189 1122 422 678 180 724 235 396 327 353 924 398 512 914 944 291 157 381 451 399 502 607 369 488 350 609 1309 337 720 397 272 502 525 216 568 668 283 525 618 234 464 2088 327 201 203 834 230 455 439 395 727 601 428 179 355 1224 478 13 357 313 665 576 644 420 476 262 421 392 199 530 169 170 289 454 252 1091 323 418 310 275 72 576 107 231 196 391 443 246 266 77 540 1067 237 341 96 478 158 77 282 226 244 192 239 113 443 184 268 248 254 366 267 338 300 266 754 547 708 94 5 176 424 43 230 412 1084 264 288 386 412 285 1 342 190 73 510 318 167 179 192 89 388 429 242 431 503 128 571 177 479 460 214 468 316 316 206 138 386 90 360 286 376 176 71 59 175 409 168 260 85 235 259 563 96 239 380 332 203 104 999 219 611 186 99 274 207 297 227 179 288 536 208 89 362 383 162 661 301 325 391 107 13 407 595 133 150 367 252 439 369 52 272 611 176 182 167 430 141 207 262 335 284 41 239 143 234 136 253 88 37 134 698 204 0 613 137 72 524 92 229 475 99 333 322 86 333 14 101 313 129 264 255 141 218 224 114 248 118 110 227 32 27 70 340 235 168 247 165 140 90 227 408 154 203 83 410 228 185 211 463 205 202 72 104 124 41 130 119 265 329 344 109 318 61 92 173 141 34 170 78 1375 121 123 175 122 159 139 85 99 292 279 182 172 252 80 73 82 117 112 265 166 153 241 518 205 138 80 20 177 656 423 118 218 61 238 124 76 92 185 188 278 79 72 120 157 252 216 75 286 310 212 204 291 141 248 137 101 67 195 174 287 156 352 52 87 95 159 185 50 42 192 50 123 75 315 149 79 183 263 190 135 157 101 128 51 44 16 68 10 137 110 147 164 126 42 94 82 178 312 322 204 218 57 117 225 188 25 93 238 59 118 197 97 28 78 62 228 97 197 307 2 50 11 135 384 134 85 14 279 256 319 106 101 36 33 208 150 78 218 39 49 574 116 202 155 147 89 106 236 244 91 71 113 0 72 131 107 81 39 62 157 152 126 123 166 109 34 56 16 0 177 150 423 186 327 164 81 113 88 78 111 0 158 25 74 15 85 561 52 268 74 42 98 106 6 63 21 266 202 223 219 115 243 228 284 136 99 167 286 184 7 307 28 216 39 1 131 55 16 204 72 205 117 117 185 15 56 164 171 89 224 75 46 2 90 58 27 166 18 176 109 148 59 36 144 137 59 50 70 145 124 98 73 129 124 100 127 87 108 230 4 56 98 20 129 102 113 100 32 78 15 121 4 74 18 171 130 194 90 155 92 14 112 27 0 5 181 100 67 1080 160 157 133 14 286 115 46 32 93 2 194 60 109 116 51 48 94 94 34 59 134 4 55 5 12 67 125 3 51 3 1 61 101 28 15 36 93 50 177 42 109 69 87 51 271 0 98 4 26 1 45 74 261 55 60 30 102 56 35 62 21 120 93 57 1 51 33 65 79 85 81 70 91 198 158 24 45 117 134 91 100 158 0 105 40 52 34 28 138 5 79 53 70 56 45 194 130 163 60 63 92 102 32 106 56 17 60 6 21 54 96 76 58 56 115 64 155 71 7 79 167 52 46 249 30 63 230 90 95 2 37 140 37 80 151 109 145 50 161 12 27 104 86 19 43 59 180 2 202 24 100 134 31 3 71 290 99 119 68 78 99 53 138 103 37 67 34 108 144 197 37 34 41 31 59 12 128 122 45 20 81 0 87 44 8 29 78 50 1 152 86 92 9 69 95 128 161 9 24 78 18 51 46 74 135 190 47 91 86 36 124 92 36 13 123 113 25 168 188 174 77 74 68 103 0 37 101 3 11 157 71 136 57 13 33 176 84 30 75 22 63 54 22 0 17 3 52 56 57 118 116 37 143 77 37 30 33 38 207 2 43 24 81 47 137 38 190 82 83 7 244 127 54 0 44 0 0 243 122 37 45 74 22 49 1 43 50 46 35 66 40 86 62 72 4 134 218 119 70 42 365 7 13 73 10 133 25 66 72 19 24 38 106 100 14 134 94 25 47 28 48 19 75 41 32 49 40 72 68 43 15 0 57 9 5 22 23 0 53 27 2 19 7 47 77 5 67 70 35 19 255 30 57 4 38 62 68 89 26 29 36 31 54 60 87 156 11 109 64 100 48 23 8 252 1 27 16 9 0 76 67 16 16 17 36 38 15 2 93 67 24 0 44 77 15 72 25 78 45 110 149 7 12 18 15 144 77 44 10 0 28 15 3 76 35 21 22 167 43 2 48 28 73 67 59 70 19 79 88 48 51 37 62 19 35 38 26 77 37 63 1 21 18 2 36 117 142 36 37 61 118 80 67 88 2 30 84 39 78 12 118 27 38 12 47 51 21 50 82 0 35 69 43 6 9 67 67 61 103 69 33 74 24 13 58 100 115 30 118 87 44 16 53 104 70 39 80 71 66 100 0 30 38 57 22 21 14 13 10 25 36 22 15 25 19 60 44 87 26 5 0 18 32 20 9 57 9 5 35 28 24 42 53 79 39 17 27 33 17 54 50 30 85 41 1 80 0 106 146 62 20 23 54 6 42 51 33 26 46 44 6 0 82 30 55 21 1 51 41 54 71 36 36 83 15 52 63 109 80 40 8 42 17 27 0 49 79 63 17 23 27 29 18 8 6 22 16 9 19 3 26 49 67 48 34 0 6 73 37 40 111 25 13 2 100 36 49 45 8 40 45 212 8 23 32 26 89 17 35 2 65 20 13 6 8 53 55 5 26 69 63 89 18 80 349 87 35 43 11 36 15 47 62 0 52 59 20 9 41 27 29 44 18 4 6 10 36 15 16 58 0 26 37 13 17 91 0 3 105 11 11 62 21 17 0 10 54 25 39 30 36 23 16 47 156 26 61 28 4 54 41 45 22 45 78 79 104 11 9 88 48 13 69 8 40 13 58 6 41 19 21 3 6 0 5 1 16 41 14 66 7 22 56 35 10 25 8 161 21 9 8 29 30 24 48 0 32 24 28 17 4 65 34 23 29 13 67 7 32 26 55 4 127 37 57 26 52 27 69 48 32 24 26 17 35 28 22 49 11 19 190 45 32 65 18 18 18 10 7 39 55 45 2 78 6 130 6 73 33 33 8 82 28 42 33 21 54 0 76 40 37 109 26 33 19 0 37 0 7 12 48 37 21 35 19 10 46 30 24 22 22 52 32 18 26 12 59 13 15 34 16 12 34 23 23 39 15 22 35 19 16 9 53 40 23 50 73 63 58 63 83 11 27 23 14 17 102 16 20 25 60 2 47 50 18 35 2 100 32 15 38 20 31 16 11 11 34 35 17 6 26 23 1 1 7 17 55 41 40 3 69 0 25 84 5 38 20 13 0 46 9 29 30 46 13 52 121 48 5 14 28 17 22 3 21 37 36 38 71 19 50 17 10 39 40 44 54 114 22 39 2 24 44 47 0 92 35 3 16 4 25 18 12 30 23 13 21 29 29 43 10 15 14 12 35 6 18 14 66 22 49 59 40 58 47 17 60 19 27 32 9 86 23 1 42 29 14 1 49 9 57 16 39 47 25 49 14 32 18 30 3 23 19 90 28 22 11 32 15 9 8 0 22 7 14 25 21 77 33 17 4 59 31 92 8 35 6 12 16 27 10 7 57 14 29 48 7 45 19 25 25 49 33 24 14 35 0 5 12 10 38 53 7 0 51 28 17 12 2 51 35 1 52 26 24 7 60 29 19 7 0 0 27 29 19 14 0 14 8 75 4 24 41 12 1 2 38 3 14 117 31 17 16 6 21 3 33 32 9 4 24 14 39 1 15 6 22 10 10 11 30 41 17 50 59 31 13 5 1 15 12 23 17 44 16 1 17 20 24 3 8 12 44 14 31 4 53 11 9 21 14 0 64 16 105 38 51 28 73 8 1 29 24 2 3 18 22 13 71 29 1 39 36 39 1 21 35 34 15 44 26 1 31 6 54 6 6 0 16 73 40 36 0 16 26 33 46 7 4 0 38 16 17 25 98 8 46 43 13 25 29 56 6 32 21 17 19 18 16 8 6 11 34 7 25 19 5 42 0 12 20 20 95 18 44 38 43 18 0 3 32 15 7 10 10 86 9 16 27 121 11 30 10 14 0 8 28 2 25 28 23 11 16 3 8 8 22 2 28 18 29 5 31 16 74 40 14 27 28 11 24 42 16 32 50 8 1 9 13 19 5 84 16 24 14 21 11 16 8 10 12 12 2 10 58 21 46 9 6 10 12 47 65 0 34 38 21 4 14 2 0 32 17 20 10 43 14 14 30 1 13 54 11 9 42 35 7 1 19 17 9 18 68 15 9 11 6 11 12 5 22 6 33 1 14 9 11 21 104 3 19 9 0 20 13 5 0 0 3 42 27 26 32 6 5 26 34 12 42 31 25 9 20 15 9 12 7 3 22 20 41 24 22 1 32 1 169 14 6 0 15 10 13 10 13 10 56 5 22 8 0 5 0 18 26 19 23 7 41 15 7 6 23 39 3 55 40 3 21 11 36 21 4 1 41 0 5 1 0 2 3 31 19 13 14 15 2 7 23 0 15 6 42 12 21 2 18 7 22 46 11 12 23 77 9 35 21 37 26 17 2 24 10 20 32 27 10 22 10 0 7 17 31 6 31 4 23 17 36 8 34 8 9 32 23 14 9 47 18 11 15 4 6 17 54 21 20 2 1 3 1 130 45 55 18 5 4 5 48 39 3 12 25 1 30 15 5 9 31 15 12 11 8 3 22 0 31 16 29 18 20 6 21 11 2 17 18 14 5 16 19 25 12 3 36 11 8 5 17 10 9 12 2 21 1 25 16 10 43 19 7 6 6 37 10 20 6 3 18 9 18 6 22 9 0 9 12 21 2 11 2 13 14 12 7 17 5 12 32 21 24 13 3 35 17 15 13 17 0 125 0 25 32 24 29 5 64 17 0 17 4 14 11 40 20 9 0 13 10 35 16 5 45 1 14 18 4 12 2 21 23 2 10 8 25 31 8 2 11 5 9 3 21 6 10 16 22 38 51 66 75 2 15 12 35 0 26 27 2 1 32 5 17 19 32 28 5 17 7 8 44 12 16 19 10 1 14 22 12 9 14 17 6 9 11 9 3 3 0 14 16 7 61 21 0 17 8 29 3 11 6 26 0 17 6 3 3 3 47 32 0 0 6 22 12 10 0 15 30 10 6 25 10 5 4 33 8 11 14 11 11 70 59 18 8 17 23 26 39 7 27 11 14 4 5 1 3 3 8 15 10 87 2 9 15 15 10 7 6 35 30 33 38 6 13 8 34 8 7 10 38 5 5 22 3 5 15 7 12 57 36 11 3 86 4 2 10 12 13 6 31 6 8 14 6 2 51 9 16 13 0 1 22 9 9 17 21 8 1 10 0 9 21 10 5 10 43 13 1 42 23 28 15 20 12 3 33 0 8 12 24 24 6 6 2 11 2 13 23 12 9 10 26 1 5 5 7 11 3 10 0 9 21 17 13 5 4 18 31 60 9 0 0 8 24 4 6 12 9 5 9 0 5 4 2 14 0 9 14 30 12 5 25 8 41 11 33 4 6 15 5 5 12 10 19 10 33 0 20 35 8 13 0 34 14 11 10 2 4 13 9 1 3 3 5 12 26 27 12 3 13 6 17 0 9 4 32 9 19 16 13 18 25 11 16 37 8 20 10 11 6 21 1 3 2 3 0 3 21 13 1 15 27 34 6 3 10 1 13 16 5 4 41 6 30 5 2 12 9 2 19 16 6 14 12 7 4 8 4 24 21 0 0 2 11 0 13 2 5 8 0 5 10 1 4 21 18 2 5 20 23 22 15 25 5 6 7 0 21 0 21 9 24 6 0 10 14 8 9 7 67 9 15 12 28 0 3 0 4 10 16 12 5 2 2 6 8 10 19 2 4 11 12 28 9 18 22 11 15 0 0 11 16 1 10 8 31 0 15 7 1 6 4 7 15 13 0 11 5 0 12 22 13 1 9 12 4 12 14 6 6 24 19 32 15 2 5 8 21 17 2 8 8 19 1 13 23 7 0 6 13 6 0 19 8 8 2 1 0 8 13 5 16 4 5 14 14 0 7 8 2 14 5 15 3 19 21 9 8 3 1 7 1 2 7 27 5 10 7 6 1 13 5 14 23 2 3 5 10 7 10 8 6 25 8 22 36 0 2 22 11 23 12 12 4 2 10 6 10 9 4 6 4 15 0 15 5 18 1 63 10 12 10 6 7 24 9 14 4 15 5 3 4 30 0 0 14 6 7 0 3 10 12 16 15 18 4 16 1 1 0 5 3 11 5 1 6 4 0 7 9 3 3 8 11 5 3 8 3 4 4 5 13 3 0 4 15 1 22 6 2 16 1 18 12 13 2 3 14 27 5 12 13 24 1 3 6 2 68 28 1 1 7 7 10 2 9 1 16 3 11 2 8 6 5 6 0 14 4 5 6 15 39 0 15 3 6 10 21 1 12 8 19 45 17 6 7 0 2 8 7 0 4 16 4 32 2 0 10 17 21 15 5 3 11 7 8 1 10 14 2 5 0 18 6 17 6 2 26 29 3 32 0 7 5 0 10 2 8 2 7 2 11 0 3 9 4 9 39 7 7 16 12 6 5 16 14 1 8 17 7 6 3 3 10 14 0 4 3 3 5 0 11 4 0 7 11 13 2 2 14 28 21 1 2 2 20 5 1 8 9 1 0 8 7 17 8 8 19 23 1 6 23 6 3 5 3 0 16 5 10 11 4 2 4 5 16 17 4 14 6 4 0 2 6 12 1 3 14 7 5 0 16 6 4 4 6 0 2 9 0 10 0 3 6 3 3 6 0 3 8 4 9 7 9 1 7 2 0 1 10 15 0 10 1 2 9 16 6 8 11 6 14 8 6 6 10 0 12 10 9 15 3 6 0 4 6 4 5 0 9 0 20 8 12 1 13 6 61 19 5 7 0 1 0 0 1 2 7 10 13 14 4 9 8 6 1 31 1 5 1 3 8 16 8 1 1 8 8 0 0 1 8 5 9 0 6 1 5 4 12 3 11 0 16 9 4 6 18 9 13 20 2 14 5 10 2 1 1 8 3 7 0 1 5 7 10 8 13 7 6 2 0 3 2 6 20 3 5 35 7 13 10 5 1 9 2 0 5 23 9 1 9 3 2 6 5 15 8 6 13 0 3 2 1 0 0 0 8 7 2 2 8 7 2 12 8 15 7 14 6 0 5 5 4 8 1 4 9 6 6 14 7 1 21 0 11 2 2 8 21 9 3 0 7 11 8 3 14 8 14 31 9 0 1 0 13 1 2 5 0 1 8 2 34 9 1 7 2 1 0 7 1 9 4 8 4 3 9 5 2 4 4 6 2 5 3 5 5 14 5 2 1 5 19 6 1 2 8 5 4 16 4 2 7 6 0 3 2 3 42 9 7 4 6 2 53 2 6 4 5 2 10 2 3 3 17 2 9 0 6 6 3 13 4 13 8 22 1 4 3 5 1 9 6 4 5 0 6 9 2 5 3 5 6 24 1 1 6 5 3 12 3 1 5 4 9 5 13 0 8 7 20 7 31 3 2 6 12 24 4 10 9 7 5 10 4 1 9 1 9 4 29 8 5 3 3 13 9 3 1 0 6 2 3 1 6 11 4 3 8 0 2 6 8 7 3 4 5 6 2 2 8 15 19 5 0 1 2 9 1 4 2 23 1 3 7 3 2 0 5 13 13 1 6 4 11 6 30 3 7 14 1 8 2 17 11 14 14 13 4 6 18 3 4 5 0 7 4 2 5 2 2 3 6 1 1 10 10 4 1 0 7 4 5 1 3 4 1 5 0 2 4 6 1 5 0 5 2 3 5 6 9 5 2 11 2 6 3 11 4 6 7 4 0 8 10 0 4 8 2 3 9 8 3 3 5 0 8 6 6 3 12 1 2 15 3 38 3 1 20 1 7 8 7 4 0 2 10 6 10 6 8 5 3 8 11 0 2 3 2 2 5 0 2 4 4 7 0 4 3 1 0 3 7 18 2 6 3 3 10 4 8 8 7 4 3 17 6 2 6 3 6 5 1 8 2 8 3 14 16 4 6 0 9 4 1 7 0 10 8 5 2 1 1 2 1 0 8 0 10 20 8 1 4 4 2 4 2 2 3 3 1 4 14 3 8 2 6 10 2 10 0 2 5 11 5 6 5 5 3 3 12 5 9 3 22 15 0 3 9 9 4 7 6 11 6 9 2 6 1 2 5 2 1 5 2 1 6 3 2 8 4 10 10 5 4 6 0 3 1 0 4 4 8 6 5 10 3 5 9 5 11 0 7 2 5 1 0 6 3 0 3 1 2 0 0 6 6 0 5 3 6 1 3 8 3 2 2 1 6 7 11 3 5 1 11 3 2 9 2 5 1 0 3 1 4 2 12 2 1 6 1 11 7 2 1 1 0 2 4 5 8 1 3 4 8 5 0 8 3 3 3 2 1 3 4 0 5 1 7 0 8 1 9 0 6 0 5 3 1 4 7 5 7 7 3 0 1 3 2 9 0 2 2 14 8 4 5 2 10 1 1 9 4 5 7 7 7 0 2 7 1 1 3 0 2 1 4 2 3 1 7 3 3 5 2 0 9 3 8 6 2 2 7 7 3 4 2 2 2 6 3 1 1 6 1 6 2 2 12 6 2 2 2 1 5 7 9 4 3 5 4
03_J 1788 6105 2464 4572 4468 1882 4 1171 196 0 1674 807 1843 4388 2809 0 2460 0 1342 568 1542 1511 649 485 1 335 1688 0 4261 4014 0 104 2466 4862 1114 1007 3386 617 1106 0 1481 38 296 1131 82 1654 877 0 0 1347 1484 713 1442 0 915 110 972 368 2 0 336 609 599 706 318 594 710 1280 292 1040 31 0 255 761 1397 429 2 70 742 0 2 965 984 1018 749 507 324 191 1507 0 914 186 889 347 16 1309 70 504 1363 479 417 196 0 9 147 423 341 931 588 722 272 458 67 293 45 261 275 0 1 0 204 83 523 19 0 596 193 511 0 176 251 17 289 217 541 558 358 0 271 359 52 432 322 0 119 41 66 405 48 104 0 292 203 0 0 52 0 535 343 35 0 1526 523 1538 112 305 310 229 173 335 558 783 68 456 138 122 349 180 222 284 326 1019 59 308 416 638 804 247 9 116 241 418 102 526 417 472 948 1 67 181 43 358 84 142 170 970 917 149 117 371 510 566 29 0 261 0 376 136 304 259 11 0 157 560 133 268 122 358 298 63 147 196 89 256 286 31 0 519 194 251 93 395 90 466 80 165 620 1293 564 187 44 624 180 0 98 0 0 170 120 39 48 156 314 266 331 384 23 27 254 216 730 309 301 0 1114 0 16 141 255 27 63 0 377 232 198 160 0 35 1 0 126 121 163 0 85 121 136 118 71 59 222 69 238 363 117 250 493 401 164 12 115 297 97 26 277 306 246 183 46 0 77 329 216 100 79 127 261 87 42 170 251 45 96 57 214 53 204 238 221 0 179 259 281 200 317 0 66 59 18 265 129 179 39 61 252 46 0 86 167 58 278 263 157 271 39 21 191 242 40 60 194 59 125 72 149 236 475 70 319 148 200 0 12 0 24 143 1079 123 592 82 256 77 124 46 53 68 559 154 57 0 14 392 177 205 494 482 177 49 44 63 93 464 120 64 527 102 0 155 93 330 0 339 0 195 1 81 129 200 0 34 65 333 41 63 250 450 150 56 76 60 0 138 0 308 22 173 131 197 69 239 68 58 729 296 16 245 18 42 16 45 0 493 41 463 57 1 145 209 104 0 195 182 43 33 504 30 166 282 0 262 164 48 0 168 284 163 193 199 70 73 118 28 0 246 135 2 81 0 200 99 387 260 0 113 273 275 542 17 235 194 151 367 0 185 71 98 170 317 16 177 24 151 2 56 150 85 106 540 180 80 151 45 0 125 178 56 31 0 68 9 172 0 39 0 161 98 15 1 58 0 40 86 284 85 175 0 116 0 117 52 234 68 92 22 0 0 171 6 0 190 115 0 328 81 227 1 250 79 22 111 107 19 257 101 147 120 64 62 70 52 164 181 66 36 34 16 53 24 154 19 260 140 20 428 142 21 0 371 36 85 2 169 0 101 0 1 208 74 83 0 100 66 112 0 0 10 159 0 83 54 278 104 118 26 45 30 1 16 0 161 0 16 0 0 1 251 1024 0 0 493 20 334 170 194 62 311 26 30 124 71 0 93 20 57 31 20 0 28 102 0 133 19 0 0 101 33 221 66 194 118 62 8 0 15 12 206 5 26 251 98 223 0 0 13 58 24 317 109 250 48 21 27 0 94 0 22 10 40 40 18 0 0 12 0 0 17 165 98 47 53 278 30 192 1 48 21 29 0 0 16 180 0 175 22 0 42 139 168 2 0 6 120 37 19 0 197 166 65 0 127 0 39 58 188 0 55 161 59 4 44 207 4 101 12 0 138 0 29 32 0 0 186 36 56 152 27 1 57 0 0 174 140 52 85 31 44 49 48 247 97 3 123 0 0 184 0 23 87 275 15 88 85 0 272 60 46 53 12 0 0 28 10 97 10 134 69 27 51 183 11 67 0 72 15 56 42 63 0 101 64 7 20 73 113 69 133 11 9 0 15 59 2 66 15 45 51 233 84 72 11 76 32 0 0 0 5 115 136 83 54 1 25 0 18 0 217 119 10 55 105 43 61 51 57 159 11 69 190 119 0 156 80 0 264 0 130 102 104 9 0 0 43 0 238 29 47 72 0 0 81 32 26 138 56 157 39 19 146 43 44 100 168 57 98 0 21 35 33 22 123 0 0 133 43 62 0 53 79 155 37 7 222 93 0 1 1 42 3 0 0 5 30 224 1 99 22 0 128 15 30 17 87 123 25 74 25 13 10 13 186 50 24 105 58 49 70 89 55 101 200 41 64 1 170 11 161 24 58 49 0 49 39 0 126 7 71 32 0 0 0 0 22 24 12 36 46 69 80 0 32 84 63 23 59 0 61 26 57 0 261 20 0 86 128 14 25 126 90 1 0 0 32 0 150 350 57 45 55 93 25 0 0 340 37 65 23 42 26 165 20 110 120 31 177 71 305 0 0 0 82 7 1 28 44 169 0 0 32 141 58 27 70 20 7 46 0 11 0 53 6 39 0 1 187 19 16 0 22 0 37 0 53 123 16 0 63 13 30 71 1037 32 53 0 32 18 20 21 4 0 0 25 55 30 31 8 34 7 28 40 0 148 88 210 0 206 132 99 68 62 52 42 40 21 11 60 27 52 44 142 0 68 63 256 82 3 0 3 0 10 24 15 1 37 0 5 0 1 34 0 0 62 52 113 5 0 20 0 0 20 40 0 15 110 25 0 0 0 74 11 88 73 0 31 47 52 0 0 0 27 0 36 12 29 72 10 9 33 79 0 39 24 42 0 0 12 14 69 1 37 34 0 40 60 111 43 6 61 46 14 0 29 15 46 68 0 148 9 32 0 0 45 10 223 18 0 7 0 4 0 47 13 94 34 33 2 69 18 90 86 16 15 21 72 36 10 219 0 0 176 0 135 6 64 6 0 40 0 314 15 0 7 67 62 149 1 103 32 0 81 37 59 26 34 15 51 0 0 87 60 46 16 39 50 26 10 48 29 79 53 0 75 0 6 19 0 0 0 0 114 10 77 1 0 14 38 29 76 0 1 29 0 0 2 19 79 51 3 31 51 0 43 0 11 155 39 8 98 8 94 212 69 19 14 0 14 2 35 20 18 19 81 0 0 0 18 28 118 28 9 0 43 195 53 0 27 105 28 14 0 47 0 56 4 17 108 160 151 18 99 9 110 56 16 97 0 119 0 0 0 0 30 13 144 76 0 0 0 8 109 77 79 52 0 0 48 42 162 1 0 28 33 9 2 32 28 76 0 113 0 0 31 0 19 69 4 43 0 24 31 25 117 8 94 19 4 0 19 39 16 0 34 22 0 0 0 35 71 0 44 38 0 61 28 0 75 17 0 105 0 12 64 0 0 0 0 23 35 98 16 32 0 91 34 0 87 16 0 39 42 2 27 0 78 27 29 25 4 7 0 0 0 10 0 34 1 0 0 19 22 41 108 0 0 0 0 64 38 29 11 7 0 53 6 90 45 20 3 44 1 70 20 54 0 20 26 2 41 15 0 5 0 48 123 49 8 0 60 23 11 48 0 30 0 133 0 127 28 0 8 0 42 0 5 54 1 3 0 23 42 9 0 24 0 0 1 40 0 106 188 5 142 0 0 12 0 1 0 0 0 17 68 28 37 46 0 4 17 163 13 2 12 22 0 4 44 35 0 61 9 22 2 0 73 60 12 0 48 0 70 19 6 7 0 0 82 0 22 26 31 1 42 0 0 26 12 13 94 49 0 1 50 9 6 30 0 7 20 41 25 13 17 51 60 48 31 20 90 165 213 0 1 10 17 0 165 7 36 23 0 5 11 25 0 0 84 0 1 30 212 0 8 0 61 16 13 4 40 0 0 78 0 0 8 15 33 14 0 2 59 0 0 0 34 17 5 0 33 0 0 131 7 0 24 0 0 5 21 0 0 47 6 1 1 86 13 0 0 0 0 18 0 0 0 14 17 53 55 30 10 0 32 59 0 36 0 0 8 15 1 0 29 76 72 62 21 22 0 8 57 48 0 0 43 41 0 19 9 21 11 0 0 17 1 0 0 9 0 59 43 0 32 0 1 0 6 4 16 23 45 17 48 55 26 14 92 18 0 21 0 19 14 0 41 0 1 14 0 0 36 0 42 27 0 0 65 53 27 39 0 0 207 0 21 19 15 0 0 0 0 34 0 21 0 37 3 0 243 2 33 47 0 0 13 9 20 81 35 0 1 8 32 13 54 0 0 0 0 0 6 0 0 43 57 32 0 21 51 48 10 18 18 422 0 6 0 17 1 4 0 15 18 11 0 0 0 0 0 55 26 0 0 0 2 0 31 146 0 28 46 42 0 54 35 54 0 0 11 0 3 0 0 20 5 70 5 3 10 16 0 0 11 13 0 52 9 21 21 30 0 2 0 0 24 12 3 49 0 14 15 36 7 12 14 44 28 16 0 0 47 0 26 96 0 0 0 9 9 15 1 40 0 38 15 59 55 11 56 0 18 0 11 105 11 0 6 0 0 47 0 14 63 18 20 4 5 3 2 12 26 102 27 0 18 60 2 0 36 5 0 12 9 42 0 32 24 20 11 28 0 17 1 20 0 35 0 0 4 10 16 0 2 17 8 0 54 1 0 106 0 22 69 42 1 46 79 0 59 47 50 0 2 0 5 1 24 6 0 0 44 0 0 17 8 40 0 17 19 10 0 30 0 0 49 23 0 9 19 0 0 0 2 0 1 27 4 0 0 2 10 12 32 65 62 0 30 51 0 42 53 0 0 0 1 0 0 0 149 40 0 0 6 0 0 71 0 0 9 15 0 0 5 48 0 2 0 23 0 0 0 51 23 0 54 14 8 26 0 0 0 0 5 0 0 20 0 38 0 48 0 16 0 2 2 3 1 0 84 3 0 43 0 30 0 0 55 26 4 9 8 0 20 0 0 11 7 20 0 5 0 0 0 23 21 70 20 35 0 18 53 15 36 36 36 0 8 50 27 27 0 0 43 0 142 0 0 6 0 0 0 28 0 92 25 0 0 0 0 0 9 14 15 53 0 0 0 15 36 24 0 0 42 178 3 0 47 0 0 8 10 25 0 0 106 52 15 0 27 51 19 0 7 5 24 27 0 28 0 6 0 20 0 28 24 0 0 5 0 11 7 0 0 0 29 0 25 8 4 0 46 0 0 0 0 27 0 10 0 37 5 20 0 0 12 21 0 23 19 0 49 5 0 28 0 0 22 0 19 18 0 45 0 8 78 0 0 8 21 0 19 15 0 4 0 0 0 0 0 0 3 21 26 0 0 0 6 10 44 0 13 0 2 25 0 0 53 14 81 0 0 34 0 24 0 0 2 0 0 0 2 15 0 5 14 1 33 21 0 0 20 29 60 40 35 0 0 0 40 1 56 21 0 3 103 0 13 16 11 14 26 20 5 0 13 11 30 50 7 42 0 19 2 34 2 91 50 7 7 4 25 2 51 2 1 0 0 0 31 0 20 8 15 10 0 60 0 11 0 17 8 2 113 25 23 0 0 0 0 10 86 1 31 0 0 37 31 0 0 4 0 0 0 0 9 15 0 0 31 0 4 0 0 0 0 0 14 82 7 17 22 0 17 13 15 0 0 12 0 0 0 0 0 3 0 33 12 0 0 28 29 19 102 0 14 8 20 0 33 0 0 0 48 25 0 3 0 0 0 0 149 10 0 7 0 0 0 41 54 0 0 56 0 0 0 19 0 0 34 0 55 0 3 6 80 1 22 0 0 2 13 0 0 21 0 0 139 0 3 2 55 0 0 22 0 41 0 5 8 1 33 10 0 6 0 0 7 0 42 34 0 0 15 5 21 25 0 8 0 8 0 5 89 11 0 7 13 0 43 0 0 0 0 0 21 0 9 19 3 0 0 10 5 0 136 0 52 0 22 0 0 0 0 3 17 12 79 0 1 0 0 0 5 0 12 0 7 23 18 0 0 14 19 0 0 0 0 0 0 37 0 19 0 0 0 0 1 0 0 16 12 0 4 0 0 27 0 25 0 0 0 6 0 44 6 0 32 0 0 0 6 6 19 0 0 19 0 1 0 0 0 0 0 15 0 6 28 0 0 0 0 0 1 21 3 42 34 0 16 23 1 22 0 28 21 0 20 43 0 0 20 0 28 0 0 0 0 10 0 0 0 9 0 0 0 0 0 60 22 22 11 34 1 32 0 35 17 0 0 12 0 41 0 0 0 0 6 34 8 0 0 0 7 5 106 0 0 54 9 0 0 0 23 0 0 0 17 0 0 15 0 9 0 6 24 34 0 0 0 16 32 4 9 4 0 0 0 0 0 44 0 0 0 16 11 3 0 2 3 53 4 11 3 0 22 0 0 4 4 20 0 27 0 0 0 19 0 0 17 0 1 8 0 63 34 0 0 0 0 27 1 12 4 22 0 0 0 0 10 0 35 17 27 0 18 0 0 34 24 91 0 17 0 14 7 4 0 0 0 29 0 12 11 0 0 0 1 3 63 0 44 0 0 0 0 0 10 5 0 66 0 0 60 0 0 0 13 0 0 1 3 0 0 17 5 27 0 17 18 10 0 0 18 12 4 2 0 0 0 1 12 27 0 53 37 27 9 0 1 0 8 3 9 0 0 0 14 0 0 0 18 1 1 0 0 0 0 0 0 0 0 0 5 9 1 8 0 0 7 3 32 15 0 8 0 0 13 38 30 0 0 18 18 0 0 24 20 0 0 12 0 0 0 0 0 0 12 0 13 20 6 5 0 4 14 0 14 0 39 0 21 37 31 23 0 0 1 7 4 0 0 0 0 0 0 52 0 0 5 0 0 0 0 22 2 0 0 3 12 0 30 9 0 157 0 44 0 2 0 0 18 1 0 0 0 13 19 54 14 6 0 0 23 0 0 29 0 17 0 28 0 0 31 0 16 10 0 8 5 22 8 8 11 0 0 0 0 21 0 14 6 31 5 23 0 0 26 35 0 0 48 0 0 0 0 8 53 16 23 0 4 13 24 23 15 0 0 14 16 0 10 0 0 17 0 0 22 4 10 0 0 1 0 1 5 16 1 27 28 0 1 0 0 0 0 0 8 8 3 1 0 1 25 0 0 0 25 6 0 39 28 0 0 0 11 3 0 6 0 29 6 0 3 0 17 12 0 0 0 14 0 0 24 0 10 4 15 0 0 0 0 0 28 0 3 1 1 0 5 0 1 0 6 0 0 0 0 17 24 10 0 12 1 0 0 9 0 2 31 0 35 1 0 32 0 20 0 1 0 4 0 10 1 5 12 0 0 1 8 0 1 0 0 0 9 0 0 0 1 0 4 6 0 0 0 0 0 0 13 0 0 0 0 0 0 3 0 0 11 0 0 14 0 2 0 16 0 0 0 7 1 0 0 29 1 1 0 0 0 14 2 12 8 0 3 0 14 0 14 0 0 0 4 44 41 22 0 0 5 0 3 16 0 15 4 1 6 38 10 0 28 0 0 0 23 6 0 0 3 13 0 1 10 2 25 0 0 16 0 0 24 0 0 0 3 0 0 4 0 4 5 0 0 0 1 0 0 20 0 0 0 14 0 0 0 10 0 0 2 0 0 0 12 17 0 2 8 0 6 0 20 0 0 0 0 0 0 9 0 0 0 0 0 0 8 0 0 9 0 4 28 0 0 0 1 0 0 0 20 0 1 6 60 4 0 0 32 0 16 0 0 10 1 0 0 5 0 0 20 0 0 1 2 12 10 0 0 15 0 0 0 0 0 0 0 51 0 0 12 1 0 0 0 8 6 0 0 0 0 0 0 3 6 8 26 0 14 8 0 5 17 0 31 40 14 0 6 0 1 0 10 4 0 2 0 12 0 13 0 0 0 0 3 0 0 4 0 0 0 3 0 17 16 0 0 0 65 0 0 25 0 6 0 3 0 6 0 31 15 6 21 0 0 0 0 0 0 0 3 0 0 0 0 8 0 6 3 0 0 0 22 53 12 16 0 0 0 7 9 10 34 0 0 0 1 0 0 0 0 0 0 0 0 0 5 18 26 18 0 0 0 3 0 61 0 0 7 0 0 24 10 16 13 2 10 0 14 1 0 0 0 4 4 7 58 10 2 0 0 4 0 0 5 0 0 0 8 0 0 0 2 0 13 0 0 0 0 2 0 7 0 11 10 9 6 23 2 5 6 16 12 0 0 4 6 0 0 4 0 0 0 0 0 10 19 3 20 16 0 0 0 1 0 0 1 2 12 11 1 0 12 1 11 0 5 0 0 0 1 6 0 0 0 17 20 21 0 0 0 19 13 7 21 0 0 0 1 0 0 3 0 0 7 0 0 4 2 17 19 26 1 4 21 0 0 26 8 4 0 0 4 0 0 1 0 9 17 13 4 16 0 7 11 0 0 0 2 0 0 0 0 0 3 0 5 3 7 28 0 3 0 0 0 6 0 12 0 6 0 0 2 0 3 6 6 0 7 0 0 0 4 1 0 1 0 0 19 0 0 6 9 0 4 0 0 2 0 0 0 6 0 27 4 0 0 22 0 0 0 7 0 0 0 0 8 0 5 0 0 0 0 0 12 5 17 0 1 49 0 26 4 0 0 10 0 1 0 0 0 6 4 0 0 2 0 0 6 0 0 0 2 0 0 8 0 3 4 0 0 0 6 0 9 4 0 0 0 0 2 0 2 17 0 0 0 0 1 1 0 2 3 12 7 0 18 6 0 0 1 0 0 8 0 0 0 0 0 0 8 1 15 0 39 1 2 0 0 7 0 5 0 0 0 0 5 0 0 2 9 0 0 1 0 0 0 1 0 9 12 0 0 0 0 0 1 0 0 0 0 0 0 11 27 12 0 20 0 0 4 0 6 0 0 0 1 0 0 0 5 0 0 0 0 0 1 4 0 0 6 2 1 0 2 0 6 1 19 15 0 0 3 0 0 0 0 0 0 0 0 0 13 0 18 0 0 1 0 0 0 0 0 0 0 17 6 0 0 2 8 0 5 0 3 0 0 0 0 0 0 3 0 8 0 6 4 2 0 17 2 4 2 0 0 3 0 4 0 9 0 0 0 0 1 6 0 0 0 3 3 2 2 0 7 0 3 0 0 0 17 0 1 0 0 4 4 0 1 3 0 0 5 0 5 3 8 0 3 0 0 1 0 0 4 0 0 0 1 1 0 0
04_J 5923 4918 4341 5002 6967 3213 5807 1368 2194 8151 2385 2353 3424 3492 4362 7216 2506 4088 837 5249 4437 2456 2548 1302 3689 558 4649 635 2530 3165 1 1212 2539 2649 1763 1049 1820 276 1847 0 1599 1401 2097 898 1245 2110 331 1902 63 702 1676 443 633 884 931 496 1167 1207 858 1904 817 2491 1017 941 1119 650 513 1451 1516 811 874 131 342 1653 1735 559 624 696 762 128 1425 1114 2229 1031 980 506 464 252 581 247 1080 518 1229 60 1067 819 471 770 417 390 213 300 1 0 601 463 294 537 736 1089 261 327 2715 679 444 789 336 501 211 503 1495 815 400 712 1 272 394 545 412 767 491 312 756 426 632 496 694 566 530 25 282 148 106 845 46 791 732 423 89 884 2112 387 329 278 0 279 592 1396 702 208 492 1158 322 1014 436 103 566 291 520 663 478 205 132 300 237 686 181 375 205 516 254 618 717 230 466 425 367 423 105 132 302 604 195 414 930 45 588 809 415 191 130 567 219 443 389 304 144 429 341 377 271 1444 534 293 284 212 515 374 596 329 561 144 551 439 412 253 334 346 431 531 148 655 224 685 6 196 51 332 159 257 250 294 269 355 199 447 419 250 258 366 62 381 116 4 261 456 412 171 81 473 393 169 254 154 290 366 158 244 234 416 378 262 417 161 25 337 456 54 262 291 481 254 298 724 356 195 0 213 74 94 320 304 224 159 175 183 189 245 206 361 319 255 586 239 256 625 207 241 395 462 261 182 385 74 497 200 284 176 71 0 281 88 161 85 2 88 238 377 98 281 400 292 56 52 454 146 350 165 53 127 196 245 237 135 110 498 219 119 357 313 151 540 258 145 183 124 155 408 365 392 174 314 342 280 215 38 70 720 128 287 419 248 138 214 119 180 171 82 182 186 271 379 164 19 62 168 652 26 1 406 151 92 1911 51 208 142 245 250 321 301 282 7 115 196 18 47 342 127 311 214 210 282 128 96 174 32 75 123 337 286 144 124 121 304 2 214 293 51 84 0 327 438 267 154 238 160 267 144 156 193 781 215 167 218 254 571 152 190 17 128 108 65 97 95 33 384 331 64 235 80 32 183 60 55 216 221 205 124 270 1 61 111 210 72 261 533 93 277 189 222 298 161 7 118 305 186 114 113 85 195 78 22 100 300 110 240 68 14 146 126 228 214 32 315 156 290 354 304 106 156 182 85 6 91 114 93 155 265 93 90 75 248 206 68 69 188 212 205 138 350 83 64 160 83 302 51 87 35 172 40 47 112 97 272 75 94 167 21 98 312 68 32 118 188 171 202 163 14 99 182 87 97 84 92 136 144 271 110 109 102 73 55 132 111 129 6 34 1 135 497 135 82 41 192 163 93 163 41 51 194 163 106 16 244 408 35 188 6 135 223 223 119 103 215 154 92 18 3 0 59 98 61 46 22 85 62 138 172 108 135 51 29 26 38 175 214 163 234 263 198 135 153 50 102 44 231 0 186 254 69 95 111 631 7 49 137 1 74 117 6 33 8 218 153 177 199 57 155 79 94 180 47 150 224 159 20 96 89 128 61 392 176 58 0 187 64 155 86 154 79 8 66 198 49 72 137 43 17 8 73 47 20 56 61 163 250 106 22 14 121 76 87 13 51 105 109 199 91 114 189 95 1 44 71 294 54 7 58 7 57 2 30 247 37 73 46 150 1 67 0 68 76 149 70 146 110 14 168 22 161 4 116 137 204 0 128 184 87 37 196 129 45 14 174 52 57 53 40 27 113 84 76 48 27 0 78 31 63 53 125 64 57 205 81 3 1 68 27 16 255 33 84 50 144 88 153 96 40 14 134 0 96 50 20 0 36 51 62 62 73 14 87 36 82 21 75 82 109 55 2 22 30 162 85 81 116 116 71 157 172 66 59 78 39 53 41 157 0 141 151 22 52 54 41 33 104 43 102 22 43 117 152 103 49 56 41 168 224 28 36 103 54 0 8 46 118 44 54 47 60 36 37 124 5 0 137 41 25 88 135 79 320 84 45 3 39 154 39 13 78 101 134 74 90 15 62 71 85 13 68 59 119 14 143 28 39 82 48 83 148 134 56 103 104 73 46 51 77 78 70 59 100 168 36 297 28 32 39 67 19 86 64 93 113 46 10 0 59 87 10 29 90 23 28 132 63 104 49 74 73 149 52 2 2 369 6 36 46 85 37 169 68 43 59 63 68 81 81 28 138 77 20 41 137 61 124 55 75 115 0 83 54 0 48 115 79 80 46 9 59 0 49 28 71 12 97 26 3 58 19 8 60 14 57 91 110 33 130 48 73 33 48 38 164 0 20 21 46 39 45 47 148 135 72 23 47 99 59 4 42 336 0 221 112 105 60 128 23 59 0 72 35 73 59 56 81 27 85 34 65 14 110 73 34 39 230 19 0 71 7 114 18 93 33 59 49 29 54 52 3 89 13 18 70 37 49 40 100 41 49 47 62 98 31 49 19 0 111 25 72 35 14 0 30 44 1 0 17 80 12 5 116 60 81 23 334 32 194 0 32 52 52 22 65 29 16 51 33 55 0 109 24 18 25 64 31 75 37 151 65 41 5 12 6 41 71 21 0 31 34 50 32 0 40 80 2 3 19 81 54 7 3 12 74 98 96 5 10 5 47 63 57 76 42 0 114 11 47 95 14 16 26 71 38 71 31 1 47 179 41 1 6 14 106 41 58 58 23 272 57 62 10 58 27 19 78 6 16 0 66 36 183 6 56 166 67 101 26 69 0 12 33 16 47 8 62 34 33 20 53 82 23 25 125 0 37 58 62 27 0 210 41 63 131 40 32 42 2 3 30 40 22 62 29 87 46 21 90 30 39 13 68 53 25 85 0 5 0 25 62 71 24 24 26 43 9 23 12 61 11 21 35 173 19 0 0 18 32 7 25 47 243 168 23 63 11 25 71 164 12 24 33 33 4 51 10 11 60 40 0 81 39 79 172 21 22 14 49 14 45 26 2 19 42 34 11 0 37 91 45 0 0 27 27 71 47 21 86 10 24 36 39 42 43 49 12 83 54 54 0 23 37 51 10 26 33 21 48 7 1 38 27 23 7 3 19 28 25 14 58 0 30 6 84 10 76 7 29 14 24 13 31 30 9 36 36 135 51 104 11 16 29 4 71 80 65 16 13 34 12 19 49 5 47 148 19 88 10 71 9 88 36 36 2 28 29 57 44 23 8 60 17 4 46 22 6 3 22 3 56 6 51 20 5 15 0 25 8 41 13 68 13 3 14 5 12 136 33 61 0 3 6 0 17 37 59 8 16 47 91 14 51 37 4 36 41 6 26 61 46 42 46 22 42 229 20 17 68 13 35 24 60 6 33 18 4 0 3 51 20 15 9 28 10 48 47 7 25 8 0 21 21 56 15 35 17 27 31 33 45 17 41 9 14 12 0 41 22 15 8 0 22 1 9 16 42 2 55 12 25 11 52 24 16 75 38 29 19 14 19 40 12 11 6 6 12 13 19 50 26 31 61 6 12 15 182 26 2 100 38 83 9 91 34 18 33 13 5 41 59 93 41 0 48 68 19 17 32 26 14 2 35 10 15 8 18 38 11 9 12 156 64 36 31 20 9 22 35 17 6 108 53 41 6 24 29 29 27 25 10 2 8 18 84 24 21 39 21 20 17 33 19 37 16 38 0 6 50 24 15 5 17 16 11 52 40 0 65 55 12 44 4 26 78 17 28 19 17 26 10 22 44 26 50 34 21 1 0 8 8 14 29 36 51 0 105 1 26 46 16 5 18 12 0 63 8 12 35 61 6 39 136 73 42 32 21 31 39 9 4 33 12 18 42 6 33 18 13 51 16 26 26 60 39 30 0 28 15 35 1 96 19 0 2 14 27 24 4 19 63 21 32 20 26 16 19 12 12 29 14 56 24 10 61 29 45 0 33 59 47 19 34 14 18 14 25 22 14 12 26 21 23 20 44 2 4 4 18 2 10 25 14 25 20 23 0 18 12 46 25 1 8 9 7 0 6 0 29 16 8 23 38 46 13 43 23 27 22 75 11 9 3 8 21 13 13 8 59 3 23 27 0 15 36 26 15 13 24 12 45 31 1 1 16 32 5 39 8 0 61 67 6 8 3 15 15 1 29 14 3 0 25 21 24 1 5 44 14 23 32 10 0 5 8 17 22 19 41 7 31 0 11 35 19 44 14 13 57 2 22 15 27 24 7 1 15 36 28 3 12 4 27 4 0 31 34 15 16 49 54 10 47 26 7 44 1 18 15 17 23 13 22 31 3 0 19 20 24 21 22 5 21 16 3 11 7 20 48 15 67 27 23 23 0 29 1 24 38 0 1 14 18 27 69 0 7 26 25 18 7 35 28 15 19 18 33 1 11 2 17 7 0 1 14 2 0 35 22 15 14 45 7 20 1 11 8 18 21 9 20 19 34 23 35 0 8 24 18 34 3 20 9 11 9 5 32 14 29 21 87 40 10 79 0 37 5 4 49 12 37 9 3 12 9 4 34 39 19 3 12 11 7 8 24 0 32 7 4 1 0 47 19 11 10 14 26 5 15 0 3 17 41 1 29 10 32 4 32 15 36 31 17 43 27 35 16 27 12 24 0 1 10 13 14 9 4 38 20 17 14 27 2 17 13 3 19 3 18 24 59 31 16 0 28 5 4 66 6 10 13 13 76 5 84 2 3 51 19 35 0 43 24 7 42 1 14 148 9 24 10 23 5 10 14 4 1 76 15 14 11 3 1 15 5 18 5 10 40 3 11 18 7 4 37 3 6 2 0 8 5 5 4 19 6 8 4 5 40 1 15 14 12 6 20 6 28 32 18 11 19 25 12 13 47 1 8 11 23 1 8 8 69 33 6 0 16 14 2 0 0 31 60 6 39 0 5 3 2 12 14 16 26 10 28 4 6 2 12 32 6 8 0 3 4 17 34 10 4 18 51 11 2 60 0 0 4 11 3 1 27 4 0 8 18 3 14 2 23 12 72 3 34 7 5 17 10 21 9 45 6 14 17 0 5 17 0 2 14 14 7 13 10 9 12 2 6 4 69 3 0 13 33 24 15 1 17 9 8 8 12 15 3 4 14 3 10 7 14 8 20 9 2 7 0 21 8 51 44 30 23 5 5 7 29 23 15 10 21 3 21 8 3 13 10 9 4 11 2 13 17 0 20 15 40 0 21 0 2 1 30 6 36 15 8 17 9 4 18 8 16 10 1 8 12 12 3 2 7 4 0 26 8 9 11 10 2 9 5 51 9 19 13 12 16 3 32 13 0 1 0 16 10 0 0 14 2 10 5 4 0 13 31 5 22 6 15 2 2 15 24 11 15 4 0 11 0 13 23 15 6 6 8 23 0 4 5 17 7 16 7 5 9 2 21 4 50 5 22 0 8 28 22 11 0 16 11 19 7 14 7 16 5 3 5 6 9 0 21 27 20 23 17 19 43 78 8 4 4 5 17 0 12 11 2 12 29 0 16 11 2 20 15 14 9 21 24 4 12 22 6 10 30 21 13 5 10 15 11 0 12 4 0 2 0 5 15 4 13 23 0 1 8 1 4 7 5 9 12 2 12 3 2 0 22 8 0 0 27 35 12 4 13 14 16 4 12 12 5 20 1 22 2 12 15 8 8 0 15 12 13 15 13 16 88 10 8 9 8 3 5 12 14 0 8 14 1 16 2 13 2 15 6 0 19 24 2 96 39 24 6 20 2 27 11 16 12 1 3 9 3 4 3 4 3 25 17 6 13 26 9 0 19 4 5 2 8 2 0 23 1 0 30 0 12 11 0 1 18 2 19 11 20 0 5 12 0 19 15 14 6 18 8 3 6 30 2 10 22 6 5 3 5 0 3 15 7 27 0 6 2 0 4 1 14 20 11 5 24 5 19 6 8 27 10 6 52 29 15 15 4 4 1 17 11 24 16 0 3 1 10 9 10 2 7 8 10 17 2 5 11 6 0 3 16 20 3 5 8 32 21 14 41 4 25 7 3 1 16 4 7 10 2 1 15 8 10 12 0 12 2 6 10 0 3 13 4 1 4 5 2 18 7 23 8 2 21 21 17 0 2 2 25 24 8 15 20 20 0 13 8 15 5 16 8 9 5 8 1 13 13 5 0 51 7 37 25 1 13 26 7 16 4 3 18 9 4 1 15 4 3 3 0 16 1 12 8 4 15 8 0 9 5 3 6 26 37 0 0 0 1 16 10 1 1 11 6 6 11 2 9 10 3 7 4 12 30 14 12 11 3 3 1 17 11 0 0 27 28 3 0 3 12 4 6 6 24 16 17 6 8 0 0 13 0 4 7 8 3 5 9 0 11 33 14 1 1 14 12 8 9 2 29 17 24 5 0 12 2 8 5 10 18 8 3 9 0 10 1 9 22 1 1 4 6 1 10 9 3 12 0 11 13 3 6 12 13 23 3 7 7 13 5 3 34 17 5 0 2 20 2 6 27 0 0 22 2 1 1 11 0 20 6 1 19 5 2 38 10 9 9 3 14 4 7 18 0 19 2 7 1 2 4 17 1 0 7 3 4 1 8 52 4 8 6 6 0 19 4 28 15 4 3 3 14 8 5 0 6 21 2 13 19 2 3 41 1 33 6 15 2 2 0 11 8 7 7 13 1 20 15 9 7 22 6 36 0 9 7 4 7 25 5 5 3 7 2 1 5 22 0 10 13 27 4 2 8 10 12 19 23 14 8 9 0 3 2 7 17 3 4 4 1 4 1 5 15 2 37 2 3 1 2 4 6 0 2 14 13 1 0 20 17 1 9 6 7 14 2 9 15 3 2 5 0 5 8 7 0 1 2 5 12 1 23 9 6 0 4 0 7 9 3 2 3 1 2 2 12 5 2 8 0 4 3 3 4 22 38 7 15 1 18 3 17 6 1 13 14 36 28 2 11 0 2 5 2 0 1 10 4 13 4 2 5 14 3 11 1 2 5 3 29 2 2 4 1 8 2 20 5 7 2 1 6 10 1 3 0 5 1 0 9 1 11 0 0 2 2 1 8 3 0 4 0 5 5 9 12 3 7 15 8 2 2 9 7 2 2 3 14 5 2 0 0 4 5 20 14 3 0 6 5 6 0 6 5 10 31 2 3 2 19 7 1 4 3 0 55 3 10 7 7 3 11 2 13 5 19 11 3 9 2 5 11 20 6 1 4 7 4 8 10 6 4 2 14 8 2 1 7 4 5 5 0 0 2 0 25 5 1 9 2 9 3 6 5 4 2 9 4 1 4 9 0 6 4 4 9 20 8 1 1 3 3 0 12 11 0 1 0 12 7 2 12 7 4 42 10 4 3 9 9 0 6 3 5 9 13 7 4 0 7 0 2 5 2 6 15 11 10 0 6 3 17 11 5 2 10 1 1 3 0 3 10 7 4 6 13 0 1 1 1 5 3 4 1 1 4 19 3 3 9 1 3 1 1 7 2 1 6 2 11 3 14 1 2 0 9 1 8 16 3 6 0 0 5 4 3 11 5 12 0 2 1 3 5 3 3 6 5 5 17 0 0 1 0 0 0 1 14 4 14 13 10 18 1 7 0 18 23 12 0 2 2 12 11 0 5 0 6 19 0 5 5 6 4 3 5 1 5 0 2 4 7 6 6 2 4 6 4 6 6 2 14 8 4 3 4 7 0 4 1 2 11 3 14 0 2 2 14 1 8 18 3 1 8 9 4 0 1 1 4 1 7 0 7 9 4 2 4 2 7 5 6 7 0 1 0 6 20 5 0 3 1 3 1 4 5 5 8 4 6 20 3 11 1 9 8 1 4 0 0 15 13 6 5 8 1 1 19 4 0 1 3 14 6 4 0 12 0 18 0 4 0 6 2 5 6 1 2 3 23 0 4 0 4 3 8 5 0 0 20 5 4 0 3 2 1 1 0 2 7 8 6 6 1 1 2 11 21 1 5 1 6 0 6 10 1 8 4 7 2 11 0 1 2 0 1 0 3 0 10 7 0 10 2 18 7 10 4 3 3 15 6 13 0 1 7 8 3 22 5 3 8 5 10 0 5 5 3 3 0 2 7 10 9 0 9 0 0 0 6 8 0 1 4 4 0 0 8 6 0 2 8 1 2 2 6 9 6 8 1 0 2 2 1 8 5 27 5 2 7 8 2 0 5 2 2 1 0 0 16 6 3 6 7 6 4 1 0 1 4 10 0 12 3 9 9 12 11 13 0 7 16 1 1 0 2 0 3 7 6 5 7 2 0 0 2 3 12 0 1 1 1 6 0 5 5 3 1 2 1 9 9 7 11 12 7 3 2 2 1 2 6 12 8 3 6 9 6 0 4 0 7 6 3 2 5 3 6 9 5 4 10 7 14 5 0 0 1 17 5 2 4 10 3 2 6 1 4 0 1 0 3 13 12 1 0 7 2 3 8 0 1 2 1 3 0 5 1 5 1 6 1 2 1 1 4 2 1 7 1 9 1 8 2 6 7 1 0 3 8 5 5 2 5 2 6 12 0 3 4 3 18 8 0 5 0 22 12 2 0 7 0 9 0 1 4 1 1 0 8 6 7 1 0 5 2 8 4 1 0 0 5 2 3 2 3 6 2 5 7 0 0 10 3 5 2 1 2 3 1 4 0 6 6 7 4 3 3 4 2 0 0 11 2 2 1 1 3 7 5 2 5 7 1 2 1 2 3 2 5 1 6 1 4 2 4 0 4 7 2 2 0 6 2 1 4 3 1 3 2 2 3 4 1 2 4 0 2 0 2 0 3 3 3 2 6 7 4 0 0 6 3 3 1 0 1 0 4 8 5 2 1 0 11 4 6 2 3 2 1 5 2 1 5 2 3 1 5 6 7 2 5 1 4 3 0 7 2 2 2 2 2 2 0 1 1 1 4 0 2 3 2 4 4 3 2 0 0 0 0 1 3 1 0 0 0 0 4 0 4 0 1 3 5 0 2 0 1 5 0 7 2 1 1 4 1 7 0 5 1 4 3 2 8 0 3 6 0 0 8 2 3 2 2 2 1 0 0 1 6 1 3 0 4 0 1 3 0 2 1 4 2 2 2 2 1 1 2 4 4 2 1 2 1 2 9 3 3 3 6 0 3 3 1 7 2 1 1 1 3 5 6 3 1 2 2
05_J 4361 4771 2841 10074 5393 4682 4 2567 3056 4 3177 1091 2583 4957 1343 1 3005 1 1379 2260 3644 1775 268 339 7 206 3387 10 7383 2462 1 31 1408 5077 1758 1082 5119 820 1592 1 689 266 767 1929 53 2066 1126 8 0 652 2006 238 716 4 1069 359 1579 621 2 0 452 978 840 609 368 877 975 1132 329 1288 63 24 250 1738 2536 523 3 101 1995 0 20 548 1612 784 1214 934 209 297 1859 1 1164 352 512 238 6 2959 132 802 160 930 374 365 209 19 516 552 533 308 1112 1097 260 136 195 581 220 354 494 2 81 10 781 13 148 47 10 882 353 431 100 250 496 80 901 566 547 772 1315 0 489 273 183 176 186 1 147 19 184 193 113 214 19 337 182 0 0 42 0 805 263 64 14 2392 133 1391 155 255 517 255 484 478 845 278 33 374 190 92 295 82 302 316 298 663 194 398 701 550 589 332 190 70 384 465 136 460 302 129 758 8 145 233 359 1069 101 200 64 258 1082 179 252 564 542 1090 180 0 244 1 712 176 332 181 22 0 279 309 112 443 71 439 128 317 162 642 169 152 711 25 62 760 21 296 71 408 222 364 192 126 635 224 372 84 53 580 125 0 223 2 11 144 289 91 80 108 298 595 316 252 78 174 412 269 387 696 914 0 1049 6 42 151 362 118 241 25 544 892 248 116 0 143 0 0 370 348 169 0 342 223 150 346 237 89 325 50 554 700 401 291 69 1100 166 0 414 537 205 25 154 151 151 307 52 0 72 489 134 67 153 155 137 335 112 458 113 228 84 65 298 86 473 126 148 19 394 307 97 192 438 23 49 39 21 405 210 610 43 197 530 35 0 256 211 65 118 66 288 291 213 53 369 22 79 90 60 304 78 51 435 388 500 54 292 424 221 13 118 30 71 168 1558 60 970 276 41 91 195 28 73 164 382 320 140 47 102 367 148 242 179 888 270 98 5 137 77 433 113 147 455 53 34 77 66 187 5 305 3 108 87 257 432 58 0 19 140 850 199 222 293 199 117 7 35 131 0 122 1 530 89 157 64 163 58 197 156 210 944 236 46 976 18 15 18 101 13 381 85 749 100 0 163 229 224 1 97 48 7 61 723 165 176 559 1 203 378 46 0 149 268 277 204 243 275 190 285 39 0 268 92 156 75 7 118 76 156 42 15 256 154 360 871 18 223 205 131 77 0 387 101 166 120 543 6 139 101 437 125 41 81 71 45 416 181 42 37 33 16 233 145 26 106 1 73 116 167 6 41 0 113 77 53 86 89 1 64 366 221 283 200 6 145 38 160 133 476 8 95 173 0 0 190 65 2 63 47 29 290 118 346 1 514 26 90 96 153 22 39 181 204 102 19 75 47 8 280 316 70 110 31 41 128 8 196 9 367 142 66 281 254 34 9 435 44 78 15 136 59 39 55 42 285 11 38 9 48 100 38 16 99 121 141 0 18 98 602 111 117 172 32 2 0 37 0 170 0 37 14 28 57 161 728 0 0 66 40 42 264 248 86 135 59 24 269 134 5 35 106 164 141 33 0 16 141 2 258 6 15 0 67 47 425 38 57 202 37 1 0 23 88 219 27 45 342 40 400 82 5 6 81 32 192 233 285 69 24 51 170 73 2 125 118 16 87 144 12 0 28 68 2 89 256 97 7 141 261 42 296 5 31 104 35 12 6 100 20 0 396 80 0 88 23 303 19 0 8 148 72 88 0 363 57 110 0 260 28 139 160 41 0 91 241 43 63 13 111 15 100 27 0 232 0 42 63 0 50 122 604 30 152 49 49 39 21 11 458 169 49 261 27 39 67 12 233 65 51 42 0 14 171 18 78 182 120 56 113 69 1 211 15 9 116 4 7 224 32 2 276 13 149 31 35 124 253 108 92 32 116 19 32 34 60 14 24 62 15 21 80 45 45 123 2 20 0 49 55 19 75 35 69 82 171 23 90 51 9 114 0 1 0 34 59 118 45 70 49 34 0 14 0 491 5 39 256 81 89 279 71 63 146 31 113 140 53 0 39 116 0 336 21 140 109 28 15 32 0 32 0 266 6 44 1 10 11 197 67 14 147 54 129 65 23 29 60 58 23 249 30 92 0 46 9 21 8 197 3 0 217 113 79 79 16 44 45 28 8 30 102 0 5 2 31 14 0 0 5 34 215 20 174 62 14 86 36 12 55 59 73 53 54 115 31 1 19 71 119 45 86 98 137 12 416 54 49 393 9 84 44 359 65 168 112 24 48 17 21 31 13 24 64 113 116 0 0 16 50 64 11 40 99 49 69 86 44 152 179 15 15 145 0 24 4 40 0 351 34 5 80 82 9 121 122 86 103 20 2 3 46 89 174 96 72 65 33 41 0 26 64 52 28 85 108 103 67 45 43 242 36 241 62 230 0 9 0 204 162 27 87 1 27 15 25 52 46 33 33 41 83 30 51 14 11 6 34 25 20 123 6 103 63 66 0 58 0 12 15 90 214 71 12 122 10 103 127 260 89 7 53 63 14 6 27 17 6 30 18 47 59 20 9 38 1 19 49 0 202 45 390 2 467 14 31 118 51 80 30 14 35 9 54 60 8 53 378 51 26 11 358 127 29 0 1 0 56 17 34 110 23 0 8 2 5 5 24 6 105 54 65 18 0 58 0 20 18 35 5 7 242 35 0 0 0 154 19 78 90 0 57 49 69 0 0 100 56 6 36 28 36 33 44 15 6 60 0 69 43 140 7 29 10 123 128 36 48 56 11 41 19 65 187 47 53 13 12 28 25 11 83 5 0 77 83 125 12 0 191 2 202 76 28 37 17 48 12 153 33 137 47 31 47 74 8 40 47 2 23 49 71 15 27 150 18 16 118 0 35 1 88 158 7 113 15 308 11 13 12 101 133 197 8 118 58 60 78 35 141 14 99 22 82 24 51 48 17 135 20 49 42 18 31 96 19 90 75 80 25 0 40 6 0 0 10 0 113 27 43 14 1 31 27 2 39 0 10 12 0 0 29 8 61 80 6 42 37 3 159 16 95 68 65 7 187 21 27 252 35 29 22 5 24 1 50 15 43 10 70 2 32 0 42 76 26 7 16 0 28 250 42 15 21 107 27 28 0 46 6 140 1 14 178 45 222 18 39 1 33 68 3 33 0 95 11 0 0 0 48 13 56 57 20 29 5 0 52 20 121 35 19 14 14 32 80 45 1 12 70 6 10 67 19 72 0 229 0 0 44 29 10 112 8 66 8 71 25 39 44 11 91 17 9 0 29 27 0 0 59 19 0 12 45 37 71 1 41 102 5 124 27 1 94 7 2 29 0 33 61 0 4 3 16 85 11 25 50 56 3 61 76 56 29 27 0 22 16 7 0 0 51 10 38 13 30 50 2 0 5 10 12 23 0 4 16 37 45 25 279 7 0 1 0 75 28 8 4 52 14 76 6 48 27 16 15 91 9 78 41 51 27 23 46 6 78 41 26 76 13 17 38 15 12 10 19 28 27 67 10 19 6 5 34 39 34 0 40 0 0 17 52 26 24 3 3 70 45 56 0 11 0 19 0 73 0 19 106 14 133 2 0 26 0 6 12 17 3 34 30 34 52 28 3 5 54 82 19 8 8 22 19 23 39 4 4 31 7 28 7 17 18 66 11 4 58 24 101 11 20 30 33 91 92 14 4 40 15 1 15 0 2 34 11 20 3 27 0 18 28 20 26 9 28 14 17 60 56 12 11 28 74 31 22 3 74 201 166 2 1 56 70 0 218 59 48 47 1 11 28 2 124 2 109 2 0 24 105 2 99 10 95 55 9 8 45 0 3 15 41 17 39 29 2 0 32 5 28 14 0 0 63 6 3 17 4 0 6 153 21 13 31 29 3 24 10 8 16 16 10 5 8 69 17 7 13 0 60 14 2 19 1 36 6 67 34 23 54 0 8 54 1 11 6 0 17 11 1 20 4 57 10 84 1 25 4 51 101 77 0 1 28 69 4 10 18 17 60 5 44 4 44 12 0 6 0 74 60 4 8 11 25 5 16 4 4 10 76 11 92 42 30 9 20 27 0 69 2 33 10 4 64 19 7 13 3 17 38 30 25 123 0 13 103 43 54 13 0 41 87 7 9 4 97 14 1 2 1 47 10 31 0 20 6 2 222 9 24 15 31 0 41 0 103 22 10 0 3 64 71 11 42 9 54 0 27 12 23 50 24 49 31 77 8 17 18 40 12 7 22 271 4 14 9 24 19 16 0 44 3 27 0 0 9 8 14 10 69 6 0 35 6 6 33 16 16 0 42 53 3 29 8 16 17 0 7 7 2 15 17 1 64 21 4 4 9 56 23 0 3 12 6 47 121 4 6 12 7 16 7 0 23 0 10 28 0 27 37 21 5 0 1 18 22 7 7 0 41 0 21 61 7 0 0 16 41 42 38 35 120 43 48 3 88 10 13 0 14 11 31 113 26 41 5 0 0 8 2 8 7 12 9 18 8 18 32 18 17 57 53 1 11 75 10 0 23 28 2 10 5 30 6 29 53 11 10 11 1 23 3 10 5 79 20 1 10 10 27 3 16 24 0 2 28 13 0 25 12 35 78 10 48 31 48 35 33 4 10 3 8 14 12 17 19 8 24 16 48 9 3 3 28 1 0 14 0 2 0 5 1 2 111 0 1 8 22 22 0 18 7 2 11 26 0 3 14 9 34 49 38 113 38 11 41 17 29 10 8 16 18 32 4 0 27 8 43 36 16 11 15 12 14 21 3 13 14 17 0 0 6 7 12 17 1 18 3 0 21 35 26 0 12 24 57 11 0 0 32 4 4 2 23 36 5 29 3 27 0 8 0 0 4 11 25 3 81 35 0 41 0 69 8 2 106 9 4 10 2 3 0 0 0 11 4 19 5 9 4 0 1 40 9 8 1 3 9 16 55 10 10 22 63 6 11 20 22 8 1 13 7 0 24 0 1 7 41 24 0 19 0 18 9 2 0 0 24 11 1 23 4 26 14 2 0 19 31 2 16 0 29 44 6 31 42 4 4 22 6 34 3 14 45 32 2 8 5 102 8 1 9 21 29 35 7 4 2 6 4 26 19 17 9 8 27 2 5 0 25 47 12 10 68 5 5 20 9 8 107 8 15 0 9 26 0 17 0 32 4 14 5 3 3 26 14 5 17 53 14 33 0 37 20 15 20 2 22 21 0 18 2 14 115 20 32 7 6 21 3 19 1 15 4 13 18 19 0 3 11 1 15 5 14 9 4 8 48 11 1 25 23 114 0 29 43 10 53 14 2 33 5 65 8 1 13 2 5 10 1 10 12 62 53 14 30 22 53 0 11 41 28 21 10 0 0 1 6 21 50 7 1 25 26 0 5 4 8 80 24 23 6 5 11 2 42 61 9 18 5 24 4 12 5 117 6 22 0 18 7 6 9 7 1 12 1 1 12 1 24 29 14 6 46 35 8 24 6 14 8 15 0 46 7 23 39 12 1 15 2 11 14 0 1 17 28 6 8 13 53 0 18 11 5 3 23 25 11 0 4 7 1 1 25 0 32 37 7 40 6 20 19 19 35 0 4 4 8 7 0 8 0 10 0 69 5 0 7 17 36 6 51 0 11 15 15 3 35 2 1 0 33 15 4 5 0 0 20 11 101 8 0 2 15 3 0 21 39 4 2 32 2 21 0 12 1 1 31 5 24 1 16 27 14 4 38 1 15 39 5 6 4 52 7 6 70 0 9 16 55 0 9 32 0 17 0 3 2 0 20 13 0 15 0 1 1 3 31 35 4 0 14 18 13 0 10 4 16 13 6 5 61 14 0 9 6 0 26 4 27 5 1 19 2 71 59 56 18 14 0 16 5 1 39 5 30 7 25 13 0 0 30 28 8 3 19 0 0 1 4 33 9 5 3 8 15 55 20 29 0 8 0 0 5 8 2 5 0 128 2 7 32 0 1 3 5 8 0 3 11 3 9 2 12 18 17 1 24 0 7 21 0 37 9 0 6 37 2 14 1 6 15 0 0 14 0 7 1 6 7 0 0 18 7 4 17 15 16 5 6 0 9 5 2 15 4 0 2 17 0 22 3 7 20 8 38 22 0 10 1 0 27 9 138 0 5 6 19 12 1 5 41 2 17 0 26 24 30 26 24 9 4 3 2 22 19 2 12 19 0 38 1 6 19 5 7 19 20 2 4 16 14 4 71 13 15 27 13 2 1 0 5 6 0 0 8 0 2 4 1 24 9 8 20 2 45 7 6 12 11 0 3 6 0 0 18 0 1 16 3 9 11 23 3 12 13 17 16 20 7 6 2 0 61 4 10 4 8 10 24 16 21 13 0 13 0 4 34 4 33 14 13 11 32 9 0 0 0 4 8 0 6 9 0 3 7 0 1 10 17 22 5 7 10 3 1 17 15 21 3 11 8 3 1 13 7 0 0 14 2 18 22 25 0 6 4 6 6 7 14 2 2 12 0 0 31 1 3 35 5 4 50 0 1 1 17 8 15 6 2 0 1 15 3 125 0 35 1 5 2 3 15 6 8 1 2 4 0 9 9 17 1 49 0 8 23 2 13 0 7 12 2 4 0 2 11 4 3 5 23 5 0 0 0 1 21 13 3 0 10 0 7 5 11 4 6 9 7 3 10 3 1 10 5 2 2 60 13 3 4 10 35 8 8 8 15 0 0 5 6 21 10 24 0 0 42 0 14 6 9 27 3 2 7 10 0 0 1 4 5 20 15 9 4 0 0 29 7 12 8 12 5 2 12 31 0 4 18 3 4 0 22 5 0 2 5 3 8 18 12 23 6 11 6 27 8 15 7 3 3 8 1 4 0 35 43 78 21 0 3 18 27 6 3 24 0 3 0 3 3 6 19 26 1 2 3 5 15 26 5 21 3 3 9 13 1 24 3 17 7 13 8 10 4 1 12 29 0 0 32 11 6 3 0 14 18 23 29 1 5 17 10 18 8 0 7 15 1 0 10 11 0 23 0 2 19 2 15 11 0 10 0 3 9 21 9 6 12 15 3 2 8 5 5 11 5 5 10 6 7 4 8 6 0 0 19 2 1 2 11 4 9 1 11 4 0 3 0 14 5 14 8 10 3 7 8 6 4 2 6 1 5 0 7 0 50 0 5 0 4 2 56 9 3 6 3 0 5 12 5 6 26 4 0 12 0 7 14 7 3 0 4 5 0 22 4 22 18 0 9 11 3 23 5 12 6 2 2 65 23 2 2 4 11 0 4 2 4 4 2 8 4 4 28 0 4 0 4 2 12 13 0 2 0 0 1 14 9 0 2 0 1 11 0 4 0 1 9 28 14 16 0 3 0 32 1 3 8 6 3 0 3 17 4 2 0 3 0 24 4 1 6 0 4 11 12 18 4 0 2 0 1 30 11 15 12 9 6 14 2 3 3 7 1 10 1 30 10 0 13 0 0 0 15 4 3 13 2 5 0 0 5 8 9 12 3 1 0 1 11 27 20 8 12 0 4 14 4 0 8 6 6 1 0 2 5 6 0 0 0 2 5 0 1 2 5 0 0 0 0 0 1 23 0 4 13 1 6 2 36 2 12 0 0 7 8 11 0 1 0 7 13 0 7 7 5 9 4 2 11 4 0 1 15 0 6 8 20 0 3 2 20 7 1 21 3 1 4 3 0 8 0 2 5 49 4 8 3 0 3 17 1 6 4 2 4 10 6 0 3 2 1 10 3 6 0 8 12 19 7 6 4 9 3 4 9 0 0 6 4 23 40 8 5 0 2 1 14 4 10 0 17 27 4 2 1 2 2 6 5 8 1 0 14 1 6 0 0 2 4 7 6 0 0 2 0 2 8 1 1 1 14 2 1 2 5 3 4 3 1 1 1 31 1 5 11 9 1 6 9 5 3 6 0 4 7 2 2 2 0 2 3 2 0 0 5 1 7 0 3 45 6 18 0 2 1 11 18 1 16 0 4 2 5 4 4 3 0 0 16 4 1 2 3 5 6 6 7 4 14 4 4 30 3 2 12 0 13 7 4 11 22 4 3 11 5 21 0 0 1 6 1 4 5 15 6 1 0 5 1 0 1 10 0 1 1 0 0 0 5 6 30 4 0 8 1 3 0 1 4 17 10 1 0 4 0 11 10 11 20 3 0 4 3 0 1 7 11 7 1 1 2 3 4 3 20 3 0 9 8 8 0 6 4 6 19 18 0 1 3 13 4 0 0 0 1 1 3 9 6 12 2 2 6 14 2 2 1 5 13 12 4 0 19 3 8 1 10 1 2 0 2 7 0 4 4 12 13 30 9 2 3 1 1 6 9 4 3 7 7 3 9 9 0 7 9 3 4 6 4 4 10 1 0 0 1 0 12 8 4 3 5 3 0 3 0 6 0 13 3 4 0 0 0 10 3 7 4 12 1 2 3 7 3 4 4 3 0 0 3 1 6 5 0 1 1 4 0 3 1 12 2 1 4 22 6 5 2 10 0 1 5 4 0 4 10 1 2 6 6 3 1 7 8 0 1 1 10 4 7 5 17 19 0 12 8 4 5 20 4 0 1 5 2 0 0 1 19 3 2 1 15 1 2 4 0 2 4 0 0 16 2 2 0 2 7 4 2 4 0 2 18 0 1 4 2 4 1 0 0 4 4 0 1 1 3 3 1 0 6 3 5 4 6 5 1 8 2 2 2 3 2 1 0 4 0 6 10 9 7 10 20 5 8 1 8 1 0 7 5 2 1 7 4 0 0 1 2 1 4 3 3 0 7 0 2 3 2 23 1 18 0 1 3 0 2 3 3 0 0 12 0 4 0 0 13 5 4 4 4 1 0 8 0 2 4 6 2 1 1 5 3 1 1 1 3 1 0 2 2 7 2 0 2 0 2 1 3 2 3 3 1 6 2 0 5 0 3 4 3 0 2 4 2 5 0 0 0 4 1 9 0 8 0 2 0 1 9 4 1 0 6 1 3 0 4 0 2 2 6 1 8 1 1 1 0 5 0 10 8 3 5 2 3 0 5 0 2 1 1 1 6 3 2 3 1 2 0 3 0 0 7 2 2 2 3 6 5 0 4 1 2 3 1 12 1 1 1 3 0 2 2 4 2 3 1 2 4 2 0 2 0 1 1 3 2 0 0 4
06_J 10918 2951 1992 4803 4550 3455 2740 1839 1458 12028 2813 2362 2758 2401 1848 12735 2137 1632 1062 5001 1298 2533 814 267 10529 250 2160 39 823 2568 40 1061 1096 576 599 534 702 433 1775 0 161 1707 3457 1456 713 1791 173 558 330 759 824 90 462 168 1128 231 582 1425 1193 2865 414 1105 678 676 1232 539 499 974 1387 266 531 61 534 1646 560 252 521 521 162 15 504 347 2521 501 769 601 183 218 496 186 1012 522 758 82 390 377 223 473 227 371 344 119 1 0 766 241 157 210 626 1057 145 107 620 649 152 394 412 58 117 142 1346 384 243 284 1 211 435 255 549 491 520 40 483 378 444 358 891 330 789 3 260 41 42 147 31 248 1072 351 71 611 994 165 461 386 3 158 129 291 333 914 442 662 154 784 314 8 747 701 178 348 324 116 41 167 303 256 862 45 350 647 249 28 380 159 354 310 158 317 295 80 327 335 95 265 429 586 321 158 299 265 145 313 114 346 108 143 63 519 255 190 85 1354 487 0 344 7 452 372 555 249 351 52 99 247 488 268 346 161 207 390 163 176 164 237 4 124 7 436 54 216 194 207 75 72 81 235 450 74 246 103 43 199 60 0 254 121 146 137 77 291 325 122 86 167 130 202 293 245 237 128 483 118 376 96 7 88 76 2 28 298 1540 154 198 655 289 267 0 286 24 176 291 297 218 117 98 131 151 294 85 195 316 362 834 205 273 165 85 186 63 4 318 124 168 65 137 139 206 277 45 0 138 133 132 48 0 0 129 368 100 244 573 155 2 46 531 176 574 137 74 91 144 85 133 95 100 582 73 90 194 257 198 661 180 312 259 79 86 194 267 28 121 209 389 476 79 230 447 720 99 282 155 282 93 96 275 252 83 25 46 225 122 308 131 27 53 201 105 12 7 99 100 51 541 43 63 59 97 20 233 364 58 113 64 313 0 20 383 84 104 140 132 21 170 60 98 27 90 30 521 165 59 295 100 327 5 97 112 25 21 0 259 46 193 70 86 16 197 342 17 161 1203 135 0 80 186 135 148 140 24 52 242 76 30 15 69 290 53 32 196 104 26 36 44 130 86 134 137 57 156 7 49 181 54 29 180 165 76 105 13 122 143 79 2 199 250 297 132 167 18 197 168 28 0 102 170 135 75 24 80 136 44 115 22 127 57 145 88 337 85 108 87 44 63 10 74 118 90 423 40 195 83 110 265 56 54 238 282 41 56 425 100 117 179 65 116 35 147 66 232 35 89 58 55 61 81 83 205 0 52 179 83 51 37 224 236 101 134 1 92 109 132 49 69 93 65 124 176 48 28 72 38 42 80 163 564 13 10 9 42 96 71 82 20 46 256 92 123 70 42 92 194 67 6 9 325 59 221 7 32 79 319 62 77 117 78 43 2 11 24 129 35 24 172 16 66 28 108 60 77 43 5 38 59 122 346 224 91 0 233 98 45 0 89 125 62 182 8 209 244 57 103 79 252 15 30 34 5 1 0 12 23 2 378 165 104 31 25 44 67 93 132 47 130 146 150 15 31 122 54 33 330 216 61 41 175 88 10 92 66 114 1 29 90 51 136 107 110 42 11 29 21 56 1 56 320 153 66 114 14 124 16 133 367 74 0 172 37 33 68 184 62 0 82 81 76 256 6 72 48 9 6 49 43 58 34 122 95 10 99 10 25 12 47 147 11 51 27 30 13 147 8 199 75 57 1 52 11 21 92 342 76 50 3 66 73 162 36 36 17 115 106 33 65 26 0 47 17 33 61 0 19 21 297 121 2 7 12 55 14 140 35 20 112 138 111 73 120 108 13 59 5 37 132 14 0 20 72 61 28 111 9 79 13 14 15 29 77 37 60 1 30 36 207 126 51 354 165 106 86 65 33 120 97 20 180 5 162 9 15 67 30 22 63 24 17 68 50 39 7 46 113 119 140 48 59 31 270 20 64 27 100 63 0 4 9 79 117 45 30 39 69 32 158 7 1 41 52 64 52 95 53 140 95 58 4 84 104 29 71 4 81 95 4 101 6 57 53 35 5 132 331 109 5 54 8 41 41 39 70 26 345 41 57 90 47 112 32 39 103 66 21 90 21 48 0 55 4 22 12 111 38 68 61 34 70 4 2 80 38 5 20 101 51 19 29 43 66 29 25 35 155 51 4 2 232 2 35 10 241 46 46 69 54 111 58 39 98 62 41 83 84 23 63 83 98 15 211 38 73 146 89 5 2 85 102 33 73 35 11 92 17 60 14 26 14 84 6 0 0 15 20 48 9 35 11 118 19 107 45 14 41 0 13 89 3 15 11 19 77 21 31 14 54 15 25 7 88 25 0 27 135 22 76 69 4 130 16 88 24 0 0 31 39 165 18 75 12 24 26 71 16 55 119 15 31 39 13 6 3 16 58 6 22 23 42 22 29 11 44 1 60 7 15 42 26 24 29 47 84 39 14 16 46 18 65 16 0 135 50 167 87 10 4 14 32 38 0 2 23 40 1 38 57 121 8 245 61 39 6 37 1 49 28 16 10 18 17 36 80 9 116 3 11 0 13 53 55 27 3 73 47 15 30 6 31 108 26 9 88 60 16 10 7 21 53 8 5 3 35 17 16 6 17 68 92 44 2 28 10 96 93 27 62 47 0 253 0 222 14 19 3 9 85 24 48 21 0 57 91 24 0 28 22 54 31 46 10 6 103 13 15 15 57 18 17 45 12 6 6 55 93 29 0 34 94 117 4 1 35 0 14 20 0 34 58 29 80 26 2 18 25 21 50 49 0 16 59 78 7 0 74 17 35 63 50 6 3 8 42 23 124 52 52 43 5 24 10 33 16 66 20 91 57 12 62 6 32 2 22 2 4 1 11 7 7 14 26 12 71 2 15 21 22 39 11 7 34 24 12 45 87 61 135 43 91 12 8 53 37 16 49 23 13 2 24 0 5 67 12 5 58 24 62 30 11 41 2 60 6 41 7 4 10 14 36 1 0 63 146 63 0 66 33 8 34 66 5 30 6 6 41 44 30 32 48 10 18 35 21 3 48 12 60 13 14 21 15 9 16 1 16 2 18 42 9 0 28 60 34 45 0 2 3 34 39 28 52 6 5 71 51 16 154 12 40 35 5 104 32 2 4 28 12 50 0 28 5 3 0 54 3 12 6 11 15 51 39 20 37 0 12 26 14 16 14 60 38 110 54 5 52 19 0 6 9 9 3 15 5 25 2 77 5 27 42 0 19 0 0 8 52 4 148 62 28 0 0 17 26 0 12 0 0 34 33 27 2 16 3 19 19 28 46 7 17 8 13 1 46 14 45 38 3 18 60 35 2 26 5 3 3 83 36 45 15 2 3 6 3 28 8 14 29 1 36 62 3 68 24 2 11 20 13 0 0 12 90 29 35 21 49 29 12 6 3 0 33 22 9 24 5 115 4 7 28 0 0 84 23 12 9 4 46 20 73 55 12 74 43 26 36 17 17 15 0 0 30 23 26 2 11 44 4 3 3 61 20 44 84 36 21 12 40 16 11 2 4 3 40 57 1 43 0 16 32 32 3 5 5 11 3 34 0 58 29 12 58 21 17 27 107 40 43 9 46 9 28 3 9 1 3 42 57 8 13 2 35 20 53 27 7 14 16 27 17 24 0 17 13 16 20 10 108 16 60 5 6 62 13 4 11 0 5 10 12 25 0 32 47 0 20 19 66 55 23 42 27 4 28 21 6 19 37 25 26 8 9 6 106 0 3 51 62 29 0 16 2 15 21 18 43 5 4 0 36 5 3 13 33 7 69 66 72 49 56 12 21 28 3 39 72 9 1 0 12 11 4 24 15 3 10 20 0 41 9 1 9 0 73 3 88 23 0 1 11 4 27 23 7 60 12 7 8 36 12 6 13 1 22 3 18 0 17 32 55 33 0 15 34 8 8 5 7 24 13 2 3 9 1 22 47 13 0 47 24 0 14 16 0 5 35 11 50 20 2 7 28 8 30 15 0 3 4 6 0 2 0 18 78 6 25 12 29 6 18 3 0 5 87 6 36 0 8 0 4 6 3 32 7 2 26 15 42 24 13 18 11 23 6 27 37 1 1 13 94 0 39 1 0 23 37 3 1 0 2 51 7 22 12 4 2 4 12 9 8 6 7 11 14 0 31 0 6 5 0 164 10 1 4 25 0 0 24 17 17 46 27 10 7 35 1 78 21 3 1 25 20 33 5 12 20 221 5 0 0 22 7 21 20 27 8 47 8 1 77 2 7 8 24 6 151 12 29 1 0 8 12 0 16 32 0 18 9 3 17 3 11 23 11 6 9 28 10 0 25 2 47 26 1 1 8 23 26 63 0 0 12 29 27 4 26 0 53 17 17 12 14 40 2 42 3 0 3 14 6 0 2 38 8 0 18 29 2 0 1 1 46 12 4 10 8 45 21 16 2 17 0 6 18 2 4 1 25 11 15 1 5 12 1 36 11 12 80 0 23 10 0 22 5 71 8 1 18 2 1 12 150 34 7 1 48 13 51 10 9 71 15 15 0 0 19 23 5 10 9 3 23 11 2 1 30 23 0 18 18 8 0 10 21 51 12 4 1 8 5 12 12 5 9 0 0 9 13 0 14 22 20 21 12 13 13 9 12 5 5 3 9 137 1 0 24 5 1 26 0 1 7 3 22 20 12 7 1 49 23 11 43 14 52 0 56 14 1 7 0 31 49 9 13 23 13 14 33 11 0 3 34 9 15 5 2 17 2 8 14 10 9 19 4 3 14 0 25 31 15 19 0 0 18 29 10 1 21 1 34 9 15 26 6 5 20 16 3 6 8 29 12 30 10 27 14 31 1 20 0 18 6 10 12 50 12 113 5 12 2 5 3 0 0 1 2 1 6 14 5 1 7 9 21 14 8 0 14 17 4 6 10 33 22 9 0 0 1 26 11 21 2 13 2 35 1 7 30 0 0 5 1 12 1 10 0 2 7 3 0 15 4 25 14 128 3 5 11 9 42 19 6 0 5 0 22 3 0 2 5 1 7 5 6 19 15 2 6 10 12 15 14 28 0 0 15 27 37 17 4 7 3 1 5 5 13 2 0 3 11 23 0 10 13 76 4 2 4 2 27 0 25 12 36 10 0 9 4 33 50 20 0 3 0 27 8 10 5 22 16 6 5 0 22 12 0 4 3 1 1 199 18 5 1 9 27 26 13 15 23 4 5 15 6 20 7 5 5 39 28 3 0 3 13 1 29 17 7 8 13 15 71 4 6 8 13 10 0 27 4 55 2 2 10 0 4 16 1 0 5 8 4 14 2 9 14 85 10 27 0 12 5 6 13 5 15 3 2 0 5 0 0 31 12 12 0 52 21 0 9 1 29 0 0 11 11 4 8 6 13 14 11 9 4 34 4 5 0 12 13 24 0 5 3 5 6 1 4 65 0 9 0 0 4 83 12 12 17 30 0 8 4 6 3 10 45 23 14 15 19 11 1 2 0 1 9 0 7 2 7 25 2 8 12 13 7 26 53 31 8 21 2 1 1 7 1 4 0 0 3 2 7 6 25 21 15 8 0 12 2 4 5 4 0 14 0 1 0 25 10 27 16 4 57 3 15 24 13 14 6 8 7 4 0 2 40 2 22 17 1 22 6 23 5 4 2 5 13 0 12 2 1 4 11 3 5 10 0 16 14 0 23 15 3 2 30 13 0 7 71 4 63 38 23 7 14 10 29 21 7 41 1 13 4 1 26 12 5 8 5 0 0 4 15 7 1 5 0 14 1 19 6 8 44 4 1 37 2 5 2 4 3 14 5 16 2 6 0 1 12 12 3 14 4 4 10 6 15 19 7 3 2 137 18 6 1 8 0 11 7 2 8 0 0 49 10 21 4 2 2 1 13 18 7 1 3 0 6 2 4 42 7 0 10 9 0 0 26 15 43 29 43 0 1 7 4 3 1 3 0 9 1 6 4 2 8 0 0 9 24 23 2 2 2 12 17 50 1 2 0 12 16 22 3 3 7 2 0 12 12 0 26 0 0 8 4 6 0 21 28 3 3 10 0 0 26 19 28 1 5 0 13 20 6 5 2 6 3 4 16 3 0 2 5 22 7 9 20 7 12 2 19 2 15 9 4 0 25 9 10 0 0 8 6 8 12 0 1 7 11 0 9 24 2 3 0 3 2 2 5 3 20 11 16 15 6 1 8 0 20 21 0 1 0 1 29 2 0 0 14 0 4 0 0 1 1 0 1 1 15 39 13 10 30 4 2 7 8 10 0 0 8 7 16 0 7 56 2 4 5 10 61 1 11 22 0 1 8 0 3 13 14 4 9 2 0 12 5 19 2 1 0 0 20 3 15 12 0 7 22 0 3 4 13 4 2 10 1 5 3 0 8 15 4 11 4 0 4 6 2 9 17 0 12 0 0 5 5 6 5 13 8 3 9 4 0 1 0 6 9 5 0 1 14 0 6 62 0 0 46 0 2 1 12 0 26 5 0 8 12 6 31 13 12 6 4 7 0 6 12 0 7 0 4 2 1 16 6 0 0 4 7 9 1 74 24 5 5 12 18 0 26 2 10 9 1 1 1 15 4 1 2 5 11 6 0 17 0 11 27 0 17 1 4 0 1 16 2 8 2 5 2 0 6 6 0 5 11 1 9 0 8 3 1 0 28 5 2 7 18 1 0 0 16 23 11 7 6 2 14 4 14 7 27 8 12 8 8 1 0 0 7 2 18 7 10 11 1 0 10 29 3 3 7 6 6 5 12 3 4 23 15 6 1 0 71 8 2 50 4 5 8 26 16 2 5 1 3 2 12 3 7 0 6 2 8 12 4 36 11 8 0 3 0 2 31 6 3 8 0 8 2 2 4 0 14 1 32 3 8 1 3 21 5 3 19 24 5 15 0 0 9 12 7 3 3 3 1 0 17 7 0 3 1 1 0 5 0 9 8 1 4 0 0 5 0 15 19 0 10 19 13 7 14 5 0 2 5 5 2 4 4 1 24 6 0 6 2 1 0 1 4 6 11 4 4 0 1 10 1 1 21 5 3 6 11 0 6 1 8 3 0 7 1 11 22 7 2 2 4 4 0 0 0 0 10 8 0 0 0 1 4 12 3 1 0 1 6 2 24 0 0 21 5 15 24 10 4 9 0 10 8 24 2 4 2 1 0 11 7 7 0 3 0 2 0 13 4 0 1 10 0 2 4 4 3 3 3 1 7 7 0 12 8 2 5 5 5 0 10 7 8 28 4 1 3 7 0 0 7 1 4 34 16 3 0 3 2 5 0 4 16 0 8 0 13 20 10 10 5 8 14 3 4 4 0 0 2 19 12 3 4 3 2 11 0 13 0 2 1 4 12 1 7 12 6 3 1 3 6 7 4 15 0 0 0 1 6 6 8 3 3 22 0 8 2 7 53 1 4 1 1 5 2 1 1 4 3 7 0 7 2 3 14 32 0 20 3 4 4 1 5 9 14 17 1 0 2 0 0 0 16 4 11 4 5 1 0 14 1 5 3 0 7 4 5 17 0 4 1 0 0 0 2 20 5 5 0 11 5 2 5 3 10 0 24 12 4 23 21 5 0 3 1 6 23 0 2 1 24 4 1 1 4 2 2 1 0 2 4 11 2 10 7 2 34 6 11 41 22 4 5 4 2 0 4 0 0 14 12 10 4 4 0 12 6 3 3 0 9 9 8 0 2 1 14 8 4 4 0 6 5 6 6 1 0 9 1 7 2 0 0 14 13 2 5 0 15 0 2 0 5 2 5 3 5 1 2 3 6 3 2 2 13 8 5 0 5 13 1 2 5 0 4 2 7 0 2 3 5 0 6 1 3 1 9 3 0 1 0 2 5 0 1 6 2 51 0 0 0 1 0 7 0 3 1 12 1 5 1 0 3 2 19 0 13 1 3 3 2 5 0 7 5 24 3 1 1 4 0 8 4 1 0 3 9 2 3 0 0 0 0 11 5 0 1 0 2 0 16 9 20 0 17 1 0 24 9 15 10 7 2 4 4 2 20 4 4 21 4 2 5 20 4 1 5 0 10 0 1 10 2 6 0 2 0 8 1 0 24 1 4 0 3 0 9 0 9 16 0 1 0 0 2 3 11 2 0 3 2 3 6 6 43 4 1 2 0 7 0 14 6 13 0 0 2 5 0 16 7 3 15 3 4 3 0 4 10 11 3 4 2 0 0 0 10 0 2 0 0 0 2 4 3 2 2 7 1 0 0 0 0 2 2 1 0 1 0 0 0 0 2 4 1 0 6 2 3 8 2 0 3 3 0 3 1 4 5 4 5 10 7 2 2 1 0 3 1 2 4 3 1 3 10 16 6 5 0 0 4 3 3 1 10 0 7 2 6 2 0 5 2 19 0 4 0 4 5 3 6 1 1 0 8 4 11 4 0 0 3 0 4 0 10 1 2 6 2 0 0 5 1 0 0 2 2 4 0 0 0 3 0 8 0 1 3 1 1 7 4 1 3 5 1 0 14 7 0 5 10 1 6 1 7 5 0 1 2 1 4 0 6 29 0 0 2 2 0 2 3 4 5 0 2 0 8 2 10 3 3 4 0 0 2 4 11 1 0 0 14 0 2 1 1 2 11 1 0 3 4 17 2 3 0 3 9 1 1 3 4 7 7 0 2 3 3 0 11 2 3 21 4 1 4 5 2 2 1 3 0 6 4 3 1 1 1 1 0 2 0 4 5 0 0 2 7 0 0 0 2 1 4 4 1 2 0 2 3 1 1 3 1 2 0 1 0 0 4 4 2 3 0 0 1 4 0 1 0 1 3 5 2 1 1 3 2 19 0 2 5 1 5 0 1 1 1 6 2 7 8 4 3 1 6 3 0 1 1 9 6 3 3 8 2 2 0 0 1 1 4 0 8 8 5 1 6 11 2 4 0 1 2 1 4 5 2 5 0 6 2 1 4 7 1 3 1 0 6 10 1 0 6 0 2 1 3 2 2 4 5 5 3 2 1 4 5 5 7 0 0 6 0 4 1 0 1 2 1 9 0 0 3 5 5 1 4 4 3 2 3 4 4 0 2 11 1 0 0 9 0 1 7 3 0 5 8 0 0 0 3 0 4 2 4 2 2 4 1 1 1 0 3 6
07_J 5651 3894 1687 5060 2038 2902 2 1407 1106 11 2582 1300 4265 1706 402 3 1096 1 1335 4552 2681 1200 317 120 6 172 1989 5 2344 2951 1 443 798 1766 2137 2700 3716 729 706 0 174 314 1389 2186 413 826 500 44 1 506 1156 99 264 100 452 273 1545 851 5 1 220 638 976 519 593 1023 1304 953 358 1094 318 48 580 996 1927 104 34 169 438 15 154 129 1657 466 866 745 81 422 1099 3 1017 189 1022 195 131 850 197 954 157 643 567 94 36 9 589 208 347 96 926 1175 246 118 413 448 157 343 185 39 124 82 600 25 179 74 15 222 346 182 43 289 543 161 974 494 567 636 1207 0 1032 142 213 125 127 6 122 204 238 102 145 154 352 560 281 0 1 46 1 741 116 319 114 1867 74 978 232 67 940 483 524 345 590 165 34 250 223 227 1207 172 669 856 216 519 875 183 681 183 293 257 64 94 140 433 157 294 495 90 509 512 122 502 331 635 253 278 351 143 920 423 405 472 751 838 205 0 450 4 706 72 425 176 36 1 277 238 118 258 508 228 166 143 123 1049 111 65 575 116 3 493 61 169 62 185 122 148 154 88 518 382 234 131 89 422 117 0 321 2 48 103 80 73 185 393 143 446 209 226 55 148 234 171 306 630 1360 3 702 79 247 16 177 174 914 39 134 951 170 211 0 129 9 2 521 174 342 2 110 410 158 369 110 156 369 163 1998 939 238 318 40 696 125 2 580 247 338 64 153 77 245 551 58 0 54 238 53 162 76 225 204 260 235 511 165 291 7 73 141 103 436 96 78 6 436 158 53 213 183 105 101 9 69 281 150 1319 138 304 402 20 0 129 179 9 48 91 220 604 361 517 251 115 320 116 27 346 156 28 406 354 205 6 190 203 396 82 212 51 71 223 820 86 853 224 56 88 198 49 47 119 210 226 122 314 124 284 115 418 328 497 485 107 31 154 23 168 202 277 297 211 21 20 106 190 18 141 5 112 26 259 402 62 0 12 402 329 107 170 196 973 245 61 169 123 1 173 45 179 64 175 138 438 86 60 176 254 445 122 45 678 51 49 113 75 30 137 45 405 73 6 155 97 149 5 123 46 73 40 113 236 102 138 349 105 263 47 0 245 1156 219 55 272 64 204 241 54 0 143 132 121 51 7 32 116 132 60 14 369 75 134 418 18 176 229 120 23 0 194 76 139 111 242 10 242 76 300 323 86 10 128 78 323 59 123 123 78 138 121 137 17 188 39 84 70 303 2 128 37 57 83 116 13 89 1 75 227 303 603 217 26 171 43 71 206 359 23 152 279 0 1 295 66 1 66 16 17 51 561 240 137 402 33 216 96 105 79 72 58 183 297 28 45 27 45 111 221 29 78 74 70 325 27 89 39 441 57 51 244 162 39 25 250 0 153 12 43 92 18 98 12 152 42 85 41 118 292 31 33 61 280 54 91 64 185 642 158 120 266 47 82 1 80 0 82 0 6 98 57 116 116 842 43 0 27 93 45 175 236 60 41 100 188 274 181 65 28 95 183 116 91 76 45 62 8 685 143 21 1 94 34 276 109 44 198 26 0 10 50 37 283 51 61 321 20 346 15 52 19 51 40 50 161 75 146 9 74 15 149 10 200 149 41 75 132 27 0 3 64 48 0 213 98 6 36 234 38 494 10 31 46 77 4 69 71 53 135 220 131 1 115 19 136 39 0 12 156 111 102 1 202 152 37 1 510 61 116 70 8 1 123 222 57 18 13 21 8 186 28 2 187 0 37 73 5 75 59 116 16 128 68 59 164 32 2 329 108 57 425 43 58 114 56 170 60 12 8 0 9 80 5 33 22 23 131 82 102 0 153 9 22 95 31 9 8 18 15 270 38 148 126 127 170 159 387 76 103 84 14 38 32 107 9 18 25 24 30 90 67 36 57 9 39 0 43 178 82 122 88 70 47 97 48 76 44 14 105 0 1 2 156 40 33 12 156 83 73 1 3 2 431 3 36 234 81 151 162 90 59 57 72 137 90 49 23 53 102 2 185 24 27 84 13 27 47 173 45 0 82 2 104 46 19 6 77 176 15 67 47 81 148 47 48 79 19 4 107 41 98 25 16 17 37 12 144 2 30 102 43 182 5 33 56 39 20 2 17 134 0 25 18 22 32 0 2 13 131 127 93 134 89 64 52 24 16 92 16 89 84 65 90 85 11 98 50 188 0 47 191 149 15 334 0 39 252 97 166 1 332 119 105 131 59 57 64 202 53 13 12 26 65 211 8 3 8 27 74 7 38 115 121 15 55 48 117 112 9 28 92 3 28 1 18 0 127 31 6 28 39 12 123 99 35 193 41 0 5 59 84 83 98 181 77 59 22 13 28 99 39 56 136 85 99 48 63 113 213 33 104 88 178 3 5 12 159 47 18 71 16 20 21 29 7 17 22 26 57 45 63 64 6 7 23 87 10 30 30 72 113 88 81 0 227 0 48 40 219 102 23 19 34 28 33 46 285 71 22 55 165 13 67 48 30 7 40 49 58 121 1 21 39 32 38 32 0 316 18 199 1 184 47 14 52 40 22 31 18 47 1 50 67 2 120 328 83 19 0 116 72 17 0 2 0 23 36 54 35 209 0 17 35 38 26 25 0 230 60 134 7 0 103 4 0 28 42 4 6 83 35 19 4 0 113 22 37 48 13 68 35 37 0 22 49 33 0 34 32 43 9 135 9 20 22 1 46 96 9 1 16 25 84 58 63 63 44 8 118 70 36 92 49 60 8 3 6 4 61 149 43 0 52 71 23 15 0 94 1 58 84 55 32 62 101 11 70 51 137 23 49 11 20 5 18 45 8 24 138 99 33 30 77 15 6 195 0 14 13 64 102 6 91 28 385 17 7 13 121 98 93 1 38 41 83 46 42 38 17 67 31 68 21 11 28 51 105 54 37 35 30 21 66 37 52 22 99 77 0 30 44 4 24 20 1 105 49 37 4 0 28 80 3 11 8 43 26 3 1 36 9 37 64 3 21 75 2 50 20 40 94 75 32 61 22 7 181 55 23 30 1 17 23 55 9 6 54 29 6 51 7 79 56 43 32 57 1 27 281 92 5 19 28 109 7 1 185 41 54 3 12 151 8 172 20 16 6 53 37 25 33 0 63 12 0 0 0 29 7 24 5 50 41 41 2 35 27 94 37 48 22 7 41 47 77 12 18 56 9 11 49 13 115 0 140 1 0 55 26 5 110 19 29 7 66 56 40 56 8 112 37 33 0 18 12 13 0 74 19 0 18 23 105 43 29 59 165 11 127 42 1 44 34 0 10 41 39 72 39 21 7 41 98 20 28 27 64 5 98 88 55 1 21 1 6 15 4 21 0 24 1 34 21 54 76 3 11 11 14 32 11 1 32 7 45 47 19 60 29 0 40 5 25 18 18 12 62 32 78 11 18 23 20 7 153 34 51 54 52 62 36 92 33 69 43 38 16 52 16 94 24 12 1 24 17 26 47 15 27 7 6 94 15 30 0 40 6 18 4 28 33 52 11 27 36 37 106 87 32 0 23 9 36 0 14 35 8 42 17 0 77 1 34 3 15 8 20 17 23 75 38 1 14 68 16 6 3 18 13 29 21 50 5 12 19 30 32 53 7 7 33 21 9 249 53 70 22 35 15 71 87 38 1 9 41 26 6 12 27 1 16 14 11 4 21 8 12 34 33 38 58 53 9 25 40 32 9 3 14 27 16 22 4 16 112 116 8 49 53 85 20 70 21 60 15 12 27 6 13 94 0 74 8 16 2 28 1 67 51 108 33 11 35 42 0 0 15 36 28 43 56 2 17 4 23 10 14 0 5 71 44 17 0 4 0 20 58 35 51 7 16 13 17 17 6 2 176 14 15 19 21 26 7 14 1 34 10 3 26 9 29 35 75 58 11 136 0 8 31 2 13 10 0 49 22 15 19 57 43 34 97 1 19 14 36 43 46 7 3 42 54 12 4 46 8 32 23 19 29 32 29 0 20 0 93 96 11 36 9 57 0 3 0 27 6 61 3 197 4 26 4 6 17 2 37 2 41 14 11 29 0 22 21 6 37 23 41 16 38 0 16 82 24 58 13 0 33 32 14 8 2 124 39 0 0 30 26 18 74 21 12 1 4 139 15 40 43 21 0 9 2 71 49 10 0 15 60 13 4 69 10 21 1 8 7 29 12 0 100 29 31 0 19 10 20 4 27 11 100 7 8 17 35 44 20 3 100 7 22 0 1 0 12 7 31 29 7 0 33 20 0 7 20 12 14 15 24 3 27 8 12 10 0 24 7 2 4 7 3 28 44 8 2 29 44 39 3 12 13 10 55 49 2 11 16 5 8 9 0 12 0 15 3 3 22 55 25 1 3 0 18 9 26 28 8 17 9 25 16 15 0 4 16 51 11 31 80 56 54 13 31 14 3 9 1 11 11 17 122 40 15 5 0 4 20 6 92 4 17 26 14 4 22 19 31 16 45 17 10 6 71 17 0 30 65 2 27 11 79 0 12 109 62 6 54 0 15 48 17 12 20 39 0 0 3 48 4 18 11 0 8 18 42 1 20 24 35 12 1 8 21 21 19 50 4 6 6 19 21 18 0 3 5 34 25 45 21 2 3 35 3 0 22 6 0 0 46 8 17 72 1 1 4 63 7 4 11 16 4 6 34 0 3 42 30 2 14 53 122 28 22 12 24 39 10 2 9 25 15 3 0 30 4 46 135 18 12 4 8 1 7 13 12 11 16 1 0 9 7 0 49 0 33 5 0 13 9 43 0 6 1 28 5 7 31 12 8 6 6 30 23 6 30 3 61 0 7 0 1 11 13 13 9 40 44 0 21 1 184 7 3 69 0 1 6 0 2 1 0 1 6 29 12 234 18 11 0 19 20 15 27 2 9 5 49 42 32 46 56 28 6 7 13 5 29 6 2 8 19 32 0 0 5 10 9 5 19 0 18 8 3 0 3 8 16 4 42 5 15 12 1 15 30 6 0 13 0 46 23 16 18 18 4 3 24 14 23 26 2 38 12 4 12 1 78 2 0 24 30 12 30 47 4 0 2 17 17 8 21 39 0 24 13 15 2 9 27 5 1 41 28 12 21 31 10 121 12 0 0 3 30 8 27 2 115 12 11 8 9 1 18 9 15 5 2 47 31 0 22 21 12 6 50 29 4 3 2 0 10 121 0 22 2 33 22 10 8 6 12 9 21 20 3 0 7 10 0 44 15 15 6 6 6 184 6 21 13 13 42 0 54 30 21 12 15 15 2 4 28 7 2 6 11 13 13 1 14 25 125 70 22 12 22 35 1 18 28 20 12 5 0 3 0 18 16 39 13 7 59 33 0 4 6 28 27 18 3 8 4 0 7 21 36 6 28 0 2 4 4 2 16 1 18 7 1 0 4 2 5 2 18 5 0 40 13 29 31 7 5 53 22 37 17 0 15 3 16 0 52 8 47 15 13 3 5 16 6 8 0 2 18 16 13 4 8 33 0 38 1 29 4 5 33 21 1 11 9 3 0 5 0 32 12 5 15 7 2 5 22 59 0 12 2 7 2 22 16 0 3 0 52 38 0 3 32 45 2 28 0 20 21 5 3 35 2 4 0 61 6 18 5 11 1 54 20 36 7 0 15 13 4 0 12 30 6 3 20 34 5 0 16 6 1 27 17 25 1 8 6 38 9 51 0 2 39 7 17 4 39 21 10 12 17 11 23 33 2 0 20 1 17 19 0 3 2 6 17 7 15 4 11 4 6 4 21 50 0 4 45 5 11 8 1 13 35 2 5 33 5 2 9 5 0 5 3 67 4 0 45 3 48 30 22 23 31 4 8 8 11 1 3 5 6 9 13 0 4 23 32 3 7 8 0 0 2 7 7 47 16 2 5 20 68 16 36 5 9 3 0 14 7 13 6 0 55 2 6 12 3 0 2 1 18 2 1 13 3 0 7 9 11 29 19 7 0 22 25 1 173 4 3 5 19 3 19 0 12 3 3 0 16 15 8 1 16 9 10 3 8 7 16 64 10 21 5 17 4 8 8 6 10 2 12 2 8 0 12 4 20 14 11 12 10 43 0 0 0 7 18 101 2 6 10 9 10 2 11 18 2 30 5 39 7 8 20 3 2 4 17 0 7 10 8 16 42 1 24 0 4 2 7 3 21 6 0 9 12 32 4 43 12 8 17 10 7 1 0 2 3 0 5 10 0 1 7 0 5 9 6 3 1 15 2 8 6 16 2 2 15 0 0 26 0 0 10 8 19 8 12 10 1 9 23 29 32 5 19 9 0 37 0 17 4 12 6 12 4 7 27 1 17 8 11 22 10 32 4 47 7 9 28 3 0 1 3 15 6 12 58 4 12 11 0 3 1 8 32 6 4 6 1 3 17 9 46 7 26 9 0 8 3 34 0 2 3 8 11 9 2 1 34 0 4 0 7 22 0 16 18 0 0 28 0 3 24 14 5 43 0 4 7 13 0 11 15 7 1 7 14 18 42 6 17 5 14 2 2 24 19 5 6 3 1 0 7 9 5 35 46 7 6 11 11 11 0 9 11 3 1 1 5 5 6 3 4 8 6 22 5 0 1 17 10 15 2 4 1 5 18 1 12 5 14 22 0 3 14 3 21 9 12 2 37 5 0 5 5 26 12 10 19 10 2 0 10 33 31 0 15 0 1 75 3 1 8 2 9 15 0 7 12 1 0 4 3 16 26 7 9 3 0 2 27 12 35 4 8 1 3 7 1 5 14 11 15 0 0 24 5 2 14 5 0 1 8 9 5 5 2 2 11 22 11 13 4 25 0 3 5 1 91 21 67 4 16 13 2 63 6 6 22 14 4 1 2 7 4 10 18 0 8 0 0 10 11 3 11 7 0 6 19 0 29 2 17 9 3 9 19 0 0 17 25 5 3 8 6 5 0 0 16 28 8 12 5 6 5 21 11 17 6 1 3 2 2 12 4 0 4 5 6 22 0 6 9 1 11 0 2 10 7 24 8 4 1 10 2 7 1 3 2 18 6 9 3 1 1 13 19 2 2 35 0 2 1 12 4 19 0 3 2 0 0 3 58 4 14 3 2 6 5 10 1 6 4 0 11 8 4 2 1 20 1 3 1 3 3 34 6 3 30 5 3 4 8 1 10 2 1 1 10 1 6 19 0 3 2 10 4 2 28 4 11 17 0 2 4 0 20 1 47 4 0 0 155 5 7 12 0 6 0 0 6 12 6 1 3 11 0 12 3 6 2 7 2 18 17 2 0 0 3 2 0 15 7 7 0 7 14 1 5 0 8 38 23 17 12 4 1 6 8 4 0 12 5 9 2 0 7 10 2 22 6 0 6 1 8 0 5 13 12 17 9 6 1 0 0 8 15 23 6 16 2 3 16 5 4 2 11 4 0 6 9 11 0 1 4 0 8 6 14 0 3 0 6 0 0 3 16 5 2 8 4 0 0 9 18 9 2 13 0 5 20 1 0 4 0 10 5 0 2 1 5 11 0 2 3 17 1 0 22 3 1 1 0 4 12 1 6 0 7 9 0 11 0 7 2 10 4 0 12 2 7 0 1 2 6 7 0 8 9 7 6 2 1 9 0 0 0 19 7 7 3 10 2 9 1 12 5 5 23 4 4 2 2 6 1 0 2 1 12 4 4 4 5 0 11 15 5 4 12 2 9 13 7 4 4 5 22 5 13 6 2 23 9 0 5 4 6 1 5 2 0 0 28 8 26 18 19 9 0 3 2 4 2 13 2 8 5 6 1 1 5 4 6 3 11 3 3 30 4 13 5 0 0 8 33 1 7 0 2 0 2 9 5 3 2 8 3 4 5 5 3 4 0 2 1 0 61 3 11 4 3 8 3 8 2 0 5 0 0 4 25 3 8 6 0 0 4 5 2 2 2 4 0 7 33 0 6 0 3 7 11 11 2 6 0 23 4 1 5 1 1 3 0 11 15 0 2 6 3 7 12 1 5 4 14 0 45 0 4 10 0 6 5 9 10 30 1 2 6 3 10 0 14 2 6 1 2 16 1 1 1 2 0 2 0 8 16 3 0 8 2 0 0 0 8 10 1 7 8 2 13 0 4 19 19 19 1 5 7 1 0 3 1 95 3 0 3 13 5 0 23 27 7 0 0 2 4 13 11 21 1 1 2 2 4 0 7 4 8 7 12 2 3 0 12 3 0 1 0 0 2 1 26 6 5 1 4 9 13 1 8 3 4 4 0 10 6 3 2 8 0 3 4 1 0 0 5 0 3 7 17 2 13 6 2 11 2 0 12 8 7 1 8 13 9 0 0 1 3 9 1 6 2 4 7 11 1 1 0 0 9 15 9 5 0 25 0 1 5 2 0 2 23 0 7 1 1 0 10 10 3 9 1 9 2 3 3 2 0 4 1 4 0 2 2 5 8 2 4 2 4 1 7 0 10 3 0 1 23 1 3 3 8 0 5 8 1 11 1 14 5 2 1 2 2 3 9 3 0 4 0 12 4 8 5 14 13 0 3 2 0 4 0 3 0 1 2 17 2 0 5 12 0 6 1 7 1 3 1 0 0 2 4 2 6 15 5 0 1 8 3 8 9 0 1 10 6 4 1 4 3 1 1 0 3 2 0 3 0 13 5 5 0 1 2 4 6 0 1 1 3 0 0 3 5 0 0 0 2 0 3 5 13 2 6 6 7 7 1 1 2 1 2 2 1 3 2 0 4 1 1 0 6 13 2 3 3 4 1 0 1 5 3 4 5 0 0 2 4 0 3 1 5 2 3 8 1 4 4 2 1 0 15 0 2 0 3 0 2 4 0 4 4 0 17 5 7 3 5 10 3 0 11 0 6 0 3 0 7 1 5 6 6 5 0 1 1 0 0 1 3 2 1 0 0 2 4 0 2 0 2 0 0 2 3 1 9 0 3 2 0 1 3 1 0 0 3 1 4 1 2 2 4 12 0 2 1 2 1 2 3 2 0 13 3 3 6 3 1 1 7 0 4 0 2 5 8 1 4 0 1 0 1 3 1 5 7 0 0 0 6 4 1 0 3 0 1 0 5 1 1 2 2 0 2 3 2 0 0 3 3 3 2 0 1 1 0 1 6 1 4 1 0
08_J 4551 3354 2098 10218 3402 2734 430 2159 1598 559 1973 668 1766 2586 2536 24 2213 10 627 859 1994 311 2754 563 152 406 2768 5 1028 1859 1 33 1387 1638 993 620 783 574 424 0 300 798 4240 1737 65 2256 167 2 0 243 1099 142 1025 1 442 230 751 65 368 1 234 649 1005 238 494 280 768 403 224 217 250 0 340 766 732 269 0 1 1583 9 0 421 1679 630 1001 229 186 134 301 1 219 98 36 103 1 417 84 631 443 44 269 183 0 0 685 284 271 654 335 192 100 537 266 804 16 331 294 2 210 16 1427 206 66 388 6 681 166 448 2 453 458 26 255 204 261 358 1112 0 210 76 411 80 139 0 84 53 243 244 48 146 340 249 231 3 0 82 44 73 324 12 342 655 412 863 331 49 815 366 198 104 422 175 39 638 135 460 336 39 635 300 254 175 71 84 482 221 225 295 339 42 117 181 82 308 456 450 188 0 68 577 59 337 108 2 345 402 479 14 141 523 81 455 68 1 430 0 114 231 236 95 35 0 209 116 478 188 503 281 211 1 104 162 109 202 41 0 50 243 123 79 149 244 154 315 136 123 113 975 106 129 101 74 32 0 229 0 0 35 25 419 8 586 307 112 236 122 176 194 164 116 61 139 288 37 107 36 0 67 257 9 125 0 255 427 213 341 0 406 0 0 328 117 60 0 169 144 104 254 69 38 227 88 713 270 5 170 104 333 130 0 85 304 59 60 258 195 140 390 61 0 151 326 66 97 6 99 142 269 346 354 455 233 29 102 353 373 43 92 41 30 115 175 150 172 127 0 207 40 5 351 93 580 0 189 156 71 2 156 316 7 151 218 69 78 0 46 39 308 236 339 54 220 187 21 143 172 99 8 98 45 35 787 89 141 99 294 491 49 644 121 113 36 474 169 67 58 321 145 4 531 151 147 234 115 20 503 590 96 37 114 62 328 104 54 158 128 8 76 158 219 23 750 0 149 2 64 42 57 0 0 253 236 85 9 133 40 188 199 18 100 4 9 1 428 491 251 117 46 1 176 219 88 411 48 32 373 97 15 553 48 12 236 64 278 78 0 176 30 124 39 67 84 74 1 139 156 74 109 79 111 180 48 0 38 95 44 164 458 73 84 133 17 0 128 65 116 10 11 171 248 203 124 45 308 160 164 191 2 0 95 108 145 0 12 31 66 85 333 61 120 74 203 127 26 33 250 205 120 66 48 25 99 7 74 133 34 115 2 180 23 24 0 136 1 29 48 57 0 109 68 169 39 307 54 168 5 229 14 82 67 266 47 41 29 1 0 196 20 2 76 94 143 208 86 179 0 17 80 5 170 62 93 1011 263 6 159 33 51 31 72 76 160 12 0 197 37 161 4 86 15 277 119 131 118 118 17 18 19 16 50 31 21 79 38 143 179 114 37 170 0 148 49 66 12 174 395 169 0 121 0 207 0 83 135 59 8 49 15 4 74 0 16 13 45 71 73 102 0 1 93 31 123 28 65 42 151 31 0 214 171 0 54 55 126 83 95 0 151 65 16 285 0 61 172 206 73 38 58 91 85 8 34 1 1 62 115 71 21 76 4 196 57 0 13 40 12 253 248 62 8 17 88 77 107 0 243 57 52 10 165 11 0 18 47 3 404 88 38 0 445 139 48 61 18 84 205 53 5 20 3 24 0 115 103 0 8 21 116 28 0 31 95 98 20 0 82 151 119 0 420 188 187 50 65 1 0 28 44 3 72 105 26 142 21 0 284 3 16 147 0 16 42 228 69 53 44 0 75 185 564 116 65 135 77 125 85 159 62 57 50 50 89 3 15 121 1 72 33 33 17 131 107 0 52 36 42 28 32 3 15 22 45 123 54 30 310 174 299 72 12 66 67 29 5 38 14 205 4 13 146 18 1 38 24 212 58 11 19 0 24 173 0 200 17 36 145 89 204 7 78 4 233 0 3 0 50 115 57 45 0 67 51 101 5 0 57 73 84 21 138 53 358 172 172 45 92 66 97 19 0 164 13 0 88 12 54 69 59 11 132 1 73 0 71 17 11 64 40 8 39 90 21 61 36 37 22 11 64 47 30 49 68 56 10 0 47 15 18 43 155 41 0 91 82 241 56 0 79 39 7 28 295 24 8 4 3 69 44 0 25 114 65 99 6 107 23 16 115 22 21 1 45 36 124 59 77 41 9 22 72 173 9 63 38 109 19 332 36 12 331 29 41 35 132 14 46 228 23 28 6 123 16 11 44 40 40 28 0 0 19 0 58 4 14 5 124 9 31 0 126 82 14 34 151 6 15 27 27 4 35 119 1 45 188 10 8 85 36 32 0 0 3 117 50 83 307 11 21 18 5 0 14 58 7 42 43 76 59 9 94 59 51 54 22 83 260 17 28 0 70 0 10 33 16 41 10 34 47 13 17 7 23 48 88 63 16 24 31 163 18 9 64 17 169 49 85 0 98 0 72 42 26 64 23 10 157 8 4 23 21 45 68 186 35 15 19 50 5 4 29 0 119 87 22 8 17 19 66 107 0 242 55 212 0 50 40 60 22 0 88 46 18 15 34 18 61 14 72 98 34 27 4 84 20 44 12 5 0 35 54 15 73 10 0 88 0 45 16 13 32 117 10 7 16 0 32 1 7 5 36 0 5 138 0 42 0 0 43 19 28 110 3 13 25 0 0 1 95 55 40 74 7 0 22 14 40 2 21 0 29 82 104 0 51 107 39 36 0 41 0 5 107 41 30 223 34 47 25 10 37 8 20 88 26 0 51 37 8 6 0 179 5 28 69 4 17 22 22 53 23 102 128 2 38 0 18 2 40 2 89 18 59 10 67 57 33 19 44 36 0 67 0 19 2 82 39 27 219 6 5 46 67 4 161 12 67 52 17 36 55 23 60 212 27 44 7 42 78 47 40 49 23 9 15 23 36 17 57 4 10 17 17 14 53 0 0 44 0 28 47 2 7 6 26 32 0 29 0 21 41 0 7 61 18 18 52 12 24 45 8 77 5 30 71 54 20 140 0 28 121 19 7 9 1 19 4 12 37 46 15 31 0 0 0 268 44 30 4 5 25 0 38 5 2 17 50 7 8 0 204 16 36 1 23 137 65 1 159 22 0 74 0 13 40 0 3 5 0 5 23 3 11 7 70 69 37 0 3 14 0 86 30 60 15 10 95 39 3 7 19 16 3 3 32 15 21 0 118 2 10 34 26 3 38 2 11 38 0 0 30 26 2 37 48 9 0 1 31 21 0 24 0 0 0 3 25 46 6 24 43 7 17 0 0 55 6 0 35 8 17 24 0 39 8 5 52 19 40 22 15 0 84 364 26 4 2 0 11 0 3 11 6 107 3 11 110 23 38 14 4 17 5 51 31 0 0 18 33 4 14 29 10 11 20 1 6 24 24 4 30 4 63 5 12 24 1 4 3 39 56 31 7 47 17 61 30 60 25 59 62 54 15 30 28 5 0 3 42 7 47 8 32 4 21 19 50 17 4 1 12 0 8 28 5 60 8 1 31 32 0 0 33 0 30 0 0 0 3 119 4 27 3 0 26 17 19 32 1 9 15 0 12 58 40 6 0 15 24 20 12 0 11 10 4 34 6 0 8 0 28 15 4 17 38 23 31 2 36 57 29 49 68 8 51 10 3 18 1 31 8 12 5 1 28 18 0 87 14 3 9 23 9 47 77 4 3 0 9 38 3 14 21 73 26 13 15 10 77 27 5 24 0 75 0 42 101 29 44 0 24 18 16 28 3 15 9 0 20 75 2 72 17 16 23 6 23 9 10 3 19 20 18 19 40 26 24 5 31 27 7 0 0 10 53 0 61 58 0 0 50 60 59 7 18 31 16 45 25 3 146 17 23 0 29 2 7 15 1 40 20 0 0 19 25 0 107 0 8 87 0 27 4 1 0 6 0 4 8 0 25 5 44 24 47 3 14 2 29 37 39 0 3 32 46 6 4 26 5 4 0 15 7 42 10 0 2 0 8 185 0 0 13 5 37 20 2 0 8 50 14 124 23 41 6 52 22 0 148 1 26 5 20 39 5 27 19 4 11 17 6 5 41 7 22 63 4 47 42 0 11 87 5 14 2 15 30 22 0 0 23 0 16 10 28 17 1 6 24 25 0 3 0 12 4 10 53 20 2 6 75 35 1 2 62 27 3 0 5 14 7 4 48 28 35 1 7 17 51 11 40 34 33 2 2 3 16 14 31 0 54 15 37 5 0 4 0 9 6 20 2 1 4 9 25 8 41 28 0 26 28 2 1 21 37 0 0 16 11 2 40 0 0 13 0 3 17 0 68 12 0 8 0 0 30 1 0 20 26 5 2 24 0 21 5 11 13 4 27 23 24 6 0 4 20 12 23 0 0 13 0 9 32 0 0 14 0 45 58 1 45 46 21 1 53 34 9 0 0 1 8 8 22 20 16 9 0 3 58 2 54 44 0 60 23 11 4 12 32 10 2 16 0 8 24 12 0 23 3 0 14 1 11 30 9 22 49 4 18 0 14 0 3 30 18 16 0 4 13 10 5 28 53 3 0 11 26 11 59 45 8 25 25 14 18 9 29 11 6 15 0 1 1 10 55 34 9 5 35 15 5 0 0 64 6 0 0 0 53 0 17 1 11 8 7 1 13 12 20 0 0 24 13 19 20 11 2 3 34 132 7 218 134 47 24 30 28 13 6 12 38 20 8 6 0 20 5 36 9 4 0 3 5 1 7 8 5 16 63 1 0 6 0 9 20 1 12 2 0 63 3 18 1 70 17 14 36 0 1 8 3 2 5 23 4 0 21 26 18 0 25 0 1 3 13 17 0 40 11 10 30 15 5 0 10 57 1 11 11 0 4 19 0 21 41 5 9 118 3 1 0 18 6 11 15 6 10 2 20 49 67 20 11 5 10 7 0 9 12 4 17 20 0 41 0 0 6 11 2 9 16 0 15 1 27 0 2 9 10 5 65 0 24 5 1 0 27 9 7 91 0 24 23 0 0 9 1 11 16 2 13 35 1 47 62 1 0 8 28 5 0 75 4 9 2 13 1 4 0 11 2 14 0 0 18 34 1 4 14 26 16 10 0 41 1 19 37 3 2 36 6 0 15 25 6 12 6 0 35 3 4 4 3 12 29 8 17 43 15 61 3 2 19 3 11 4 3 20 8 0 26 0 0 35 2 19 22 41 30 9 12 2 10 0 1 32 12 0 1 10 4 31 10 29 13 14 5 58 14 23 9 11 84 0 42 14 31 14 61 14 2 3 19 0 0 9 5 0 13 0 10 10 117 25 14 0 19 6 1 12 19 8 0 1 0 0 0 1 1 30 51 1 55 13 1 0 1 2 21 2 15 13 19 2 9 18 34 9 14 6 16 8 5 0 56 10 65 8 8 12 4 18 4 1 0 8 1 8 6 25 1 19 5 5 8 0 44 0 4 2 5 54 0 7 15 17 18 2 1 1 0 8 0 3 1 30 34 2 2 15 0 29 0 1 5 13 76 12 3 0 5 0 0 35 0 10 7 0 18 7 1 20 3 1 1 0 1 2 3 0 0 0 3 0 1 7 0 1 43 44 8 6 0 28 29 6 0 2 2 7 2 31 6 7 10 0 1 1 10 20 11 0 3 7 0 0 6 17 4 3 7 8 7 0 19 3 5 5 11 19 1 20 8 0 2 14 1 35 47 33 10 16 35 37 25 17 7 2 22 5 0 9 22 0 9 63 0 4 0 18 35 1 12 0 12 4 18 0 6 3 2 3 3 9 30 0 2 7 8 0 1 7 10 0 34 1 4 3 3 12 5 0 7 0 36 13 16 0 34 3 16 3 2 46 10 36 5 14 7 0 4 50 12 4 2 18 1 0 2 4 8 13 5 7 8 1 70 8 2 2 29 0 1 0 11 7 0 0 1 0 9 19 0 0 3 0 0 0 5 23 4 7 7 4 42 8 14 19 0 3 12 0 27 10 1 2 21 2 15 3 12 7 49 0 5 0 12 3 3 4 0 1 7 4 3 6 3 26 8 2 0 30 0 0 8 9 0 19 8 2 9 8 11 6 6 7 8 0 1 17 0 19 15 59 0 0 6 17 0 2 0 7 0 24 0 13 1 10 5 0 26 1 25 3 22 20 0 16 10 3 24 5 7 29 2 43 0 19 0 8 26 61 1 16 1 3 45 6 2 3 0 38 28 0 5 20 0 3 0 2 4 8 3 9 8 14 76 3 12 11 1 0 0 4 0 3 0 2 2 0 2 10 62 16 4 11 12 3 1 0 44 1 0 22 0 3 14 12 12 18 4 0 1 0 8 3 0 0 5 40 6 11 36 0 10 2 0 0 5 5 4 4 5 0 10 8 0 5 5 6 28 7 9 1 33 0 4 12 9 34 0 0 11 3 0 17 0 0 3 0 9 10 4 0 3 7 10 0 6 32 3 20 8 0 0 8 3 1 8 9 6 42 0 0 8 15 19 34 0 1 0 26 6 0 72 0 0 21 6 10 5 19 5 10 2 0 4 0 7 0 11 0 8 1 5 9 2 10 0 1 6 1 0 2 0 7 2 6 1 6 4 0 0 0 0 108 5 1 0 3 0 6 23 23 8 8 8 0 0 6 4 0 7 3 0 6 8 24 3 4 3 9 0 23 21 2 2 0 11 18 28 40 0 1 6 23 5 11 11 6 2 10 1 1 0 0 1 5 16 15 14 19 0 0 0 3 11 11 2 1 30 0 2 2 8 5 2 6 0 2 2 47 3 6 1 3 6 21 6 10 3 4 46 1 8 0 12 5 0 5 1 9 1 0 7 5 25 7 6 0 13 45 0 11 16 0 2 1 8 5 0 1 1 0 8 0 16 5 8 7 10 0 1 1 0 2 0 0 11 1 6 5 10 1 1 16 34 1 3 16 6 24 11 0 16 3 2 11 6 3 15 0 13 18 0 2 8 1 21 1 7 11 27 1 1 0 1 1 9 0 3 1 8 2 6 2 2 1 7 0 11 0 0 3 4 17 3 0 1 5 3 5 0 0 12 11 1 0 5 10 3 13 31 19 4 0 7 0 0 19 0 18 14 0 0 9 8 5 18 3 7 3 2 3 6 9 0 0 17 8 7 17 0 1 5 16 0 12 12 2 3 13 1 1 1 0 1 12 0 0 0 13 2 0 8 1 7 0 2 9 0 10 1 11 1 16 12 2 22 1 1 9 1 4 0 0 0 5 9 10 0 5 0 3 1 0 0 0 4 8 7 0 1 1 8 0 2 4 0 20 6 10 0 0 2 0 18 46 4 1 2 0 3 0 5 6 17 6 1 12 7 9 5 3 1 0 7 8 3 1 1 3 3 9 58 14 0 8 12 4 0 15 2 9 2 6 6 3 2 0 6 6 3 0 2 4 15 11 0 6 5 0 9 2 11 0 11 1 2 12 0 0 0 0 1 3 2 10 0 6 0 2 7 0 0 0 2 0 5 4 0 16 3 2 1 6 4 1 3 2 7 16 0 7 1 3 0 1 0 4 11 0 7 0 9 8 2 10 1 5 10 3 0 0 4 9 7 0 0 1 2 36 0 1 16 6 21 1 2 7 1 1 0 1 0 0 0 1 0 5 4 9 15 0 2 13 1 2 0 0 2 0 0 0 17 2 15 10 5 1 3 9 10 46 2 2 7 4 0 7 3 3 6 3 1 1 3 13 19 0 2 2 11 3 13 0 0 0 5 2 0 15 3 5 4 6 5 0 3 4 0 10 14 3 1 3 16 16 3 11 2 6 36 0 4 4 1 0 1 13 39 2 1 2 5 5 0 2 0 2 4 3 4 4 0 3 1 2 16 0 3 0 1 0 6 0 8 2 4 3 0 1 18 1 0 1 0 2 1 0 4 5 9 0 1 5 4 0 0 1 36 10 0 1 6 2 7 3 0 23 2 2 0 5 2 0 0 1 2 4 5 1 0 8 0 2 8 2 6 16 5 5 21 8 0 5 0 3 2 13 2 1 0 2 7 2 12 0 24 6 3 0 2 18 3 6 3 1 1 2 1 1 20 0 0 1 0 0 0 0 5 9 12 3 6 0 7 0 3 5 1 11 0 2 3 4 2 4 0 7 11 1 1 1 0 0 1 2 1 14 2 2 3 4 0 13 10 0 4 1 21 6 8 0 4 13 7 5 10 0 0 7 0 3 0 0 0 6 40 16 2 0 7 13 0 2 22 2 17 18 1 2 0 12 3 1 0 3 1 2 0 2 6 0 3 1 6 7 3 3 0 13 0 8 9 21 5 0 3 5 2 0 1 2 7 4 4 2 2 4 10 0 0 1 1 9 6 29 0 1 0 18 2 10 1 2 9 1 6 1 7 0 0 0 10 10 13 5 9 23 0 4 2 3 12 1 0 6 0 4 3 2 14 0 0 0 0 2 1 3 2 1 3 1 5 0 14 1 6 1 2 2 3 0 3 5 8 3 0 8 3 0 5 0 0 5 0 1 4 8 7 2 1 0 1 5 2 3 3 2 0 3 5 0 0 0 0 12 2 0 0 4 8 5 0 3 2 6 1 5 1 18 22 0 0 2 2 0 7 0 0 2 0 5 2 12 11 5 0 0 0 0 0 0 0 8 0 2 0 0 1 2 1 3 4 11 3 1 3 0 5 1 1 2 4 0 2 2 12 1 1 0 1 0 4 3 1 0 1 1 1 0 0 0 1 0 0 7 1 8 1 2 0 0 2 0 2 5 3 0 9 0 0 3 1 3 9 1 2 2 1 1 2 0 2 6 2 2 2 0 2 0 1 4 5 1 0 2 3 1 2 3 6 2 1 16 0 1 0 1 3 0 0 9 0 2 9 1 12 7 6 0 8 0 0 4 2 8 0 0 3 0 2 1 8 2 2 0 1 2 3 0 1 0 6 0 2 0 4 0 4 1 0 4 3 0 6 5 3 15 2 1 4 3 5 1 3 0 8 2 0 1 0 4 3 1 2 12 2 0 0 3 8 1 0 2 12 3 1 12 6 0 7 0 5 3 0 0 1 2 2 1 0 4 4 1 0 0 1 1 1 5 2 2 2 1 0 4 1 6 11 0 0 0 4 3 0 3 2
09_J 10981 5719 1316 4888 3572 5716 1613 1884 1527 1463 3773 4367 3832 1206 1461 1839 1091 591 292 4618 1584 2289 705 318 543 2638 1304 687 735 4680 40 1900 1428 891 1652 763 1380 788 1920 24 113 2322 2528 1406 1009 1939 131 938 21 272 320 60 278 858 588 489 958 1913 175 80 217 1034 1557 662 1318 1336 1620 1122 916 913 326 76 133 883 1062 217 918 688 743 141 713 150 1215 512 1230 468 315 817 740 225 1095 310 1275 26 666 133 197 880 112 633 186 121 0 1 694 420 599 131 737 276 60 116 126 802 263 425 180 369 93 254 1089 413 120 178 3 230 4184 349 301 920 907 105 589 889 635 277 689 81 724 54 421 75 94 479 10 505 595 242 60 411 819 405 815 298 466 278 65 455 138 971 423 358 81 221 937 13 633 931 487 295 651 82 69 301 568 378 339 152 577 590 251 26 1057 255 308 225 77 374 184 25 327 355 123 202 639 39 208 966 268 363 185 447 485 356 384 108 233 558 491 92 205 675 263 31 404 42 441 300 372 326 211 89 602 40 354 192 311 164 200 270 144 1136 234 139 153 142 22 445 339 107 72 137 79 219 124 341 486 204 162 77 39 276 79 652 457 120 274 74 203 179 306 675 413 209 136 203 267 176 193 159 237 413 561 230 9 52 286 4 77 332 740 376 241 159 247 435 0 568 84 143 203 249 191 64 167 216 117 246 130 244 243 476 674 163 314 649 52 315 307 353 275 54 322 40 295 119 163 205 7 226 72 168 29 92 8 80 133 250 283 279 332 424 13 24 311 293 556 173 66 62 97 184 103 154 118 261 195 38 249 330 177 416 196 509 370 46 59 459 162 21 19 226 272 625 242 27 254 356 969 604 60 530 200 86 316 422 74 5 132 298 138 502 296 9 50 318 65 17 1 127 181 37 372 138 66 278 63 194 164 24 428 129 137 414 22 11 202 185 191 109 66 60 231 221 141 44 90 16 221 203 20 242 91 132 1 76 463 36 91 1 318 6 196 296 276 76 150 46 239 227 1339 168 45 108 225 173 379 122 16 48 399 64 3 52 17 136 67 25 306 35 328 30 67 205 66 116 105 55 92 28 81 87 294 147 154 263 84 47 117 42 41 248 55 149 909 384 79 235 15 405 193 20 74 25 180 289 55 11 75 226 144 161 159 265 98 179 40 216 62 88 88 47 28 74 94 190 53 100 113 286 151 243 305 47 16 313 67 38 45 198 97 164 182 260 54 137 168 10 247 15 71 75 236 48 81 220 359 23 101 133 164 191 121 78 258 120 273 13 65 198 133 27 62 240 104 46 220 53 14 22 47 121 30 268 66 1 36 9 86 160 110 157 5 228 218 428 59 73 54 195 93 92 17 92 4 38 856 19 37 79 185 35 421 194 147 32 79 16 37 172 72 32 173 89 180 109 217 173 163 73 71 21 80 149 69 330 28 220 181 166 304 29 116 160 76 105 0 103 0 82 22 99 171 31 502 79 19 66 75 5 82 6 228 91 79 117 146 81 195 89 115 125 73 78 175 18 76 16 190 33 123 84 132 272 214 139 72 261 57 128 2 27 112 150 29 183 206 20 3 26 56 18 15 30 274 239 27 16 6 179 185 160 14 88 127 162 52 34 104 292 46 52 43 255 140 7 58 147 2 56 0 77 146 61 49 40 48 7 120 7 43 100 123 310 196 131 49 37 20 8 13 206 157 54 772 119 144 68 32 83 137 67 31 28 139 170 51 89 43 32 50 25 51 15 16 66 6 53 11 21 142 31 43 140 1 80 47 73 67 566 30 43 222 321 158 105 142 93 15 140 1 25 0 0 1 21 79 94 14 84 41 107 35 18 55 9 111 60 47 0 14 98 88 136 222 1 170 99 162 218 21 157 72 203 241 139 279 0 22 202 22 41 37 69 4 21 158 65 12 69 401 73 49 177 100 43 77 6 39 20 3 41 1 6 6 135 121 28 30 145 104 25 239 0 30 217 65 85 108 29 117 111 113 78 0 82 144 39 9 69 138 67 2 63 6 19 43 27 7 104 144 178 23 41 4 44 49 19 6 10 299 25 66 52 64 107 25 25 119 34 14 23 80 138 62 42 13 128 8 99 29 58 18 35 34 0 0 141 20 1 14 42 85 35 5 102 24 72 37 11 93 250 0 4 26 11 18 44 174 100 95 27 77 117 100 30 60 21 7 45 83 19 66 108 77 10 82 20 28 2 91 68 0 6 239 7 120 13 42 40 1 56 3 18 5 40 105 10 21 11 2 99 49 89 70 259 16 80 76 37 55 2 198 138 2 13 250 20 162 40 20 183 37 54 12 118 133 17 9 87 33 0 384 10 3 127 70 60 35 0 44 73 107 41 64 41 1 128 14 64 39 171 202 27 131 34 13 26 102 45 78 13 64 15 14 10 42 27 16 4 100 90 7 68 91 14 5 23 36 52 17 23 33 34 78 3 0 98 27 13 117 10 14 51 16 0 0 3 53 4 1 54 41 183 38 172 34 17 4 62 62 126 85 22 5 7 68 37 54 15 149 7 75 22 47 36 40 20 178 0 55 3 17 63 143 87 54 1 4 61 9 14 2 41 36 7 0 38 28 31 23 7 122 49 105 39 6 10 32 75 188 49 8 20 0 55 6 38 83 28 12 4 33 36 60 29 69 64 29 38 4 8 35 76 73 9 119 5 15 32 26 12 20 6 50 18 12 3 5 14 29 51 24 94 76 27 40 45 92 0 73 39 31 29 6 77 27 35 3 158 12 41 95 81 0 17 63 66 13 7 0 13 3 61 99 36 71 93 20 34 182 98 31 46 6 8 5 22 64 82 33 195 56 92 170 0 16 43 8 19 4 93 19 18 11 31 31 7 31 8 111 10 7 22 10 1 31 4 19 34 14 6 12 44 21 24 34 12 40 16 40 45 59 23 88 15 50 125 7 1 48 4 54 39 60 98 40 152 1 40 52 23 41 22 39 1 4 123 67 31 6 68 59 3 32 46 16 24 103 16 33 195 76 22 50 1 0 31 29 5 114 10 157 96 6 45 21 7 1 2 10 12 34 20 2 52 70 46 20 41 0 1 116 43 46 24 96 13 2 51 61 46 65 2 21 21 156 67 6 1 17 39 18 12 0 60 12 1 21 0 28 4 0 30 118 28 60 11 55 39 54 42 68 0 2 39 48 123 18 17 120 41 6 2 34 38 9 11 9 14 90 106 9 0 59 0 25 19 19 19 92 0 0 7 37 0 22 7 17 0 83 26 8 50 26 63 16 28 54 47 28 50 70 5 41 70 18 5 54 26 18 71 82 0 56 27 44 37 18 32 53 3 28 42 3 12 7 0 0 4 1 8 14 1 37 42 12 31 145 1 7 0 83 14 3 57 70 43 113 36 1 26 23 23 36 0 76 17 22 36 10 44 0 15 26 20 1 39 23 81 25 45 82 44 65 68 12 49 63 30 24 0 23 2 13 7 40 36 33 5 6 74 22 0 54 59 20 0 56 28 28 0 52 14 40 45 37 23 40 3 61 61 0 150 28 38 25 42 14 14 3 52 8 2 31 10 52 36 40 13 4 24 47 32 5 12 24 5 0 1 23 7 93 2 58 37 23 66 33 40 60 20 38 17 12 18 9 59 13 34 51 87 109 31 3 25 8 41 41 10 8 82 21 3 3 37 0 46 37 1 40 3 121 131 8 25 58 17 37 6 7 25 22 5 5 15 16 1 1 2 56 46 22 38 0 51 0 19 34 20 34 2 1 4 35 4 28 28 53 3 10 63 82 0 20 58 10 20 18 37 32 9 6 74 5 15 1 36 9 23 13 67 1 37 25 2 6 12 72 0 32 17 1 0 44 8 14 16 8 48 42 16 25 8 76 13 41 25 16 35 28 22 40 68 37 39 76 25 43 48 17 41 46 55 13 7 90 23 14 29 10 7 8 47 17 59 23 48 19 4 22 37 27 11 20 3 38 16 62 44 0 2 39 30 1 9 0 17 14 21 30 9 20 29 15 5 29 13 42 6 30 0 19 34 7 23 4 35 4 3 46 28 41 6 41 27 81 46 12 30 20 0 7 0 16 8 44 9 3 47 29 2 2 15 16 70 4 53 31 12 2 17 9 11 3 0 0 39 22 32 9 24 10 1 62 6 42 6 5 2 0 13 0 17 232 35 21 2 5 16 0 30 25 13 7 14 15 43 18 18 18 14 15 8 31 40 42 37 21 163 5 0 36 5 115 9 20 41 22 7 2 2 41 19 0 4 20 25 10 43 5 54 14 2 53 2 4 15 7 39 17 48 14 49 13 0 48 25 0 1 9 11 27 30 4 1 5 51 43 4 62 55 66 8 7 17 13 50 4 69 3 24 0 31 33 12 32 5 5 10 20 40 12 1 0 21 13 36 8 43 0 64 77 22 43 24 18 20 18 29 15 1 37 13 11 71 9 68 0 76 18 3 66 0 20 9 9 48 1 37 6 19 102 0 1 40 0 0 11 10 59 25 36 16 0 20 18 3 0 0 58 14 9 6 24 21 2 45 7 1 33 34 0 50 16 36 6 1 31 70 24 11 20 13 0 21 38 2 4 225 0 10 25 2 17 6 49 45 9 11 7 8 13 6 24 11 6 10 2 62 17 19 3 0 5 12 21 6 0 53 37 45 9 17 16 0 45 28 16 1 71 11 26 77 0 16 31 5 8 23 41 4 10 19 17 3 28 94 18 13 1 4 3 9 23 24 2 43 17 15 23 4 8 143 4 40 5 0 100 8 3 0 2 0 39 26 72 15 4 1 35 57 6 22 22 23 7 40 14 3 27 39 8 8 11 36 34 16 3 21 9 50 25 4 41 2 6 28 0 4 11 21 3 11 19 4 15 0 37 16 44 9 15 28 2 2 8 31 52 1 23 59 0 39 19 8 9 11 77 16 17 33 3 0 0 1 8 27 7 12 11 7 1 14 0 11 6 30 22 50 2 9 0 1 21 25 8 46 35 0 38 2 43 26 2 1 11 10 23 39 35 2 17 14 0 4 6 15 21 9 1 49 33 22 0 3 3 0 24 15 12 0 61 20 6 53 3 7 13 24 9 18 1 2 4 0 91 15 58 6 0 27 1 38 48 27 13 3 0 37 36 19 13 31 67 17 17 11 16 18 1 3 18 43 13 71 22 30 10 2 8 36 2 0 11 50 7 15 0 15 8 23 10 33 42 17 7 4 13 3 32 6 109 18 21 17 0 0 7 7 9 9 13 45 4 9 1 34 0 0 5 4 21 0 3 13 4 10 12 6 26 15 6 46 19 14 30 21 53 12 27 12 19 1 41 0 1 38 1 44 0 52 33 0 10 0 32 6 19 1 35 2 9 10 13 22 10 34 6 20 4 3 20 1 6 28 10 6 8 24 9 8 1 20 4 6 0 37 30 21 13 35 62 4 25 12 18 14 1 8 0 0 36 6 26 54 34 8 1 33 22 7 8 12 5 32 9 10 31 12 2 18 40 19 6 21 12 1 0 5 4 0 10 0 7 1 6 79 1 1 6 7 13 7 19 0 10 4 13 4 1 1 0 26 65 0 0 4 5 5 5 1 27 31 7 17 4 10 6 4 16 2 12 27 5 23 58 39 0 6 61 43 11 39 6 17 22 2 15 7 33 33 2 15 6 0 14 28 10 4 18 13 8 8 74 5 18 104 23 8 6 20 26 29 3 13 0 15 8 1 3 7 8 8 70 20 2 8 40 21 4 5 7 15 3 27 13 2 27 10 0 28 1 37 5 0 0 14 2 13 15 5 2 0 7 0 1 7 2 4 16 61 12 4 7 29 2 14 73 6 1 2 1 16 1 5 23 2 3 27 2 2 0 31 1 4 18 3 0 4 4 18 9 41 16 4 16 15 28 24 14 2 34 6 21 10 0 0 17 18 0 4 19 23 6 24 4 0 2 0 2 0 13 11 30 9 5 2 18 30 9 25 0 13 20 8 2 32 4 6 0 11 0 10 29 8 21 1 7 18 13 4 2 9 16 1 0 4 1 20 19 12 44 2 2 66 44 32 7 2 1 8 0 3 21 4 46 4 3 34 10 11 17 10 0 9 23 2 25 1 0 0 0 22 35 10 4 3 11 2 6 23 3 11 6 1 10 47 2 29 2 3 0 1 8 11 13 9 26 11 4 4 0 16 13 12 0 0 3 11 34 15 2 1 13 1 26 2 3 1 28 3 2 5 4 9 14 5 15 1 0 16 2 4 25 21 8 8 12 0 12 27 5 7 9 14 25 0 5 11 0 5 0 1 4 8 10 4 8 2 1 16 24 17 4 0 12 10 5 5 5 7 0 14 0 7 4 26 0 7 18 77 0 25 13 6 2 16 11 8 15 0 27 2 19 18 7 8 5 18 13 2 13 5 38 18 23 1 78 2 12 8 1 25 12 12 0 2 33 4 23 48 0 0 13 1 9 3 16 8 9 2 0 1 0 7 2 24 7 13 16 14 3 10 17 0 17 1 34 9 21 8 3 1 4 10 6 10 3 111 48 0 6 20 17 1 27 0 32 20 1 0 2 2 7 8 11 2 17 0 40 7 3 6 19 8 10 13 5 3 8 12 11 14 10 2 1 4 12 0 33 10 3 14 13 5 7 8 5 23 18 4 8 6 9 1 4 11 21 0 0 19 3 1 0 17 14 8 19 15 20 15 16 2 2 0 2 30 12 7 0 11 0 0 0 2 6 118 6 0 11 0 9 3 4 4 6 3 22 2 27 10 0 30 9 0 17 3 6 3 10 0 3 8 34 14 14 36 64 1 2 16 1 27 14 7 0 8 5 6 4 6 4 19 23 23 4 3 8 2 5 0 30 11 13 19 30 25 0 2 5 3 17 6 3 17 6 11 12 7 17 1 0 1 17 3 5 6 8 0 8 1 1 8 19 2 14 0 0 8 3 4 2 6 11 0 16 10 24 6 24 2 1 11 12 1 13 1 15 7 0 3 4 0 3 15 1 17 4 10 2 21 7 5 3 8 11 7 1 4 26 16 0 8 12 1 8 2 0 2 8 0 0 21 2 5 21 5 6 0 10 23 1 0 6 4 19 22 1 2 0 8 2 1 15 13 11 17 3 28 7 10 2 36 37 1 16 58 1 0 1 3 2 5 2 15 7 2 6 1 3 24 6 7 0 6 7 5 1 1 2 1 6 0 2 5 0 13 1 2 13 18 10 0 7 4 3 5 3 7 19 7 7 0 22 11 1 18 12 3 0 3 9 2 0 6 26 0 8 1 15 14 3 15 0 18 5 3 5 7 4 3 0 9 25 18 11 15 11 13 0 1 0 4 17 12 23 7 2 4 0 8 7 29 18 0 2 18 1 15 0 1 0 9 8 15 4 10 0 9 9 21 7 3 13 0 1 10 6 1 12 2 10 9 2 3 4 2 3 33 4 18 1 7 4 4 11 22 0 29 0 1 6 2 6 12 11 3 9 0 19 0 1 4 0 1 2 1 4 1 24 30 0 8 0 2 2 1 2 5 9 3 4 22 11 7 6 10 4 2 13 0 0 4 12 4 3 2 5 6 15 3 15 5 3 5 0 1 0 0 0 0 0 6 1 5 1 19 19 3 4 3 4 9 18 2 5 2 12 9 1 0 4 9 6 8 6 0 1 17 1 3 5 3 8 12 1 13 0 16 14 15 3 2 7 9 27 8 6 4 0 5 1 7 4 7 2 15 6 15 16 0 14 1 1 3 12 0 5 1 5 0 5 2 4 0 13 12 0 5 1 2 4 12 4 3 4 3 1 6 6 0 0 3 5 0 13 0 0 10 6 4 2 4 2 7 7 6 12 2 3 14 8 7 0 3 4 2 3 6 1 35 7 3 2 37 6 1 19 9 0 0 7 3 0 2 5 8 8 14 5 2 2 10 7 2 5 1 1 0 25 0 3 11 8 19 11 33 1 7 2 34 11 0 3 10 0 2 19 13 0 2 10 6 12 0 1 2 9 3 5 6 4 8 8 3 3 6 1 3 2 0 10 3 6 1 2 5 0 0 5 1 12 2 4 9 2 5 0 3 3 4 7 8 2 1 0 0 7 3 10 3 3 11 14 1 4 12 24 12 7 6 5 12 3 3 13 5 0 3 3 7 3 14 3 3 2 2 5 2 5 2 3 8 1 3 0 35 0 9 3 2 2 1 0 17 8 5 7 12 0 4 1 1 1 2 2 15 7 1 0 4 4 3 3 0 4 4 3 0 1 0 14 6 1 9 5 5 1 0 19 0 6 12 8 5 0 0 12 5 6 4 3 1 2 2 4 2 0 5 2 0 9 0 1 5 4 6 1 0 7 1 4 4 2 12 0 15 7 10 1 6 39 6 2 9 4 4 12 0 2 6 8 1 4 0 6 0 8 1 1 11 0 0 2 2 2 6 0 5 10 2 1 0 3 3 2 19 0 1 1 4 8 3 4 9 5 3 5 0 8 6 2 0 11 4 4 8 0 6 0 0 1 0 7 0 5 78 1 3 3 2 1 2 7 2 4 4 2 2 1 4 5 1 2 3 8 1 2 5 4 3 2 1 3 0 21 12 0 11 8 2 7 5 4 10 0 18 0 2 25 1 15 0 4 14 11 0 0 0 15 2 8 0 5 28 2 7 4 6 0 7 0 2 0 9 5 0 6 9 6 0 1 6 1 3 0 4 2 6 3 4 0 0 5 6 1 8 0 1 7 3 6 0 0 1 1 1 0 5 0 6 1 3 1 10 0 0 0 0 2 4 5 3 2 7 4 1 4 2 0 7 6 8 0 0 5 10 2 3 5 2 5 7 2 5 1 3 6 7 0 2 2 13 0 2 3 6 2 10 2 0 14 0 15 2 5 10 6 9 1 4 14 3 4 1 0 5 16 1 0 3 0 16 0 2 1 6 7 14 2 1 7 1 0 2 14 2 11 0 5 1 1 4 2 22 0 0 10 9 0 4 1 2 1 0 3 5 1 5 2 1 0 5 3 1 0 2 3 7 2 1 0 5 1 2 3 1 1 9 3 3 0 4 2 0 5 4 0 5 2 5 4 0 0 1 7 2 8 0 0 2 0 4 3 4 0 2
10_J 8455 3959 2405 4011 2869 3534 2 2319 1674 68 2700 2606 4727 1857 1210 25 1910 3 1146 3860 6309 1208 1658 344 24 399 9370 6 2124 2904 3 198 1061 1881 2809 1021 2531 738 858 0 217 2510 1473 2469 57 8717 419 98 0 370 794 142 503 0 379 289 1336 424 62 1 227 1144 618 741 1002 1089 1069 804 593 850 750 0 542 1313 2207 149 3 277 1588 9 298 454 2685 900 815 663 66 352 954 1 589 177 1006 141 28 969 315 864 224 433 334 163 0 0 1285 122 331 351 1082 959 164 545 832 1018 149 538 270 1 115 37 1071 157 97 560 11 491 615 411 72 530 1039 90 596 853 449 694 1083 0 923 70 474 99 62 0 72 195 359 216 89 279 765 406 448 65 0 64 25 915 130 112 157 736 253 1172 473 122 1362 883 747 312 481 208 50 305 478 421 402 80 1250 1003 357 264 1123 151 658 338 301 353 1138 61 148 190 132 258 419 540 648 186 196 964 125 470 225 541 329 219 465 827 467 489 299 1373 241 0 467 0 333 297 542 319 203 0 380 215 418 123 933 278 183 216 140 643 169 217 247 25 135 352 132 213 38 203 167 305 130 163 415 880 279 83 77 300 110 0 521 36 64 116 40 285 323 1160 232 346 338 162 140 116 281 391 258 236 1631 16 1162 196 825 30 227 178 1425 102 314 1282 325 450 0 284 0 1 1030 218 164 0 368 675 359 260 117 291 425 474 855 437 359 377 57 427 115 0 491 436 423 49 253 133 107 1000 60 2 51 353 34 175 22 129 242 494 307 399 498 261 29 179 330 720 610 82 106 23 321 151 179 234 170 3 213 33 109 270 248 1206 330 300 282 110 0 263 256 19 123 343 247 302 81 711 150 696 401 414 143 590 197 90 301 205 240 8 125 182 162 502 240 278 190 353 507 54 203 529 49 74 547 140 45 61 415 140 173 1481 160 194 199 285 53 387 302 173 26 185 79 160 246 136 248 220 5 41 202 199 68 470 0 144 37 265 199 54 1 0 372 157 127 167 175 384 112 70 172 195 6 57 0 126 178 277 223 658 6 164 374 236 779 74 42 583 18 49 2 125 75 216 82 308 235 10 124 133 78 10 71 169 283 41 173 314 166 179 703 140 94 112 0 333 772 70 119 223 51 148 166 25 0 276 134 188 56 0 115 311 159 223 23 450 280 260 429 55 136 149 66 97 0 47 69 228 170 441 75 216 94 237 346 61 16 194 87 140 74 125 93 140 10 34 169 17 205 1 139 38 66 5 177 0 101 46 242 3 104 5 179 197 69 208 250 104 244 0 89 135 127 19 73 178 1 4 385 76 0 46 43 223 164 250 354 0 8 20 57 145 59 150 264 226 156 150 34 40 80 75 154 365 28 226 51 59 314 40 294 118 723 107 292 222 248 126 182 301 1 197 29 39 159 43 125 122 129 31 152 38 71 83 40 8 32 157 135 0 142 184 336 257 128 310 79 248 2 167 0 30 0 58 296 39 121 99 99 72 7 139 36 81 159 116 139 56 65 54 177 201 16 150 111 371 90 187 28 33 72 24 353 3 68 19 260 88 308 98 63 108 7 39 0 9 130 192 53 11 72 4 152 5 0 43 124 26 160 432 87 67 16 172 426 128 0 473 47 63 69 162 63 0 3 87 32 472 115 84 18 187 94 59 100 59 42 316 37 8 66 34 41 0 131 118 51 36 30 137 40 0 16 148 185 31 2 157 92 111 8 827 278 220 46 50 0 110 209 78 4 61 54 7 396 31 0 160 0 84 113 0 42 52 95 66 110 48 68 168 223 367 100 52 147 316 156 93 217 240 16 138 49 36 0 13 64 1 94 125 52 80 235 97 0 94 21 43 83 33 7 17 26 56 150 91 111 187 250 152 115 2847 45 103 107 13 56 123 239 0 11 56 23 36 94 48 12 49 17 33 0 60 220 116 207 146 145 48 129 100 119 39 39 38 0 1 0 110 74 57 13 226 25 88 8 21 0 273 1 52 185 195 315 381 144 114 78 34 167 81 52 0 57 151 0 168 12 44 100 35 30 159 43 112 0 138 14 25 113 33 46 68 408 17 112 25 97 74 18 44 79 64 20 132 53 7 0 0 7 66 22 70 82 0 105 38 374 22 4 99 50 8 7 559 118 1 61 1 7 120 2 0 81 147 154 0 47 8 23 80 66 7 92 36 55 140 192 152 154 19 101 48 179 6 23 73 204 58 161 26 38 239 12 67 2 96 108 89 200 74 2 137 338 87 13 23 12 69 185 0 1 10 7 100 37 42 24 138 21 38 133 78 119 5 43 163 0 31 41 22 6 73 71 0 69 140 10 26 93 46 0 14 0 318 178 82 73 96 132 42 50 8 0 30 34 55 2 125 77 4 21 101 179 129 64 120 91 347 9 45 0 89 193 29 67 28 25 8 44 4 26 10 29 66 101 108 74 17 6 38 230 27 10 7 56 88 122 56 0 115 0 16 153 10 79 40 12 57 90 23 44 53 40 48 106 244 5 24 78 27 19 64 171 80 109 15 12 45 2 50 26 0 282 36 84 0 52 124 17 15 3 76 88 15 38 13 106 86 0 263 158 164 20 7 57 55 49 2 4 0 88 70 39 21 115 0 86 0 35 5 51 15 134 52 29 8 0 85 0 0 71 21 21 10 67 35 72 2 0 30 82 43 46 23 58 51 32 7 0 45 45 1 22 29 37 9 36 14 4 35 0 48 111 55 44 49 28 108 90 181 38 0 11 208 15 48 148 45 71 18 7 28 12 31 55 39 0 22 49 105 26 0 255 2 56 120 68 33 55 51 78 40 55 66 34 220 8 16 16 36 43 29 35 36 21 69 39 17 56 6 37 9 68 21 104 4 59 55 31 70 63 23 15 153 10 46 13 101 3 43 18 129 46 2 126 28 43 10 62 27 63 141 106 43 48 22 41 54 58 93 33 23 95 7 27 46 16 14 41 0 46 93 5 10 7 23 59 7 3 34 142 155 0 0 24 8 40 66 12 215 44 0 84 18 52 66 41 15 43 0 17 13 77 29 79 13 11 11 39 10 26 18 22 14 0 0 445 47 38 15 64 5 0 34 61 7 55 195 42 17 0 32 3 21 9 28 144 44 39 89 18 3 14 40 17 35 0 18 5 0 3 4 9 1 6 7 92 77 47 2 37 21 119 21 49 25 9 170 69 108 36 18 23 18 3 37 27 35 1 86 0 23 11 44 7 94 10 26 4 9 5 235 59 5 102 42 11 0 19 16 41 0 30 3 0 15 43 168 38 80 19 173 6 31 60 0 51 20 0 31 36 38 46 20 43 7 12 37 73 31 32 42 15 101 60 60 2 9 0 6 7 3 36 0 46 4 18 120 18 84 1 0 17 14 14 25 0 27 23 67 57 29 46 49 0 34 9 41 31 37 13 82 6 36 1 16 26 64 6 44 29 45 44 78 70 32 41 65 59 123 98 78 64 12 10 14 4 0 19 46 42 12 12 45 12 1 49 22 25 10 0 20 30 0 24 14 115 19 61 38 33 254 0 45 0 21 11 56 0 1 29 12 39 83 0 19 6 33 7 16 17 18 67 54 58 50 0 12 34 31 4 3 3 11 14 5 21 12 10 38 10 35 142 4 16 123 13 30 136 57 42 30 21 17 80 125 28 1 6 9 45 14 8 0 12 10 2 28 12 30 0 14 34 7 32 64 58 2 5 59 29 23 11 19 59 17 29 3 30 157 69 13 61 63 74 27 11 92 1 48 8 43 17 8 63 0 7 3 0 20 66 2 201 52 168 34 52 55 47 24 0 22 110 19 25 3 20 11 5 25 17 8 0 0 31 93 2 1 21 0 32 28 38 54 5 28 15 8 88 16 0 114 36 15 12 36 25 14 41 0 57 9 0 10 44 40 115 65 36 20 184 0 45 9 12 9 7 0 38 19 2 32 20 53 0 58 19 4 14 54 11 11 0 9 91 44 0 11 52 9 33 1 5 31 25 37 0 9 0 9 3 11 18 0 4 33 7 9 51 6 84 7 181 6 36 41 19 51 3 4 5 37 30 29 49 0 38 9 7 16 9 53 9 38 0 15 49 2 65 24 0 26 47 5 7 15 6 61 1 7 17 77 3 45 11 13 11 0 18 28 39 27 36 0 7 3 33 6 32 0 4 104 1 14 0 23 14 31 16 2 20 23 0 157 55 32 0 17 9 30 1 24 65 128 2 0 1 38 43 20 0 51 2 48 2 0 3 23 18 49 14 12 0 11 27 11 22 69 21 13 19 15 10 19 31 9 18 1 23 4 11 17 7 17 15 13 16 3 42 101 24 0 12 5 30 88 57 3 13 52 10 19 37 1 75 28 34 19 43 36 23 21 3 14 1 13 9 0 32 21 26 0 18 11 14 0 5 5 111 53 9 75 27 25 23 7 42 6 20 0 6 17 16 64 11 17 10 0 16 85 22 114 9 3 88 3 16 24 26 26 19 20 35 2 9 24 27 17 26 38 52 49 1 74 6 21 54 74 5 13 0 5 3 16 70 39 38 0 0 6 0 2 50 39 34 10 20 13 10 32 11 60 32 11 20 33 15 26 33 6 10 19 16 9 26 2 48 39 10 22 34 1 10 3 41 15 0 11 6 5 0 0 1 28 40 4 1 32 19 8 1 25 20 14 44 2 4 2 25 36 37 7 99 144 13 0 41 18 17 9 6 17 56 26 10 0 18 0 51 120 16 28 5 36 2 2 9 13 3 36 2 0 12 0 18 69 0 41 5 0 12 57 19 0 39 6 36 30 13 0 4 6 15 6 28 40 1 51 25 58 0 6 0 26 21 14 29 11 34 38 0 20 6 106 14 0 33 1 1 20 0 6 0 0 3 13 47 15 29 3 3 0 3 36 20 12 0 14 8 19 49 66 36 3 28 19 4 6 18 6 2 6 26 0 27 0 0 8 8 14 15 16 0 0 5 2 1 24 9 45 5 62 0 14 20 3 9 40 9 21 25 24 6 8 0 42 16 3 8 3 4 41 70 4 2 16 0 11 2 48 2 0 70 51 24 8 27 2 5 0 15 4 6 10 6 26 29 10 19 0 41 15 33 0 17 5 12 41 85 27 33 18 2 3 0 16 22 37 1 14 2 28 14 9 3 14 17 8 9 10 29 15 1 8 19 19 13 5 4 6 13 35 6 9 36 0 31 19 85 50 9 6 1 37 12 50 17 30 0 17 6 0 48 112 42 16 3 5 181 7 28 38 9 34 0 33 37 40 14 10 9 2 10 21 3 1 9 0 2 7 6 21 16 92 52 23 13 24 10 1 13 11 34 0 7 0 53 0 24 25 40 30 11 37 34 0 20 2 5 7 17 30 16 1 11 9 11 36 5 11 4 6 2 5 2 22 9 36 5 3 10 9 8 11 22 41 9 9 67 11 16 93 10 10 1 19 3 45 15 4 1 11 81 53 17 20 9 20 1 39 24 3 9 0 10 0 22 41 8 6 23 0 30 6 25 35 8 41 28 0 3 6 15 0 12 0 33 14 15 19 14 0 5 15 2 7 2 0 27 1 0 8 0 7 0 70 26 0 0 38 72 4 0 0 20 37 12 2 35 3 9 0 128 3 17 15 1 0 2 18 58 8 1 9 17 0 0 9 17 2 14 17 2 19 0 31 0 6 9 5 19 1 9 4 92 24 41 0 28 15 23 16 5 9 24 11 10 56 11 24 42 0 0 19 3 17 28 1 1 0 9 34 2 2 1 16 4 20 0 7 24 0 11 22 7 0 7 8 4 38 0 14 24 7 2 9 9 0 9 11 48 4 27 11 21 56 26 26 14 1 5 44 3 9 14 9 41 8 12 5 0 0 24 28 0 4 5 5 0 7 9 1 25 13 4 16 6 74 14 21 15 45 2 3 2 3 32 2 0 4 0 3 7 17 1 11 2 4 0 4 8 6 6 11 24 22 15 10 11 0 1 66 0 92 22 1 12 51 0 19 0 12 10 35 0 9 10 4 2 8 7 1 1 20 16 39 22 9 20 3 11 0 26 3 2 13 3 0 3 20 31 8 4 3 12 9 6 18 0 2 6 0 38 30 15 0 7 9 36 6 20 11 8 0 60 17 10 3 1 1 4 4 5 31 3 15 12 0 26 58 3 12 0 0 7 14 8 7 24 0 29 22 49 6 15 26 11 25 9 2 16 2 18 26 0 3 26 0 2 0 1 6 15 0 2 10 16 1 15 9 18 2 6 8 0 17 0 0 0 6 4 4 14 0 4 2 5 38 12 21 7 14 0 0 29 0 10 28 16 16 8 6 2 0 0 15 10 5 14 10 36 13 57 16 29 14 19 0 7 3 4 5 20 10 3 13 5 2 3 7 7 19 10 12 18 2 1 12 12 14 2 21 0 3 0 5 20 11 18 4 0 3 18 12 0 8 8 22 1 18 23 2 15 2 0 0 87 0 5 2 8 5 26 0 0 12 17 3 13 16 3 2 7 16 0 40 2 0 19 7 0 6 8 15 4 3 3 2 0 13 1 13 0 10 7 12 27 14 11 1 9 6 0 1 1 1 9 4 9 15 25 3 11 0 3 1 1 2 5 0 7 0 9 28 0 3 18 19 7 1 5 6 1 10 15 0 58 22 11 3 6 10 42 13 14 12 7 2 0 17 45 17 10 0 1 0 35 8 29 4 5 20 13 3 7 5 7 0 2 2 16 9 24 9 7 0 1 7 21 0 5 20 5 0 9 28 1 1 11 14 1 9 43 15 2 20 21 0 11 16 16 4 13 16 0 23 0 9 15 10 18 11 313 2 1 39 13 41 3 10 13 9 42 6 2 43 1 3 1 3 14 6 14 17 8 3 5 6 15 28 0 8 5 4 16 0 0 0 4 27 29 1 19 20 1 0 18 9 0 1 1 9 17 5 0 10 8 7 6 3 3 6 3 15 2 0 18 17 2 0 15 8 4 16 1 17 4 10 1 0 6 18 0 11 4 2 15 8 9 13 3 6 3 3 14 0 51 17 5 8 1 4 8 3 0 8 0 0 0 2 3 4 16 0 3 1 0 9 0 26 24 6 17 11 0 3 5 4 16 19 3 5 5 18 9 4 20 0 3 18 6 6 41 21 2 0 0 0 10 2 6 0 2 5 4 14 1 14 3 16 5 1 5 28 0 5 3 11 0 0 4 5 3 8 5 6 17 12 3 56 7 0 12 4 15 1 5 4 35 15 0 0 12 5 12 2 8 0 6 7 22 8 0 9 0 3 1 1 30 1 14 0 12 11 17 6 0 7 37 19 10 3 0 1 17 17 9 5 4 3 6 16 0 11 5 1 0 17 0 2 2 2 0 4 16 15 13 3 4 12 3 0 14 3 22 9 4 7 1 0 0 20 2 3 3 6 8 11 20 0 10 1 1 5 0 18 3 17 0 6 9 0 5 16 0 11 7 6 2 0 3 15 3 19 8 0 0 15 8 0 15 0 10 3 0 5 4 5 11 3 9 3 34 0 0 7 7 2 0 0 13 6 3 33 3 8 12 2 17 1 14 0 5 5 0 16 7 6 0 2 3 3 15 0 11 20 9 8 2 8 1 0 0 0 0 0 3 4 4 2 12 1 15 15 3 41 3 5 2 2 0 0 2 0 0 17 3 14 19 2 0 2 15 19 6 11 1 3 5 0 3 5 4 13 2 9 3 5 11 7 5 3 2 6 1 17 5 1 0 19 5 18 30 10 17 2 9 0 12 1 0 4 27 10 7 5 4 4 4 7 1 7 14 65 9 3 6 0 0 0 8 32 4 2 0 0 8 0 12 6 1 3 11 1 7 7 8 14 7 1 0 2 0 12 0 0 0 6 5 3 13 1 1 11 2 3 3 5 1 6 8 2 5 2 0 3 5 3 1 1 3 33 4 7 0 5 1 8 7 1 6 0 23 10 6 1 1 6 0 1 3 2 1 3 6 4 9 4 2 3 9 0 0 27 6 3 4 0 5 5 9 7 24 7 0 12 5 19 2 4 2 2 1 3 15 4 1 0 2 3 4 9 7 42 10 1 0 0 0 0 1 5 6 1 13 35 0 16 2 2 7 13 8 0 3 5 4 2 3 2 28 5 0 5 1 3 3 13 10 8 2 0 1 4 3 4 1 1 5 0 9 0 0 9 2 10 17 3 4 2 1 6 2 0 4 0 0 0 8 21 5 0 0 6 6 8 3 2 1 0 6 3 2 0 2 4 2 0 2 2 1 0 4 1 0 11 1 5 5 9 4 1 12 2 0 8 14 10 1 0 7 5 0 1 0 9 11 3 2 6 5 21 7 1 0 0 2 13 23 3 20 6 25 2 9 0 0 1 0 20 1 8 0 4 0 10 6 5 5 7 16 0 7 8 0 0 12 1 2 4 3 1 1 9 5 3 5 3 1 9 1 1 2 5 5 3 0 16 0 3 0 2 5 2 0 2 0 23 3 2 5 1 0 7 6 0 2 3 9 5 8 8 9 0 2 1 4 1 17 8 3 2 0 1 3 1 0 3 9 1 2 0 18 2 1 2 4 2 9 3 9 15 27 23 2 0 11 4 8 0 3 8 7 0 1 1 11 7 4 1 0 3 2 0 1 0 7 5 7 1 4 0 7 16 9 0 1 11 0 5 2 7 2 0 4 3 0 8 3 15 0 6 10 8 4 1 4 1 0 2 1 1 1 1 2 0 1 10 3 0 4 1 1 2 3 4 0 1 7 3 0 1 3 2 2 0 1 9 0 2 2 7 1 3 2 3 5 1 1 3 2 2 5 10 1 3 6 0 3 1 0 4 7 2 3 3 1 3 0 0 3 5 2 3 2 8 4 8 0 9 5 3 2 7 2 2 6 4 3 0 0 0 2 5 5 9 0 6 0 5 5 2 0 5 1 1 2 2 3 6 9 12 2 2 3 3 7 0 0 2 8 6 4 2 1 2 1 6 1 8 1 1 2 2 5 4 3 3 6 1 0 2 1 4 1 2 1 4 1 1 2 0 0 11 1 3 1 3 1 1 3 3 1 4 2 9 1 1 4 1 1 2 3 12 1 1 2 3 7 5 1 4 1 1 1 4 2 5 1 2
100 3360 1327 708 1081 816 991 11 701 517 1 1218 1397 1263 590 171 1 204 0 984 716 923 543 108 253 0 174 213 16 1281 1012 0 436 110 360 889 298 1835 290 513 3 63 450 359 798 141 203 441 89 0 236 66 46 164 72 158 652 765 305 8 0 298 172 323 293 406 460 440 641 147 798 368 123 206 83 468 71 200 299 23 13 77 42 111 101 296 484 56 128 466 79 453 171 190 134 36 460 235 291 34 409 117 72 333 50 307 104 394 20 394 140 256 25 35 108 101 148 43 51 103 65 39 88 96 26 56 48 193 22 305 17 223 233 351 294 277 262 115 0 197 52 291 91 256 41 86 42 3 33 180 63 62 59 261 270 12 45 48 59 69 303 56 109 56 22 151 104 114 107 181 154 179 56 80 107 256 139 62 58 162 157 122 155 160 253 368 66 30 72 0 145 36 222 122 168 34 13 222 67 62 113 0 99 107 42 104 10 120 149 193 81 212 81 27 196 54 75 172 42 49 95 51 15 152 110 16 110 43 134 27 51 88 96 82 41 297 89 3 206 28 57 51 175 37 65 86 66 115 9 65 54 71 45 197 0 80 64 19 57 153 72 66 38 64 179 185 23 143 85 83 106 121 121 261 2 19 122 71 15 117 116 130 89 75 58 71 79 0 45 109 38 151 111 34 50 181 269 80 137 136 110 161 58 97 263 72 87 60 50 90 7 151 54 79 100 28 61 109 68 48 5 32 82 17 9 71 78 86 77 22 55 52 70 3 57 24 17 128 61 116 59 136 60 12 108 79 74 109 47 39 48 140 85 49 105 133 45 6 27 28 0 11 34 72 23 61 107 109 65 94 18 18 182 34 74 73 117 96 11 140 2 26 6 297 1 72 62 16 21 36 29 16 112 26 42 30 127 45 82 19 0 88 92 105 32 111 0 0 112 8 77 15 23 48 68 112 19 41 2 38 55 15 17 20 4 39 29 89 32 107 280 24 25 111 51 31 2 29 0 28 13 0 33 80 44 41 44 34 50 22 26 49 311 0 83 56 74 15 82 47 91 144 2 86 26 32 134 19 57 26 33 71 43 46 158 10 44 66 97 133 56 63 21 42 48 40 71 18 5 27 75 28 62 50 38 19 17 48 44 25 21 37 36 84 66 2 6 8 21 110 110 9 2 18 136 38 68 52 39 19 28 72 30 33 60 8 17 5 16 30 0 25 38 79 64 23 71 49 45 1 48 148 17 27 10 19 45 46 114 102 0 60 40 12 21 63 8 29 47 15 16 89 1 51 20 5 0 50 81 0 24 16 59 24 100 95 851 6 15 29 17 45 30 27 2 36 25 16 61 66 17 124 37 33 87 1 32 15 243 25 22 33 4 34 15 52 29 23 64 18 40 43 56 36 9 4 25 48 15 42 24 12 298 25 35 0 34 11 73 26 47 14 225 49 116 17 9 41 42 0 53 0 48 14 97 2 65 47 21 27 45 22 5 33 51 36 19 52 26 8 5 0 32 28 25 48 20 70 0 32 34 22 24 40 4 12 48 143 78 4 34 14 34 30 23 30 19 63 37 55 25 25 28 11 2 47 15 13 16 16 24 36 23 7 27 60 15 46 15 15 48 33 46 7 28 8 0 88 31 15 15 34 6 32 11 13 0 8 2 28 282 26 20 47 49 52 29 21 13 56 0 39 7 24 31 4 40 28 11 33 24 16 15 23 6 0 47 0 64 46 0 6 9 32 22 12 77 0 30 14 0 19 24 2 24 83 197 5 20 49 0 0 30 51 63 15 22 33 7 9 24 7 5 42 21 19 21 36 19 23 31 24 33 3 24 8 17 32 20 5 37 11 10 12 3 7 1 9 12 12 0 3 14 63 5 3 59 17 81 7 1 27 7 31 15 8 0 15 6 9 22 6 24 24 29 40 16 0 0 69 36 0 51 31 1 8 68 33 13 16 31 28 7 0 10 36 15 9 28 81 7 27 0 5 23 50 11 20 28 3 12 15 31 7 31 20 2 45 4 23 18 51 8 7 0 0 40 6 28 1 10 16 23 13 0 8 2 33 9 8 29 4 6 29 14 22 7 25 13 5 22 37 23 4 15 3 2 48 18 20 5 19 6 25 15 25 7 70 39 4 0 1 8 22 43 1 6 22 17 10 4 14 5 28 13 10 28 13 3 541 12 46 3 28 12 41 8 2 3 18 0 18 9 3 5 26 46 91 43 13 11 96 5 7 0 23 16 38 24 4 5 12 4 30 21 28 10 22 24 16 42 6 3 17 5 5 30 32 29 7 41 3 0 20 9 2 117 10 19 0 18 0 23 13 61 0 2 15 16 46 22 26 53 0 6 11 24 2 6 4 6 0 24 32 23 27 0 3 7 10 0 46 6 23 4 1 17 44 18 10 2 8 2 2 12 17 0 0 8 16 31 26 2 135 49 2 38 2 3 1 0 8 11 44 10 4 4 9 10 15 0 28 0 0 23 4 0 12 22 20 44 19 27 33 5 7 9 5 14 15 26 7 23 15 21 18 12 0 0 10 27 13 24 3 22 3 21 7 2 2 8 1 3 10 35 7 9 3 16 10 15 41 13 71 6 3 15 0 9 11 7 22 17 7 9 4 20 15 7 29 15 56 4 15 18 1 32 4 12 5 20 24 25 6 2 15 5 2 15 2 6 12 14 26 2 7 9 15 1 3 5 11 2 14 2 0 27 16 35 29 58 10 8 5 3 22 19 2 2 5 8 0 12 35 3 1 56 12 0 2 31 2 1 14 19 9 11 17 15 16 26 1 2 13 30 0 8 0 3 27 7 11 0 15 30 3 0 10 5 4 35 19 8 41 7 17 7 16 6 6 24 1 58 23 9 19 11 17 7 8 3 17 0 1 18 8 5 19 20 8 12 3 0 3 56 6 8 70 4 17 28 15 1 19 1 28 12 20 4 1 12 27 6 16 12 0 2 5 0 1 5 7 6 9 6 11 9 2 34 31 0 6 6 12 17 10 6 9 17 1 0 1 5 2 27 6 4 8 11 1 3 0 17 8 7 0 5 16 12 59 23 3 0 19 17 10 12 7 1 39 3 13 23 6 13 2 6 21 1 0 0 0 4 6 9 5 23 8 17 0 5 26 2 0 0 4 2 2 5 15 39 6 4 19 3 20 8 2 18 15 12 0 9 2 17 4 5 13 10 7 2 6 14 8 21 19 0 12 54 4 22 11 172 2 7 21 4 2 21 5 16 0 1 10 3 0 17 22 11 2 26 10 6 7 0 8 6 9 3 12 20 0 6 15 1 4 4 15 2 1 6 1 1 19 30 6 9 5 14 0 17 14 22 5 0 4 0 6 0 2 14 2 17 9 7 0 5 11 8 1 1 1 14 8 2 2 35 5 21 9 7 21 7 3 7 14 1 1 10 27 17 23 22 24 17 6 12 8 10 10 29 3 3 3 4 4 0 2 9 1 5 21 0 3 0 9 2 3 2 16 14 0 8 0 4 5 5 14 10 15 0 0 0 0 7 0 14 26 0 0 15 6 6 0 3 10 20 6 18 8 6 0 2 8 5 0 7 9 8 7 0 3 7 3 5 12 2 9 4 9 3 8 58 11 0 6 0 29 1 8 5 4 5 4 13 0 15 6 0 5 8 15 11 0 4 8 15 33 0 7 4 2 6 3 2 9 2 4 10 4 2 5 12 12 0 0 1 0 0 10 4 2 9 9 10 0 0 31 4 4 3 21 0 2 3 6 11 9 0 8 7 3 0 0 12 3 2 16 3 0 15 2 7 23 22 5 13 4 7 10 10 21 6 40 2 12 12 0 2 5 12 4 3 3 2 11 2 2 9 7 0 0 1 3 3 23 2 18 0 22 1 1 5 3 10 6 10 5 5 6 5 15 7 11 1 6 0 9 1 8 13 1 1 2 12 8 11 4 11 11 21 8 0 4 11 3 10 6 4 15 5 0 13 2 4 11 7 7 1 2 25 6 1 2 0 6 0 12 3 3 2 9 1 1 8 2 7 7 5 3 9 10 4 6 6 3 12 21 6 0 15 5 0 13 9 1 0 2 2 0 19 10 5 9 2 0 11 2 24 4 20 1 3 2 5 0 0 1 6 18 7 6 1 13 5 0 0 7 25 4 11 5 2 0 10 3 2 0 20 2 9 2 4 10 3 0 5 3 4 0 5 9 2 11 15 8 1 3 2 1 0 10 16 9 1 2 24 5 4 2 11 0 17 4 14 11 0 4 11 0 15 9 14 3 7 7 1 0 3 6 5 4 10 17 7 9 17 10 14 14 8 2 7 1 3 6 16 1 3 6 3 4 22 5 7 4 1 11 12 2 3 9 9 0 6 49 10 3 0 5 2 6 3 3 1 0 3 4 4 2 0 0 1 4 1 4 0 1 1 11 25 3 8 1 5 15 0 6 7 5 3 1 5 0 1 0 1 7 4 7 10 12 0 7 6 5 4 0 0 16 18 3 0 6 3 2 1 5 5 3 0 13 5 10 12 10 11 1 13 4 4 8 0 21 0 12 24 0 7 3 10 12 0 2 3 2 16 3 0 2 3 2 5 3 0 1 21 8 15 16 4 6 3 4 2 6 17 5 1 0 0 5 0 5 0 1 10 0 3 2 7 4 0 4 0 4 1 14 10 2 20 8 0 12 6 2 2 2 0 3 1 5 4 0 4 9 1 21 6 5 17 4 0 1 0 24 8 10 1 3 0 9 6 0 0 19 2 46 0 7 4 4 0 0 1 16 9 36 5 0 1 5 0 15 9 4 0 7 2 3 0 2 2 0 8 0 7 8 9 3 0 1 3 3 0 1 1 0 4 19 2 0 0 4 0 14 1 2 2 13 2 0 8 1 0 3 6 7 5 2 3 1 10 5 9 0 13 10 8 9 3 12 3 0 0 3 5 1 3 1 1 30 0 6 2 8 1 7 4 2 0 3 1 1 4 0 1 0 1 1 1 13 4 9 3 0 9 17 0 4 3 2 4 2 5 3 11 0 1 10 5 4 1 4 6 4 19 7 2 4 2 5 0 29 6 4 5 5 1 13 0 1 14 0 37 2 2 2 0 0 4 0 5 7 2 7 8 10 0 1 2 16 6 0 2 18 0 4 7 1 8 0 0 23 3 0 6 0 3 2 0 0 1 1 0 3 2 12 4 3 4 1 2 4 7 1 3 2 7 5 2 3 1 4 12 0 6 0 0 3 0 2 4 1 5 4 5 0 9 16 4 5 1 5 1 6 3 6 7 2 11 2 0 2 3 5 3 0 4 15 2 6 7 10 3 12 18 0 2 4 3 5 4 4 14 4 12 1 2 6 8 4 5 1 3 5 1 1 4 7 5 1 1 1 0 1 0 0 2 2 1 4 2 18 0 3 0 6 8 2 1 1 1 28 13 0 1 2 2 1 6 0 5 14 10 1 5 3 5 4 9 2 1 15 4 5 3 30 1 4 2 25 1 2 3 1 6 1 0 6 14 9 0 3 6 0 0 3 35 2 10 12 7 7 5 3 0 1 0 1 1 2 5 14 3 4 65 4 3 0 2 0 0 6 1 1 0 8 18 0 0 1 0 10 8 0 0 1 3 0 5 2 1 11 4 6 6 1 7 7 8 0 0 0 6 8 2 1 1 0 1 8 3 7 6 0 1 0 5 4 9 4 3 2 20 0 2 2 2 11 3 0 3 10 14 1 7 11 1 3 4 3 3 4 0 4 0 4 1 1 3 7 4 4 1 1 4 34 4 2 1 8 2 0 14 0 5 3 3 2 3 8 2 0 2 2 5 6 0 0 0 3 36 2 1 1 23 3 3 4 0 4 13 1 6 0 3 12 1 2 2 10 4 1 2 0 5 3 1 5 0 0 14 1 1 0 10 13 0 0 11 2 0 19 11 16 0 1 3 3 1 0 7 4 3 4 0 9 0 6 12 0 1 1 0 6 3 12 5 1 6 3 7 6 4 5 0 3 12 4 1 8 1 9 5 8 3 2 0 0 7 1 0 1 7 2 2 2 0 2 6 2 0 2 9 17 18 0 11 0 0 0 3 0 18 8 11 2 0 0 1 3 1 27 0 2 7 3 7 0 0 2 0 1 0 2 2 15 2 3 16 15 3 4 12 2 17 1 3 2 3 2 0 0 1 4 2 6 5 3 13 0 1 0 0 0 13 3 1 0 0 13 4 0 0 3 3 1 1 0 6 2 8 1 2 0 0 0 1 2 2 1 1 4 1 5 5 1 6 7 2 0 0 0 10 27 0 7 3 1 3 1 7 17 2 1 4 5 3 7 5 0 0 11 4 0 4 6 3 5 4 2 32 1 1 2 2 0 2 0 3 6 6 2 0 1 5 5 1 0 3 4 1 3 2 0 2 0 0 2 10 4 0 0 0 3 1 3 3 1 5 0 0 3 1 0 4 9 0 0 29 1 0 0 1 0 3 0 0 1 13 3 1 0 2 6 0 0 21 4 1 2 0 4 5 4 1 13 0 1 0 5 0 10 1 0 8 0 2 1 1 3 1 3 3 1 5 4 0 1 6 1 0 3 0 0 3 0 2 4 3 1 2 4 1 11 3 37 0 2 0 3 4 2 2 0 3 1 14 24 0 2 2 7 1 2 1 1 5 2 2 5 16 2 6 0 1 0 0 0 3 4 1 10 4 0 9 2 0 4 1 0 1 0 5 0 1 3 1 6 2 10 0 7 1 1 3 3 5 5 4 0 4 0 2 7 0 1 23 6 0 5 1 3 1 15 0 4 10 1 10 2 2 2 2 2 0 0 0 1 0 7 2 0 2 1 7 0 0 3 7 7 5 0 3 3 6 8 0 3 8 3 0 1 4 0 4 12 0 1 0 6 4 0 1 8 1 10 2 3 3 1 5 1 0 0 16 0 2 3 1 0 3 0 4 0 0 2 0 1 0 0 0 1 1 9 1 5 0 1 8 1 3 0 0 4 4 0 1 6 1 2 6 3 4 4 5 4 0 4 2 1 2 0 2 0 0 18 0 2 2 4 0 0 0 0 5 0 3 3 6 2 1 0 3 2 0 1 3 3 0 0 1 0 0 0 7 1 0 0 2 1 1 0 0 2 1 3 5 0 14 0 17 2 1 1 1 1 3 1 0 0 7 6 0 3 5 0 0 1 9 5 0 1 3 2 0 1 1 4 0 0 4 0 5 5 1 8 0 0 2 1 7 1 0 2 0 4 2 1 1 5 0 2 0 1 0 7 4 3 0 2 2 0 2 0 1 0 2 5 2 5 2 0 9 2 0 2 1 2 10 9 3 1 2 0 2 1 3 1 1 2 1 2 0 1 0 3 1 7 4 1 2 5 1 1 1 0 1 1 1 1 4 1 1 5 2 2 0 0 4 2 0 0 0 3 6 0 2 0 0 7 3 1 9 0 5 0 1 0 1 0 1 0 2 2 8 4 0 3 2 0 0 0 0 8 1 7 2 11 2 3 0 5 4 6 0 3 0 0 0 3 1 2 0 0 0 0 0 0 1 1 4 4 4 1 1 10 1 15 0 0 2 3 0 1 1 1 3 1 0 1 3 3 0 2 1 0 2 0 0 2 0 2 6 0 0 2 6 1 2 0 2 4 0 0 1 0 1 0 7 1 0 0 2 5 0 1 3 7 11 1 2 0 2 2 0 8 16 0 9 0 0 1 0 2 5 4 1 0 5 0 0 1 0 2 0 1 0 4 1 5 1 0 5 0 0 4 0 1 0 1 0 1 0 9 3 0 3 3 0 3 3 4 3 2 0 1 0 0 2 3 1 1 1 0 19 1 0 7 4 0 2 16 1 1 1 1 0 1 6 5 2 0 1 0 0 0 5 0 0 1 1 3 3 1 0 3 3 0 0 1 1 0 2 2 0 3 1 1 2 0 6 0 3 2 2 4 3 4 1 1 0 3 0 0 1 1 2 0 11 2 1 0 0 3 3 0 1 2 0 5 6 1 0 2 2 7 0 4 4 1 4 9 2 4 0 0 0 2 0 7 2 1 1 2 1 0 1 4 4 1 3 1 0 0 2 5 1 0 4 2 1 11 1 3 0 0 3 0 0 0 1 1 5 0 2 0 0 0 1 8 0 1 3 0 3 1 3 0 3 3 0 3 3 0 4 2 1 1 5 0 4 0 3 4 3 0 1 0 3 1 0 1 10 2 0 0 2 0 0 2 1 0 14 5 0 1 3 1 0 0 9 0 0 2 0 0 1 1 0 0 0 1 1 1 2 0 4 0 2 2 0 0 0 0 1 1 0 3 0 0 4 2 0 0 0 4 0 0 0 0 2 1 0 0 1 4 0 7 0 6 0 0 2 2 1 2 0 1 0 3 0 1 1 0 0 5 9 6 0 0 0 1 0 0 2 1 1 0 2 1 6 1 3 1 2 8 0 0 5 1 0 1 1 1 3 1 1 0 0 3 0 2 0 0 0 3 2 18 0 3 1 1 2 3 3 3 0 1 0 1 1 7 2 0 0 0 3 6 1 2 3 1 0 0 3 1 0 0 1 2 0 7 0 5 3 0 2 2 1 1 2 4 0 0 0 0 0 0 3 0 1 2 0 0 0 4 0 0 0 1 1 0 1 2 4 3 1 1 0 2 0 0 2 0 1 3 1 1 0 0 0 0 0 0 1 0 4 1 5 0 2 5 1 0 1 0 3 2 1 1 0 0 2 0 1 0 2 2 1 0 5 2 0 1 0 3 2 0 0 0 2 0 0 0 0 4 0 1 2 0 1 1 3 1 0 1 2 0 1 0 0 0 0 2 4 0 1 0 1 1 0 0 0 0 0 0 0 1 0 1 3 0 1 2 1 4 0 2 1 0 2 0 4 0 0 1 3 0 0 2 2 1 1 0 0 1 0 4 0 0 0 1 0 1 1 1 1 2 1 4 0 1 0 0 0 1 0 1 1 0 1 1 1 1 6 0 2 0 1 0 0 1 0 0 0 0 0 4 0 0 1 0 0 0 0 0 1 0 0 1 0 0 1 0 0 0 0 0 0 1 0 1 0 0 1 0 1 1 0 0 0 0 1 0 0 1 0
101 3399 3470 1178 1905 1426 947 36 875 842 1 1245 480 669 963 449 1 644 1 1189 1282 790 529 173 132 0 212 755 96 1167 853 0 471 64 628 777 473 667 639 544 3 166 85 332 390 252 564 635 104 0 332 412 125 222 543 237 145 318 295 9 0 96 110 415 289 235 108 293 221 84 301 84 198 121 154 268 42 372 160 279 248 181 71 91 102 238 137 409 312 315 126 171 33 204 110 285 336 143 199 123 90 99 82 0 115 148 90 226 38 177 217 195 19 97 128 145 126 140 278 83 87 58 53 141 183 7 53 141 16 172 130 47 117 166 150 168 125 69 0 230 124 146 60 75 50 93 241 136 3 115 55 104 59 130 201 30 76 6 148 44 169 100 294 87 97 70 17 169 137 236 191 257 44 67 129 178 178 68 71 107 111 78 70 164 117 93 74 62 79 1 173 72 143 48 82 241 51 191 54 14 116 131 76 87 97 181 4 280 71 87 111 182 92 79 46 41 177 129 29 83 23 74 82 108 360 61 66 100 137 116 52 79 164 45 23 73 132 10 95 12 62 47 48 51 83 56 30 151 51 49 54 99 66 75 7 64 46 62 10 17 122 30 47 37 41 57 69 20 22 55 54 58 56 73 4 0 66 87 21 68 52 80 75 67 159 69 58 157 60 86 4 173 104 22 24 6 39 70 121 28 62 106 51 96 251 57 39 38 59 56 44 69 160 115 96 10 21 181 70 44 0 15 21 40 28 143 39 92 58 55 48 34 103 5 115 62 100 32 31 63 2 69 53 1 81 65 85 74 11 33 102 44 146 60 43 101 1 40 9 59 15 16 52 51 107 38 344 92 61 36 23 6 40 25 23 135 64 195 26 43 95 32 8 55 2 87 53 125 16 135 52 19 42 3 29 9 113 83 3 22 23 28 21 59 97 127 73 112 20 69 59 12 24 81 59 26 18 23 26 7 31 18 46 32 1 47 60 11 105 24 19 80 84 37 7 53 15 58 7 42 8 1 39 138 80 4 22 30 169 10 73 31 29 3 40 107 108 8 108 44 36 99 36 14 13 29 2 32 62 75 38 23 3 23 38 11 44 25 95 98 20 59 30 41 43 20 7 43 87 16 70 25 16 21 56 27 11 31 4 15 22 16 23 25 33 26 12 42 6 46 33 36 12 0 35 25 32 29 109 2 15 22 11 44 42 16 34 3 29 30 59 26 14 47 39 29 21 13 70 20 10 27 21 17 91 28 10 63 48 23 1 17 14 14 26 35 31 27 40 33 23 144 17 42 3 13 38 32 18 66 25 7 21 50 46 50 6 36 16 22 29 44 8 46 15 53 31 26 10 17 6 39 13 44 26 9 25 9 16 23 41 28 34 23 6 32 12 2 62 0 55 14 14 28 11 65 48 29 16 41 22 9 70 2 0 0 25 15 23 14 31 34 20 37 33 9 26 0 37 39 60 15 11 16 25 65 31 37 20 12 34 9 1 48 47 49 26 20 47 10 21 36 12 27 6 36 19 0 0 42 24 163 39 32 3 13 11 12 64 1 30 11 11 43 3 9 5 15 10 49 5 75 17 14 20 25 13 10 24 8 23 6 67 26 23 22 8 23 2 37 63 22 2 3 41 58 51 26 14 13 33 16 3 69 2 8 11 26 9 15 1 27 38 11 24 21 12 4 60 46 0 32 16 28 20 0 13 7 13 1 133 8 17 21 13 0 35 3 32 2 12 2 3 10 6 5 83 11 6 3 13 11 7 60 5 0 29 6 79 20 0 76 29 21 85 17 30 61 20 11 19 0 7 0 23 37 10 11 1 33 19 20 33 12 6 2 27 30 33 1 15 16 1 21 15 40 6 19 2 8 49 54 22 14 7 5 18 5 5 4 2 20 5 67 12 20 22 3 49 5 1 8 24 63 20 13 17 5 1 18 16 1 18 39 5 5 43 19 11 4 16 0 14 0 28 0 22 5 15 49 17 23 10 8 22 11 4 55 25 7 25 9 20 11 58 9 6 24 4 13 8 18 13 11 7 5 35 31 8 4 13 14 9 9 10 29 27 18 7 10 4 2 44 18 57 8 4 6 4 0 10 18 48 5 12 4 0 73 23 53 8 11 4 20 4 22 7 11 37 4 1 23 7 14 6 0 0 60 28 11 8 26 3 11 46 13 4 6 0 7 6 37 5 13 10 9 5 17 1 19 42 21 29 3 48 16 43 19 26 15 12 8 7 12 1 12 24 20 12 39 17 0 3 19 27 14 12 20 19 10 12 16 5 2 18 1 9 4 9 0 27 2 4 12 21 41 1 5 22 21 12 0 0 8 3 11 5 38 9 14 9 27 7 0 9 24 11 1 14 15 14 0 17 5 11 15 17 2 0 15 3 33 14 28 37 8 18 12 3 13 10 0 8 8 24 5 0 0 0 15 4 13 10 19 37 6 15 1 20 36 1 1 5 1 1 11 11 2 8 44 51 0 2 13 8 7 7 10 4 5 9 22 23 8 3 22 4 5 12 1 0 9 8 12 15 46 6 5 34 25 17 27 8 0 0 10 17 1 10 37 5 6 5 33 21 3 20 5 9 4 32 23 5 15 17 9 18 8 13 10 2 66 8 18 20 3 53 8 0 7 8 8 10 6 17 0 22 0 3 7 10 8 63 9 0 5 13 4 0 0 0 2 13 12 5 9 7 10 7 0 3 0 0 2 9 1 16 30 17 24 7 4 21 13 13 24 23 14 1 7 11 1 6 22 1 1 28 12 5 8 5 1 3 32 12 13 10 7 15 2 30 15 5 5 1 2 8 13 14 3 5 6 14 12 9 6 11 2 7 4 16 0 2 7 8 4 9 9 1 6 8 2 22 1 50 0 7 11 8 23 17 7 2 39 5 22 3 1 2 12 18 23 10 10 6 9 1 3 5 17 22 6 2 16 12 4 3 1 0 0 5 13 4 0 10 0 6 5 2 0 19 6 1 6 3 12 18 2 16 1 0 13 5 5 24 6 2 9 19 3 11 8 3 3 4 21 7 12 0 6 0 5 8 7 11 0 0 0 13 24 3 1 6 16 4 10 2 5 3 0 8 4 10 0 5 5 6 14 1 3 1 8 4 9 18 11 22 7 0 0 18 7 7 30 0 2 21 4 3 4 1 8 4 1 8 15 14 11 15 5 3 7 1 13 16 10 29 19 26 1 0 14 14 1 33 10 1 5 2 5 8 10 0 11 2 6 0 8 2 11 7 1 0 0 9 0 14 4 3 4 33 17 10 6 6 5 2 1 2 30 8 15 7 7 3 9 17 10 0 3 11 8 9 12 6 0 20 2 1 2 4 0 0 6 5 7 2 5 17 0 1 4 3 4 5 0 5 5 3 7 0 14 6 1 6 1 14 2 3 4 6 6 1 2 6 3 5 1 6 10 5 12 10 6 12 2 10 0 9 3 4 16 6 3 4 21 1 3 2 1 2 13 1 0 0 4 3 3 0 10 1 10 5 0 4 13 9 15 17 7 11 4 0 0 0 4 12 11 0 11 0 19 0 0 18 0 34 3 20 5 3 0 13 12 8 0 2 8 6 10 0 3 2 3 8 3 2 5 5 9 13 9 0 2 2 10 0 0 6 8 12 11 1 7 9 7 0 5 11 2 0 3 0 5 2 3 4 14 0 12 4 6 4 0 0 11 5 4 0 2 3 16 13 0 9 0 2 14 0 4 3 4 12 17 4 46 5 8 0 14 6 0 8 0 0 6 0 0 0 1 3 24 1 15 14 0 5 6 3 0 5 9 21 4 8 0 7 8 7 1 3 7 5 4 13 5 0 4 8 2 24 5 9 1 0 4 4 9 1 14 2 5 4 17 50 1 2 6 12 2 3 3 4 1 5 5 4 5 4 12 11 7 5 4 3 6 3 10 3 1 3 3 1 8 5 0 6 1 5 0 6 8 3 0 17 6 0 3 2 11 3 1 6 4 1 0 2 6 6 1 4 0 2 3 6 1 0 3 3 1 1 35 1 2 7 0 11 0 3 2 6 2 0 7 4 5 1 0 1 4 4 5 5 6 6 11 3 7 7 0 3 22 7 0 1 0 1 0 19 5 3 1 1 0 1 0 1 5 4 13 3 4 0 2 0 25 0 3 2 0 27 5 4 0 7 5 5 6 3 4 3 0 4 5 1 0 4 0 1 2 3 7 14 0 0 4 1 11 7 4 1 7 13 0 4 0 14 3 0 4 2 0 1 8 0 1 0 15 5 4 11 1 2 2 0 3 3 20 0 6 3 4 6 25 2 5 6 1 15 22 0 1 4 4 3 20 5 12 2 0 2 5 0 4 0 2 0 0 26 4 3 2 0 0 6 4 1 2 3 3 0 2 5 0 3 1 1 9 12 11 5 2 0 6 7 2 2 0 0 6 9 3 31 2 1 0 0 9 6 1 3 0 0 2 0 0 3 2 14 4 0 9 8 7 24 0 2 7 4 29 3 12 4 1 6 1 2 4 7 4 7 11 3 3 5 16 2 0 6 3 1 6 0 1 1 5 6 0 7 6 2 0 0 6 5 1 12 2 2 0 0 10 2 1 0 3 3 2 2 5 4 0 0 3 2 5 0 1 1 9 40 5 0 1 0 2 2 4 9 3 5 10 1 5 3 1 3 3 7 0 1 1 0 5 0 9 5 3 0 0 2 3 1 0 0 8 1 7 5 2 5 4 0 1 0 5 5 2 3 18 9 5 0 0 2 0 4 18 0 4 1 2 0 0 0 2 16 0 4 2 0 4 2 10 5 6 0 4 4 1 0 4 3 3 4 2 1 5 2 0 2 2 4 5 0 0 0 0 7 1 0 3 0 4 2 4 5 0 5 1 2 0 1 4 3 3 2 5 6 6 15 12 19 0 1 0 2 4 0 0 0 4 0 6 0 3 0 1 3 0 0 12 0 4 0 1 3 1 5 1 11 2 1 0 4 0 8 3 4 4 1 9 2 2 0 2 3 1 0 1 2 5 0 0 3 5 5 0 3 0 0 2 14 6 8 2 12 3 3 2 2 16 0 8 3 3 3 3 1 4 10 0 3 0 0 1 2 3 2 10 0 0 4 0 1 0 1 1 0 2 13 12 12 2 2 0 1 8 0 14 3 0 3 11 3 0 5 2 1 0 3 5 2 0 0 0 3 2 7 0 9 0 1 3 6 1 0 0 7 6 0 0 0 8 0 5 4 2 0 0 2 6 3 5 3 2 2 6 0 1 0 2 0 4 1 4 1 4 2 1 5 1 14 2 0 4 4 0 2 1 5 5 3 5 0 2 0 0 0 0 6 2 19 5 0 3 1 2 5 0 2 0 1 0 0 2 7 0 1 1 0 0 0 0 5 2 1 2 2 1 1 4 1 0 4 3 1 0 2 0 9 3 4 6 4 10 4 3 2 2 5 2 4 2 1 4 1 1 4 0 0 1 3 7 1 6 8 12 3 0 0 3 0 1 3 3 2 0 0 5 1 15 0 4 0 6 1 2 4 5 4 7 2 2 0 4 2 6 0 0 1 0 0 18 0 1 0 5 2 5 4 7 0 3 3 1 0 2 2 0 0 8 1 7 4 0 0 8 5 7 2 0 3 2 1 0 0 1 0 0 3 2 4 0 2 4 4 10 7 2 0 1 0 1 27 8 0 1 0 4 2 1 8 1 2 10 2 5 1 4 0 0 0 1 1 2 0 6 1 2 2 0 3 0 0 0 1 0 4 0 0 1 2 1 1 3 0 14 1 0 3 1 2 0 0 3 0 6 5 3 3 2 5 2 6 0 11 0 3 1 0 3 7 15 0 7 20 0 4 1 1 5 2 2 2 4 0 4 1 2 2 4 2 5 1 0 37 0 6 2 11 1 1 0 1 3 4 0 0 0 5 5 0 0 8 1 0 12 0 10 0 4 0 2 1 2 3 2 5 0 3 2 12 0 0 7 3 1 2 0 4 1 2 1 0 4 2 0 2 6 0 15 0 1 2 5 0 1 0 1 0 3 1 5 9 3 0 1 1 0 0 3 0 2 6 3 0 11 2 1 0 2 0 6 4 1 0 3 15 2 6 2 0 2 2 0 5 3 2 0 0 0 1 1 2 5 2 7 9 1 2 11 0 1 0 5 2 1 1 11 0 2 0 6 9 1 7 3 2 1 3 1 0 0 0 4 3 0 0 0 6 0 2 4 6 2 2 1 1 6 4 15 5 0 7 2 1 0 1 4 1 0 1 0 0 0 5 4 4 9 3 0 0 14 8 5 0 3 4 1 5 2 9 6 0 0 3 3 5 0 3 1 1 5 2 1 0 0 1 0 0 1 7 0 1 1 1 1 1 4 2 7 0 0 0 0 4 1 2 0 0 6 0 0 1 1 2 4 1 0 2 3 0 1 1 0 7 0 6 1 1 1 0 0 1 16 6 4 1 0 1 4 1 3 0 3 1 0 0 3 0 1 19 2 0 0 0 2 1 0 2 0 5 5 0 2 3 0 2 0 0 0 45 4 0 0 0 0 4 1 0 2 1 2 3 3 1 6 0 1 0 8 3 0 4 0 0 4 6 4 1 3 0 0 1 8 1 5 0 0 0 6 4 0 1 0 1 2 0 26 1 2 4 4 2 5 1 0 8 2 3 1 8 0 0 0 1 0 0 0 1 1 0 0 0 1 7 0 0 5 0 0 1 2 1 0 0 3 1 2 0 11 0 3 2 1 10 2 0 1 0 1 0 0 6 3 1 2 2 4 0 1 1 0 0 3 2 1 4 0 5 2 7 2 3 0 4 0 0 0 4 0 6 2 1 0 0 7 0 10 12 0 0 0 1 1 2 0 4 6 3 0 1 1 4 0 2 1 4 1 1 3 1 3 0 3 0 0 0 2 1 1 0 0 0 0 3 5 0 1 0 2 1 0 5 0 1 1 1 3 6 0 3 1 0 1 0 0 2 0 0 4 3 3 1 12 0 0 1 1 3 0 0 1 1 4 3 0 0 1 3 0 2 1 5 1 0 1 0 0 1 0 0 0 1 0 1 0 4 0 0 0 2 0 0 0 2 3 9 3 0 1 0 6 0 3 0 0 0 0 1 7 3 0 3 0 2 1 1 0 1 2 6 0 5 0 0 1 6 2 0 2 0 3 0 12 2 2 0 0 0 1 2 2 4 0 0 0 6 2 5 2 1 3 0 0 7 7 0 0 1 0 6 0 0 1 0 0 0 2 2 1 0 0 0 0 3 5 0 3 0 0 2 0 0 3 2 8 1 1 6 4 1 0 2 1 0 1 6 0 0 2 4 2 0 2 0 0 1 2 1 0 1 4 0 1 0 4 0 2 0 3 0 2 4 0 2 0 2 0 2 0 1 1 0 1 0 2 0 0 2 0 0 0 3 0 0 1 1 0 3 1 3 3 0 0 2 3 0 2 4 0 0 1 0 3 4 2 3 2 0 0 0 0 0 1 4 6 0 2 0 1 0 1 1 2 1 1 0 1 0 0 0 0 3 0 0 0 1 0 3 5 4 0 3 2 1 0 4 0 0 2 0 7 0 1 3 0 0 5 1 2 0 6 1 0 1 1 3 3 0 1 2 0 1 0 0 0 2 0 1 0 0 0 2 7 0 1 2 3 5 1 0 0 0 0 0 2 0 0 1 1 2 0 0 0 0 4 0 0 1 2 0 2 1 2 1 0 1 1 6 3 0 5 0 4 0 0 0 2 5 3 2 0 0 4 6 1 0 1 3 1 3 1 0 0 2 0 0 2 1 2 2 5 0 1 0 0 1 1 0 1 0 1 0 3 3 0 1 3 2 0 1 0 0 2 1 1 1 1 1 0 1 1 0 1 0 1 9 2 0 0 0 1 2 0 2 5 0 6 2 1 2 0 5 1 0 0 1 3 0 1 5 0 2 0 0 0 0 2 0 0 2 0 2 1 2 1 5 0 2 1 2 0 2 0 0 2 0 9 0 0 0 2 1 2 2 0 5 1 0 3 0 0 1 3 0 3 0 0 1 4 1 0 2 2 0 0 0 1 1 1 1 0 3 5 0 4 5 0 2 2 0 2 1 0 2 0 2 3 0 0 0 0 0 0 3 0 0 0 2 5 2 0 1 1 0 0 0 1 0 0 4 1 5 0 5 0 0 0 0 0 3 0 0 3 2 0 6 1 1 1 0 0 3 2 4 0 0 1 2 0 0 0 1 2 0 0 0 3 0 0 0 0 14 0 0 3 0 0 0 0 0 0 1 1 0 0 3 0 1 1 0 2 2 0 0 2 0 1 0 2 1 1 1 0 2 1 1 0 1 2 0 1 0 1 0 0 0 1 1 7 3 1 2 3 0 4 3 1 1 1 0 1 0 0 0 2 0 1 1 1 1 0 2 0 1 1 0 2 0 0 5 1 0 0 2 0 0 1 0 1 0 1 0 0 2 3 1 0 1 0 2 1 0 1 0 0 1 0 3 2 0 3 3 1 0 0 0 2 1 0 0 0 0 0 0 3 0 3 0 1 3 1 0 0 1 2 0 0 1 1 1 2 1 1 0 0 0 0 0 3 0 2 0 2 0 0 0 0 0 4 4 3 1 2 0 1 0 0 0 0 0 0 0 0 0 0 0 4 0 1 0 2 0 0 0 5 3 0 2 0 1 1 1 1 1 1 0 2 2 0 0 0 2 0 0 0 0 3 0 0 0 1 1 1 0 2 2 0 0 0 0 2 1 0 1 2 0 0 0 1 0 0 0 0 0 0 2 0 0 0 0 0 1 0 0 0 0 0 5 0 0 0 1 0 0 0 0 1 1 1 4 0 0 2 0 0 1 0 3 0 1 0 0 3 1 0 0 0 0 1 0 0 4 0 2 0 0 0 0 1 0 0 0 0 0 0 0 0 0 0 1 0 0 0 0 0 2 1 1 0 1 1 0 1 0 0 1 0 1 1 0 2 0 0 1 0 4 2 0 2 0 0 1 2 0 0 1 0 0 2 1 0 0 0 0 2 1 0 2 0 1 1 0 0 1 0 0 0 1 0 1 0 0 1 1 0 0 0 1 0 1 1 1 1 0 0 1
102 1585 2320 3235 2000 1450 889 828 1319 1645 0 413 516 848 859 889 0 440 0 562 471 474 519 398 548 0 218 504 1 301 349 0 378 348 437 579 524 258 450 513 156 227 199 96 316 182 284 374 229 1 254 231 72 337 50 280 299 79 59 11 0 181 107 196 312 151 70 117 174 94 143 101 122 166 176 26 168 426 162 28 98 87 101 65 157 135 69 53 113 105 98 57 96 101 65 144 101 105 159 116 45 115 167 171 144 146 91 151 104 49 99 138 61 118 84 113 73 88 21 149 95 34 85 139 77 112 80 83 45 107 55 67 51 28 7 83 105 50 0 94 162 58 69 102 41 45 101 50 62 104 122 10 45 54 78 8 155 106 43 20 113 34 38 78 75 103 92 81 42 107 83 88 146 65 111 133 176 50 49 45 53 58 13 48 73 48 68 109 49 0 108 66 101 89 107 41 78 78 0 34 40 6 32 58 43 86 10 56 32 26 63 66 14 17 129 12 89 47 44 44 72 42 57 148 110 25 54 22 82 44 8 29 83 39 53 32 163 0 29 57 66 79 83 108 33 76 36 53 26 131 104 151 112 68 0 42 47 26 47 47 54 6 34 60 22 48 12 33 82 49 53 48 19 26 22 75 23 26 5 76 45 57 59 68 124 76 26 55 34 37 50 93 52 19 38 18 32 68 48 53 19 94 15 41 34 57 50 101 61 65 1 59 39 24 112 19 64 122 29 21 32 49 29 45 12 17 27 32 32 18 9 33 12 16 29 15 18 20 22 69 68 15 59 37 25 32 9 43 92 32 34 35 29 28 85 42 12 10 23 49 6 42 62 21 20 20 46 30 29 29 30 35 31 40 63 51 63 24 26 40 2 13 20 91 0 48 26 45 9 15 25 34 31 123 39 40 31 119 45 7 0 28 21 68 11 32 13 6 33 53 43 16 14 24 17 25 15 47 45 9 11 14 22 31 1 76 34 5 46 47 65 9 34 39 19 14 11 37 2 9 6 2 32 46 50 30 28 18 19 11 49 24 48 18 17 24 32 65 49 25 18 15 21 14 14 13 31 21 73 20 46 34 20 76 41 9 45 20 6 65 22 15 61 30 12 19 19 34 31 35 7 5 44 32 12 10 31 28 59 68 5 18 27 24 19 12 3 22 14 20 9 8 39 39 22 13 42 56 7 34 12 14 2 14 26 40 13 0 16 21 4 12 11 14 19 16 37 7 118 8 9 30 2 9 10 59 4 22 70 15 11 9 15 10 25 17 13 12 60 4 18 45 4 27 9 2 22 7 18 13 43 25 51 18 38 5 2 20 19 22 10 23 38 34 4 20 24 13 34 7 6 36 5 33 22 2 35 12 56 17 3 12 11 18 0 10 4 13 6 41 12 34 16 12 1 28 5 18 9 12 4 21 68 23 15 0 9 43 2 16 18 1 36 54 11 8 11 29 24 0 22 1 28 7 65 7 47 22 19 11 45 19 7 12 11 9 32 19 19 4 17 1 3 22 33 21 8 0 7 37 25 9 4 24 0 8 13 0 32 15 6 10 50 19 5 30 3 24 15 10 28 12 9 11 14 8 13 3 0 3 4 11 12 135 2 3 10 28 3 16 21 13 32 6 6 6 19 12 7 10 5 2 16 14 15 16 18 8 21 14 31 19 11 17 21 33 3 10 18 51 3 54 3 6 10 5 6 21 2 26 16 11 7 16 31 2 29 4 10 15 7 14 20 19 22 13 32 6 28 14 3 9 20 0 14 16 12 4 4 11 0 10 34 33 32 8 16 18 1 44 4 7 20 37 9 25 18 11 2 28 9 12 10 33 4 44 14 9 18 11 9 12 4 0 3 14 5 8 4 5 15 6 12 10 7 1 22 4 1 12 4 26 8 30 6 19 13 9 19 35 13 14 16 8 7 9 20 0 11 26 32 1 19 27 1 1 19 14 8 18 1 3 7 1 11 25 0 11 3 12 6 17 4 7 13 9 4 7 22 9 11 22 17 16 17 7 10 9 16 35 5 13 7 11 4 11 6 8 23 4 2 14 14 6 10 12 4 18 15 3 10 15 4 14 13 6 7 5 10 18 1 5 6 9 6 0 0 41 20 9 30 10 2 10 15 31 4 34 17 9 8 1 7 8 6 3 9 18 21 5 6 4 9 5 9 5 5 8 1 45 11 9 2 20 17 2 7 4 8 18 3 9 4 6 2 0 7 12 21 17 78 0 1 23 7 3 12 19 6 13 12 0 0 23 9 10 4 4 2 4 6 2 11 14 9 9 26 30 9 3 5 6 2 10 15 3 5 3 21 6 18 0 4 4 37 27 1 8 6 17 32 9 4 0 21 2 5 9 6 27 0 22 2 15 4 7 6 11 6 8 0 23 10 1 0 1 5 10 10 14 18 30 0 3 19 14 1 2 7 4 15 33 15 1 16 3 8 38 3 21 0 20 6 2 3 21 7 6 2 17 0 47 11 3 0 14 2 3 5 33 13 1 11 8 3 8 7 13 5 3 23 3 7 2 20 5 12 1 0 4 26 4 12 11 3 2 5 19 2 0 8 10 2 3 6 2 8 6 7 9 12 8 10 3 27 2 6 10 11 0 9 8 9 5 4 1 16 11 0 29 4 5 9 1 5 3 3 1 6 4 6 14 15 5 7 3 0 7 14 0 0 6 5 16 3 2 10 20 0 0 9 9 8 0 0 1 1 7 14 4 4 3 4 3 4 8 5 7 6 5 3 10 6 3 4 1 28 2 2 3 24 2 3 6 1 21 17 6 17 6 3 0 6 13 22 0 3 5 11 5 6 4 7 3 3 1 1 4 2 3 4 8 5 4 12 9 7 2 1 7 9 1 7 8 6 6 9 9 2 5 2 8 2 2 2 9 1 5 6 5 4 3 5 3 6 3 4 21 0 0 2 3 2 8 3 4 2 2 7 2 10 36 9 3 10 0 0 4 1 2 0 4 10 0 13 6 8 3 33 13 8 2 1 3 11 1 18 6 12 3 0 2 10 2 0 9 9 1 10 8 2 4 8 9 4 0 0 1 4 23 17 10 2 9 7 14 19 1 5 2 6 3 1 14 17 2 13 0 3 0 0 0 0 4 12 0 10 14 13 4 15 1 4 3 4 1 3 3 14 6 0 2 2 3 12 20 4 1 4 0 8 0 1 0 0 1 5 2 7 11 4 1 7 9 2 7 8 3 13 3 1 2 4 2 10 9 17 0 8 13 17 3 2 21 0 0 5 11 9 0 0 9 14 4 2 4 5 11 9 1 2 1 1 12 1 3 2 20 10 14 0 5 5 1 8 0 11 6 3 0 4 4 15 4 6 4 2 4 2 2 8 12 4 3 6 2 1 4 3 7 7 0 3 0 0 5 6 0 4 14 5 8 5 1 1 4 10 1 0 9 3 3 0 2 1 1 5 2 2 4 4 8 10 1 8 10 2 5 6 6 4 23 1 12 6 5 0 2 1 13 1 2 16 3 4 5 3 5 3 1 0 0 2 0 0 3 3 31 0 2 4 2 0 1 2 0 4 7 0 7 5 4 3 5 0 3 18 4 15 6 15 5 3 5 6 1 2 15 5 2 4 5 11 12 0 10 0 0 1 2 2 2 0 0 1 20 5 23 0 2 3 8 1 1 1 9 3 29 0 1 2 4 1 0 0 1 8 6 0 0 5 3 6 2 1 0 0 1 0 2 8 4 0 1 0 1 1 8 0 1 5 3 2 7 0 7 14 2 2 2 14 2 2 4 2 10 4 0 19 4 8 1 13 5 38 1 7 4 3 3 14 13 3 5 1 7 5 2 5 3 0 2 2 2 5 2 9 4 6 17 0 1 0 12 4 1 2 7 29 8 0 0 1 0 3 0 7 1 11 3 7 8 0 3 2 1 1 4 1 28 3 0 0 1 2 5 8 6 4 0 6 4 5 0 6 5 3 1 7 0 2 0 5 1 1 25 2 7 4 0 6 3 2 1 1 5 1 1 3 2 5 0 3 2 6 6 5 5 3 6 6 4 0 2 6 2 18 1 0 1 0 3 3 22 7 2 0 3 2 0 8 7 5 2 1 1 1 5 3 1 4 1 0 2 4 0 4 0 7 0 2 2 0 3 7 0 0 2 4 3 3 2 2 0 5 1 2 2 2 1 1 0 0 1 0 2 2 7 0 2 1 5 0 2 6 2 5 0 3 2 0 2 3 4 7 1 1 0 4 0 0 0 18 6 1 4 0 1 3 4 2 7 7 0 5 2 0 16 5 6 1 2 3 3 0 7 2 4 3 8 3 4 4 0 5 1 3 9 4 3 6 2 2 0 18 0 3 17 4 0 0 13 4 0 3 2 5 0 0 6 0 5 1 0 4 2 2 0 0 1 0 2 2 1 4 0 1 5 12 4 10 1 3 1 3 0 0 4 0 3 1 4 0 0 0 0 2 1 2 3 2 3 0 4 6 11 0 1 1 3 5 5 0 4 6 61 1 0 8 0 4 1 0 5 3 9 0 0 5 3 0 3 6 3 0 2 7 1 7 4 4 3 0 2 5 0 5 1 7 3 2 4 1 1 0 0 11 1 2 8 5 1 5 0 7 4 0 0 0 0 12 1 0 1 1 2 3 7 1 1 3 1 0 3 0 2 2 0 3 0 1 2 1 0 0 0 1 0 1 2 1 5 5 5 2 3 7 1 10 6 5 6 0 2 0 6 0 7 0 2 0 3 1 5 1 9 8 9 0 2 2 0 0 0 0 0 7 0 0 0 4 7 0 3 3 5 0 6 1 7 0 1 0 0 10 2 10 0 1 0 0 0 0 3 1 1 0 0 9 3 0 6 2 0 1 0 3 0 0 6 0 3 1 2 1 8 0 8 3 4 0 5 0 0 5 0 3 6 0 1 7 4 0 1 16 1 5 1 3 4 1 2 1 3 0 4 0 1 0 0 1 4 4 1 4 1 3 3 3 3 0 4 3 9 0 1 1 1 28 0 0 2 1 4 2 0 0 2 1 2 6 1 5 0 2 2 5 2 1 4 4 1 0 16 1 0 0 3 8 4 0 2 2 1 3 5 1 0 5 0 1 0 4 0 2 2 4 1 2 1 2 1 2 4 0 3 0 4 0 4 0 1 2 2 1 3 0 0 0 2 5 1 2 1 1 0 1 12 1 5 4 4 2 0 3 6 1 6 3 3 19 1 4 6 1 2 3 1 7 0 3 1 0 1 1 0 1 0 4 3 4 4 0 2 3 6 0 8 3 2 0 4 0 0 0 7 0 0 0 4 4 2 3 2 4 1 1 2 2 1 1 0 1 0 6 1 3 1 6 1 3 6 0 0 0 0 3 0 0 7 4 1 2 0 3 3 0 0 0 2 3 7 2 2 1 0 0 3 0 0 2 0 1 0 4 9 0 5 0 1 6 3 0 11 0 8 0 2 6 1 1 0 0 8 0 2 1 11 3 3 0 3 2 0 2 6 0 1 1 0 1 5 3 2 8 0 5 0 0 7 2 3 0 2 2 1 5 9 2 0 0 6 0 12 0 0 0 2 0 2 0 0 19 1 1 2 0 0 7 4 0 2 6 4 2 0 2 4 7 1 3 2 0 2 0 1 2 0 1 0 1 0 0 1 2 9 16 3 0 3 2 3 0 2 0 0 1 0 0 3 2 1 4 3 4 0 8 0 2 2 5 0 0 0 3 5 4 0 2 0 0 3 0 0 3 5 0 0 3 0 4 1 2 6 2 3 4 4 2 3 0 1 2 0 13 1 3 2 1 0 0 0 2 2 1 0 1 5 0 0 0 0 0 0 0 2 8 1 0 0 2 2 1 1 1 0 0 0 6 5 4 10 0 2 3 0 2 1 3 3 0 0 3 0 1 6 5 6 0 1 5 2 0 4 3 4 2 4 5 0 0 0 2 1 0 2 2 0 1 0 4 0 4 0 2 8 2 3 2 0 4 2 0 15 0 0 1 0 0 0 0 0 2 4 1 0 1 1 2 0 3 0 2 0 3 0 0 1 2 2 0 0 0 2 5 3 3 0 1 1 0 3 2 0 1 5 1 0 0 0 1 2 0 16 4 2 2 0 4 1 0 0 0 1 3 4 2 2 1 4 0 0 0 2 3 0 1 1 1 3 0 1 2 0 1 0 2 7 4 2 0 3 0 6 0 0 2 0 0 1 0 0 0 0 3 1 1 1 4 3 5 3 0 8 3 0 0 3 2 4 1 1 0 0 3 1 1 0 0 3 1 3 1 0 3 6 1 1 1 0 1 1 0 10 0 0 4 0 4 3 3 0 5 2 1 3 12 1 0 0 4 0 0 3 0 0 2 1 2 0 1 0 0 3 3 4 1 3 0 1 0 2 0 2 3 6 0 0 1 0 0 1 0 0 0 3 1 0 4 0 10 0 2 16 3 1 2 2 1 0 0 0 0 3 0 0 8 0 0 1 1 0 2 1 0 2 0 2 2 0 0 0 7 1 1 2 0 0 0 0 0 3 2 1 0 0 3 0 2 0 0 0 5 0 6 0 1 0 0 2 1 0 2 0 1 0 6 2 0 2 1 0 1 0 2 1 0 0 5 5 0 1 0 2 0 1 3 3 0 0 0 0 2 6 3 1 2 2 3 0 1 0 0 0 2 0 1 3 1 1 2 2 6 0 9 0 3 5 0 2 1 0 0 1 0 3 0 2 0 3 0 0 1 3 0 1 4 1 4 0 22 0 1 3 1 1 0 2 0 1 0 0 0 1 0 0 0 0 3 2 2 6 0 1 0 0 0 0 0 0 0 0 5 4 0 2 2 0 1 1 1 0 0 0 0 6 3 0 0 3 0 1 1 0 0 5 0 1 0 1 3 1 1 1 4 0 0 1 0 1 0 0 1 2 1 1 3 3 1 2 1 0 1 5 0 0 3 0 1 12 1 0 3 2 0 2 2 2 0 1 1 8 2 1 1 2 0 4 0 0 0 0 0 0 4 4 0 1 5 0 14 0 6 0 0 1 0 11 0 2 0 0 7 0 0 1 6 1 0 2 0 0 0 0 0 2 2 0 1 0 0 1 0 0 0 5 1 0 0 0 3 0 0 4 0 0 2 0 3 2 0 0 0 1 1 0 3 2 4 1 0 1 3 2 0 1 2 0 8 1 1 0 4 4 0 0 0 0 0 0 0 0 0 0 1 1 0 2 0 1 0 0 1 0 1 3 1 12 0 0 2 5 0 0 0 0 2 3 2 6 0 0 4 6 1 0 0 0 2 3 1 1 1 0 2 0 1 1 1 0 2 6 2 1 0 0 1 0 5 1 1 0 0 0 2 0 2 4 0 0 0 1 0 1 0 0 0 1 0 3 3 2 1 4 0 2 0 3 0 2 1 0 1 1 0 9 0 3 1 1 2 1 0 0 1 2 2 0 2 0 0 1 1 0 0 6 1 2 0 5 1 0 1 0 5 3 2 0 1 3 1 0 0 0 1 1 1 1 1 0 0 0 1 1 0 1 0 0 0 1 1 4 6 1 1 1 0 6 0 2 0 0 0 1 0 0 0 4 0 4 2 4 6 0 0 0 0 3 3 0 3 1 1 2 1 0 1 1 3 0 0 2 2 1 1 0 1 0 2 2 0 0 2 3 3 0 0 1 0 2 0 0 0 1 3 0 0 0 0 0 3 0 0 1 0 1 2 4 1 0 0 0 0 2 0 2 3 3 0 1 2 0 0 0 0 2 0 0 1 3 1 0 0 4 0 0 1 3 1 0 1 1 1 3 0 5 0 2 0 0 0 2 0 0 1 4 1 0 3 1 0 1 2 1 1 0 0 0 3 1 1 1 0 2 2 0 0 0 5 0 1 0 0 2 2 0 0 0 0 7 0 2 3 0 0 0 0 0 0 1 5 1 2 0 0 0 0 4 3 4 0 1 0 0 1 0 3 1 0 0 1 0 0 1 0 1 3 2 1 3 0 0 2 0 0 1 0 4 0 2 1 2 0 0 0 1 0 2 2 1 0 1 5 0 0 0 0 0 0 0 1 2 1 0 1 0 1 0 1 0 0 0 0 1 0 3 0 2 0 1 1 0 0 2 0 0 0 4 0 0 2 0 1 0 0 2 3 0 0 0 1 0 0 1 0 0 0 7 1 1 1 0 2 1 0 1 2 0 0 1 0 1 0 0 1 0 0 0 2 1 0 0 0 1 4 0 0 3 0 0 1 1 0 0 1 0 0 1 2 1 0 0 0 0 0 0 2 0 1 1 1 0 0 0 2 1 0 0 1 0 0 3 4 0 2 0 0 0 1 0 1 0 0 1 0 0 1 1 3 5 0 3 1 2 1 0 0 2 0 0 2 0 2 0 0 2 0 0 0 0 0 0 0 0 1 1 0 1 0 1 0 0 0 1 0 1 0 1 2 0 0 2 0 0 3 2 3 1 0 0 0 1 0 1 0 0 0 0 3 0 0 0 1 3 0 0 0 0 0 0 0 0 0 4 0 2 1 1 0 0 0 0 0 0 0 0 2 0 0 0 2 0 1 3 0 0 0 0 0 1 0 0 1 0 0 0 0 1 1 0 0 0 2 0 0 0 1 0 0 0 0 0 0 2 0 0 0 1 0 0 0 0 0 0 1 3 2 0 0 0 0 1 0 3 0 0 0 2 1 0 0 0 0 0 0 0 0 0 2 1 1 1 1 0 0 1 0 2 1 1 0 0 0 0 0 0 1 1 0 0 0 0 0 1 0 0 0 2 0 0 0 3 1 1 6 0 0 0 0 1 0 1 2 3 0 0 0 1 0 0 0 0 0 1 0 2 0 0 0 0 0 0 0 0 1 0 1 0 0 2 1 0 0 0 0 1 0 2 0 0 0 0 1 2 0 0 0 0 0 1 0 0 2 0 0 0 1 0 0 0 2 1 3 1 0 0 0 0 1 0 0 0 0 0 0 2 1 0 3 0 1 1 1 0 0 0 1 1 1 0 0 0 1 0 0 1 0 3 1 0 2 0 0 0 0 0 1 1 0 0 0 0 0 0 2 1 0 0 0 1 0 0 1 0 1 0 0 0 2
103 1052 418 64 812 2075 860 4362 912 121 1584 670 39 1962 585 1183 891 557 1657 350 879 65 612 488 152 1268 495 392 1888 64 273 2802 510 234 32 143 4 47 272 444 844 12 931 358 30 1002 426 47 948 1111 183 93 24 163 554 383 50 43 199 182 302 151 291 262 299 96 13 93 162 378 92 137 74 162 66 49 216 741 246 39 86 341 66 40 171 149 25 134 264 79 466 76 150 112 12 302 13 69 31 91 13 60 33 2 7 75 66 71 94 20 95 45 58 117 75 119 161 96 280 98 198 67 383 186 339 1 37 55 45 80 186 26 32 21 39 85 23 37 75 40 28 150 18 1 378 17 190 161 19 22 257 69 59 53 105 98 222 426 85 45 124 142 86 136 64 135 0 58 40 40 99 79 18 77 66 124 232 70 25 31 45 108 0 78 33 15 43 0 51 20 62 120 68 95 60 81 0 0 28 88 48 41 23 155 68 41 1 2 35 14 22 2 16 72 148 25 81 38 55 44 122 55 80 133 11 132 28 63 78 28 26 32 176 60 42 17 70 1 30 117 62 91 33 17 16 6 21 6 11 11 31 31 20 87 281 29 175 109 31 40 177 37 34 10 2 38 31 43 85 23 30 60 31 5 279 0 50 16 0 1 57 43 101 27 11 69 31 335 65 68 82 4 66 43 80 7 0 5 15 37 17 8 58 11 23 40 39 31 38 7 88 1 3 40 39 25 25 46 23 25 104 18 1 39 7 0 10 48 101 22 7 35 25 0 31 15 1 22 42 21 5 6 32 3 22 2 40 66 55 101 54 15 16 36 28 12 33 151 4 33 7 28 35 20 20 15 67 53 48 15 123 79 2 10 88 24 16 24 31 11 32 18 84 17 11 104 37 0 1 0 3 45 31 168 64 17 22 3 1 24 24 44 0 19 30 4 0 31 5 77 27 28 0 16 16 9 1 18 3 23 19 12 55 58 59 0 27 14 18 40 1 70 0 13 16 13 12 26 28 12 30 12 36 61 0 19 29 46 30 2 21 5 24 0 9 9 0 151 43 116 17 0 0 5 1 6 64 15 21 37 1 18 16 52 6 7 80 16 0 0 19 21 59 104 7 0 1 19 2 3 7 1 7 51 28 13 0 15 11 8 83 0 56 19 4 37 7 1 30 0 19 11 34 118 1 22 33 3 5 22 12 20 4 18 25 20 64 20 1 14 63 34 27 22 8 6 29 4 10 116 3 7 59 25 47 43 18 34 0 2 70 20 1 9 11 21 70 8 0 7 20 21 102 37 9 47 58 8 61 29 15 27 1 2 5 16 2 77 0 12 21 4 20 0 20 21 13 31 14 10 24 7 6 0 51 32 20 45 1 1 38 1 0 26 5 0 8 0 0 12 38 8 1 24 148 36 15 16 30 37 24 7 19 14 43 65 10 0 39 80 10 1 0 13 4 4 8 0 27 76 14 44 13 6 10 33 0 8 3 11 0 60 0 9 6 26 0 8 10 1 14 22 25 18 14 0 1 14 34 8 78 17 25 40 15 25 21 0 17 3 15 1 49 25 4 2 5 10 12 0 10 0 0 19 17 7 34 0 1 0 12 6 51 0 5 58 16 46 5 17 9 23 18 22 78 41 0 0 7 9 20 0 3 9 44 32 0 4 16 35 18 1 13 0 8 26 8 13 0 4 50 11 5 9 4 6 5 0 8 26 1 21 3 6 13 12 0 4 5 3 30 9 8 0 9 0 0 50 14 23 61 2 8 22 27 0 0 0 6 0 35 0 0 5 1 48 30 17 2 4 26 0 19 23 12 0 8 9 2 8 12 0 5 107 0 1 30 5 49 53 4 11 15 1 9 2 7 15 0 2 0 2 16 4 32 17 15 24 8 14 21 21 12 28 22 6 8 20 8 4 2 9 12 8 13 7 6 16 8 0 26 26 2 7 3 3 24 26 9 5 7 0 5 96 2 81 0 23 10 2 12 13 1 14 15 2 4 3 6 0 20 6 12 4 0 6 3 3 28 7 15 11 17 30 10 1 8 11 4 2 0 8 6 3 95 0 5 16 0 7 3 26 0 5 11 6 3 6 7 0 22 44 30 0 12 0 8 0 11 9 20 9 3 5 17 3 11 43 20 32 36 39 7 1 9 30 21 18 3 11 27 8 19 6 10 3 0 2 10 2 3 0 15 20 6 0 2 4 15 8 0 15 4 0 1 7 0 2 29 17 4 4 2 7 1 2 10 0 5 41 9 12 0 12 13 4 3 11 10 7 4 0 0 10 20 12 16 35 11 16 0 12 17 6 2 16 0 2 16 6 0 23 5 12 0 0 3 23 3 6 0 16 2 19 17 11 9 1 5 0 7 0 9 12 7 2 10 2 1 17 0 0 23 3 15 1 0 4 0 5 3 13 1 0 11 5 25 9 14 6 11 10 0 11 1 1 0 14 3 44 10 49 9 0 14 13 0 0 4 10 0 0 13 3 7 34 34 14 3 3 2 6 7 3 20 15 6 13 13 28 2 9 5 0 8 0 16 3 11 11 14 15 5 33 1 15 9 29 0 0 7 4 24 0 3 11 21 2 9 0 4 0 0 2 21 55 11 0 15 1 5 5 6 5 7 43 17 8 0 33 10 0 8 0 6 18 0 0 1 14 5 0 9 0 0 8 28 7 1 8 4 22 5 6 0 11 8 15 2 3 4 11 3 20 20 2 0 8 9 5 0 2 0 3 3 0 4 15 11 0 12 2 1 2 12 5 11 0 3 7 6 0 7 0 2 1 2 14 10 6 8 6 11 21 0 3 0 6 7 0 23 15 5 16 13 6 0 5 15 2 18 0 5 2 20 10 8 11 0 7 2 17 0 8 0 0 0 9 10 2 5 1 19 1 2 4 8 18 4 8 2 6 1 6 9 11 0 0 1 4 0 4 11 7 11 0 2 4 10 1 3 18 3 7 9 0 8 0 8 6 16 2 25 3 0 9 0 5 2 1 10 1 5 1 1 1 3 0 12 9 2 1 1 11 0 8 2 0 8 0 0 0 23 0 16 0 7 0 32 2 69 0 0 21 8 8 0 16 14 9 3 10 4 34 4 2 1 1 15 12 0 7 0 9 8 24 4 4 15 28 29 8 3 7 16 20 4 0 4 0 0 0 10 8 3 4 2 1 7 18 4 3 0 19 0 0 0 8 0 4 5 4 15 8 0 3 0 13 0 5 0 3 5 1 2 7 16 7 0 7 0 5 5 0 1 0 6 2 6 2 0 4 4 12 12 0 7 14 0 11 4 0 2 7 5 5 1 9 8 2 0 6 0 2 3 4 4 20 0 14 5 5 21 1 0 1 6 0 2 2 6 10 15 6 0 10 4 19 1 11 0 0 4 4 1 5 0 0 2 6 0 10 2 0 9 3 2 0 0 2 3 2 0 2 2 0 9 2 3 0 1 4 0 1 1 14 1 0 0 0 3 12 7 2 0 0 13 0 7 23 11 14 0 0 0 7 8 3 0 0 0 6 4 9 6 9 5 4 0 0 0 0 5 38 4 11 7 8 1 4 3 20 2 2 0 3 12 1 0 16 0 4 0 3 2 3 2 4 4 4 2 3 0 10 28 4 12 0 1 0 2 2 3 3 0 0 0 21 9 3 0 1 3 4 0 5 8 0 0 10 7 4 3 0 9 8 10 9 1 2 1 1 3 0 6 8 1 0 0 0 22 2 5 3 3 0 1 0 1 5 0 1 1 3 0 4 7 2 2 2 7 1 13 0 0 8 3 0 5 5 1 4 0 0 5 10 7 0 3 4 2 4 9 0 1 3 1 1 12 3 0 2 6 0 0 12 5 5 1 0 5 0 14 1 4 0 0 5 3 1 4 10 0 9 5 2 0 4 9 1 8 6 2 0 2 16 1 8 10 1 0 11 0 7 0 0 3 2 0 0 0 8 10 1 3 5 0 0 0 6 0 0 1 0 4 0 0 8 0 1 0 2 7 6 3 2 1 2 4 0 2 0 0 0 8 1 3 0 7 0 3 0 1 2 7 5 6 0 0 0 0 3 0 8 6 9 0 0 1 2 0 0 1 0 12 0 3 2 7 4 0 1 0 14 1 0 3 0 7 1 3 3 6 0 4 0 7 6 5 0 0 0 9 2 5 0 3 0 1 4 3 0 5 2 0 16 4 3 0 1 1 0 1 0 0 0 0 2 1 6 0 0 0 2 28 17 0 3 2 3 2 18 2 7 4 0 1 10 1 0 2 0 2 2 0 0 13 9 6 3 14 2 3 0 4 9 0 3 0 0 0 1 2 2 0 0 1 4 7 10 0 1 0 0 9 2 4 3 2 0 1 1 4 5 5 0 2 4 1 0 3 1 0 2 3 1 3 0 8 1 0 0 5 1 0 1 0 0 11 1 2 0 0 0 0 4 24 0 1 1 4 1 8 7 0 5 0 2 4 0 3 0 16 5 0 0 3 7 0 0 7 4 1 7 1 0 2 1 2 0 0 6 3 1 0 0 9 17 3 0 0 3 0 0 1 3 1 1 0 6 0 0 4 3 1 0 1 1 2 0 0 0 1 1 3 2 4 4 6 1 2 2 10 0 1 4 0 4 7 6 1 1 0 0 2 5 0 2 0 4 3 0 7 0 5 2 2 1 1 0 0 4 0 1 26 0 5 2 5 6 3 0 3 13 12 0 6 6 0 4 0 0 2 0 0 7 0 2 18 6 4 4 0 3 4 19 0 0 3 2 0 0 4 0 0 1 0 2 2 2 1 0 5 0 0 3 0 5 1 9 3 10 3 5 1 0 0 0 0 2 0 0 0 7 3 0 0 5 4 0 0 0 5 2 4 0 0 16 0 1 2 5 5 0 0 0 4 1 3 1 0 0 19 0 3 1 1 5 0 8 9 0 1 0 0 0 2 1 2 3 1 5 0 1 1 3 0 1 1 10 4 2 0 7 6 10 2 0 0 5 1 0 0 0 0 0 4 0 0 9 0 1 2 2 1 0 0 0 2 0 5 0 7 2 0 0 13 1 0 1 3 4 0 0 10 0 5 0 6 0 1 0 3 0 1 9 0 0 0 15 7 0 2 0 0 4 0 1 4 0 4 1 0 2 0 0 17 0 0 1 0 1 0 2 0 0 0 9 1 7 0 4 4 0 2 1 3 0 4 0 9 3 0 2 0 4 0 0 0 0 1 9 0 5 2 5 4 0 0 2 2 3 0 0 2 0 0 0 0 5 0 3 0 0 0 3 1 4 6 0 1 0 11 0 0 4 0 0 8 4 0 1 4 1 1 0 0 0 0 0 1 0 1 0 3 1 2 2 1 0 6 3 1 7 0 2 0 0 1 5 0 0 1 5 0 0 0 1 0 1 0 6 0 0 0 0 5 0 0 0 0 1 4 0 1 9 0 3 0 11 4 0 0 0 2 2 0 0 1 0 0 2 0 5 2 1 0 0 0 0 0 0 1 0 1 4 3 0 3 0 0 36 8 2 0 0 0 0 0 2 0 0 4 0 9 0 1 1 4 5 0 0 0 2 4 3 1 3 0 1 2 0 3 8 0 0 0 0 0 2 0 0 0 0 2 1 6 0 1 0 0 4 3 0 0 3 1 0 2 4 0 0 2 3 1 5 0 0 1 0 4 2 0 0 0 3 1 0 3 2 0 0 0 2 1 0 0 0 0 0 2 4 0 0 0 2 0 1 3 1 3 0 1 0 3 1 6 0 1 1 3 0 4 0 0 0 0 0 0 3 3 0 3 6 0 10 1 0 1 2 4 0 2 0 6 0 0 0 0 1 2 0 0 0 1 0 1 0 1 1 12 0 3 0 0 1 3 0 8 1 0 0 0 1 4 0 0 1 2 3 4 2 0 0 3 3 2 8 1 5 1 4 0 0 0 0 0 4 4 0 5 11 0 0 0 0 1 0 0 1 4 2 1 0 2 0 0 3 0 3 6 0 6 2 1 0 0 6 0 2 0 0 1 3 0 1 2 0 4 0 0 8 0 3 3 0 2 4 0 8 0 6 0 0 0 0 0 9 1 4 1 0 0 0 1 0 0 0 1 12 7 0 1 1 1 2 1 0 1 0 0 0 0 0 0 0 1 0 0 6 0 0 2 0 0 0 0 1 3 1 0 0 1 0 0 1 0 0 0 8 2 5 0 1 0 4 3 4 6 1 0 1 1 2 0 0 1 0 1 0 1 1 0 5 5 0 3 0 4 1 0 10 3 0 0 4 0 2 0 4 1 0 1 0 0 0 1 0 0 0 2 0 3 0 0 6 0 1 0 0 2 1 14 0 1 2 3 5 0 1 1 1 1 0 0 1 0 8 3 1 0 0 2 2 3 2 0 0 0 2 0 0 3 0 0 3 1 0 0 0 0 0 0 3 0 1 5 0 0 0 11 1 0 4 0 3 2 0 0 1 0 0 5 0 0 0 8 6 0 3 13 0 9 1 1 0 2 3 0 0 0 1 1 0 2 1 6 6 0 0 13 4 0 1 0 0 0 1 0 1 0 0 0 0 8 0 1 6 0 1 0 1 5 3 2 7 4 2 1 0 2 1 0 1 0 1 0 1 0 0 1 4 4 2 8 2 1 1 1 0 3 5 1 0 1 2 5 0 0 2 0 1 0 1 0 0 2 2 3 10 0 6 0 0 0 6 13 0 0 1 0 0 2 1 0 2 0 0 4 0 0 1 7 0 0 0 0 4 7 0 0 2 1 0 0 0 3 1 5 1 3 6 1 0 0 2 0 0 0 3 2 0 1 0 0 0 0 0 0 2 0 0 0 3 0 0 0 0 1 1 2 2 0 0 2 0 0 1 0 0 0 6 4 1 0 1 1 1 0 0 1 2 0 0 0 1 0 0 1 2 0 1 4 0 0 0 0 0 0 0 0 0 0 0 2 1 4 2 2 12 3 4 0 0 0 0 0 1 2 0 0 0 3 0 0 1 2 2 0 0 2 1 1 1 4 0 0 1 0 7 2 1 1 7 1 0 0 0 5 0 5 1 9 0 0 1 1 2 0 0 0 0 4 0 0 3 1 1 4 0 0 2 1 2 0 0 0 2 7 1 1 2 1 0 4 2 4 1 1 4 0 0 0 2 0 4 3 1 0 0 2 0 0 0 0 2 1 0 0 0 0 1 1 2 0 0 0 0 1 0 5 0 0 1 4 0 2 0 1 0 3 1 0 0 2 0 1 1 1 0 1 3 1 0 9 0 0 0 0 0 0 0 2 1 0 2 2 1 0 1 0 0 3 0 0 1 1 0 2 1 1 1 1 0 0 1 1 1 0 0 1 0 0 1 1 0 0 2 5 8 0 0 0 2 1 0 0 0 2 2 1 1 2 8 0 1 1 0 6 4 0 1 1 1 0 4 1 2 0 3 1 0 0 0 3 0 4 1 0 1 1 0 0 2 0 0 1 0 1 0 2 0 0 0 3 1 0 0 0 0 2 0 0 0 0 0 0 1 2 3 2 0 0 1 1 3 7 2 0 0 0 4 0 9 2 0 0 0 1 0 0 2 0 1 0 0 0 0 0 0 0 2 3 0 0 1 0 2 1 2 0 0 1 0 0 0 0 0 0 1 0 3 0 0 0 4 0 0 2 0 4 0 0 0 4 0 1 0 0 2 0 1 0 0 0 1 2 0 0 0 0 0 4 0 1 0 0 1 0 0 0 0 0 1 0 0 0 0 1 0 2 0 0 1 2 1 0 0 0 1 0 0 0 0 1 0 1 2 0 0 0 3 1 0 0 0 2 0 0 0 0 2 0 2 0 2 0 0 0 1 0 1 0 0 0 0 0 0 1 0 0 1 4 4 0 1 1 0 0 0 0 1 0 0 3 0 0 3 1 2 2 1 0 3 0 2 1 0 0 0 1 0 0 1 0 1 3 0 2 0 4 1 2 2 0 3 0 0 2 0 0 0 0 2 0 1 9 0 1 1 4 0 0 0 1 0 0 1 0 0 1 5 0 0 0 0 0 0 0 0 0 0 0 0 0 0 1 0 2 1 0 1 0 0 0 0 0 1 0 0 0 1 2 0 1 1 2 0 0 0 0 0 1 0 0 4 0 0 0 1 1 0 0 1 0 1 0 0 0 0 3 4 1 0 1 1 0 2 2 1 0 5 2 1 3 1 1 5 0 0 0 1 2 0 0 1 0 0 0 0 0 0 0 2 0 1 0 3 2 0 1 1 0 0 0 0 0 0 0 0 1 0 0 2 1 0 0 0 1 0 1 0 0 3 0 0 0 4 0 3 0 3 1 0 0 0 0 0 0 0 0 0 0 0 0 3 1 5 0 0 0 1 2 0 0 0 1 2 0 4 1 1 1 0 1 0 1 0 1 2 0 0 0 0 0 0 0 0 1 0 0 0 2 0 1 0 0 0 1 2 1 2 0 0 1 1 0 0 0 1 0 0 1 0 1 0 0 1 0 0 0 0 1 4 0 0 0 0 1 0 0 2 0 1 0 1 0 0 0 0 0 0 0 1 0 0 0 0 1 1 1 0 0 0 1 0 0 0 3 0 0 0 1 0 0 0 0 0 0 0 1 4 0 1 0 0 1 0 0 0 0 0 0 0 0 1 0 0 1 1 0 0 2 0 0 0 0 0 0 0 0 0 0 0 0 1 0 2 0 0 1 0 0 0 0 3 0 0 0 0 0 0 3 1 0 2 0 0 2 0 0 0 2 0 2 0 0 0 0 1 0 0 1 0 1 0 0 0 1 0 0 0 0 0 0 0 1 1 0 0 0 0 0 0 0 0 0 0 0 2 0 0 0 0 0 1 0 0 1 0 0 1 0 1 0 0 0 1 0 0 1 2 0 2 0 0 0 0 0 1 1 3 0 0 3 0 1 2 0 0 1 1 0 2 0 0 0 0 1 0 1 0 0 0 1 1 0 0 0 0 2 1 1 0 1 0 4 2 0 0 0 1 0 3 2 0 1 1 0 1 3 1 0 0 0 0 0 0 1 0 1 1 1 0 0 1 0 0 0 0 0 0 0 3 1 0 0 0 1 0 0 5 1 2 1 0 1 0 0
104 506 479 312 456 1106 316 2186 571 198 1449 254 291 502 405 715 1126 290 1578 258 229 56 513 400 166 910 344 206 1326 174 705 1758 326 201 13 112 5 37 143 228 530 108 466 349 57 518 186 33 414 330 263 89 33 30 568 262 28 23 170 77 465 113 365 137 118 107 13 48 182 132 50 122 110 333 73 17 227 182 117 1 196 123 76 55 188 78 71 159 488 79 303 139 103 171 9 138 81 146 62 61 7 48 17 0 41 48 48 66 45 3 149 39 44 120 34 108 58 98 293 130 135 132 186 213 122 2 23 23 18 57 32 123 23 14 189 56 37 23 144 38 64 43 47 3 154 4 83 66 8 24 107 37 22 39 94 120 218 178 45 20 240 87 17 30 39 53 0 16 38 24 73 95 23 81 87 39 72 31 2 12 18 76 0 80 20 5 70 0 41 0 70 95 154 86 0 34 0 0 84 27 20 78 28 39 39 29 1 0 14 15 21 0 19 66 227 14 43 11 34 28 49 35 36 40 7 62 10 17 33 13 24 35 19 34 74 0 52 0 11 30 35 47 10 1 7 12 5 21 1 8 33 74 1 21 75 17 97 38 21 52 72 51 5 14 1 0 13 59 54 3 42 18 7 3 97 0 66 28 2 3 48 79 66 13 24 23 6 51 16 32 9 11 28 28 28 5 2 21 6 27 9 20 20 11 0 37 11 61 8 18 60 3 1 87 74 13 14 53 11 12 40 38 0 28 6 0 1 12 60 23 0 23 8 0 39 6 0 20 23 18 38 2 5 2 13 4 43 22 27 95 17 2 22 1 33 2 21 73 0 16 19 35 25 12 21 11 45 32 19 3 40 22 4 5 121 16 7 27 28 2 37 0 15 17 1 42 8 0 0 0 1 36 9 13 24 11 69 1 0 30 5 7 0 4 7 0 0 16 1 83 27 41 0 4 13 11 0 19 5 15 1 13 13 20 6 0 13 2 10 38 0 22 0 22 5 3 0 15 17 18 9 28 23 46 0 15 29 7 4 4 7 8 21 1 1 21 2 195 21 49 16 11 0 5 0 1 15 14 49 21 34 7 1 13 2 5 45 0 1 14 7 7 24 64 6 2 3 5 2 0 3 1 4 30 22 3 3 1 15 3 15 3 34 12 1 62 4 0 18 1 9 10 20 57 5 2 12 9 17 18 1 12 0 7 12 7 7 1 2 11 42 11 21 17 16 20 19 1 18 22 2 0 22 11 43 33 7 9 0 0 38 12 0 2 0 10 14 6 0 16 17 10 21 17 2 30 62 0 10 26 10 29 0 0 47 14 51 16 0 8 22 4 7 0 8 11 13 3 17 7 24 10 3 5 53 19 12 9 0 1 29 6 1 30 0 1 19 0 0 7 6 20 0 5 55 4 3 10 13 7 55 16 30 5 10 4 17 1 20 18 12 0 0 6 1 4 10 0 35 28 3 28 12 11 0 11 0 0 3 25 4 21 0 1 8 12 0 6 48 0 8 15 17 6 1 3 6 7 16 6 35 5 15 19 2 0 2 0 10 1 13 0 18 33 3 6 2 10 9 0 10 0 0 15 12 8 27 0 0 2 14 18 8 26 3 15 5 11 1 22 14 14 21 4 25 57 5 0 2 0 4 0 4 0 31 5 3 4 3 9 4 1 6 0 3 13 3 1 0 17 23 27 4 5 7 19 0 0 1 30 6 3 1 0 17 10 1 0 1 12 2 7 14 2 25 4 0 75 2 3 60 1 0 1 19 0 0 5 6 1 7 0 0 1 2 12 4 10 10 15 6 0 12 77 7 1 8 8 2 2 6 0 5 56 0 5 1 4 17 22 0 7 5 2 3 2 2 6 2 2 0 3 5 4 12 0 0 10 0 10 7 21 0 6 4 0 7 3 2 5 1 22 5 2 2 6 4 15 29 0 10 6 5 1 17 3 11 4 5 10 0 1 2 20 0 33 0 1 4 0 0 3 2 5 10 1 3 10 0 0 16 0 14 16 0 7 2 0 18 16 5 2 9 40 38 3 8 20 7 0 0 12 2 5 18 0 5 8 0 0 0 20 0 2 1 24 3 2 5 0 0 47 29 0 9 0 24 0 7 0 2 24 5 7 0 39 1 42 14 15 6 11 5 0 8 1 9 19 1 4 17 1 9 0 12 1 0 1 4 4 6 0 12 1 7 1 28 1 12 13 0 5 0 0 0 0 1 8 15 0 6 3 2 5 1 10 16 1 10 5 3 4 0 7 2 8 9 8 21 6 29 1 1 0 57 4 22 4 8 3 2 6 6 2 1 3 0 0 2 3 4 60 0 4 0 0 1 6 3 2 0 7 2 0 0 16 1 0 0 0 0 0 3 5 1 1 0 13 0 13 0 0 11 0 2 1 6 0 0 0 9 7 0 0 4 1 1 3 0 3 7 8 0 5 0 2 0 14 1 24 1 9 2 0 0 10 0 0 0 2 0 0 7 5 3 29 19 9 1 11 1 5 7 1 4 12 3 8 4 0 4 0 0 0 10 0 21 4 6 0 6 10 12 4 4 3 5 3 0 0 1 2 1 0 1 8 18 0 18 1 11 3 0 5 9 21 7 0 8 2 16 11 1 5 0 25 62 5 0 6 3 1 3 0 8 2 0 6 0 14 1 0 10 0 2 2 8 1 0 10 0 14 4 9 1 0 6 6 0 0 4 1 2 1 10 8 0 0 5 1 0 0 0 4 1 0 7 3 3 1 6 2 3 0 3 7 6 0 2 0 13 0 6 4 3 6 2 0 6 2 0 3 0 17 2 0 3 4 2 0 1 18 3 4 2 1 0 1 2 0 8 0 1 0 21 1 3 1 0 3 0 16 1 0 2 0 0 9 7 0 0 0 6 2 2 7 6 4 1 14 0 1 2 0 7 5 0 0 1 3 0 1 0 0 6 2 2 0 3 1 4 1 0 11 3 0 4 0 2 4 0 4 9 1 0 1 2 1 4 0 0 0 2 1 6 0 7 0 4 6 0 0 0 3 0 3 6 0 3 0 0 0 19 1 15 0 2 1 8 0 9 0 0 0 5 0 0 0 6 5 3 0 3 15 1 0 5 0 2 0 0 0 0 19 0 14 3 1 9 2 30 0 3 0 2 6 1 13 13 0 0 0 2 0 0 1 0 1 6 5 2 3 1 0 0 2 0 4 0 7 3 1 0 0 0 16 0 1 0 2 0 2 0 0 2 0 9 5 0 6 0 0 0 0 2 0 4 0 4 0 2 3 2 4 21 0 4 6 2 4 1 0 5 0 0 4 0 7 0 0 0 4 0 0 0 2 2 6 0 0 8 2 12 2 0 0 4 0 2 0 5 5 2 0 0 14 0 6 0 2 0 0 0 10 0 2 1 0 1 8 0 19 0 0 4 0 0 3 0 1 0 0 0 1 0 3 4 2 2 0 0 1 0 0 0 10 0 0 0 2 0 5 1 0 0 0 0 1 1 7 2 0 0 0 1 4 4 1 3 1 0 0 0 11 3 2 2 0 0 0 0 0 7 8 0 5 0 1 5 2 0 15 0 0 0 1 1 6 0 22 1 0 3 4 0 0 3 4 1 7 10 8 0 1 4 12 1 0 2 0 1 2 1 3 0 0 0 6 3 2 0 0 3 4 0 2 3 0 1 3 1 0 0 0 0 1 8 6 0 0 9 5 1 0 5 1 2 1 0 0 0 7 0 0 0 0 0 0 1 13 0 2 0 0 0 0 5 0 0 0 13 0 4 0 1 3 0 0 13 0 4 0 0 0 13 0 5 0 4 2 0 7 7 0 3 3 0 0 6 1 0 5 0 0 0 2 1 1 2 0 0 0 1 3 0 2 1 0 8 0 0 2 0 2 2 0 0 0 0 1 6 0 4 1 0 3 3 1 0 0 0 2 2 3 0 2 1 3 0 0 0 20 1 0 0 8 0 0 0 0 0 0 0 0 0 0 0 4 0 0 0 5 2 0 0 3 0 2 14 1 4 2 0 1 0 0 1 0 0 1 0 5 2 0 0 2 12 1 0 0 2 4 0 3 1 1 0 0 0 0 0 0 10 0 4 0 1 2 10 2 0 1 29 2 1 0 0 0 1 0 0 0 0 1 4 0 1 0 0 0 0 0 20 3 2 0 4 0 0 2 3 0 6 1 0 8 1 1 0 0 0 0 0 0 2 0 0 6 1 2 1 3 0 2 5 2 2 2 0 0 4 0 0 3 0 0 2 1 0 0 0 0 9 1 0 1 0 2 3 11 3 4 3 0 0 6 0 0 0 0 0 0 2 3 0 0 2 3 0 1 0 7 1 0 0 3 1 5 0 0 1 2 0 1 0 0 0 3 0 0 1 0 1 0 2 0 0 0 0 0 0 0 0 0 7 0 2 0 3 0 0 0 0 0 0 2 2 1 3 0 1 0 3 1 0 1 0 1 1 0 6 0 18 1 0 2 2 6 0 4 0 9 0 9 4 2 0 0 1 1 0 1 1 2 0 1 3 3 1 1 0 1 0 0 3 2 0 0 0 1 0 0 2 2 2 0 0 0 2 0 0 0 1 3 0 0 0 0 1 0 0 4 4 0 5 2 0 0 5 3 0 5 0 0 0 7 0 1 2 3 6 0 2 1 1 1 0 0 1 0 0 2 0 0 1 0 1 1 3 3 0 0 0 0 3 0 0 5 0 7 0 0 1 4 0 0 0 0 0 18 1 1 2 0 5 0 0 4 1 0 1 0 8 0 0 0 0 0 0 1 6 1 1 1 2 3 0 0 0 2 0 3 1 0 0 0 0 0 0 0 0 1 0 2 2 0 4 1 0 0 0 0 1 0 2 0 0 2 0 0 7 0 0 1 0 0 2 1 3 0 0 0 3 0 0 0 0 2 0 6 4 0 2 0 0 0 0 0 1 0 1 0 0 0 0 4 0 2 0 1 0 0 0 0 1 2 0 0 0 7 10 0 0 0 0 0 0 1 7 9 0 0 15 0 0 1 0 4 0 0 2 0 2 1 0 0 2 8 0 0 0 2 1 0 1 0 1 0 2 0 2 0 2 0 0 2 0 0 0 0 0 0 2 0 2 0 0 0 0 0 0 2 4 1 1 0 3 1 0 1 0 0 0 1 0 2 0 0 1 0 0 0 1 0 0 0 4 0 0 0 5 1 0 2 1 0 0 12 0 0 1 1 0 0 0 0 1 0 0 0 0 1 0 0 1 0 0 0 0 0 0 0 0 2 0 1 2 3 0 1 3 0 0 2 0 0 0 0 0 0 0 0 2 0 2 1 0 0 1 0 1 0 0 0 2 3 2 2 1 0 0 2 0 0 6 13 0 0 0 3 1 0 0 10 0 1 0 1 0 0 0 1 1 0 1 3 0 0 0 0 1 0 7 0 0 0 0 2 0 8 10 0 0 0 3 1 0 0 0 0 0 0 0 1 0 1 0 0 0 0 2 0 2 0 0 0 0 1 5 0 0 18 2 0 0 0 0 0 0 3 0 0 1 0 1 3 2 1 0 0 3 3 0 0 0 0 0 0 0 0 1 1 2 1 0 1 0 1 1 5 0 0 0 0 1 1 0 0 3 0 2 0 0 2 0 6 0 0 4 1 0 2 1 0 0 2 0 0 0 2 3 2 0 0 4 0 1 0 1 1 0 0 0 0 2 0 5 0 0 0 0 5 0 0 0 1 0 0 1 0 0 0 0 0 1 3 0 0 0 0 0 0 0 0 0 0 3 0 0 6 1 2 2 0 0 4 0 0 0 2 1 0 0 0 0 0 0 1 0 0 0 2 0 0 0 0 0 0 0 1 0 0 0 1 2 0 4 1 1 6 0 1 0 1 0 0 0 2 1 1 0 0 2 1 0 2 1 7 0 4 3 0 0 0 2 0 0 6 1 2 0 10 0 0 0 0 0 0 2 0 4 0 2 0 1 6 0 0 1 2 2 0 0 6 1 0 0 0 0 0 0 0 1 6 1 0 2 0 0 0 0 0 1 4 0 0 1 0 1 1 0 1 0 0 1 0 0 0 3 0 4 0 0 0 0 0 0 0 0 1 6 0 2 0 1 0 2 0 0 0 0 1 0 0 0 0 5 0 0 5 0 0 0 0 0 1 0 3 2 0 0 0 0 0 0 0 0 0 0 0 0 1 0 0 0 0 0 1 0 0 0 0 0 2 0 2 0 0 3 1 1 0 0 0 1 0 0 0 1 0 0 1 0 0 0 0 0 1 0 2 0 1 0 0 0 0 0 3 0 0 1 0 2 0 3 1 0 0 0 0 1 0 0 0 0 0 5 3 0 0 2 0 3 0 0 0 0 3 1 0 1 1 0 1 6 0 0 0 0 1 0 0 3 0 0 2 0 0 0 0 0 0 0 0 0 0 0 0 3 0 4 3 0 5 1 0 0 0 0 1 0 0 0 1 1 0 1 1 0 6 0 1 2 0 0 1 0 0 0 0 0 0 0 0 0 1 3 5 1 0 0 0 0 1 0 0 0 0 1 0 0 0 0 0 0 2 0 0 0 0 0 1 0 1 1 2 3 0 1 1 0 0 2 0 0 3 1 6 2 0 0 0 0 0 7 0 0 0 0 0 2 1 1 0 0 2 1 0 0 0 0 0 1 0 0 1 0 4 0 3 0 0 1 1 0 0 0 0 0 3 0 5 0 4 4 1 6 0 0 2 0 0 0 1 3 0 1 1 1 0 0 0 1 0 0 0 3 0 0 0 0 0 0 0 0 0 0 0 0 0 0 6 0 3 0 0 0 0 0 2 0 0 0 0 0 1 1 2 0 0 2 0 0 0 0 0 0 0 0 1 0 0 1 0 2 2 0 0 0 0 4 0 0 0 0 0 0 0 0 0 0 0 0 0 0 0 0 0 1 1 0 0 0 0 4 0 1 0 0 5 0 1 0 0 0 0 0 0 0 0 1 0 0 0 0 0 5 0 0 0 0 0 2 0 0 0 0 2 0 4 2 1 2 3 0 0 0 0 0 0 2 0 6 0 0 2 0 0 0 0 0 0 0 0 0 0 0 1 0 0 0 0 0 0 0 0 0 3 0 1 1 1 0 3 1 0 2 0 1 1 0 0 2 0 1 3 1 1 0 0 2 3 1 0 0 0 1 0 0 0 0 1 0 1 0 0 1 0 0 0 2 0 2 0 1 0 1 0 0 0 0 0 0 0 0 0 0 0 1 0 0 1 2 0 4 0 1 0 1 0 0 0 0 0 1 1 1 0 0 0 0 5 0 0 0 0 0 0 0 0 0 0 2 0 0 0 4 1 0 0 1 0 1 0 0 0 0 1 0 1 0 0 0 0 1 0 0 0 2 1 0 0 0 3 0 0 0 0 1 0 2 0 0 0 0 2 0 1 0 0 0 0 3 0 0 3 5 0 0 0 0 0 0 4 0 0 0 0 3 0 1 0 0 1 0 0 0 1 0 0 2 0 3 0 0 1 0 0 2 0 2 0 0 0 0 3 3 1 0 0 4 0 3 0 0 4 1 0 1 0 0 0 0 0 0 0 0 0 3 0 0 1 0 0 1 0 1 0 2 0 1 2 0 0 0 0 0 0 0 0 0 3 1 0 0 0 1 0 2 0 0 0 0 0 1 1 1 1 0 0 0 1 0 0 0 1 0 0 0 0 0 0 0 0 3 1 0 0 0 1 0 0 0 1 2 0 0 0 0 0 0 1 0 3 0 8 2 1 0 0 0 0 0 0 1 0 0 0 0 0 0 1 2 0 0 2 4 0 1 2 0 0 1 2 0 0 1 0 0 0 3 1 0 0 3 0 0 0 0 0 2 1 0 0 0 0 0 1 0 0 0 3 0 1 0 0 2 0 2 1 0 0 0 3 0 0 0 0 0 1 0 0 0 1 0 0 0 0 0 0 0 0 0 0 1 0 0 0 0 0 1 0 0 0 1 1 1 2 0 0 0 0 0 0 0 0 0 0 0 2 0 0 0 0 0 1 0 1 1 0 0 0 0 1 0 0 0 0 0 0 0 0 0 0 0 2 0 0 0 0 0 0 0 2 0 0 0 0 0 0 1 0 0 0 1 0 0 0 1 0 0 0 0 0 0 0 0 0 0 0 0 0 0 0 0 0 0 1 0 0 0 0 0 0 0 0 1 0 0 0 0 1 0 0 0 0 0 0 0 0 0 0 0 0 0 0 0 0 0 0 0 0 0 1 4 0 0 1 0 0 0 0 0 0 1 0 0 0 0 0 0 1 0 0 0 0 0 0 0 0 0 4 0 1 0 0 1 0 0 0 0 0 2 0 0 0 0 1 1 1 0 0 0 0 2 0 0 1 0 0 0 0 0 0 0 0 3 0 0 0 0 0 0 2 0 0 0 0 0 2 0 0 0 0 0 0 0 0 0 0 0 0 0 0 0 0 0 0 1 0 0 0 1 1 0 0 1 0 1 2 0 0 0 1 0 0 0 0 3 0 0 0 0 0 0 1 0 0 0 0 0 0 0 0 0 0 0 0 2 0 0 0 1 0 0 1 0 0 1 0 0 0 4 1 0 0 0 0 0 4 0 0 0 0 0 2 0 0 0 1 1 0 0 0 0 0 0 0 0 0 0 0 0 0 0 0 0 1 1 0 0 0 0 0 0 0 0 7 0 0 0 0 0 0 1 0 0 1 0 0 0 0 1 0 1 1 0 0 0 0 0 0 0 0 0 0 0 0 1 1 1 0 0 0 0 0 0 1 1 0 0 0 0 0 0 0 0 1 0 1 0 0 5 0 0 0 0 0 0 0 0 0 0 0 0 1 0 0 0 0 0 0 0 0 1 0 0 0 0 0 0 0 0 1 0 0 0 0 0 0 0 3 0 2 1 3 0 0 0 0 1 2 0 0 0 0 1 1 0 0 0 2 0 0 0 0 0 1 0 0 0 0 0 0 1 2 0 0 1 2 1 0 1 0 0 0 0 2 0 1 0 0 0 1 0 0 0 0 0 0 0 0 0 1 2 3 0 0 0 0 0 1 0 0 1 1 0 0 0 0 0 1 0 0 1 1 0 0 0
104_c 3696 2999 1613 2628 5471 3720 3553 1659 892 3101 1408 450 2434 2298 6601 12541 2015 5328 645 1193 1050 1985 2761 1273 6113 1479 1988 3282 920 1041 2800 1938 2908 1041 366 416 562 535 978 1986 1653 2127 704 335 1515 935 104 3340 1464 975 648 864 828 2093 1037 164 223 695 609 1354 918 1426 873 587 347 902 209 584 1073 431 256 532 465 209 199 363 698 582 274 1736 895 1062 538 764 424 227 315 461 249 1257 472 612 271 62 733 110 281 86 858 89 175 604 14 10 229 328 250 714 187 580 128 490 2142 165 531 442 225 931 518 382 299 765 967 214 3 228 187 293 158 416 69 418 297 101 5 104 326 115 140 26 114 170 121 965 23 422 280 677 112 626 494 88 194 451 388 550 488 471 330 198 287 232 614 342 125 3 83 177 63 335 221 248 146 466 106 649 41 364 63 204 241 2 137 97 137 285 14 367 40 156 470 204 365 280 362 0 117 243 422 45 146 179 96 261 184 448 0 111 67 30 0 100 631 505 90 638 105 411 261 264 303 343 381 84 172 109 70 208 755 329 278 129 297 493 4 152 13 108 175 283 504 51 144 103 111 28 80 613 59 400 33 140 202 450 73 855 329 73 43 506 118 14 96 32 67 137 68 368 188 165 25 282 47 163 1 185 236 57 4 122 104 344 156 36 122 114 390 270 45 387 9 110 186 309 60 0 69 33 171 107 1 150 61 77 90 86 283 87 230 324 22 159 60 40 196 311 100 44 129 55 306 23 228 182 0 79 81 261 43 14 17 123 12 34 258 10 75 230 181 192 80 83 322 101 41 205 88 968 156 118 36 14 55 86 80 181 267 146 272 445 303 61 162 45 83 88 73 703 19 147 301 104 120 201 22 19 240 125 120 212 40 83 11 48 8 76 1 4 3 63 162 112 325 82 73 242 0 0 307 151 146 1 99 72 24 0 74 21 277 73 134 3 40 16 14 40 85 42 130 100 229 314 133 610 1 268 158 82 40 1 148 0 43 30 156 277 141 354 50 131 10 107 253 2 47 147 48 8 24 28 59 6 0 5 82 5 42 123 41 39 29 1 22 9 44 126 159 170 79 0 46 105 119 42 43 108 0 45 0 153 26 63 182 41 0 108 92 11 102 31 56 30 176 86 75 66 4 14 256 106 43 754 90 54 65 185 0 220 2 1 125 119 285 1 212 134 26 14 29 38 30 35 40 87 118 184 323 52 91 157 43 48 80 0 66 85 29 1 160 12 28 303 8 130 83 18 193 4 15 157 25 1 29 190 38 204 25 0 106 85 10 121 41 27 139 22 42 94 178 262 94 36 14 33 43 7 22 2 52 107 49 91 4 168 68 76 92 26 86 10 1 20 7 293 469 21 59 2 43 115 14 50 100 94 49 45 91 3 1 102 33 1 42 25 29 124 86 74 42 145 47 3 47 29 114 87 48 58 196 134 0 5 43 33 25 100 2 90 0 30 157 27 61 0 30 4 0 39 112 1 78 1 88 12 86 12 40 128 12 30 133 24 68 87 17 36 10 112 101 171 142 113 99 6 141 81 13 27 161 60 11 107 142 38 37 25 27 5 2 46 1 0 199 110 63 188 118 14 16 36 14 49 16 11 22 38 48 91 44 22 59 17 166 16 24 0 2 13 49 15 1 32 0 49 162 27 103 57 73 6 7 47 4 31 41 36 75 69 0 66 34 38 43 51 1 24 1 20 46 0 18 9 0 165 134 37 1 29 11 625 160 35 15 54 34 2 270 11 48 108 32 73 76 86 2 0 66 14 0 33 0 3 4 1 60 77 29 29 25 102 1 166 25 13 0 100 86 4 43 22 3 24 122 1 27 128 22 84 18 2 95 22 113 91 1 96 22 30 58 7 40 32 15 159 74 30 46 0 80 81 26 55 4 32 0 41 20 124 122 21 16 29 11 19 24 27 116 99 1 55 222 2 27 50 127 35 37 11 72 34 15 37 124 2 94 0 4 18 1 24 30 111 80 26 0 14 24 2 46 64 21 69 105 0 16 8 39 125 9 42 40 45 58 43 36 104 31 39 56 0 36 36 57 36 23 34 91 96 56 34 140 0 59 21 77 61 15 43 122 0 29 65 1 2 8 54 0 49 113 20 50 83 26 0 3 40 4 21 124 527 180 14 1 2 231 32 0 11 80 146 39 28 21 40 22 10 49 130 1 95 0 50 5 151 37 62 11 43 132 2 124 25 2 1 29 0 17 90 0 10 8 17 38 106 6 17 6 9 36 56 36 20 35 31 16 15 57 33 15 4 6 45 37 95 9 26 15 63 34 0 38 169 29 38 24 0 19 16 5 13 76 0 34 0 0 19 21 12 39 0 15 14 127 23 27 15 3 33 4 21 0 21 37 3 0 123 112 21 16 1 0 79 7 59 91 41 6 0 73 1 23 30 6 22 10 116 68 73 18 33 26 1 12 1 14 0 22 62 75 278 7 38 0 32 27 3 0 0 0 0 0 78 23 13 53 77 20 68 0 7 61 31 0 169 41 14 36 14 91 0 33 0 7 58 1 0 46 29 82 21 19 11 79 15 14 37 154 0 0 64 104 100 0 18 93 49 9 25 42 13 3 6 8 23 59 28 10 13 31 4 19 2 25 18 196 24 34 0 24 42 5 52 0 12 46 13 0 0 76 12 0 26 2 23 6 59 3 2 240 127 80 20 32 29 7 51 24 2 4 59 30 26 31 36 70 0 0 41 7 2 7 0 12 20 5 20 87 31 28 13 34 11 14 36 2 27 25 23 5 32 0 34 0 23 17 7 41 25 7 0 24 12 34 0 72 26 23 44 20 77 38 18 46 50 31 4 41 0 13 86 0 26 0 39 3 0 9 10 61 0 2 1 13 5 0 0 12 22 2 15 2 49 1 6 29 44 10 16 49 4 9 9 7 4 27 0 1 16 33 1 15 87 48 40 4 13 11 12 2 20 0 6 7 35 13 73 1 29 22 49 19 5 25 36 58 1 40 0 0 62 0 11 2 15 3 2 2 18 63 2 3 8 35 7 33 12 1 52 2 2 4 53 0 38 0 11 16 1 0 16 1 2 8 12 10 0 6 67 46 7 20 8 76 0 16 38 48 13 162 15 3 10 15 20 53 17 12 45 105 3 11 58 0 52 101 9 31 56 0 0 11 20 4 0 8 1 6 15 4 1 30 2 11 0 8 1 8 0 33 67 4 14 0 0 30 1 43 0 16 0 20 0 0 14 4 45 24 0 40 0 2 3 8 26 5 15 0 10 19 1 18 26 12 38 1 26 26 3 47 1 2 32 15 30 9 0 32 36 0 4 13 0 0 12 19 2 66 9 11 20 34 81 9 0 29 36 5 14 33 1 13 1 19 10 66 5 6 6 11 10 3 16 37 19 27 0 32 5 10 3 0 1 3 7 13 53 0 9 8 22 11 35 9 3 27 20 1 9 0 3 12 0 8 1 12 0 15 15 9 4 16 38 1 98 0 0 32 32 18 45 27 0 26 0 7 29 2 7 17 6 10 36 4 29 41 4 0 14 1 1 4 11 46 2 1 0 15 8 5 7 49 0 9 4 49 11 11 0 18 16 11 27 12 1 7 24 22 4 18 15 0 2 6 52 7 17 1 3 0 7 10 36 19 0 0 0 11 10 7 0 22 18 19 0 32 0 0 20 28 25 3 9 25 24 32 46 14 0 3 7 24 18 0 41 89 11 6 1 1 7 3 18 0 17 0 1299 0 14 35 5 0 13 13 7 0 47 0 28 1 21 3 4 0 4 20 6 12 33 121 23 3 0 0 21 35 8 0 15 21 6 3 49 1 8 15 22 34 20 9 0 15 7 0 1 19 11 20 4 0 54 3 3 3 4 5 14 45 32 7 6 37 18 25 14 5 1 18 8 0 14 12 31 9 16 11 21 20 13 0 12 4 4 10 6 9 0 18 0 0 3 5 5 3 0 15 0 1 6 12 8 0 0 9 2 0 0 23 26 11 2 12 29 10 46 21 31 26 17 12 32 1 1 6 10 2 2 3 24 24 2 4 1 0 6 9 16 6 25 0 14 17 1 6 13 1 0 4 6 0 0 0 5 1 15 0 6 20 10 15 0 1 9 6 0 0 13 0 9 0 8 11 15 8 2 21 2 8 9 6 2 2 93 2 14 35 7 0 0 6 10 13 7 4 1 0 29 18 14 1 3 0 0 1 7 7 10 4 6 25 6 8 5 0 19 7 2 27 1 19 5 76 1 3 0 0 2 6 3 11 0 7 12 24 0 5 30 0 54 6 18 43 16 1 21 14 0 7 2 0 13 23 2 15 19 1 0 35 6 15 8 13 18 4 17 14 11 2 4 0 42 11 0 2 5 0 0 6 23 0 18 4 0 11 12 16 3 1 8 9 0 0 11 13 6 8 7 0 16 24 23 2 0 0 3 19 3 6 19 5 9 1 0 14 0 45 34 9 23 2 0 0 19 4 0 1 18 0 4 5 3 3 1 19 10 0 24 12 0 0 0 17 18 2 0 4 9 11 34 1 9 13 0 0 14 21 7 0 1 6 13 3 14 10 8 2 0 7 19 6 1 0 2 2 23 11 0 12 11 0 8 17 12 0 24 16 0 51 66 27 5 18 4 0 33 17 4 9 0 1 21 30 10 10 27 23 47 2 6 23 0 42 1 6 1 0 21 8 13 12 11 0 21 8 51 0 0 14 1 6 1 0 0 68 9 3 9 0 45 2 17 5 6 2 7 0 0 0 24 13 4 1 19 15 1 5 1 7 7 24 10 7 4 4 2 6 9 16 13 33 26 19 14 12 15 3 7 1 0 15 0 7 1 28 20 0 41 48 12 0 5 25 9 13 33 13 6 5 0 3 24 1 21 2 11 1 1 8 2 5 0 1 0 0 1 7 6 35 3 6 8 20 38 14 8 0 0 9 14 20 8 2 0 3 12 0 6 3 18 10 0 6 12 30 49 0 5 0 5 14 3 4 4 0 1 0 0 1 4 5 10 7 7 15 3 18 7 63 8 1 16 0 9 3 3 1 2 8 28 1 7 7 0 6 4 2 6 0 60 0 1 6 0 2 0 26 0 7 5 0 14 84 2 1 5 2 6 3 6 2 29 5 3 20 2 6 9 17 2 6 8 16 11 1 4 15 12 0 6 1 1 17 20 0 26 13 33 1 9 8 6 40 0 3 9 5 4 18 1 10 0 3 0 0 11 54 0 0 7 7 0 9 7 7 6 1 0 3 4 8 0 19 20 1 0 22 0 9 11 27 2 1 18 0 15 0 6 0 6 10 3 6 4 1 0 4 0 27 15 0 5 0 4 7 0 10 4 6 6 0 17 7 6 4 20 0 3 2 19 4 5 18 41 12 0 18 0 16 5 17 6 11 0 2 7 0 2 0 0 0 0 22 14 11 2 2 19 3 4 30 7 0 1 2 2 16 13 0 5 21 0 13 5 8 0 6 1 0 7 7 5 0 12 16 16 0 4 5 17 1 14 6 12 0 0 0 8 0 1 51 0 0 7 0 3 8 9 9 26 0 9 16 0 4 0 1 1 0 12 0 13 0 14 2 1 5 7 0 4 4 28 16 4 8 5 10 12 5 7 0 7 7 15 14 3 25 5 0 5 5 0 0 7 9 5 1 0 21 6 6 8 0 1 0 5 4 5 99 2 3 0 12 0 2 3 3 13 0 0 1 0 56 1 4 0 6 3 9 15 44 3 4 0 1 9 7 15 0 6 5 12 0 5 0 0 0 0 1 0 1 8 0 10 11 0 7 0 4 3 5 11 4 1 2 0 4 1 0 4 17 3 1 0 0 0 5 3 3 0 22 5 0 9 12 3 0 28 8 13 4 3 1 3 0 1 2 33 10 5 0 8 1 2 7 2 11 4 0 3 0 10 1 3 1 7 4 2 10 1 0 32 6 3 0 3 2 3 1 3 6 0 9 1 0 4 3 2 1 2 13 3 0 0 1 2 7 6 13 2 3 0 2 0 0 0 0 5 0 73 2 0 36 2 9 1 0 1 0 8 0 0 2 0 0 4 0 18 1 0 18 33 6 0 0 2 0 0 3 0 1 10 0 0 0 11 13 6 0 9 8 6 2 0 4 0 9 6 0 0 3 0 0 0 0 0 3 0 14 3 1 0 0 2 0 3 0 0 0 0 0 4 8 1 9 6 18 4 3 4 25 0 0 5 21 11 12 0 13 8 0 0 7 6 18 34 0 4 2 4 5 0 4 2 0 4 7 3 13 41 9 24 2 45 1 0 4 4 0 6 2 5 0 2 29 3 7 0 0 1 0 17 0 14 0 5 9 1 8 3 0 17 9 0 0 6 13 3 17 2 0 4 1 8 3 10 3 0 0 0 2 0 0 31 0 6 1 1 9 1 3 1 0 5 5 8 28 0 0 0 10 2 4 0 0 0 8 1 0 2 9 0 0 8 3 7 5 6 20 2 8 40 9 7 0 1 1 0 1 2 5 0 4 0 7 4 4 9 4 5 0 0 7 0 5 0 5 0 16 17 3 5 2 6 3 2 17 6 5 6 5 0 4 25 4 9 0 7 0 7 2 0 6 0 0 3 3 1 1 2 7 6 9 5 1 1 7 0 1 3 0 1 0 1 0 1 3 0 2 0 13 0 14 4 15 1 0 4 6 4 4 19 6 2 7 0 25 17 6 2 10 0 7 3 7 3 14 4 0 3 0 2 2 22 0 5 0 0 4 0 2 0 0 0 4 4 2 26 9 0 0 2 9 0 6 1 0 0 2 0 0 1 11 3 4 1 1 1 0 0 5 1 2 0 9 0 0 7 0 27 3 0 5 0 11 0 1 21 7 2 2 0 10 6 10 3 16 3 8 0 4 1 3 1 0 0 2 2 0 20 2 0 15 3 0 0 1 0 0 0 0 10 2 9 0 6 4 1 7 0 18 10 9 4 14 0 0 1 0 8 3 0 0 13 2 7 0 8 1 2 2 6 0 0 4 0 0 0 9 2 5 31 0 7 1 7 4 20 5 0 0 3 4 1 0 3 13 3 0 0 0 0 4 1 5 0 2 2 5 5 1 2 4 0 11 3 0 0 2 3 1 10 0 6 6 2 0 10 0 0 21 1 0 1 3 4 7 3 6 0 4 6 3 3 4 1 0 3 9 5 1 0 0 2 0 0 0 3 0 1 0 1 3 7 0 0 3 8 2 2 25 5 2 4 0 2 0 3 0 0 0 2 1 6 2 0 7 5 0 0 6 6 5 0 9 2 6 1 3 0 7 1 7 3 7 0 3 3 1 0 1 3 0 2 0 6 7 3 11 3 3 10 0 4 0 0 2 1 0 4 0 1 1 0 0 2 2 2 5 3 0 1 3 0 4 0 0 0 1 8 6 0 1 5 3 0 1 0 12 3 3 19 0 3 1 0 4 5 3 4 3 2 0 0 2 4 0 0 4 8 2 1 5 0 8 1 1 5 0 1 1 5 1 1 8 0 0 0 5 1 0 10 1 0 2 0 5 20 15 5 0 4 2 1 13 1 3 3 0 6 0 3 2 4 0 0 11 2 0 3 0 21 0 4 0 3 0 5 2 9 5 1 6 6 2 4 6 3 0 2 4 3 12 1 0 0 1 0 0 6 0 0 0 6 1 4 7 9 4 0 2 0 2 3 6 6 0 1 0 0 0 0 1 5 2 1 0 5 2 0 0 2 0 0 3 4 0 3 3 6 0 3 0 0 1 6 1 1 7 0 1 0 1 0 0 3 0 2 3 0 0 0 1 4 0 9 10 3 0 2 3 0 0 0 0 1 1 0 2 1 0 10 12 3 2 1 0 1 4 7 1 0 2 1 9 8 2 0 4 0 2 1 1 2 3 9 0 5 0 1 27 11 3 10 6 4 2 2 3 0 1 1 0 0 2 0 1 1 0 0 0 0 1 0 0 0 3 0 5 2 1 0 2 0 0 10 2 4 0 7 0 0 2 2 3 5 0 0 0 0 0 0 12 0 0 0 0 12 1 13 0 1 0 0 3 1 1 5 9 2 3 0 3 0 2 2 11 1 5 5 13 0 0 0 0 1 1 0 2 0 1 2 0 2 1 1 0 0 3 1 6 2 2 3 0 0 11 4 6 2 0 0 5 6 5 8 5 2 8 3 11 0 12 4 9 0 2 0 7 0 0 1 8 3 2 0 2 0 0 4 2 3 0 1 12 0 0 6 8 2 3 1 6 0 5 4 3 4 3 0 0 2 12 2 3 3 5 0 3 0 0 0 0 31 4 4 3 3 1 4 0 0 2 1 0 8 2 1 2 0 0 0 14 1 4 4 2 0 0 4 1 6 0 0 0 2 1 4 0 0 0 1 1 3 2 2 0 1 0 0 3 2 4 4 0 2 1 3 1 2 5 2 4 0 0 0 0 0 0 3 0 0 4 0 0 1 0 0 0 1 10 4 1 9 3 48 2 0 1 1 2 0 0 0 5 2 0 0 2 0 1 0 0 7 0 12 0 0 0 0 3 1 0 5 0 3 0 0 0 1 0 1 0 0 0 3 0 0 4 2 0 2 1 5 1 1 0 2 4 3 7 1 8 2 0 1 2 0 0 4 5 2 0 3 1 0 3 0 0 0 12 1 2 1 5 2 0 0 0 0 0 0 1 0 0 0 3 1 6 1 1 1 13 3 0 3 3 0 5 0 0 1 1 1 0 5 5 8 1 0 5 0 2 0 4 0 0 3 0 0 1 1 1 1 1 0 1 0 5 2 0 0 0 0 4 0 0 2 3 0 0 1 3 0 0 1 3 0 0 2 14 1 0 2 2 2 5 0 1 1 1 2 0 1 1 3 2 1 0 0 0 0 1 3 2 0 0 1 0 0 0 3 1 5 0 2 5 2 1 0 1 1 4 0 9 0 0 2 4 2 4 2 0 2 8 2 3 2 0 3 1 6 3 2 0 0 0 0 2 2 0 1 0 1 0 0 2 2 2 0 0 0 1 0 1 1 1 0 1 0 0 0 2 3 2 0 4 0 2 2 4 1 3 0 0 3 4 1 2 0 4 0 1 3 0 0 0 0 1 0
105 2712 2745 4425 3163 1115 1240 424 1610 2422 0 517 998 421 842 642 0 797 1 623 131 215 206 193 537 0 77 90 11 432 302 0 966 199 261 770 300 768 585 379 105 150 212 169 674 223 257 639 232 0 242 264 71 119 99 294 391 155 103 18 0 324 35 241 557 250 110 87 78 133 282 287 221 219 122 171 103 528 258 174 11 93 48 10 814 188 123 25 144 201 126 268 176 34 54 72 203 202 297 44 120 93 150 141 62 139 159 284 112 62 126 145 37 13 143 182 111 86 40 137 171 18 74 56 95 199 82 116 36 186 139 218 134 48 17 373 138 46 0 24 107 138 147 106 3 51 66 3 39 92 92 2 69 29 106 0 147 12 48 24 122 74 42 30 34 349 48 11 69 147 85 108 26 119 50 87 133 27 124 51 202 90 13 42 194 103 46 109 22 0 143 94 66 60 51 74 20 55 0 54 55 0 74 66 2 161 14 38 28 54 44 137 13 28 201 21 101 71 23 76 97 97 79 38 56 33 150 33 100 17 17 32 50 52 27 12 50 0 23 62 81 44 64 43 131 63 36 101 0 81 48 57 78 55 12 40 45 38 61 85 61 10 30 38 25 56 27 93 93 44 77 65 42 10 50 70 121 0 5 72 50 32 48 43 30 112 51 46 0 144 141 25 67 27 47 67 18 87 63 64 81 90 33 29 73 42 18 33 36 40 1 94 14 0 119 22 11 69 27 32 19 23 12 10 60 106 0 62 28 22 10 47 9 16 40 0 76 43 23 45 69 21 110 23 82 13 0 63 57 56 34 43 17 63 51 50 5 33 31 41 14 21 18 23 9 3 19 17 27 30 31 66 16 35 51 66 61 89 26 41 0 0 35 96 0 155 38 10 25 1 16 42 39 26 6 47 66 109 32 12 0 116 8 31 12 35 44 0 57 18 44 28 11 20 1 12 16 58 25 28 23 13 27 87 10 75 0 6 44 35 174 14 32 27 7 1 7 9 9 34 1 10 100 30 36 43 29 17 18 1 15 16 49 56 32 46 14 63 59 6 51 64 21 143 17 5 93 17 57 28 47 11 17 58 5 6 25 44 16 53 29 8 41 42 32 34 0 28 3 34 41 14 14 58 37 20 26 33 15 8 8 25 50 43 13 6 6 8 3 37 6 7 55 37 12 14 51 47 28 24 13 97 8 61 22 34 8 1 15 14 21 8 21 64 6 25 96 11 85 9 4 7 1 20 21 30 10 23 16 63 16 18 19 3 6 14 8 16 18 6 11 56 0 22 23 11 50 14 25 15 24 24 0 20 27 45 6 0 0 41 26 44 15 54 3 28 24 9 43 21 28 8 6 42 0 2 11 13 171 15 6 5 28 52 11 9 24 0 0 69 10 27 10 8 3 43 37 11 21 23 3 40 8 15 26 0 18 22 65 11 29 5 61 28 20 12 28 16 0 0 21 17 96 0 165 1 51 38 0 0 31 8 9 2 0 9 28 13 10 13 35 0 8 16 14 20 6 0 8 6 26 8 20 12 2 15 32 9 20 7 3 5 9 31 0 2 5 13 19 18 22 20 31 8 14 0 14 0 9 13 11 39 6 0 8 17 1 25 0 15 7 26 56 16 9 0 60 9 9 1 24 31 40 3 3 9 27 18 8 8 30 6 23 10 19 10 1 2 18 25 4 31 5 8 21 24 15 16 43 1 5 19 7 12 25 9 18 0 23 30 2 25 24 25 9 12 64 20 31 2 47 7 16 0 40 33 6 1 7 11 0 19 15 20 8 6 14 20 11 1 0 14 18 13 7 34 14 14 0 7 14 2 22 14 13 7 4 17 27 1 0 11 15 3 3 15 7 2 11 4 8 7 10 9 10 0 3 8 0 7 4 13 4 28 6 1 17 13 20 16 29 12 22 3 3 9 19 0 15 49 43 1 15 63 3 1 29 15 9 8 0 5 7 0 4 108 0 11 11 6 23 15 0 5 2 6 1 3 17 18 0 18 9 22 15 7 7 22 5 20 9 0 8 47 0 16 5 1 7 0 8 4 23 0 10 23 3 9 10 5 15 3 15 12 0 17 2 6 6 9 1 23 0 21 16 1 0 10 10 7 31 8 3 9 21 39 2 9 21 3 1 0 5 19 21 0 0 5 67 3 11 6 7 0 7 8 7 19 1 14 20 6 8 19 7 0 0 1 1 10 2 0 5 0 0 10 6 24 17 38 0 0 3 19 6 1 10 33 8 27 2 7 3 2 11 0 2 17 5 12 0 5 1 1 1 2 10 26 17 23 8 4 0 20 27 6 0 2 9 4 27 0 15 11 71 44 1 30 3 6 32 7 20 0 3 1 13 2 10 13 0 38 3 11 21 12 0 2 8 1 1 37 5 10 8 5 48 6 4 13 8 6 7 1 30 8 4 1 0 4 19 8 15 0 44 6 22 10 2 14 0 2 3 37 7 4 28 0 0 23 0 19 0 0 0 11 0 8 4 14 6 18 16 2 4 11 11 9 2 0 58 10 5 2 10 1 11 3 0 0 14 3 9 7 4 1 9 11 0 7 19 10 3 9 4 1 13 0 36 1 8 9 3 4 10 0 0 4 4 22 13 33 10 27 18 1 0 21 0 15 5 14 10 2 3 0 12 5 23 9 8 25 12 4 3 2 12 2 13 4 1 3 0 10 1 0 11 1 0 2 2 14 2 6 0 1 3 1 52 10 13 5 15 0 8 14 8 2 5 10 47 11 7 16 20 7 5 2 0 0 40 1 4 6 1 8 49 1 10 0 7 1 1 14 25 1 19 3 5 5 9 3 0 0 9 1 0 1 3 0 8 6 0 1 4 6 16 11 0 3 2 5 6 1 7 2 17 9 6 6 6 5 0 2 11 1 2 6 1 1 10 3 1 6 12 2 0 25 1 2 4 2 6 1 0 0 0 4 18 8 10 10 11 4 9 0 4 6 0 2 1 0 18 4 11 8 9 2 8 3 4 5 4 8 1 2 1 15 6 7 0 0 5 1 8 4 8 5 9 8 0 2 8 9 0 0 3 7 17 54 2 33 0 0 5 12 14 0 3 1 1 4 9 29 0 1 8 3 4 0 0 3 11 8 6 4 0 6 29 1 18 1 1 4 0 2 11 0 2 1 4 2 4 3 5 5 1 12 9 6 4 0 6 1 1 4 14 8 4 17 2 8 5 3 8 7 25 22 4 0 0 1 4 4 0 14 0 1 9 2 4 3 1 4 3 0 4 7 7 0 2 9 5 0 19 2 0 2 2 0 4 6 2 14 2 0 3 8 6 6 0 0 0 1 15 8 2 7 2 0 18 3 10 13 1 14 2 1 1 0 4 5 15 4 3 1 16 2 8 3 3 0 1 1 5 3 3 1 14 9 6 8 4 0 8 1 0 3 2 7 1 2 0 4 6 4 10 8 0 1 7 7 2 0 1 1 30 1 1 5 0 31 0 1 4 2 0 3 0 4 0 0 3 4 4 8 7 24 7 5 0 0 0 0 16 3 0 12 0 5 10 4 0 2 3 1 11 18 13 15 0 0 11 8 0 7 4 6 3 2 2 0 2 23 2 7 2 8 5 0 6 5 14 5 0 4 0 0 4 0 5 2 1 0 6 23 12 11 0 2 2 5 4 1 2 13 6 74 2 4 5 6 4 0 0 0 1 5 7 6 3 0 9 2 0 1 0 2 1 1 2 0 2 1 0 0 0 5 2 2 9 3 3 0 13 0 4 0 6 0 5 1 0 17 5 0 8 1 4 1 9 7 2 2 0 0 3 0 6 5 3 23 6 1 1 11 0 3 12 9 0 0 1 0 1 7 19 2 2 2 0 1 1 10 4 5 2 1 0 19 5 0 2 7 2 7 10 0 7 2 5 11 4 12 1 7 1 4 1 11 2 0 2 0 4 2 0 3 1 0 6 15 1 3 4 0 0 4 3 3 1 2 1 2 2 0 0 18 4 0 23 3 2 4 2 11 2 5 7 0 2 0 5 2 12 0 2 7 0 7 0 9 2 5 5 0 10 4 3 1 6 2 11 0 11 3 0 4 2 1 13 8 6 6 0 0 5 1 5 2 7 0 0 9 12 0 9 4 2 2 2 6 0 1 5 0 1 0 0 7 15 5 0 0 4 0 0 1 1 2 4 2 4 8 11 0 2 1 2 2 7 5 0 0 0 1 8 6 1 1 0 18 1 8 22 0 11 9 0 0 8 0 0 0 0 5 8 4 3 3 7 4 0 0 2 0 0 0 10 17 0 0 4 1 1 13 10 0 0 4 6 0 3 0 0 1 2 0 0 1 0 0 5 0 3 4 0 1 22 0 0 5 8 2 6 6 8 15 0 7 0 6 0 4 4 5 0 0 4 1 4 0 1 0 5 0 8 5 0 2 9 0 6 0 8 3 4 6 0 0 0 2 2 0 0 0 0 0 0 1 3 13 0 4 14 0 3 0 0 3 3 5 0 5 4 0 0 8 1 1 4 3 5 6 4 8 10 8 0 1 8 2 15 11 0 1 7 1 1 0 0 11 0 0 0 0 3 4 4 0 0 7 0 1 0 0 4 0 5 2 7 1 0 2 0 5 0 24 2 0 50 9 0 0 0 4 1 2 0 6 2 6 0 3 0 0 0 3 1 0 0 2 0 3 10 0 1 0 5 8 0 8 0 0 0 0 2 1 0 1 5 1 3 1 0 11 4 19 0 7 0 14 6 5 2 3 4 27 3 1 0 2 4 39 4 2 5 9 1 0 2 9 0 0 6 0 0 6 0 2 3 6 0 2 0 0 8 1 4 0 1 2 0 3 7 3 0 2 2 15 3 0 3 6 2 2 2 0 0 13 1 15 5 2 0 0 1 0 6 4 0 5 1 1 4 0 0 10 0 0 6 0 1 0 5 2 3 2 2 0 16 16 2 2 0 11 0 1 0 0 6 3 2 1 10 0 2 3 11 17 2 2 9 7 0 0 4 4 0 0 2 2 2 0 1 2 4 0 2 0 2 4 0 0 6 0 16 4 0 2 12 4 1 0 3 2 2 1 5 7 1 2 3 1 0 9 4 0 6 0 0 3 4 0 1 8 2 0 2 2 0 0 2 2 3 5 0 0 0 6 1 1 5 3 6 0 0 3 0 3 0 2 7 0 1 2 4 3 3 5 9 0 0 0 10 5 3 7 1 3 6 2 3 0 3 1 2 3 0 5 2 3 4 1 3 0 1 0 0 1 7 2 0 8 0 1 0 2 5 0 3 0 1 2 0 0 1 2 0 0 1 2 0 2 1 0 5 1 0 1 2 3 0 0 12 1 2 0 1 0 1 0 1 3 0 1 0 0 0 5 3 1 0 0 3 0 0 2 2 2 7 4 2 0 8 0 0 0 1 0 0 2 0 0 7 2 0 1 8 0 4 6 0 12 1 12 7 3 3 1 1 0 1 10 1 2 3 13 4 1 1 13 0 2 1 2 3 0 0 0 1 6 1 0 3 3 4 5 0 7 10 5 1 3 0 2 0 4 0 0 0 0 0 18 0 1 0 1 0 4 1 4 12 2 4 0 8 2 14 5 0 4 2 1 3 2 0 0 1 3 1 1 0 1 0 0 0 0 10 2 1 0 1 0 1 4 2 0 3 2 6 5 0 0 2 0 2 0 5 5 3 14 11 10 4 0 0 8 1 0 2 0 1 0 1 7 2 1 3 0 0 0 0 2 7 5 0 0 3 0 0 3 1 0 1 0 1 4 2 3 0 6 2 0 7 7 0 1 1 2 1 0 0 4 0 0 0 0 0 0 3 2 4 2 0 6 2 3 1 1 3 0 1 0 0 0 0 3 4 0 10 11 3 2 0 0 2 4 4 6 2 0 4 3 1 2 6 11 4 0 9 0 0 4 1 0 4 3 1 2 0 4 6 0 0 1 0 0 3 0 0 2 0 2 4 9 1 0 11 1 8 3 3 0 0 3 0 0 2 2 2 0 0 5 1 8 1 2 0 0 4 0 3 0 4 0 0 11 0 1 2 3 0 2 4 0 3 0 0 2 0 0 0 1 3 0 4 0 0 0 0 4 2 0 1 0 0 1 3 0 1 0 0 1 4 3 0 2 0 2 9 9 0 0 4 0 5 2 2 1 4 3 0 3 8 2 4 4 1 0 0 0 1 8 5 0 1 2 0 0 0 5 4 2 4 10 11 1 0 3 6 3 0 14 5 2 0 3 6 10 1 7 0 1 1 1 0 0 0 4 2 2 0 0 7 27 1 1 0 0 1 0 2 5 1 0 0 1 0 1 8 0 2 4 0 0 8 4 0 2 2 0 0 0 0 2 2 1 1 0 2 0 0 0 0 0 1 0 1 2 1 3 1 0 3 0 0 0 0 0 1 2 0 3 0 1 1 0 3 0 7 0 1 2 14 0 4 6 1 0 11 1 0 2 0 0 0 0 2 0 1 1 0 0 0 0 0 0 7 3 0 1 4 0 1 1 1 5 0 2 0 1 4 4 0 0 11 0 4 3 0 1 4 5 0 0 5 0 1 5 1 0 0 0 1 7 2 0 0 3 2 1 2 0 1 2 2 0 0 4 2 0 2 0 0 1 0 15 1 1 0 1 1 3 0 1 0 1 4 0 0 0 0 2 3 0 3 2 0 1 0 1 4 3 1 1 0 1 3 0 1 1 0 3 1 0 5 0 15 3 1 1 0 2 1 1 0 1 7 1 15 1 4 0 0 0 0 2 0 1 0 0 1 2 0 0 0 0 3 0 2 0 4 5 1 3 1 2 0 12 4 2 0 1 0 0 5 0 1 4 1 0 1 0 2 4 5 0 0 0 1 1 0 2 0 2 0 3 0 0 3 3 2 3 1 0 1 15 1 6 0 0 2 0 0 3 2 1 1 0 0 0 1 3 0 2 0 2 2 0 1 1 2 0 1 1 0 1 0 1 0 4 3 0 0 0 1 4 1 2 1 0 0 2 0 3 0 0 0 0 5 2 0 7 0 2 0 9 0 3 3 0 0 3 0 0 5 0 0 1 0 0 0 0 0 0 1 0 2 0 2 0 1 2 0 2 4 0 0 12 0 0 0 1 0 5 0 0 1 7 1 0 1 0 1 0 0 3 3 8 0 1 4 1 0 6 0 0 3 2 3 4 0 6 1 0 1 0 0 0 4 0 0 1 0 2 0 0 2 1 0 3 0 0 0 1 0 0 0 1 0 3 0 1 0 0 1 2 4 1 3 1 0 3 0 0 0 1 0 5 5 0 2 1 0 2 2 0 1 2 1 6 2 2 1 0 3 0 6 1 3 1 1 0 0 1 0 3 0 1 3 2 0 0 1 0 1 0 0 0 3 1 1 1 0 4 1 4 1 2 1 1 2 0 0 1 0 2 0 0 0 0 1 0 1 0 2 2 1 0 1 0 0 0 5 6 2 1 3 2 1 1 0 0 2 3 3 1 0 2 0 4 0 0 1 0 5 5 4 1 0 1 0 0 0 0 0 0 0 0 0 1 0 1 5 2 0 8 3 0 0 0 0 4 1 1 0 0 1 1 0 0 1 0 0 0 0 1 0 1 0 0 0 0 0 0 0 0 0 0 0 1 2 0 1 0 1 0 0 1 0 0 0 0 1 1 1 1 0 8 0 0 1 0 0 0 0 0 0 0 2 0 0 1 3 3 7 1 0 2 0 1 2 0 3 0 0 1 2 2 0 0 1 0 0 0 0 2 1 0 0 1 0 0 0 0 0 0 2 3 0 0 4 2 0 3 2 1 0 0 3 3 1 1 2 1 1 0 1 1 0 1 0 3 0 0 1 1 1 0 0 3 0 0 0 5 2 0 6 1 3 3 1 1 0 0 0 0 0 1 0 1 0 0 1 3 0 1 1 1 1 1 9 0 5 3 0 2 2 2 0 2 0 5 0 0 0 0 0 0 1 0 0 0 0 0 0 0 1 1 2 2 1 0 3 2 0 1 0 1 1 0 0 1 0 1 8 1 0 0 3 7 3 0 1 0 0 0 0 3 0 0 3 0 1 1 0 0 0 0 0 0 0 1 2 1 1 3 1 0 0 1 2 1 3 0 2 0 0 1 2 0 0 3 4 0 3 0 2 0 0 0 9 0 0 1 0 1 2 0 1 0 0 1 0 2 2 1 0 0 0 1 1 1 1 0 3 0 0 0 0 1 6 0 1 0 1 1 0 5 1 1 1 0 0 1 0 0 3 4 1 0 1 0 1 0 9 0 1 0 0 0 5 1 0 6 0 0 0 0 1 0 1 0 1 0 0 1 2 1 0 0 1 1 1 2 0 0 1 2 1 4 0 0 0 2 0 2 6 4 1 1 1 1 0 3 0 0 0 0 0 4 0 1 2 0 3 3 0 2 0 0 0 0 0 2 0 0 1 0 1 0 2 0 2 0 3 0 0 0 0 2 0 1 0 0 4 2 3 0 0 0 0 0 0 0 1 0 0 0 0 1 0 0 0 4 1 4 1 1 0 0 0 0 0 0 0 1 0 0 1 0 1 0 0 0 2 1 0 0 2 1 1 0 0 0 0 0 0 0 0 0 2 0 0 0 0 0 2 0 1 1 0 0 0 0 0 0 1 0 0 1 0 4 2 3 0 0 0 0 2 2 2 1 3 4 2 0 0 0 0 0 1 0 0 1 0 0 0 1 2 0 0 5 2 0 1 0 2 1 0 0 0 0 0 0 0 1 0 0 0 0 0 1 0 0 0 1 1 0 0 0 0 2 6 2 0 0 1 1 0 0 1 0 0 2 3 0 0 0 3 0 1 0 2 0 0 0 0 1 3 0 0 1 1 0 0 0 0 0 6 0 1 2 2 0 0 1 2 0 2 0 1 0 0 0 0 0 0 1 1 0 0 0 4 1 0 0 0 0 0 1 3 0 1 0 0 0 0 2 1 0 0 0 1 0 2 1 2 0 0 0 4 1 0 0 1 1 0 0 0 0 2 1 0 0 1 1 3 0 3 0 4 0 0 1 0 1 0 0 0 1 0 0 0 0 0 0 1 3 0 1 0 0 0 1 0 0 1
106 904 482 733 921 1542 915 3543 825 272 449 810 261 783 410 1084 3060 624 1845 478 1294 103 653 448 95 708 382 335 1330 102 599 875 502 193 13 69 35 35 194 463 683 143 321 793 53 584 487 34 830 312 155 159 25 132 707 253 43 115 287 113 796 392 227 195 339 298 86 48 130 341 65 193 136 227 159 106 147 355 199 58 98 322 54 116 199 191 65 171 214 109 187 100 80 303 20 417 8 125 41 44 24 77 73 0 2 89 73 101 91 45 216 63 61 54 124 121 159 90 393 111 150 212 178 174 213 0 54 86 17 119 73 57 49 108 94 87 59 41 117 56 33 55 30 16 174 21 158 209 28 37 179 134 37 70 110 153 198 412 205 59 141 171 123 92 85 66 0 90 21 11 132 79 48 84 62 73 118 33 38 35 42 129 1 69 123 15 62 0 28 0 99 99 88 83 30 81 2 0 106 64 38 75 34 61 111 44 1 3 25 33 75 12 50 132 263 30 52 45 92 131 75 135 92 64 21 93 25 79 65 24 77 16 179 35 118 1 68 7 41 30 85 41 34 50 7 11 23 32 12 46 70 38 23 59 74 29 102 136 72 96 163 35 11 20 2 52 27 100 67 45 58 37 43 11 87 0 84 46 1 0 57 59 111 24 24 47 11 121 42 17 56 5 78 31 26 18 0 18 2 28 22 22 43 8 55 57 49 34 18 23 188 5 0 65 29 22 59 40 18 22 52 42 1 29 10 0 19 16 75 25 8 23 13 1 24 4 25 18 26 44 0 18 40 8 34 2 80 42 62 74 70 8 17 104 14 15 23 79 57 26 17 40 27 66 32 18 105 18 78 15 40 39 0 23 127 32 15 11 22 14 65 11 43 1 7 91 12 0 1 0 2 61 33 148 40 32 25 1 0 57 13 36 0 29 17 0 0 22 9 87 28 66 0 16 25 5 3 22 1 21 0 6 53 60 38 0 40 18 10 47 0 36 0 27 16 35 1 34 3 15 15 140 26 139 0 49 34 26 96 9 18 3 28 1 18 39 4 169 59 155 19 7 0 4 0 4 53 3 42 74 0 10 17 43 20 8 23 11 0 3 46 27 27 52 15 0 23 21 6 5 33 3 6 49 48 18 27 0 32 28 14 12 43 23 10 19 8 2 58 1 23 5 45 33 0 6 39 7 27 13 3 10 6 25 13 25 13 0 0 6 96 10 20 59 18 2 37 8 3 21 16 21 79 14 61 23 7 30 0 4 71 8 0 8 18 31 68 19 0 8 22 15 42 37 5 43 32 22 19 39 9 31 0 5 13 54 10 4 1 40 40 11 6 0 16 41 20 21 23 11 14 22 17 2 45 0 38 15 0 0 22 7 0 34 6 4 17 0 0 0 11 14 0 7 53 20 34 30 9 9 39 10 11 13 16 4 13 2 48 21 24 0 0 4 5 6 27 1 49 95 31 61 22 10 7 21 1 0 8 40 1 28 0 30 14 48 4 10 18 0 15 82 12 31 14 7 4 12 12 40 71 15 38 17 4 10 9 0 22 11 27 5 17 48 14 3 7 4 8 0 4 0 0 28 11 25 32 2 1 1 18 3 29 31 7 24 9 16 5 13 28 47 6 26 38 35 0 1 3 19 20 0 10 0 5 24 0 3 14 3 13 9 14 3 10 36 7 5 1 4 10 19 4 15 20 0 3 0 21 33 0 28 4 0 31 28 2 0 7 12 9 25 12 5 18 1 0 138 16 4 72 1 10 21 37 0 0 4 14 0 2 0 2 3 2 6 10 25 8 3 14 1 21 48 5 0 7 11 6 6 11 0 20 71 0 2 21 13 26 662 16 3 17 10 3 2 4 19 4 5 12 10 17 4 72 1 9 2 0 11 8 18 0 13 2 3 8 8 11 0 11 7 5 18 3 3 6 8 14 0 21 3 7 1 7 1 26 16 13 24 35 4 8 17 5 39 0 11 4 5 4 4 4 20 5 1 5 1 0 5 24 12 23 12 0 10 9 1 13 22 9 12 13 56 8 4 1 2 7 9 0 16 3 11 70 1 9 16 2 8 0 13 0 2 7 11 5 3 4 4 1 32 61 0 16 0 5 0 13 5 29 20 19 3 24 21 4 53 6 33 6 67 1 0 2 11 11 13 3 7 17 15 18 3 8 2 0 9 7 5 12 2 17 4 4 0 2 1 13 7 0 9 1 0 6 9 0 0 15 10 33 2 2 11 6 9 16 0 27 34 14 8 5 19 10 8 2 8 10 11 2 1 1 12 11 8 23 7 3 5 2 0 28 16 0 4 0 3 5 12 7 37 1 14 0 0 2 3 3 19 0 29 2 1 9 10 6 0 6 0 15 0 2 4 4 2 0 9 0 30 0 1 12 9 4 0 2 4 0 6 4 0 1 3 6 1 6 6 10 3 27 7 0 12 0 1 0 14 7 16 4 14 2 0 3 13 0 0 0 5 0 0 225 4 22 16 43 1 11 12 5 8 9 0 13 15 6 5 5 2 0 1 0 1 10 4 5 2 15 16 19 19 8 8 0 9 10 19 0 9 1 7 20 0 2 7 18 0 26 1 8 13 0 8 19 18 11 0 20 9 18 13 0 44 5 16 16 20 0 11 3 1 7 0 13 5 4 1 0 16 5 0 17 0 9 3 23 9 0 2 0 21 3 23 5 2 7 1 3 0 7 4 10 6 9 1 0 0 11 10 0 2 0 4 8 1 7 2 12 4 10 3 8 7 3 12 5 4 1 0 18 0 8 0 6 1 0 5 6 10 2 3 2 13 0 0 4 12 6 0 8 7 18 2 0 4 1 3 5 0 12 0 9 2 11 13 4 1 0 17 0 11 0 15 0 0 0 8 9 6 1 3 38 6 4 16 1 10 9 9 0 4 1 4 0 1 0 0 1 7 0 0 45 11 15 1 4 0 1 3 1 15 3 54 6 0 1 0 7 0 3 1 3 3 0 4 0 3 0 0 7 0 2 4 2 2 4 0 18 9 0 0 5 3 1 1 6 0 10 0 0 0 13 0 18 0 10 1 14 8 10 0 0 7 14 3 0 2 7 2 2 8 1 11 6 0 2 0 20 2 0 1 3 3 7 11 3 7 11 14 2 3 3 0 7 20 5 4 11 0 0 0 6 5 4 1 0 3 0 5 3 2 1 8 0 7 3 9 0 4 17 5 1 2 0 3 0 6 0 2 0 1 4 1 3 1 0 10 0 13 0 3 3 0 2 0 7 2 1 5 0 5 0 11 15 0 9 0 0 9 3 0 1 0 22 4 0 8 9 0 0 8 0 0 1 6 3 24 2 1 21 5 0 1 0 4 17 0 1 0 2 12 10 1 1 2 4 14 3 3 3 1 0 4 0 5 0 1 3 5 0 5 2 2 1 0 4 1 0 0 0 2 0 1 2 4 5 5 9 0 1 17 0 0 0 5 11 0 1 3 1 13 0 10 1 0 0 3 0 19 0 12 0 1 1 5 8 1 1 6 10 7 3 14 3 4 7 0 0 0 1 0 5 8 14 0 0 11 3 2 2 4 0 2 1 0 8 10 0 16 4 11 11 11 2 1 0 11 1 1 4 0 2 0 21 13 2 0 4 0 2 1 5 6 0 0 0 3 0 0 0 1 2 1 0 17 5 0 1 11 4 0 5 0 2 0 7 2 0 0 5 6 2 0 14 1 2 0 0 0 0 6 0 0 7 0 0 0 0 12 0 3 0 0 1 0 3 1 2 0 12 5 3 0 1 3 5 0 2 11 1 7 0 1 11 0 12 0 3 3 0 11 4 0 6 4 0 2 8 7 0 1 5 0 0 3 1 4 8 0 0 1 1 0 1 0 2 2 16 8 0 5 5 4 3 1 0 1 3 0 2 4 5 5 0 4 8 2 1 0 0 0 0 3 0 0 1 0 0 0 1 18 1 4 0 14 0 1 0 0 1 0 1 0 3 1 0 5 5 1 0 1 5 2 6 14 4 2 8 0 10 0 0 4 0 2 3 0 4 1 0 2 1 1 9 5 5 1 4 0 1 7 1 7 5 0 0 1 1 0 0 6 3 0 12 0 5 1 14 3 0 0 0 5 0 0 0 0 15 0 0 2 1 1 0 1 1 0 2 0 0 0 11 8 1 0 2 0 0 1 5 3 2 3 0 5 2 0 1 0 1 0 1 1 2 2 10 6 1 8 0 12 0 0 19 0 4 3 0 1 3 2 0 3 0 0 1 5 2 0 10 3 4 1 0 1 9 8 2 7 3 1 3 0 6 1 0 1 0 0 2 3 4 6 2 0 3 5 6 10 0 4 7 0 8 3 0 5 7 0 4 4 0 2 7 0 0 4 0 0 0 4 0 6 4 0 1 0 3 2 0 0 0 0 0 0 2 0 1 7 5 0 0 0 0 0 0 0 1 0 3 0 9 1 0 2 0 3 5 0 0 0 9 0 0 0 1 1 0 4 4 6 1 17 2 1 0 1 3 0 0 7 0 0 1 3 3 21 1 3 0 6 0 0 2 0 3 0 0 2 0 0 2 1 2 0 10 4 0 0 0 0 3 2 21 1 0 1 2 0 4 11 1 0 3 0 0 1 7 7 4 5 0 0 4 6 0 5 33 1 5 1 4 0 1 1 6 1 0 3 0 5 0 0 11 0 2 4 3 5 0 1 3 6 6 0 0 0 0 5 0 0 4 1 0 5 0 0 0 3 10 0 7 1 2 12 0 0 1 1 0 0 1 0 1 1 1 0 3 4 6 1 2 1 0 1 0 6 0 0 0 6 0 0 0 0 0 0 0 2 0 3 0 4 1 0 2 4 0 0 1 0 10 0 1 1 0 20 0 2 0 0 0 5 1 0 1 2 10 1 0 0 6 0 3 0 0 9 0 0 5 0 3 0 0 0 2 0 1 0 2 0 0 1 0 6 1 1 1 4 0 1 0 4 11 9 7 0 4 5 2 2 1 0 0 0 0 0 0 4 3 2 2 0 1 5 0 1 5 0 2 0 20 3 1 0 10 1 0 0 2 5 0 0 5 0 3 0 2 0 1 0 2 2 2 1 0 0 1 0 10 1 6 0 1 0 1 2 0 0 0 0 0 4 0 0 0 0 0 1 1 0 0 0 0 0 0 1 4 2 0 0 1 0 5 1 6 0 3 2 6 1 0 3 1 1 1 0 9 0 1 3 0 0 1 4 0 0 8 1 1 6 2 8 2 0 0 0 0 0 0 5 0 7 0 0 0 4 5 5 1 1 2 0 2 4 0 2 6 0 0 0 2 0 0 2 0 0 2 0 0 0 1 0 0 1 9 0 2 0 10 2 1 3 2 3 0 0 1 2 4 0 0 2 0 3 0 1 2 2 0 2 0 4 5 0 5 0 1 0 0 0 0 0 0 4 0 0 1 13 5 0 0 3 2 1 2 0 0 0 0 3 0 8 2 0 4 0 2 2 1 0 5 1 4 0 0 0 1 0 7 9 3 0 0 0 0 0 0 5 0 0 0 0 0 4 6 0 1 0 0 0 0 0 0 2 3 2 0 0 0 1 4 6 0 2 0 0 0 0 0 0 0 0 4 7 1 2 1 0 0 2 1 7 0 7 1 0 2 2 0 2 3 1 1 1 0 3 1 4 0 0 0 0 0 0 2 0 1 3 0 11 0 2 0 1 2 0 2 0 3 11 0 0 0 4 0 1 5 1 0 0 0 0 1 1 1 0 0 3 3 0 3 0 0 0 0 0 0 5 0 0 0 0 0 5 0 0 2 4 2 2 0 1 0 0 0 0 0 1 1 0 0 0 1 0 1 0 1 6 1 0 1 0 0 0 2 3 1 4 1 2 1 2 0 1 3 4 2 0 0 7 6 2 5 3 4 7 0 0 1 0 4 0 1 0 0 6 2 0 0 12 1 0 0 1 0 0 7 0 1 1 0 0 6 1 0 2 1 3 2 0 3 6 1 5 2 2 0 0 0 2 0 0 0 1 0 0 0 0 0 5 4 2 2 0 1 0 0 1 0 1 0 0 1 0 1 5 0 0 2 0 0 1 1 0 0 1 5 3 0 0 1 1 1 1 0 3 0 0 0 0 0 1 0 0 3 0 0 1 0 0 1 0 0 5 0 2 4 1 0 0 0 0 0 0 1 0 0 0 4 0 0 0 1 0 3 1 6 0 0 0 2 3 24 3 0 2 3 1 8 0 4 8 2 0 0 1 1 2 1 0 0 1 3 0 0 3 2 1 0 0 0 0 0 0 1 0 0 0 0 0 1 0 1 2 0 0 0 0 2 0 5 0 2 0 6 1 0 0 2 0 2 1 1 0 0 4 1 0 1 2 2 5 7 1 2 0 0 0 0 0 6 1 0 9 0 3 0 2 0 0 1 0 1 0 0 0 0 0 5 2 0 4 0 0 0 0 1 0 0 0 7 0 0 0 3 0 0 1 1 5 2 1 0 1 1 2 0 0 0 0 0 0 2 4 6 10 3 0 6 3 0 0 2 0 0 0 3 0 4 2 1 0 2 1 2 0 1 0 0 8 6 3 1 2 1 3 3 0 1 0 0 5 0 1 0 3 0 0 0 0 0 1 1 1 0 0 5 0 0 2 2 1 0 1 1 0 0 0 0 4 3 4 0 0 4 2 0 6 1 1 0 0 1 0 4 0 1 1 0 0 0 4 0 2 0 0 0 4 0 0 0 0 4 0 2 6 1 0 0 2 3 0 1 1 3 1 0 3 0 0 0 1 0 0 1 2 4 0 0 0 2 2 0 0 0 0 0 0 0 0 0 1 0 2 0 0 2 1 3 3 0 2 0 0 0 0 2 1 0 1 6 0 0 0 0 0 7 0 3 1 0 0 0 2 0 0 0 0 0 0 6 0 0 0 0 0 1 0 5 0 6 0 5 0 4 0 0 2 1 1 0 0 0 1 2 0 0 0 0 1 3 0 0 6 0 2 0 1 0 0 0 0 0 0 0 1 0 4 4 3 7 3 3 0 0 1 1 0 5 3 17 0 0 7 0 4 0 0 0 0 1 0 0 1 0 0 2 0 0 0 0 4 0 0 0 0 2 0 2 0 1 0 0 0 1 1 0 5 0 0 0 0 4 1 1 1 0 0 0 0 0 1 0 0 2 0 5 0 0 2 0 0 0 0 2 0 0 0 3 2 0 0 1 0 3 0 5 0 0 1 0 0 0 0 1 0 0 0 0 0 0 1 3 0 0 0 0 0 8 0 0 0 1 2 1 0 0 1 0 0 3 0 0 0 0 2 0 1 0 0 0 0 0 0 1 1 0 1 8 0 3 1 0 0 4 3 3 8 2 0 0 0 0 0 0 0 6 0 1 1 0 5 0 1 0 0 0 1 0 0 0 1 0 2 0 0 0 0 3 1 0 1 0 1 3 2 1 1 0 0 0 2 1 0 0 0 7 0 0 0 0 4 0 0 1 4 1 2 5 1 0 0 0 0 1 1 4 1 2 0 0 0 0 3 3 1 0 0 4 1 0 0 1 2 0 0 0 0 0 0 0 1 0 0 0 2 1 0 2 0 1 0 0 4 0 1 1 0 2 0 0 0 0 0 0 0 1 0 0 2 0 0 0 1 0 0 2 1 4 0 0 5 0 0 1 0 0 5 1 2 0 1 0 2 0 0 0 0 0 0 0 0 0 0 2 2 1 0 1 0 0 0 4 0 1 0 0 0 2 0 0 0 0 2 0 1 0 0 0 0 0 0 2 0 1 4 0 0 1 4 5 0 0 0 1 0 0 2 0 0 0 0 0 0 2 1 0 0 0 1 0 0 0 0 0 0 0 0 0 1 0 0 7 0 2 1 0 2 0 1 0 3 0 0 1 3 3 0 0 0 0 1 0 1 0 1 0 0 0 0 0 0 0 0 1 0 0 0 0 1 4 2 0 2 0 2 0 1 0 0 0 0 1 0 2 0 1 0 0 0 0 0 1 1 0 0 0 1 0 0 0 1 0 0 1 2 0 0 0 0 0 1 0 0 0 1 2 1 0 0 1 0 0 1 0 1 1 2 0 0 0 1 1 5 14 0 0 0 2 0 0 0 0 0 0 0 3 0 0 1 1 1 1 0 2 0 1 1 0 1 1 0 1 1 1 2 0 1 0 0 0 0 1 4 2 0 0 0 0 0 0 0 0 0 0 0 0 0 0 0 0 2 1 3 2 1 0 0 2 0 0 2 0 6 0 2 0 0 0 0 0 1 0 0 0 0 0 1 0 0 1 2 3 0 0 1 0 0 0 2 1 0 1 0 2 0 1 0 0 0 0 0 0 1 0 0 0 0 0 0 2 0 0 2 0 2 0 2 1 0 1 0 2 0 0 1 0 0 0 0 0 1 1 0 0 0 0 0 0 0 0 0 0 1 0 0 0 1 0 0 0 4 1 0 1 0 0 4 0 1 1 0 2 0 2 0 0 6 0 0 2 0 0 0 1 0 5 0 0 0 0 2 2 0 0 0 0 3 0 0 1 2 4 0 0 0 0 0 0 1 1 0 0 0 0 0 0 1 0 0 0 0 0 0 0 0 1 2 2 0 2 1 4 1 1 0 0 1 0 0 0 1 0 2 0 0 0 2 0 0 0 1 0 0 0 0 0 0 0 0 0 0 0 0 0 0 0 0 0 0 0 0 2 0 0 1 0 0 1 0 0 0 0 0 0 0 1 0 0 0 0 1 0 0 0 0 1 0 0 1 0 0 0 0 0 1 0 0 0 0 0 2 0 0 3 0 0 0 4 0 1 0 0 0 0 1 0 0 0 0 3 0 0 0 0 1 1 0 0 0 0 0 0 0 0 0 2 0 2 0 0 4 0 0 0 0 0 0 0 2 0 0 1 0 0 0 1 0 0 1 2 0 0 1 0 1 0 0 0 0 0 0 0 2 2 0 0 0 0 0 0 0 0 0 3 1 1 0 0 0 1 0 1 0 0 0 0 0 0 0 0 0 0 1 0 0 1 0 1 0 0 0 0 1 0 1 2 0 0 0 1 1 1 1 0 0 1 1 0 1 1 0 1 0 0 1 0
106_c 7739 4176 1268 6589 5811 8146 511 3073 1624 5336 5740 2055 2780 2321 3544 6435 2023 5806 639 2961 3268 1229 2081 712 3897 2792 2962 4228 791 3045 364 3648 1458 1261 1977 751 1478 723 1043 314 259 1871 2891 859 1806 1963 180 1615 866 742 982 271 353 1894 867 421 254 1036 500 1604 330 1300 924 799 1079 1934 334 1235 1339 472 543 523 436 363 1041 347 698 538 129 1235 1207 311 2088 615 663 284 398 945 317 582 334 390 684 16 618 83 494 334 266 134 82 208 0 0 596 339 443 252 272 465 126 275 17323 591 402 604 304 877 144 245 937 993 154 122 1 518 284 536 562 126 207 188 624 373 13 275 811 156 565 23 719 81 132 1496 18 286 1030 421 103 792 191 121 652 964 763 135 450 1448 213 359 302 275 214 333 156 2 157 223 441 551 242 161 91 172 273 463 233 225 174 485 530 239 539 295 128 132 16 379 451 68 208 246 87 87 258 0 201 425 312 181 84 162 96 726 188 349 14 309 366 74 18 116 371 197 290 73 282 647 614 283 381 84 207 43 300 83 168 106 159 432 160 142 146 300 0 292 0 180 132 317 276 59 132 189 256 142 31 130 52 164 61 30 108 1058 197 414 438 143 12 377 244 17 177 69 175 104 68 213 314 220 273 63 75 41 0 254 736 13 37 228 260 302 273 208 51 330 15 149 116 264 29 156 85 608 268 59 189 46 226 155 251 364 102 181 120 360 169 145 64 215 129 249 265 62 128 150 134 98 119 12 204 130 85 0 0 159 117 297 117 19 123 299 7 36 160 66 262 96 41 252 201 98 179 297 229 315 247 170 220 164 215 75 149 127 240 146 290 179 320 66 237 225 226 258 190 88 84 815 52 170 414 282 104 35 1 101 195 45 19 155 52 55 4 35 24 151 0 7 0 236 190 86 154 92 27 186 1 2 212 575 120 0 160 246 8 1 236 149 240 161 112 48 84 98 24 62 108 21 320 282 363 178 63 46 0 119 94 61 3 0 357 0 140 53 215 25 129 67 64 220 146 118 75 0 135 164 208 207 59 34 135 20 0 0 49 22 8 37 27 11 56 43 92 2 191 653 258 72 43 7 20 91 49 152 25 84 9 19 0 89 70 63 288 158 0 85 115 8 29 148 97 17 351 162 52 129 0 103 149 89 106 357 201 155 145 258 7 369 27 6 55 24 203 6 72 100 16 109 36 34 70 167 195 6 48 126 130 19 31 113 241 82 89 0 403 329 130 42 180 0 7 299 85 251 131 37 226 1 80 162 123 3 8 50 206 161 104 0 43 46 0 33 11 2 182 167 169 21 88 102 85 135 16 126 95 0 14 12 220 205 3 33 61 244 190 104 293 15 61 14 3 113 15 83 294 8 21 7 82 287 60 44 69 281 82 47 49 0 0 194 11 0 65 12 13 49 57 84 63 88 106 5 12 27 0 187 74 95 257 100 0 71 69 183 56 106 0 171 0 43 63 10 152 0 82 4 0 90 92 1 109 3 142 42 88 43 265 334 4 95 205 43 63 24 114 58 0 31 120 20 112 142 196 2 49 66 80 64 96 21 5 62 105 111 100 112 40 7 0 179 0 6 77 73 171 194 43 61 19 119 6 105 26 47 126 64 26 15 26 185 38 219 41 54 128 16 3 26 13 469 0 86 0 52 57 25 62 6 145 0 6 112 17 23 118 74 17 66 5 72 23 45 151 94 10 14 0 57 179 3 20 29 4 89 21 17 12 25 4 103 183 19 54 30 15 0 66 1 22 265 24 16 118 49 0 0 51 53 5 74 0 10 20 56 77 68 92 68 11 38 0 87 20 7 0 72 38 16 31 98 11 72 29 0 4 63 11 55 402 0 113 29 173 7 2 30 81 53 166 57 10 69 39 216 46 30 26 0 80 41 14 18 33 70 7 67 33 181 15 82 5 61 23 46 56 53 61 108 103 87 24 19 87 10 23 104 35 33 47 112 55 0 125 1 113 0 7 8 17 104 44 190 52 56 0 48 68 15 4 104 97 56 51 0 6 23 18 63 16 73 181 34 411 101 28 62 21 13 64 30 61 19 74 0 62 70 6 23 72 18 34 0 10 20 33 28 21 33 16 1 48 98 0 0 34 15 0 68 123 36 33 114 125 0 0 38 5 27 84 33 268 29 0 1 107 21 9 14 73 41 104 44 8 123 107 82 68 44 0 48 0 18 8 59 50 124 43 16 33 0 112 16 0 0 103 31 38 30 9 3 0 38 10 41 1 31 69 25 26 31 0 47 59 71 126 46 39 58 24 11 23 16 7 52 11 6 11 35 79 0 49 22 42 17 12 1 77 8 3 28 99 0 12 4 0 53 20 11 10 0 76 39 39 7 2 37 2 64 0 142 109 59 45 12 10 0 12 13 84 0 0 6 1 15 16 46 42 0 51 2 27 20 22 34 7 44 4 12 14 75 17 0 23 0 52 3 47 93 91 42 62 33 0 28 26 0 62 60 0 0 1 648 94 69 45 73 53 50 3 32 215 91 1 44 32 5 59 53 0 2 48 0 68 85 0 6 39 46 110 146 33 11 62 44 52 23 35 15 0 0 45 21 3 12 63 23 0 104 120 23 3 0 12 14 59 71 4 5 21 32 7 11 128 52 10 69 25 0 26 14 21 28 0 19 223 27 35 4 27 20 0 21 0 33 4 33 8 0 148 149 26 4 40 45 13 20 3 0 5 54 9 22 14 39 28 0 0 149 49 1 20 9 35 30 7 34 48 25 12 22 17 1 32 17 1 10 68 47 20 23 14 16 2 42 20 9 9 24 19 0 11 0 111 0 111 26 8 23 40 27 28 42 131 17 60 0 2 0 0 115 0 15 0 17 2 0 40 53 49 8 13 40 1 2 0 0 3 20 0 36 2 34 16 11 28 14 24 29 63 0 31 10 28 16 7 0 6 41 13 0 55 83 78 46 26 30 32 41 2 39 0 15 7 14 24 18 0 74 1 132 11 0 10 40 13 19 23 1 0 7 0 25 19 8 17 0 0 91 53 1 4 15 32 9 25 35 27 25 2 1 15 71 18 23 7 3 63 3 2 6 0 4 1 91 22 51 1 20 11 23 5 5 8 7 37 32 16 15 8 3 11 2 3 32 31 10 7 22 44 4 4 30 0 18 114 22 40 33 0 0 21 0 8 6 4 30 3 65 8 2 82 12 1 78 6 0 7 0 9 6 3 50 0 0 39 0 50 0 15 0 72 0 0 0 4 20 213 6 13 0 6 24 11 90 21 31 0 5 11 21 26 30 19 37 8 8 6 8 49 5 5 107 29 64 39 0 33 17 5 5 53 0 4 31 13 0 21 4 0 14 9 6 10 1 32 30 2 25 103 0 2 3 50 3 28 4 21 16 24 15 148 5 19 12 28 0 67 4 28 3 0 3 0 5 10 14 2 8 10 20 3 61 26 20 81 22 3 25 2 40 84 3 11 4 45 3 8 32 42 2 19 29 0 4 1 7 9 26 57 49 1 1 25 4 4 63 2 25 53 0 13 16 14 3 40 13 0 153 0 10 0 29 40 7 2 0 21 14 23 0 91 5 5 38 0 41 10 0 2 22 0 4 49 4 11 21 20 15 35 7 2 3 3 89 11 34 1 33 3 2 49 0 46 0 0 0 3 21 29 0 12 19 23 0 16 11 0 31 7 19 10 7 29 29 33 25 19 2 8 0 26 29 0 11 14 55 3 0 0 8 23 13 3 23 0 162 0 22 26 27 26 150 0 13 0 1 1 25 0 15 16 19 17 14 13 9 25 20 13 33 0 0 1 23 35 54 0 30 12 5 9 58 0 17 9 8 16 17 25 0 87 14 0 0 31 44 34 19 0 13 11 6 10 31 2 9 19 26 14 0 62 52 44 26 12 3 1 10 0 0 10 9 10 25 19 37 7 5 0 47 21 18 15 26 5 36 0 17 0 6 0 6 27 0 34 2 1 2 6 23 0 2 16 12 0 0 6 9 0 13 11 24 10 20 6 2 97 7 66 18 1 0 5 4 0 53 0 29 25 13 33 16 28 8 8 0 6 51 12 64 13 0 5 13 0 0 12 25 0 0 4 4 0 21 0 22 9 28 51 0 0 1 4 4 0 36 0 13 1 4 0 32 0 1 50 1 3 19 6 0 0 63 12 12 0 17 3 3 4 22 7 6 9 7 0 19 9 22 4 15 0 0 6 17 2 11 10 24 16 11 12 4 9 22 15 4 18 5 8 9 0 1 23 0 0 8 5 2 6 0 5 9 22 0 24 61 0 9 9 14 23 32 0 0 26 0 39 29 0 47 7 26 38 58 0 0 20 22 22 13 1 17 1 13 6 25 9 25 0 45 2 9 0 14 0 0 7 7 0 24 30 0 8 11 49 3 53 6 1 0 0 12 49 7 63 21 0 0 9 9 2 0 0 2 16 1 7 38 18 7 0 5 8 14 14 8 6 30 6 3 17 42 3 0 0 12 1 54 19 0 19 23 3 17 0 8 8 0 0 0 63 15 13 1 3 31 1 13 7 20 22 0 0 25 9 25 0 18 10 62 0 5 25 7 1 10 14 6 2 0 0 3 8 44 8 0 14 11 0 6 17 0 5 5 4 26 0 130 125 11 8 0 0 0 9 2 7 0 0 15 1 22 0 58 48 32 34 4 25 0 50 0 0 0 0 6 18 15 14 0 2 2 0 5 3 0 0 1 3 4 0 2 22 31 14 9 2 22 2 4 16 2 28 2 0 2 0 9 11 0 0 0 19 0 18 7 5 16 15 15 9 19 0 5 1 19 0 12 6 6 23 37 12 28 4 24 3 2 1 8 0 2 9 23 0 2 30 1 0 8 7 0 23 24 4 6 9 0 2 30 0 0 12 3 0 3 0 9 14 2 0 0 0 9 28 0 41 1 2 4 16 20 10 34 0 0 4 6 6 9 8 0 0 5 4 34 49 45 2 38 6 29 0 7 14 15 6 13 4 3 2 3 5 0 4 0 7 1 25 17 12 16 4 5 1 15 14 5 0 21 2 29 11 0 3 3 11 29 0 4 15 5 16 3 13 10 0 13 9 0 3 0 1 0 34 0 49 8 0 16 1 8 1 14 0 17 1 0 3 11 2 12 16 23 23 10 3 2 17 21 3 3 12 10 4 24 1 28 4 20 28 38 0 4 45 4 0 11 3 26 18 4 8 18 19 8 0 1 11 0 7 0 0 15 61 7 0 0 8 4 8 6 23 20 4 0 0 3 2 0 3 4 5 0 0 0 2 27 15 0 18 0 0 24 0 12 0 55 25 0 22 1 4 0 6 0 7 42 0 3 13 47 3 0 16 0 14 6 4 2 17 6 19 17 0 11 7 23 0 13 2 6 10 0 4 1 9 1 1 12 4 5 5 3 0 1 0 0 0 0 12 28 5 0 0 7 10 16 8 14 0 14 20 10 38 11 0 20 10 0 2 9 18 0 2 7 0 13 39 16 8 18 23 0 0 3 1 0 0 0 9 6 0 0 1 4 0 0 1 0 0 18 0 2 6 2 0 0 0 8 8 0 11 0 4 0 0 4 0 6 0 24 4 5 4 10 3 6 6 11 20 0 9 13 7 0 1 8 4 7 9 21 10 0 4 6 2 3 4 1 7 23 6 7 0 1 29 15 5 3 0 1 0 0 11 11 91 4 11 1 10 0 8 18 1 33 0 2 1 0 3 1 18 6 8 3 12 20 0 5 0 3 9 1 6 6 0 2 19 14 0 14 0 0 1 0 0 0 0 115 1 7 3 0 7 0 2 10 4 3 9 0 0 0 33 0 2 2 15 2 0 4 0 1 8 2 19 0 11 0 0 22 31 1 2 39 20 11 4 21 0 19 2 0 12 8 6 6 2 1 6 3 31 12 80 14 0 0 0 4 0 28 3 9 12 12 23 0 1 6 2 0 0 2 4 3 8 2 16 0 10 2 9 0 6 1 0 19 20 10 1 7 5 5 7 5 6 0 6 1 6 5 5 3 0 1 0 1 3 0 23 1 15 0 0 15 0 12 4 0 8 0 7 12 1 4 11 0 6 5 13 0 0 2 0 0 5 1 4 11 0 0 0 4 15 0 16 7 12 7 12 0 0 6 23 3 2 23 1 1 0 0 17 0 15 9 7 2 3 0 0 2 0 1 0 0 0 0 16 1 4 3 3 4 6 2 0 6 1 10 4 10 11 12 22 0 3 7 3 0 4 3 19 5 1 7 8 0 0 0 0 1 2 12 2 6 16 11 4 9 1 18 0 1 0 6 0 0 7 2 0 11 56 18 9 2 0 14 0 9 1 11 0 14 6 0 10 3 1 4 8 7 9 11 7 2 12 2 0 4 4 0 13 8 9 0 0 0 0 0 2 19 0 5 7 10 21 1 9 16 0 0 1 7 30 0 0 5 9 5 14 29 0 4 5 0 4 4 1 0 0 5 3 1 3 0 1 13 5 14 0 5 0 4 3 0 16 2 3 0 1 0 2 2 0 2 0 0 0 3 3 0 3 0 9 1 6 7 11 5 0 6 6 6 20 5 2 0 5 0 9 15 8 11 0 3 10 10 2 0 0 1 3 1 3 3 0 1 0 1 22 4 12 11 8 0 6 6 0 5 0 1 0 2 0 3 7 0 17 0 12 3 13 2 3 10 19 6 0 8 7 0 8 3 1 12 3 0 19 0 10 13 2 5 13 2 1 0 6 0 2 4 0 0 0 0 6 6 8 0 3 2 0 15 2 10 15 0 1 3 14 2 0 0 0 2 0 8 0 7 0 11 3 0 5 0 0 5 3 1 0 4 8 1 0 8 0 13 2 0 1 0 2 9 1 0 38 2 0 0 6 9 10 5 0 0 2 2 10 0 4 0 0 0 12 0 0 9 0 0 2 1 3 4 10 2 0 0 0 3 0 19 0 1 8 1 10 0 44 5 0 0 11 4 3 0 0 0 19 0 3 6 0 26 2 1 3 6 1 11 0 1 0 2 0 2 2 2 0 3 10 3 1 13 0 3 6 1 1 10 15 0 0 1 7 12 1 0 0 0 9 1 4 0 8 3 8 5 0 2 1 3 1 0 0 5 6 9 5 8 0 6 2 5 0 15 3 0 6 5 2 6 1 1 19 2 6 0 0 1 5 6 5 1 1 1 6 0 2 5 2 1 3 4 3 2 0 0 7 0 6 3 1 0 9 19 14 13 6 2 0 4 0 2 3 9 0 19 4 1 3 4 8 1 3 1 8 0 2 3 1 2 0 15 0 5 2 1 2 1 17 4 2 0 9 8 2 7 1 8 0 2 0 3 1 5 7 3 1 8 0 6 0 0 4 2 0 9 5 0 5 0 3 0 6 5 10 5 3 0 10 0 7 2 2 0 0 10 9 0 2 11 0 0 1 1 4 3 1 9 4 7 1 2 3 7 12 6 6 10 23 1 1 13 0 0 23 3 0 0 8 0 10 0 2 0 2 8 1 1 5 4 4 0 3 0 19 9 7 6 11 2 0 0 17 4 4 10 0 3 0 8 0 0 5 9 0 5 1 3 14 7 1 0 4 11 0 28 2 2 1 2 0 3 0 1 5 14 10 1 0 13 6 12 4 2 0 0 5 4 6 3 0 0 3 0 3 5 1 0 0 13 2 0 0 1 15 18 7 1 6 7 0 14 4 8 0 0 0 0 0 8 3 2 0 4 0 0 3 0 0 0 1 0 2 4 8 2 12 2 0 3 1 4 1 0 4 0 0 0 3 0 13 8 7 9 1 0 0 0 11 8 0 4 6 7 4 1 0 2 0 3 1 5 2 0 8 2 1 1 8 1 0 5 0 3 2 1 4 3 11 0 14 7 0 0 25 0 3 0 3 4 0 4 3 5 5 3 3 1 1 4 0 0 7 2 4 0 2 2 0 0 3 1 3 6 0 3 2 0 0 9 1 2 8 0 6 3 8 0 1 2 0 9 9 0 0 10 7 0 8 5 1 7 0 1 0 0 1 0 2 0 1 5 0 4 2 4 0 1 3 0 6 0 0 13 0 1 3 0 8 0 12 1 12 3 22 1 8 0 0 3 2 2 0 0 5 0 8 1 3 4 1 1 0 5 5 1 6 5 2 7 0 1 5 2 6 0 0 1 9 0 6 7 11 0 3 0 0 2 21 0 5 2 4 0 8 0 4 0 4 4 15 0 2 0 4 8 1 5 0 0 0 4 3 7 6 14 1 8 18 0 11 13 5 6 3 0 0 2 5 0 2 0 3 0 7 0 0 0 0 2 1 3 16 1 1 7 0 12 1 2 4 1 4 1 8 0 0 0 14 4 0 1 3 0 0 4 3 3 0 0 0 4 5 0 1 6 0 2 3 0 0 7 3 0 3 0 2 1 1 0 10 0 3 0 1 4 6 3 1 0 0 2 21 0 0 3 4 5 6 1 2 0 0 4 1 1 4 0 3 3 2 4 7 1 2 4 0 0 1 1 2 0 4 0 13 5 0 2 2 3 0 3 0 8 0 0 5 0 2 10 4 2 1 0 0 1 2 0 3 4 0 0 0 0 10 1 2 3 0 1 2 1 2 0 3 7 1 0 0 1 6 1 4 2 0 1 5 1 0 1 0 2 5 1 0 8 4 0 0 3 0 0 0 7 0 5 0 1 4 1 3 0 2 4 7 3 6 1 7 1 1 2 1 0 0 1 1 2 3 1 1 1 3 2 0 0 6 0 0 5 6 3 1 4 0 1 1 1 0 0 0 3 0 7 2 0 0 0 0 0 2 0 1 6 2 0 0 0 2 5 0 3 3 0 1 7 5 5 0 5 1 0 0 0 2 6 1 4 0 1 7 4 0 0 0 3 0 2 0 1 0 1 2 0 0 2 2 1 0 4 0 0 2 4 0 1 5 1 0 0 1 5 1 6 2 1 2 1 1 1 3 4 4 2 0 1 0 7 2 9 3 2 0 5 0 2 0 4 1 2 3 2 4 1 5 2 0 3 0 0 3 4 6 0 1 1 0 0 1 1 1 1 1 1 3 3 1 1 0 3 6 0 1 3 3 1 0 1 1 1 0 2 0 0 2 0
107 1618 293 86 1234 1549 1028 1785 578 211 353 1103 206 1875 637 1026 677 708 1091 386 1097 229 597 333 47 430 467 473 1438 135 504 1336 658 129 46 399 25 211 181 401 348 14 924 589 128 525 486 63 480 521 363 180 14 187 384 373 64 164 333 54 113 141 234 220 453 270 153 136 343 302 172 163 47 153 192 218 97 363 198 109 59 314 30 228 285 190 96 36 245 190 234 163 119 158 23 304 24 86 92 24 38 70 38 0 0 147 77 111 58 94 221 62 54 256 153 80 217 147 161 63 93 178 107 115 152 0 96 100 25 145 84 47 105 121 54 233 61 63 58 94 18 181 59 0 552 14 267 331 19 35 163 75 94 112 245 207 77 248 356 23 168 142 141 43 140 107 1 77 52 83 243 105 33 155 32 93 223 68 71 68 114 86 1 155 117 68 88 0 67 15 68 110 135 78 41 187 4 2 152 68 66 53 78 145 60 117 0 0 43 24 23 15 67 96 148 55 46 43 51 89 59 102 28 136 12 205 58 87 104 11 84 53 589 41 84 16 71 6 48 48 53 83 66 18 20 17 23 40 35 12 29 12 39 66 203 66 105 139 43 46 262 50 33 27 3 52 82 115 99 42 60 75 65 23 140 0 81 57 0 0 88 65 119 34 52 59 49 266 63 36 173 16 95 35 77 26 0 20 17 92 43 28 132 17 99 45 68 16 60 14 86 21 0 65 18 28 51 66 39 19 97 8 9 7 18 0 30 25 91 40 11 43 45 0 26 40 0 28 45 17 16 47 50 3 90 3 62 49 42 139 48 22 24 142 27 38 58 93 18 42 7 51 68 54 32 29 66 32 96 27 99 50 3 15 74 22 14 33 9 14 53 37 21 1 27 46 53 0 1 0 7 35 34 272 48 6 36 5 0 35 36 57 0 61 52 0 1 64 9 95 28 26 0 63 31 21 4 10 0 48 28 12 62 42 22 0 75 39 16 85 1 97 0 20 27 41 9 36 44 36 34 32 94 21 0 63 75 66 56 22 21 7 68 0 15 27 9 78 27 81 10 8 0 9 0 11 89 39 26 56 0 46 30 56 8 11 92 9 0 2 32 50 50 148 32 0 9 46 16 6 32 4 9 51 33 35 5 4 3 16 38 1 87 34 6 76 0 0 84 1 41 38 32 26 2 29 29 11 20 19 24 18 6 62 29 11 54 44 3 23 168 72 38 32 12 21 59 16 13 101 14 14 72 34 62 47 13 59 0 12 64 20 0 13 39 62 58 20 0 34 30 19 85 14 21 48 42 24 52 105 18 23 3 0 9 32 19 68 0 36 30 8 19 0 20 52 18 41 35 14 24 23 17 13 72 38 13 12 0 7 32 18 2 40 35 3 11 3 0 0 39 8 0 20 80 38 56 30 25 43 28 27 24 7 46 14 19 9 104 62 40 4 0 34 6 14 32 0 35 113 28 37 34 13 2 5 0 7 19 17 0 59 0 24 45 47 2 11 28 0 29 59 31 34 27 29 8 20 47 45 83 50 40 57 5 10 33 6 38 4 20 0 36 25 13 4 12 14 5 0 25 1 3 44 5 23 52 0 1 1 38 7 70 69 16 38 12 30 5 8 15 28 11 12 24 45 0 0 1 22 25 0 10 10 35 16 1 26 8 38 21 6 10 2 16 37 11 8 12 7 80 6 6 32 23 0 5 0 39 69 0 19 8 0 15 8 14 0 19 12 17 46 6 14 9 0 1 83 11 17 56 7 12 63 86 0 0 0 14 0 14 9 1 7 0 50 32 32 13 11 29 0 17 32 8 0 6 21 7 7 28 0 7 37 0 4 8 6 37 15 3 15 13 5 3 9 6 25 8 20 8 62 62 9 24 4 18 9 0 5 31 11 10 59 6 5 11 24 30 10 8 3 7 11 13 29 13 22 18 0 14 6 4 3 7 5 38 31 10 20 27 3 10 115 0 26 1 9 4 5 25 13 6 20 24 0 13 3 8 3 31 15 16 5 5 15 2 3 10 17 22 17 9 72 5 3 44 22 5 14 0 18 4 8 90 2 11 22 0 21 9 28 16 10 17 34 13 5 11 0 14 19 64 1 21 0 1 0 20 4 13 11 8 9 2 9 29 88 12 25 41 98 14 0 2 36 13 12 7 15 32 18 18 17 21 7 2 15 18 25 16 20 27 12 25 5 2 19 19 4 0 30 7 0 22 11 0 1 4 40 16 7 6 7 9 7 29 0 8 66 10 27 6 16 39 12 12 10 27 11 21 0 0 9 39 7 10 17 21 36 10 6 8 9 0 15 0 12 26 22 0 17 0 36 0 1 19 12 9 16 0 42 3 8 27 12 9 4 14 0 17 0 2 12 5 2 39 7 4 42 0 0 11 3 19 0 17 11 11 7 1 8 0 9 13 1 15 2 10 4 34 5 0 13 0 2 0 27 5 37 36 23 10 0 10 10 0 0 10 6 0 0 86 10 18 12 53 11 9 7 8 4 22 0 41 9 3 18 20 45 0 9 0 0 9 1 12 10 45 58 14 30 10 33 7 10 4 3 0 49 14 7 14 0 1 12 20 5 16 4 51 1 0 6 47 28 27 2 16 6 26 7 1 2 13 15 17 4 10 28 5 0 4 0 11 11 9 2 2 10 9 0 20 9 1 17 12 29 0 13 12 18 6 3 1 13 30 3 2 0 7 13 44 2 30 15 2 22 16 3 0 8 0 17 2 2 6 19 9 1 37 2 0 3 3 6 14 14 5 1 27 0 3 2 7 10 9 9 10 14 21 12 6 3 0 1 3 8 14 0 17 16 15 33 4 6 1 6 19 1 30 0 10 5 30 9 0 16 2 18 2 36 4 34 0 0 0 24 2 13 8 0 30 14 5 13 7 7 8 8 5 4 2 12 2 13 3 0 5 10 0 4 31 8 9 2 5 1 15 1 8 7 2 8 12 0 1 0 7 17 24 1 12 6 1 25 0 2 0 0 8 1 3 4 6 7 4 3 16 9 2 0 1 6 4 9 6 2 2 0 0 0 39 0 48 0 13 1 12 8 12 0 6 13 7 10 0 7 11 5 3 13 4 16 3 6 11 7 13 5 1 14 0 7 6 62 2 5 9 5 8 19 4 9 4 18 10 2 2 0 0 2 2 7 1 0 1 3 8 22 7 14 1 35 0 6 8 13 0 5 2 4 7 2 0 11 0 11 0 8 0 7 3 6 16 6 13 7 0 1 0 0 1 0 13 0 19 0 7 7 0 6 11 12 16 0 4 9 0 13 3 2 7 7 31 7 0 10 3 3 1 10 0 0 0 2 1 11 1 8 8 3 15 2 0 7 3 0 11 4 1 14 8 6 4 2 4 37 1 7 3 2 5 8 3 0 0 18 10 5 0 19 9 0 5 6 9 2 0 2 4 0 2 2 2 3 6 0 11 1 9 9 0 0 3 10 16 2 0 0 0 9 13 2 2 0 0 1 12 28 17 22 0 1 1 2 8 2 13 12 0 5 1 13 7 9 7 4 3 0 1 0 3 16 2 3 2 20 0 11 5 11 0 5 2 5 6 7 0 10 2 20 1 12 0 4 7 6 2 12 7 1 0 8 54 8 2 0 11 0 4 5 6 5 0 6 0 2 4 1 0 0 5 6 0 6 2 0 2 16 4 12 6 1 7 13 8 5 1 3 2 8 4 0 10 3 8 5 1 0 0 7 1 1 3 19 8 3 3 7 4 3 2 12 1 12 2 6 0 3 1 13 24 0 0 6 10 6 12 2 1 2 0 1 26 3 4 0 8 2 1 4 22 0 6 4 0 2 4 2 0 2 7 0 1 8 5 15 2 0 12 3 1 0 5 5 9 4 5 1 4 9 8 2 2 2 19 5 18 1 53 3 10 3 7 10 9 8 2 1 2 7 2 8 0 3 0 0 0 0 1 10 1 1 2 7 0 0 0 7 9 0 3 3 5 0 1 5 3 2 0 0 8 6 21 11 0 4 8 3 1 2 0 3 15 3 5 0 10 0 1 0 11 2 16 3 7 1 8 0 7 2 3 8 0 5 0 0 7 2 0 0 0 0 6 7 6 5 27 9 0 0 0 2 3 0 17 0 8 5 3 7 9 2 5 1 6 1 11 0 0 0 4 9 7 0 2 0 3 1 3 2 11 2 2 2 5 0 5 1 2 0 8 2 3 0 0 8 0 2 0 7 0 7 17 30 0 3 3 1 0 1 9 12 3 0 1 10 2 4 7 0 7 0 0 5 4 78 4 4 11 2 8 0 6 12 0 5 9 0 2 5 10 4 5 0 3 3 11 6 3 2 3 3 7 0 2 8 1 0 4 0 7 0 3 0 2 2 2 4 2 2 0 0 0 3 2 1 1 0 0 0 1 2 0 0 0 0 3 8 1 0 0 0 1 1 4 0 1 8 11 8 3 10 0 3 2 1 5 2 8 1 11 3 0 0 18 7 6 20 4 4 0 10 4 0 2 4 0 0 0 7 4 5 0 1 1 10 9 1 0 9 0 0 9 3 4 2 3 3 0 0 0 2 1 0 3 1 1 0 0 0 1 7 3 14 0 1 7 2 2 10 1 0 13 2 0 17 14 23 9 0 0 0 0 1 0 4 1 15 4 2 8 5 8 5 7 2 1 1 1 9 0 0 12 0 0 13 4 13 7 0 0 1 9 1 4 10 0 3 0 0 4 2 1 9 0 2 1 2 10 3 0 8 3 5 0 1 2 2 0 0 2 0 0 1 6 1 13 1 3 1 2 0 0 6 1 9 8 1 1 3 14 3 1 5 0 0 0 16 0 5 0 10 3 0 1 5 1 0 0 1 48 6 3 10 0 6 2 2 8 3 5 5 5 0 3 0 21 5 0 0 6 0 8 2 4 40 1 3 3 12 3 0 0 0 0 2 3 1 2 4 1 1 3 2 1 0 3 17 3 3 0 12 6 8 12 0 3 11 4 0 2 0 0 0 0 2 0 9 1 1 3 2 1 10 1 9 4 8 1 0 21 11 3 0 10 0 1 6 2 4 3 0 3 0 13 0 0 0 0 0 0 0 0 10 0 0 0 5 3 0 5 0 5 0 3 2 1 0 1 0 0 2 3 0 0 2 0 0 1 1 0 0 1 0 2 6 0 4 1 1 9 0 0 1 16 0 3 1 9 1 0 4 0 2 0 5 5 1 0 4 4 3 3 5 9 0 3 1 8 3 1 2 5 0 0 0 3 1 0 0 1 3 0 1 1 0 9 5 10 2 11 0 4 6 1 0 3 4 0 1 10 1 0 6 0 4 7 0 0 0 9 2 3 4 0 4 2 0 10 3 1 1 11 7 0 2 2 2 5 1 2 2 0 3 0 6 0 0 1 3 0 1 4 2 2 0 0 0 2 3 0 0 2 18 0 3 2 10 3 1 0 4 11 1 6 0 0 2 0 1 2 16 2 0 0 0 5 1 3 0 5 4 6 4 1 0 1 0 2 32 0 1 0 0 0 0 0 10 0 2 3 0 5 2 2 3 0 0 0 1 0 5 0 0 0 2 0 0 1 0 5 2 0 0 1 0 3 1 0 1 0 0 6 2 5 5 2 0 2 10 4 1 3 5 1 0 2 5 0 0 5 0 1 5 1 2 4 2 0 0 0 0 3 10 1 5 2 5 0 4 0 4 2 0 10 1 0 0 1 4 0 3 0 2 0 8 5 10 3 0 2 0 4 1 4 2 1 5 10 0 5 0 0 5 0 0 1 0 1 0 1 0 0 8 1 1 1 6 8 3 0 0 3 0 0 1 0 3 2 1 0 0 1 0 0 7 4 2 1 0 1 0 0 0 4 2 0 0 10 0 0 0 1 0 4 0 5 0 6 3 1 7 8 25 4 2 0 0 2 6 0 0 0 2 0 4 6 0 0 21 1 0 2 0 0 0 0 5 1 2 2 0 3 1 0 0 3 1 16 0 11 4 0 6 2 0 0 0 0 1 1 8 0 0 1 0 6 1 0 6 0 2 2 0 4 0 4 1 0 0 0 0 0 0 9 3 0 2 0 1 0 1 2 1 0 0 9 14 1 0 1 1 3 1 3 0 0 4 0 2 0 0 0 1 4 4 1 0 0 0 2 0 0 2 0 4 4 4 0 0 0 0 2 1 0 0 0 13 2 4 2 0 1 2 7 2 6 0 0 0 3 3 7 4 6 0 0 0 6 2 3 8 8 0 2 0 1 1 0 6 2 1 1 1 2 3 1 3 2 0 2 1 0 0 0 0 0 0 1 0 1 5 3 2 0 0 0 0 2 2 6 1 4 8 1 3 0 0 1 5 8 5 0 2 2 4 6 1 0 1 2 0 4 0 9 0 0 1 0 0 1 0 1 2 3 3 0 1 0 0 0 1 0 2 5 0 0 6 15 3 0 2 0 0 1 0 1 0 0 0 4 1 3 0 1 12 0 1 2 3 4 1 0 4 0 3 0 4 1 2 0 1 12 10 9 3 0 0 16 4 0 1 0 1 0 3 5 2 0 1 0 2 4 0 3 3 2 0 0 3 0 8 5 0 1 4 3 1 2 1 0 0 0 2 0 0 1 0 10 6 8 1 7 2 0 4 0 0 1 3 1 0 0 6 0 0 6 0 0 1 4 4 0 0 4 0 1 14 3 4 0 1 5 1 9 0 0 2 4 0 0 0 1 0 0 0 13 0 0 0 0 1 1 2 0 1 12 0 0 0 0 0 1 1 0 2 0 1 1 5 0 1 0 0 0 1 0 0 4 0 3 1 0 0 1 0 3 5 2 0 3 7 0 0 0 0 2 2 5 0 0 0 1 2 0 0 1 1 0 1 4 0 4 2 1 1 0 0 4 1 2 1 1 4 0 0 0 1 2 0 7 0 0 1 0 2 0 2 0 0 1 0 1 2 5 7 0 1 4 3 0 1 0 1 2 0 1 1 0 0 1 0 1 1 2 0 0 0 6 1 4 1 7 0 1 1 0 0 5 1 12 11 7 3 2 0 0 0 3 1 1 0 0 1 0 1 0 1 0 0 0 1 0 1 1 0 4 0 1 2 0 4 0 1 0 1 3 3 0 2 1 1 4 1 5 0 2 1 3 0 0 0 1 3 0 1 0 2 4 1 0 12 0 3 0 2 0 0 0 0 5 1 0 0 2 0 0 2 3 1 3 1 3 2 1 1 13 0 1 3 5 0 0 0 3 0 2 0 7 1 0 1 4 0 0 4 0 0 0 0 0 3 3 0 0 6 0 1 0 1 15 1 1 2 4 2 3 1 10 3 3 0 0 0 4 12 0 1 1 0 0 1 2 1 2 2 3 3 2 4 0 0 0 0 2 0 3 0 0 1 2 4 0 0 0 0 3 3 1 2 4 1 0 10 3 0 0 1 6 0 5 0 0 3 16 2 4 0 1 4 2 1 1 5 3 2 3 0 0 5 0 0 0 0 0 1 1 4 2 5 1 0 0 0 0 0 0 6 2 0 0 0 0 3 5 0 0 0 4 1 0 5 5 9 0 1 1 0 4 3 1 1 0 3 2 0 1 0 1 1 3 2 1 2 0 3 1 3 1 0 0 3 0 0 0 0 2 1 2 3 1 0 0 6 0 0 0 0 6 0 0 5 0 0 0 0 2 2 1 0 0 0 0 0 0 0 0 0 0 0 2 0 0 1 3 0 0 1 2 2 0 0 1 0 6 0 0 0 1 0 0 1 0 0 0 0 0 0 0 1 0 0 7 0 2 2 1 0 2 1 4 0 0 2 2 0 0 7 0 7 1 0 1 0 0 1 0 1 1 3 0 0 3 0 0 0 0 1 0 0 4 0 0 2 0 1 0 0 0 0 0 0 0 1 2 0 3 2 3 1 0 2 2 10 1 1 0 0 4 0 0 1 0 0 2 1 2 0 1 0 6 0 1 1 1 0 0 0 0 0 1 0 0 0 0 0 0 0 0 1 0 0 2 1 0 0 2 1 0 1 1 0 0 0 0 1 0 1 1 0 1 1 0 0 1 4 0 0 0 1 1 1 4 1 0 1 0 3 0 0 0 1 1 0 6 0 0 1 0 2 1 0 1 0 0 0 1 0 0 1 2 1 0 0 1 0 3 0 0 0 1 0 2 0 2 0 2 1 6 0 8 2 5 0 1 3 0 0 0 0 0 0 0 0 0 0 0 0 0 0 1 1 0 0 5 2 0 0 3 0 0 2 2 0 0 1 3 0 0 0 0 0 0 0 0 0 9 0 0 0 5 6 1 3 0 2 0 0 4 2 0 0 0 0 0 0 0 1 0 0 0 1 0 0 0 0 0 0 0 1 3 0 4 1 5 0 2 1 0 0 1 0 2 0 0 0 0 2 2 0 0 2 3 0 2 0 0 0 2 0 0 0 0 0 0 0 0 0 0 0 1 1 1 0 1 1 0 0 0 1 0 0 3 0 1 0 0 0 0 0 1 0 2 0 0 0 2 0 0 1 0 0 0 2 1 0 0 2 0 0 0 1 2 4 0 0 0 3 0 0 1 0 1 0 0 0 0 0 1 0 0 0 0 1 2 2 0 0 3 2 1 2 0 0 0 0 0 0 0 0 0 0 1 1 4 0 1 1 0 0 0 7 0 0 4 0 0 5 0 0 0 0 0 0 1 0 0 4 0 0 2 1 3 1 0 0 0 0 1 0 0 1 0 0 0 0 0 0 5 0 4 0 0 0 1 0 0 0 0 0 2 0 1 0 0 2 1 1 0 0 1 0 0 0 2 1 0 0 0 0 0 0 0 0 0 1 0 2 0 0 4 0 0 0 0 0 1 0 4 0 0 0 2 0 0 1 0 0 1 0 0 0 0 0 0 0 0 3 1 0 0 0 0 1 0 0 0 0 7 0 0 0 2 0 1 1 0 0 0 2 0 0 0 1 0 1 1 1 0 0 0 0 0 1 0 1 1 4 0 0 0 3 3 1 0 2 0 1 0 0 1 0 1 0 0 0 2 0 4 1 0 0 0 0 1 0 0 0 1 0 0 6 1 1 0 0 1 2 0 0 0 2 0 2 0 0 0
107_c 2605 4455 2632 1723 4064 3491 7946 1850 907 1683 1149 2884 1721 1915 4151 4101 1306 3181 909 2068 1058 2403 1617 1750 1125 6570 1749 10583 601 1457 832 1653 2266 953 700 668 788 557 1507 4665 2468 572 809 345 992 1492 318 1507 2196 499 536 1383 487 397 571 261 158 784 737 1841 829 671 589 611 541 214 164 614 1062 391 469 541 374 186 741 565 354 594 522 494 516 679 371 1024 468 444 551 141 175 738 398 490 325 40 363 127 294 227 492 100 232 706 0 3 200 478 213 685 456 547 53 235 5673 174 257 473 160 274 369 210 350 1168 554 252 106 397 209 291 515 551 135 410 328 229 2 220 185 2198 138 107 193 121 173 490 17 212 97 454 176 934 165 223 385 112 100 171 231 73 186 46 151 129 171 236 124 34 611 174 135 217 101 327 69 395 174 240 38 389 59 115 180 29 511 72 107 357 4 535 52 68 149 203 188 326 260 0 235 222 254 63 100 399 134 224 174 116 6 113 263 72 9 99 247 196 86 364 176 610 365 245 158 153 346 119 178 189 43 67 261 146 149 2 139 358 2 197 162 69 249 333 225 113 118 183 201 102 74 1369 127 138 1 103 131 150 84 223 174 39 35 177 137 18 174 64 216 53 133 168 135 152 209 34 2 188 59 142 317 20 16 170 2 162 153 4 73 103 75 344 148 201 1 115 93 202 56 273 160 21 115 147 86 115 36 36 84 223 281 69 98 69 36 112 0 12 193 168 165 38 15 4 246 37 588 53 0 117 289 148 65 8 118 243 119 1 1236 7 44 127 95 445 114 62 205 98 55 125 97 337 185 135 66 145 138 101 6 1 125 82 211 275 341 209 103 3 67 18 9 290 36 60 82 389 106 246 4 3 173 131 66 161 9 155 4 1 9 79 5 17 0 110 67 103 101 63 75 144 4 14 121 88 164 2 107 2 7 0 38 52 448 73 33 24 40 35 27 16 45 29 127 215 212 351 127 124 9 185 76 54 41 0 145 0 11 95 83 7 177 438 60 74 115 115 131 0 74 131 87 27 14 64 109 15 2 5 86 27 115 29 129 90 92 20 21 2 71 123 204 175 54 33 2 0 112 62 80 110 7 36 17 162 42 161 18 53 2 27 70 0 66 65 16 11 267 78 77 62 10 72 200 159 7 306 55 36 223 52 6 23 46 0 36 126 201 11 71 81 101 0 61 38 24 34 23 6 201 96 187 28 62 67 187 38 41 0 64 38 36 115 111 1 0 226 28 53 58 25 43 3 29 265 30 13 9 54 127 98 9 3 59 162 2 34 37 7 73 88 99 151 74 155 82 134 50 20 4 1 41 12 55 76 3 83 20 162 53 249 57 38 124 21 24 44 28 160 244 21 230 10 31 80 62 28 64 64 173 17 174 0 0 54 87 4 94 22 11 133 86 160 49 86 77 9 17 22 66 39 53 32 257 35 0 17 53 18 88 65 1 83 0 16 160 15 179 0 0 5 2 84 107 0 68 3 48 0 38 5 48 100 21 35 76 61 61 66 49 25 0 286 131 29 11 61 84 0 184 135 42 22 75 29 2 106 71 60 63 59 28 33 0 76 0 0 107 53 72 73 90 8 15 27 38 35 10 25 118 106 42 21 31 111 49 108 312 49 0 3 15 22 6 48 2 39 0 100 62 3 20 146 49 2 3 0 1 17 31 24 6 117 0 33 0 14 30 56 41 1 1 9 111 1 15 26 38 119 70 31 0 26 8 304 57 37 12 61 74 0 57 6 63 55 50 62 25 55 0 0 56 3 7 91 1 18 7 0 31 78 20 133 19 64 1 92 23 23 0 61 19 12 32 22 0 25 67 0 35 35 49 94 67 0 54 39 7 96 0 25 19 15 47 0 2 18 40 58 72 11 126 0 67 58 7 35 9 51 0 28 37 49 126 14 54 53 1 13 50 21 111 491 14 63 154 0 71 37 133 12 24 27 43 44 29 55 149 4 42 0 16 8 1 40 9 43 40 42 0 25 40 0 30 83 45 57 59 0 15 13 22 83 9 26 27 115 118 67 53 83 51 24 21 5 0 85 57 1 53 36 20 33 26 8 75 0 26 14 39 50 5 37 45 7 42 25 1 30 5 77 1 38 56 4 35 69 26 0 18 11 14 37 53 388 315 116 0 1 14 65 2 0 56 21 4 23 14 40 8 63 6 192 0 99 0 79 17 50 32 82 20 305 168 0 69 2 0 2 35 22 0 111 1 3 1 15 15 109 0 28 15 30 24 57 2 11 74 12 59 29 40 41 2 0 7 66 48 108 7 26 29 23 18 2 83 78 43 63 46 2 15 11 6 5 54 0 38 3 0 7 23 12 13 0 26 16 74 79 84 22 38 38 0 9 0 1 63 40 1 165 155 22 17 1 0 83 3 15 40 16 4 0 81 14 93 19 4 13 8 69 74 0 13 27 5 0 1 0 13 10 73 31 65 102 38 3 0 21 89 1 24 0 1 0 1 72 29 12 38 40 20 44 0 16 41 34 3 177 31 23 49 55 1 5 3 0 0 21 1 1 30 8 26 33 17 5 46 14 0 34 100 0 0 23 44 146 0 13 47 6 2 29 33 36 3 0 2 9 88 18 1 24 13 28 11 20 11 47 38 26 27 0 30 36 17 36 0 15 30 10 21 2 13 17 3 40 13 18 18 12 42 0 99 165 31 26 37 50 23 82 13 0 4 93 52 150 20 21 118 6 0 12 14 1 8 0 30 39 4 39 42 18 22 35 12 14 15 54 1 1 37 34 6 25 2 34 8 3 20 42 16 12 38 0 30 5 44 2 72 16 12 22 10 29 19 322 40 37 18 0 62 0 1 18 0 49 0 45 2 0 4 7 59 1 52 25 0 2 0 0 5 9 0 1 3 44 40 5 17 14 40 14 38 0 9 6 4 11 16 0 6 19 20 0 16 29 30 55 23 33 13 12 1 10 0 14 1 35 7 18 0 17 11 36 24 6 14 9 25 13 25 2 35 35 0 16 3 19 7 9 0 0 34 2 0 16 52 11 24 69 2 19 0 0 8 65 1 15 0 8 27 39 10 32 0 0 26 17 5 4 2 110 105 2 4 43 50 3 29 31 20 6 46 40 1 1 0 40 26 14 4 27 84 4 8 30 2 64 55 7 31 52 2 0 1 0 10 1 28 4 11 13 0 4 91 43 1 0 5 0 31 0 61 41 11 17 0 2 4 0 15 0 33 2 27 2 0 18 8 93 25 1 23 0 0 45 58 9 12 9 0 26 33 31 42 11 13 14 0 18 23 23 41 2 2 24 18 16 0 6 8 9 2 5 27 1 19 2 35 0 2 6 33 17 18 22 15 0 36 23 2 14 0 1 19 1 19 4 94 1 14 10 2 8 1 16 14 2 61 0 21 19 26 0 0 0 1 4 16 39 1 11 12 3 11 25 6 14 16 35 5 10 7 9 12 0 0 0 7 11 9 10 6 0 10 21 0 2 0 0 23 15 0 74 48 0 12 0 8 20 3 0 21 4 26 44 0 14 23 3 0 0 0 8 0 12 70 0 12 0 17 13 19 0 141 0 2 4 119 7 2 8 3 26 0 31 11 1 6 21 38 8 8 8 14 2 6 36 18 14 3 27 0 2 4 66 16 0 0 0 3 14 9 0 10 32 7 0 8 12 1 13 9 13 4 23 31 17 24 12 9 0 2 19 11 39 0 17 78 29 2 0 0 4 0 14 0 23 1 23 0 10 24 1 0 25 35 19 0 18 0 37 1 7 0 1 0 10 38 9 14 22 118 2 2 2 0 35 83 24 1 5 26 10 31 17 0 6 27 1 20 22 6 1 31 5 0 0 8 17 12 16 0 23 8 7 5 7 7 26 22 14 6 12 20 14 72 20 3 3 0 0 0 0 4 33 13 10 16 7 3 11 0 9 13 3 12 5 2 21 6 2 0 0 21 12 7 0 51 0 4 14 4 7 0 0 10 2 8 0 53 4 1 5 13 8 4 29 7 39 16 20 6 24 0 0 3 13 0 5 0 14 13 0 2 0 22 0 10 3 6 16 0 16 11 1 0 14 3 1 5 17 0 2 0 5 0 28 0 10 17 12 26 0 0 5 14 0 0 42 1 1 0 1 3 5 1 3 0 0 10 0 5 0 0 33 8 30 0 14 13 2 8 9 12 3 1 1 0 9 9 14 1 4 2 1 4 10 12 16 7 5 12 81 6 7 4 7 34 2 5 1 2 17 8 0 13 54 1 7 1 7 2 0 11 10 7 0 4 4 0 20 7 5 15 19 0 0 7 0 7 12 0 8 21 17 6 14 0 0 48 23 33 5 11 29 2 4 2 7 15 3 0 26 24 2 17 11 8 0 2 16 0 18 5 0 10 10 25 6 1 7 0 1 0 3 30 5 12 9 0 60 17 12 0 1 1 2 14 17 4 11 0 2 1 0 18 0 30 6 1 18 7 4 14 11 3 0 0 8 2 1 13 0 4 6 6 24 0 12 10 0 0 0 0 31 5 0 8 63 33 13 0 8 7 0 0 3 8 12 13 5 2 1 7 15 43 7 4 7 7 24 29 3 5 0 7 8 5 0 20 19 0 2 2 9 2 7 28 2 13 1 10 30 21 27 0 25 18 5 14 17 9 22 1 22 0 4 56 28 8 7 6 0 10 3 0 0 0 11 1 12 17 14 3 7 62 30 0 0 9 0 4 2 2 3 34 0 5 1 0 19 0 15 4 6 15 36 0 0 2 6 19 1 1 143 33 0 3 4 3 6 4 2 6 40 1 8 26 3 15 1 12 16 12 4 8 30 43 12 0 11 0 2 5 58 22 32 0 63 19 2 0 9 24 29 8 22 2 3 1 0 6 2 0 0 1 8 1 2 5 0 7 2 15 0 0 3 0 3 12 5 5 2 5 13 9 0 0 0 0 7 5 11 11 0 7 1 5 7 3 17 13 0 5 12 3 24 8 0 1 7 8 35 0 3 12 0 4 0 5 0 4 33 1 8 0 7 1 2 122 15 0 14 1 4 4 8 0 1 7 20 0 4 4 6 11 11 2 11 0 39 2 3 50 1 1 0 10 0 1 5 0 3 64 9 0 10 11 7 0 1 0 23 11 5 14 1 4 1 10 0 2 8 2 3 1 4 2 5 0 8 2 12 14 26 0 100 11 30 0 20 0 6 35 0 5 2 6 1 19 0 5 1 7 7 1 0 7 1 0 8 5 0 15 4 24 9 5 0 0 2 8 0 1 0 5 0 13 3 4 10 22 1 5 0 0 14 0 0 0 3 16 0 12 6 2 0 22 0 22 5 0 18 9 18 1 0 8 0 4 4 1 11 2 1 7 10 0 2 22 8 0 3 14 17 7 1 24 0 1 4 6 2 7 1 0 2 1 7 0 0 0 0 8 8 12 7 0 2 8 5 18 8 5 2 2 1 4 13 0 3 14 0 22 11 10 0 4 28 3 5 8 12 5 2 7 14 0 0 5 37 0 14 5 19 0 0 1 3 0 4 0 0 0 16 0 5 4 53 10 24 0 2 9 0 6 0 12 1 0 6 0 9 0 9 8 0 6 15 2 0 10 38 9 0 10 4 6 88 1 12 1 13 26 13 7 10 8 0 2 3 9 0 13 6 3 3 2 0 10 5 9 8 0 6 0 4 11 6 20 0 5 1 16 0 4 4 1 10 1 4 9 2 35 1 0 1 21 4 12 6 14 2 3 0 5 13 3 8 0 3 1 17 0 10 0 0 1 0 0 0 1 9 1 12 21 1 7 0 1 4 4 8 2 0 1 0 9 0 16 1 12 0 3 5 0 0 8 3 12 0 15 0 0 11 19 8 0 12 0 17 1 1 0 2 7 0 3 0 3 0 0 12 0 22 17 8 7 2 0 1 61 3 0 4 2 10 4 0 7 0 0 17 2 0 0 9 1 2 1 2 22 0 11 7 5 4 6 0 3 4 17 5 0 17 0 8 19 8 10 1 8 0 8 0 0 0 0 1 0 16 3 0 15 1 2 0 0 12 0 8 8 0 0 0 0 11 2 11 10 0 12 12 4 0 0 1 1 0 3 0 0 3 0 0 1 20 8 6 5 6 19 3 1 1 7 0 11 8 0 2 3 1 1 1 1 0 4 2 10 2 1 0 0 3 0 0 3 0 0 0 3 3 5 15 11 4 15 0 0 0 13 3 1 27 5 15 10 0 3 10 6 4 19 0 19 8 0 1 0 4 3 1 0 0 2 8 6 5 2 5 0 7 5 21 1 11 3 2 0 1 2 4 0 1 26 6 0 6 0 0 2 7 5 0 0 2 13 0 6 13 0 7 4 9 1 10 3 1 4 0 0 2 11 0 4 7 2 0 2 0 3 3 0 15 1 3 0 5 10 4 3 4 0 26 4 9 23 0 0 12 11 3 4 0 0 0 13 3 5 1 20 0 3 10 0 3 0 9 7 1 6 1 22 10 0 0 0 2 5 7 1 0 0 1 15 1 1 5 7 0 0 0 9 0 2 3 1 0 5 3 3 5 0 8 0 0 3 6 0 0 2 0 0 9 5 7 0 9 0 5 8 0 2 0 1 3 5 0 1 0 10 0 5 0 0 18 4 0 4 2 3 0 0 1 1 0 7 0 8 0 7 0 22 2 6 1 5 3 10 6 0 9 5 3 6 0 2 23 8 3 6 1 0 6 34 2 11 1 0 0 5 1 1 50 0 1 0 2 2 0 1 1 0 1 9 5 0 8 7 4 0 2 9 0 0 0 0 0 0 1 0 3 2 2 4 2 3 0 0 12 7 5 0 4 3 0 0 1 0 8 0 0 9 0 3 6 2 7 1 1 0 0 0 9 3 3 0 0 6 2 2 3 1 0 0 1 2 4 0 2 2 0 21 4 4 0 5 1 5 0 0 5 1 0 0 0 3 3 0 19 12 12 12 1 7 4 4 17 3 1 1 1 1 6 0 3 0 3 2 3 13 4 0 0 0 1 0 7 3 2 5 16 6 0 3 10 2 8 0 119 0 6 3 0 0 8 22 2 0 0 7 0 3 1 4 0 0 0 3 2 0 1 7 8 2 0 0 1 1 2 0 5 0 4 15 1 0 3 2 0 21 1 0 1 3 2 5 2 8 0 1 0 8 10 3 0 0 1 1 4 1 0 4 5 2 0 0 4 0 0 0 0 3 1 1 0 3 5 5 1 11 2 0 12 0 0 5 1 0 4 2 3 0 2 1 2 7 7 4 1 0 17 3 1 3 2 0 5 3 0 0 1 3 2 0 0 2 4 5 0 4 3 0 9 3 1 1 2 8 12 1 10 0 4 0 8 9 1 3 16 2 3 1 2 0 1 2 3 4 5 28 2 5 0 0 3 2 0 0 10 10 0 0 0 0 0 0 1 15 1 0 4 4 3 0 0 6 16 6 3 4 4 9 0 1 11 0 0 7 7 0 5 3 0 10 2 0 4 0 0 3 5 0 3 10 0 2 0 3 8 2 7 0 3 4 0 7 3 18 4 3 10 1 15 5 1 2 13 0 9 0 3 3 7 4 0 2 1 0 6 1 7 0 2 0 9 0 1 0 4 2 1 0 11 0 2 2 2 1 0 0 3 7 3 0 0 1 1 10 0 0 0 1 8 2 3 3 6 6 0 3 0 2 1 3 1 0 3 0 0 3 0 0 2 1 2 0 8 1 0 3 0 0 0 3 1 1 2 0 3 0 8 8 0 0 7 2 8 5 3 0 0 0 0 24 3 0 6 50 3 0 0 3 0 0 2 7 3 1 0 2 3 0 1 0 0 0 7 0 2 1 4 6 0 0 0 0 2 3 1 0 1 2 0 23 7 0 7 4 0 4 0 0 8 0 2 2 1 0 1 16 0 1 2 17 3 4 4 3 0 3 3 2 0 7 1 0 1 1 9 1 0 3 81 0 1 1 0 0 1 3 1 1 0 5 6 5 3 0 6 5 0 0 10 2 5 0 0 0 6 2 0 5 1 5 0 2 2 0 7 0 3 4 0 0 0 1 13 0 2 1 0 1 0 5 0 9 1 3 4 6 0 0 1 1 1 0 1 2 0 2 2 0 1 3 0 0 0 0 1 0 5 1 3 0 0 3 1 8 0 0 0 2 1 2 1 0 0 8 0 6 2 12 0 11 0 1 0 5 0 0 2 7 1 3 0 0 0 1 0 0 1 0 0 2 1 2 16 6 2 1 3 14 0 6 1 2 0 10 0 2 3 1 2 0 1 0 0 2 2 0 2 2 42 0 4 5 0 0 7 8 1 3 1 7 12 1 0 0 0 0 0 1 2 0 1 1 0 0 4 5 3 0 0 0 2 0 12 0 1 0 2 3 0 0 2 1 0 0 0 0 1 4 0 5 1 1 8 1 0 2 7 3 0 0 0 0 0 0 1 3 2 4 0 3 0 0 5 0 0 2 1 0 7 2 16 13 0 0 1 0 2 5 2 1 0 1 0 27 0 3 4 0 8 1 5 2 0 3 1 1 0 0 1 4 1 2 0 1 0 1 0 1 1 0 2 2 0 5 1 0 0 0 6 1 0 2 0 2 0 5 4 0 5 1 2 0 4 2 3 4 5 0 0 0 3 0 0 0 0 2 1 6 2 3 4 0 3 0 0 1 1 2 0 0 1 2 3 1 2 0 0 0 2 4 0 1 0 5 0 0 0 0 1 0 1 9 4 0 2 3 0 1 2 4 0 0 2 0 0 0 2 1 2 1 0 1 3 3 1 1 0 1 0 3 1 3 0 0 0 0 0 1 2 3 2 0 0 2 0 2 1 0 3 4 3 4 0 0 3 1 1 0 0 0 2 1 2 0 0 0 1 0 2 0 2 2 0 0 3 1 1 2 1 1 4 0 2 0 0 2 0 0 0 3 1 0 0 0 2 0 1 7 2 3 2 0 0 1 1 1 3 0 2 1 2 0 1 2 3 0 0 0 1 0 0 3 0 2 0 1 0 0 0 1 2 3 0 1 1 0 0 0 2 2 0 4 1 1 3 4 3 1 2 0 1 2 2 2 0 1 0 3 3 2 0 0 4 1 2
108 420 143 89 433 855 252 3313 430 73 1592 309 108 614 345 668 1621 356 1327 222 616 44 361 519 97 1322 304 395 915 144 243 1372 202 148 8 152 3 67 96 257 629 42 296 178 18 543 170 17 594 534 229 46 17 41 284 212 19 13 177 372 602 186 202 144 94 93 50 26 82 159 86 119 54 200 87 94 69 288 92 4 50 241 73 98 138 72 22 147 152 78 375 50 82 177 11 207 23 109 11 49 4 74 37 0 0 57 68 43 63 17 127 32 59 159 32 89 94 55 189 110 104 89 132 284 146 0 48 28 24 96 81 21 109 22 32 64 7 16 279 23 0 30 49 0 206 9 113 120 30 21 115 75 19 34 94 86 112 243 98 45 46 48 73 65 80 28 0 31 10 27 82 30 19 128 36 52 77 16 57 21 45 69 0 34 12 9 37 0 49 1 60 86 66 61 42 100 0 0 478 31 10 63 30 22 41 16 3 0 5 10 11 0 30 86 286 17 102 28 35 71 48 70 73 43 18 99 44 13 45 20 36 35 121 43 67 0 24 25 18 30 36 52 21 4 4 10 36 3 3 5 40 16 5 50 204 7 112 82 37 33 168 25 3 27 3 35 16 60 54 12 22 26 26 1 237 0 47 15 0 0 35 20 87 25 7 39 13 457 19 23 67 0 46 23 28 1 0 9 6 12 1 3 18 4 12 24 31 47 29 19 111 0 1 31 83 26 32 24 8 8 49 22 2 32 2 1 18 20 29 8 1 30 9 0 16 13 0 12 43 8 4 2 45 7 12 0 25 14 43 40 32 5 20 45 22 3 25 70 5 28 24 28 24 27 15 11 28 16 29 5 51 29 0 4 79 9 5 27 17 9 53 17 18 2 0 17 9 0 4 0 5 28 10 82 11 19 35 5 0 32 5 22 0 12 13 1 0 32 2 79 12 74 0 4 18 19 1 8 7 9 9 13 16 42 39 0 30 16 7 13 0 25 1 5 0 7 2 15 27 2 8 60 11 41 0 18 16 19 35 1 12 4 31 0 2 4 0 96 21 60 6 1 0 1 3 1 44 19 21 27 0 9 19 10 1 3 28 6 0 0 16 20 8 50 6 0 4 15 0 2 8 2 8 44 41 10 4 0 4 21 17 2 54 15 6 13 1 2 53 0 11 15 23 46 0 6 12 1 26 7 6 10 0 9 17 14 17 9 0 14 47 34 6 10 6 3 12 5 2 59 12 4 46 18 32 19 18 14 0 1 62 5 0 0 25 5 39 4 0 19 12 14 45 38 1 33 46 20 23 42 14 14 1 0 6 10 0 19 0 6 45 2 10 0 9 25 0 7 9 3 8 6 0 1 39 39 11 9 0 0 30 2 2 16 1 4 2 0 0 15 11 25 0 6 127 7 5 15 13 11 17 9 6 0 5 14 7 2 41 19 8 0 0 13 0 2 22 0 12 74 4 56 18 7 5 7 0 2 2 19 0 19 0 11 16 26 2 8 11 0 11 30 4 23 10 7 1 3 11 21 21 21 14 16 0 15 6 5 6 3 8 2 13 24 3 0 2 5 8 0 9 0 1 20 19 6 28 0 0 0 3 2 4 1 0 23 8 7 1 13 3 10 4 9 18 32 0 0 1 3 2 0 8 6 14 15 0 11 5 10 11 6 1 2 5 10 7 2 4 4 52 13 1 5 6 0 1 0 0 30 0 7 4 0 25 60 0 0 3 6 18 14 13 3 19 0 0 74 3 3 76 1 4 22 13 0 1 1 4 0 8 0 3 3 0 29 13 14 2 3 16 0 12 215 8 0 5 4 4 7 10 1 9 62 0 2 11 3 13 4 3 0 3 3 1 3 3 8 0 2 3 2 2 6 15 2 4 10 3 5 24 16 0 8 3 1 3 7 8 1 4 5 1 0 0 6 3 3 11 0 13 14 0 0 14 1 7 10 12 11 14 3 0 24 0 15 0 7 1 2 6 1 5 3 2 0 1 2 0 0 8 6 13 11 0 11 1 0 15 11 1 2 8 27 20 0 12 22 2 7 0 7 1 7 37 0 0 5 0 1 2 19 3 5 3 6 6 3 5 0 5 18 28 0 6 0 0 0 8 6 10 13 5 1 0 8 3 31 12 14 27 20 5 0 0 29 1 15 0 6 22 12 6 2 8 0 0 5 17 7 3 2 7 9 2 0 12 7 7 9 0 16 2 0 0 0 0 0 19 3 1 26 0 4 6 2 4 0 10 19 8 4 0 11 5 1 0 3 10 8 2 0 2 2 19 11 15 9 10 5 4 2 10 5 0 17 0 0 13 1 0 24 0 5 0 0 0 8 0 8 0 14 0 3 4 9 1 0 1 0 1 0 0 4 2 0 0 5 0 17 0 0 8 0 8 0 2 0 0 5 0 14 0 4 0 1 6 16 23 3 4 13 0 4 0 0 0 2 2 11 7 5 2 0 4 8 0 0 0 6 0 0 4 6 3 18 24 4 3 5 1 2 4 0 10 8 2 8 5 6 0 1 3 0 6 2 8 7 10 7 15 2 12 12 2 5 7 10 0 3 2 4 7 0 5 9 24 0 11 2 14 0 0 0 19 22 8 0 13 0 11 4 0 2 9 39 14 8 0 14 5 0 1 0 2 5 0 0 0 13 11 0 5 1 0 0 10 3 0 7 0 17 3 3 2 2 10 10 0 0 4 1 0 6 11 16 0 8 3 0 0 0 0 1 4 3 7 12 9 0 2 6 8 1 7 3 4 1 3 58 1 0 1 0 0 0 0 2 4 10 2 0 1 9 0 1 2 5 28 0 4 9 11 2 4 2 0 4 2 0 3 0 6 2 18 2 1 2 0 10 0 2 0 11 0 0 0 8 23 1 5 0 13 4 1 3 3 4 1 3 2 1 0 0 1 1 0 0 1 10 0 0 10 4 16 0 5 0 0 0 3 10 0 5 3 0 6 0 4 6 5 3 7 1 0 7 0 0 0 0 16 1 3 2 0 2 5 2 13 5 0 0 0 5 0 1 0 0 2 0 0 0 17 0 2 0 7 0 3 0 2 0 0 2 3 2 0 7 9 2 0 0 4 13 3 0 4 0 9 11 0 8 0 5 7 9 1 2 13 16 72 8 2 1 13 2 5 1 6 0 0 0 1 2 7 3 2 0 0 4 15 3 3 19 0 1 0 9 0 3 3 0 5 0 0 4 0 4 0 1 0 2 0 1 0 1 5 5 0 18 0 0 3 0 0 0 1 0 1 0 0 0 4 2 5 0 0 5 0 2 0 0 1 0 2 4 0 3 1 0 0 1 3 0 1 2 4 12 1 1 7 1 9 1 1 3 8 0 1 2 4 9 5 1 1 10 1 8 3 4 0 0 0 2 1 1 0 3 2 0 2 13 0 0 10 2 5 4 0 0 0 0 0 2 0 2 1 0 1 0 0 5 0 0 0 1 7 4 0 0 0 5 3 0 0 3 0 3 2 6 1 0 0 0 1 4 2 0 0 2 0 3 0 13 4 3 3 1 0 0 0 0 1 12 0 5 1 0 3 3 8 19 0 4 2 6 1 3 0 14 0 6 0 4 1 0 1 2 3 2 1 0 0 0 1 2 2 0 5 0 1 0 0 1 0 0 0 2 1 0 0 1 4 2 0 10 4 0 0 5 7 1 6 1 6 3 5 3 4 0 4 7 1 0 15 8 5 0 0 0 1 3 0 0 2 1 6 0 0 4 0 0 2 5 0 1 2 0 0 2 8 0 2 0 0 7 1 5 2 1 3 0 0 0 6 3 1 0 3 5 0 0 5 0 1 3 5 5 4 0 0 2 5 0 0 2 4 0 0 0 0 0 4 2 0 0 0 1 4 0 0 2 0 3 1 0 0 0 4 0 12 0 9 2 2 2 3 1 2 0 2 2 0 2 0 1 4 0 0 0 0 7 3 0 1 2 0 0 0 9 1 0 0 1 1 0 0 7 4 2 0 2 4 1 0 3 0 2 4 1 3 0 0 4 0 4 0 0 1 0 0 1 0 0 3 1 1 0 0 0 1 1 0 11 5 2 0 0 5 1 0 4 2 0 3 0 2 0 16 2 0 2 2 11 0 0 0 0 3 0 1 3 0 4 5 0 5 0 3 1 0 0 9 0 0 0 1 0 6 3 2 3 4 1 0 8 5 0 0 0 1 0 5 2 0 2 0 0 3 2 0 0 0 2 6 4 0 2 0 1 0 4 0 3 0 0 0 2 2 0 5 0 3 3 2 2 5 7 4 8 6 0 1 0 6 3 0 1 0 0 0 2 4 4 2 0 2 6 5 1 0 1 1 0 0 2 3 2 0 0 3 4 1 0 2 0 3 0 1 1 2 1 1 0 0 1 3 1 1 2 0 0 0 0 0 1 0 0 0 1 4 0 0 0 0 0 9 0 0 2 1 1 2 4 0 1 1 0 4 1 0 0 6 1 0 0 3 1 3 1 0 3 0 11 0 0 3 0 0 0 0 4 1 0 0 0 4 5 0 0 1 3 0 0 0 3 1 0 0 2 0 0 2 1 0 0 0 0 1 0 0 0 1 0 8 3 4 0 4 1 0 4 2 0 2 2 0 7 6 9 0 2 0 0 0 6 0 4 0 1 6 1 8 2 0 3 3 0 0 1 0 3 0 0 6 0 1 2 2 7 5 0 4 13 8 0 2 3 0 3 1 0 3 0 0 2 0 0 4 0 5 0 0 3 0 2 0 0 1 0 0 0 5 0 2 0 0 0 3 2 3 0 4 0 1 0 0 3 1 1 1 4 0 2 0 0 0 0 1 0 0 0 0 5 0 0 0 9 2 0 0 0 5 0 0 0 0 1 0 1 6 0 1 0 0 0 2 5 0 1 0 0 2 0 0 0 1 35 0 8 3 0 4 0 0 0 0 0 0 1 0 0 0 1 0 9 0 2 0 5 1 4 0 4 8 2 0 0 0 0 1 0 1 0 0 0 0 0 1 8 0 0 4 1 0 5 0 4 3 0 1 0 13 1 0 0 15 5 0 0 4 4 1 0 2 0 0 0 2 0 0 0 0 0 0 1 0 0 0 1 4 1 0 0 0 2 0 1 0 0 2 0 1 0 1 0 3 2 5 1 5 0 0 0 0 0 0 0 0 3 2 1 2 0 0 0 0 0 0 2 3 6 0 4 0 0 0 0 0 0 0 1 0 0 0 3 1 0 5 0 0 1 0 1 0 0 9 0 2 4 0 0 0 0 0 0 2 2 2 1 0 0 2 0 1 1 0 0 5 2 0 1 1 0 1 0 0 0 1 0 2 0 2 1 2 0 3 0 2 0 0 2 0 0 0 0 0 0 1 1 2 1 0 3 0 0 0 0 2 0 0 1 0 0 0 0 0 0 0 0 1 0 2 1 0 5 0 2 4 10 1 0 0 0 1 1 0 0 0 0 0 0 2 0 2 0 2 0 1 1 4 0 3 2 0 4 0 0 4 0 2 24 4 0 0 0 0 0 0 4 0 2 0 0 4 1 1 1 3 0 0 0 0 0 1 0 0 1 0 0 1 1 0 0 1 0 0 0 0 0 8 1 0 0 0 0 2 0 4 0 2 6 2 3 1 1 0 0 0 0 0 1 3 2 0 3 0 1 0 0 0 0 0 0 1 0 1 6 0 0 1 1 0 0 3 0 0 0 0 0 0 0 0 0 0 0 0 1 2 0 3 0 0 0 1 0 0 0 2 1 4 0 3 0 0 0 0 0 0 12 0 0 2 0 0 3 2 2 1 0 1 0 1 0 0 0 0 1 0 0 0 0 0 0 0 0 0 0 1 4 3 0 0 0 1 0 7 1 2 9 1 1 0 0 0 0 1 2 0 0 0 7 0 1 3 1 2 5 0 4 0 1 0 0 0 0 0 0 2 0 1 2 0 0 1 0 0 0 1 3 0 0 0 0 0 0 0 0 4 1 14 0 2 2 0 1 2 2 0 0 0 1 0 0 0 0 0 0 7 2 0 3 0 1 0 0 1 2 0 4 0 8 0 0 0 0 2 0 0 0 1 0 0 0 1 0 0 0 3 1 1 0 4 0 2 0 0 0 0 0 0 0 0 0 0 0 3 0 0 1 0 0 1 0 0 1 0 3 1 0 0 0 2 0 0 1 0 0 0 2 2 7 0 2 0 2 1 0 5 4 0 0 1 1 2 0 0 0 1 1 8 0 0 3 0 0 1 1 0 0 0 0 1 0 0 0 0 0 0 0 0 0 0 0 0 0 0 0 0 0 0 1 1 2 0 1 0 0 0 0 4 0 3 0 1 0 0 3 0 1 1 0 0 0 0 1 1 1 0 0 2 0 3 0 4 0 0 0 0 0 0 0 5 1 4 6 0 0 0 0 0 0 0 2 1 0 0 0 0 0 3 1 0 0 0 5 1 0 0 0 0 0 2 0 0 0 0 13 0 1 1 0 1 0 0 0 0 0 0 0 0 0 0 0 3 2 1 10 2 0 1 0 0 0 2 0 0 3 0 1 0 0 1 0 4 0 1 0 1 0 0 2 3 2 1 0 2 1 0 0 2 0 0 0 0 0 0 1 0 0 0 0 1 1 2 2 0 0 0 0 0 0 2 0 0 0 0 0 0 0 0 2 0 2 0 0 2 2 1 9 0 1 0 0 10 0 5 0 1 0 2 4 0 2 0 0 0 2 1 0 0 0 4 0 0 0 0 0 4 0 0 0 0 0 0 0 1 0 0 2 0 1 0 1 0 0 0 0 0 0 1 0 1 1 0 1 0 0 0 0 0 0 0 1 0 0 0 0 0 0 2 1 0 0 0 0 0 0 0 1 0 0 3 1 0 2 0 1 0 0 2 0 0 0 0 2 0 2 1 0 0 0 1 0 0 1 0 0 0 0 0 0 0 0 2 0 0 0 0 4 0 0 0 0 0 1 0 0 0 0 0 0 2 0 0 0 0 1 0 1 3 0 0 1 0 0 0 2 0 1 3 1 0 3 0 0 1 0 0 0 1 0 5 0 0 0 0 0 0 0 0 0 0 0 0 1 0 2 0 0 0 3 0 1 0 0 1 0 1 0 2 0 0 1 7 0 2 0 1 3 0 0 0 0 0 3 0 0 0 2 2 0 0 1 0 0 0 1 0 0 0 2 0 0 0 0 0 0 0 0 4 0 0 0 3 0 0 0 2 0 0 0 0 0 0 0 0 1 0 0 1 1 1 0 3 0 0 0 0 0 0 0 0 0 2 3 1 0 0 0 0 1 13 0 0 2 0 0 0 0 0 0 3 0 2 2 1 0 0 0 0 0 0 0 1 0 0 3 1 3 0 0 0 2 0 0 0 1 0 0 0 0 3 0 0 0 0 0 4 0 0 0 0 0 0 0 1 0 1 0 0 0 1 0 0 2 3 0 3 3 0 0 0 0 2 2 0 1 3 0 1 0 1 0 0 0 0 0 2 0 3 2 0 0 0 0 0 0 1 1 6 0 0 0 0 0 3 0 0 0 0 0 0 2 0 0 0 0 0 0 0 1 0 1 0 0 2 0 0 0 1 1 1 0 0 1 0 0 0 0 2 1 0 1 0 2 0 0 1 0 0 2 0 0 0 0 0 0 1 0 1 0 0 1 3 0 1 0 0 0 0 2 0 0 0 1 0 0 0 0 0 1 0 0 0 0 0 1 0 0 1 0 0 1 4 0 2 0 0 0 1 0 0 1 0 2 1 0 0 0 0 0 0 0 0 1 0 1 0 0 0 1 3 0 0 0 4 0 1 0 0 1 0 0 0 0 0 0 0 0 2 0 0 0 1 0 0 0 0 0 0 2 0 2 0 0 0 2 0 0 0 0 1 0 3 0 0 0 0 5 2 2 0 1 0 0 0 0 0 0 1 0 0 0 0 0 0 0 2 0 0 0 2 0 0 1 0 2 0 0 0 0 0 1 0 0 3 0 0 0 0 0 0 0 0 0 0 0 0 0 0 5 0 0 0 0 0 3 1 0 0 0 0 0 0 0 0 0 1 1 1 0 0 0 0 0 0 1 1 0 0 0 0 0 1 0 6 0 1 0 1 1 0 0 2 0 0 0 0 0 1 0 1 0 0 0 1 0 0 0 0 1 0 0 0 0 1 8 0 0 1 1 0 0 0 0 1 2 0 0 0 5 0 0 0 0 0 0 0 0 0 0 0 1 0 1 0 2 1 0 0 5 0 0 2 0 0 2 0 0 0 0 0 0 0 0 0 0 1 0 6 0 1 2 1 0 0 2 0 0 0 1 0 0 0 0 0 1 0 0 0 1 0 0 0 0 0 1 0 0 0 0 1 0 1 0 0 0 0 0 1 0 1 0 0 0 0 1 0 0 1 1 0 0 0 0 0 0 0 1 0 0 0 0 0 0 0 0 0 0 0 0 0 0 1 0 0 0 0 0 0 0 0 0 0 0 0 1 0 1 0 0 0 1 0 0 0 0 2 0 0 0 0 2 0 0 0 0 0 0 0 0 0 0 3 0 1 0 0 1 0 0 0 0 0 0 0 0 0 0 1 0 0 0 0 0 0 0 0 0 0 0 0 3 0 0 0 0 0 0 0 0 1 0 0 0 0 0 0 2 0 0 0 0 0 0 0 0 0 0 0 0 0 1 0 0 1 3 0 0 0 1 0 0 0 1 0 0 0 0 0 0 0 0 1 1 0 0 2 0 0 0 2 0 0 0 0 0 1 1 0 0 0 1 0 1 0 0 1 0 0 1 0 0 0 0 3 0 0 0 0 0 0 0 0 1 0 1 0 0 0 3 0 0 0 0 0 0 0 0 0 2 0 1 0 0 0 1 0 0 1 0 0 0 0 0 0 0 0 0 0 0 0 0 1 1 0 1 0 0 2 0 0 0 0 1 0 0 0 0 0 1 0 0 0 0 1 1 0 0 0 0 1 0 0 0 1 0 0 0 0 0 0 0 1 0 1 0 0 0 0 1 0 1 0 0 0 0 1 0 0 1 3 0 2 1 0 0 0 0 0 1 0 0 1 1 1 0 0 0 1 0 0 0 1 0 0 0 0
108_c 3163 8915 11065 4784 4283 2301 3562 2644 2371 2462 2137 732 967 1684 5689 3583 2243 2890 1180 554 3226 1770 1789 3424 1405 3208 2997 2865 443 1615 2000 2877 2985 178 632 923 122 885 970 2041 4915 888 608 145 2132 259 452 2656 623 635 1327 2623 126 2267 616 673 295 588 257 1101 1036 1175 822 687 594 217 116 339 1010 449 690 2520 1146 289 353 1085 1077 954 40 1786 706 715 368 579 402 230 945 683 162 1758 149 386 333 40 917 95 409 162 1037 220 193 640 1 352 283 430 271 430 7 427 185 290 7559 262 678 347 407 823 428 938 428 579 1361 216 373 118 147 140 454 368 110 160 136 155 0 172 146 237 152 664 124 93 438 253 16 291 312 492 154 361 481 127 177 240 523 247 452 361 769 96 190 0 185 170 100 517 15 96 156 396 115 352 142 289 153 169 39 350 45 30 219 2 105 204 9 360 11 182 4 166 97 225 163 116 123 0 36 236 287 38 85 130 58 318 207 173 0 153 128 41 2 108 152 590 56 908 110 279 376 228 231 970 100 59 98 283 36 70 464 257 164 0 120 485 0 506 707 76 76 237 520 102 193 160 239 103 18 143 43 422 107 128 173 324 143 368 283 153 151 165 253 14 45 0 31 36 130 34 122 126 23 62 3 140 0 296 254 68 1 181 72 215 55 1 108 74 675 190 171 279 0 142 22 343 30 25 256 36 124 270 0 48 0 29 140 129 297 8 61 342 21 1 40 50 57 223 201 24 131 211 379 22 295 372 0 105 155 232 60 5 19 148 171 13 433 14 32 79 120 313 30 128 220 55 99 133 91 254 304 127 6 26 93 64 7 2 238 134 128 827 241 111 88 13 103 78 13 33 25 69 118 31 58 207 0 1 169 131 5 73 7 86 13 0 10 19 0 0 0 303 110 90 130 20 135 172 0 0 81 31 98 0 20 16 9 0 12 90 178 29 124 2 29 23 16 14 137 63 139 1 359 19 303 24 13 131 98 243 111 0 79 0 98 18 61 7 67 88 62 54 145 116 374 0 192 88 40 26 93 6 34 52 0 1 54 0 165 85 98 10 344 13 54 3 117 73 73 7 83 251 12 0 71 114 28 30 1 9 0 128 113 50 117 50 17 28 142 1 11 53 20 57 262 31 30 90 0 199 75 73 19 177 47 13 236 221 0 150 0 0 118 21 306 0 63 116 48 0 12 26 33 11 55 51 85 35 17 0 78 19 44 26 60 2 40 138 15 231 28 0 0 271 8 177 70 5 38 0 33 164 31 1 0 31 56 121 16 0 61 31 0 9 30 1 151 133 98 88 116 156 102 121 20 50 0 7 8 29 72 71 5 40 0 61 61 107 93 41 106 21 0 44 38 19 29 38 79 21 45 87 1 60 35 45 4 106 120 0 0 34 48 0 41 29 28 20 44 37 26 84 66 31 8 13 10 20 31 68 86 69 0 8 64 1 35 81 0 70 0 75 106 55 200 0 17 0 0 128 145 1 35 1 11 0 90 7 59 125 0 91 80 57 47 16 16 6 66 69 46 35 0 68 26 1 87 45 9 0 118 9 11 90 86 181 7 36 25 13 0 109 0 3 229 170 38 38 67 0 17 19 122 33 5 17 76 30 37 3 53 17 33 185 83 24 19 0 3 6 0 7 0 87 0 26 190 0 46 1 41 12 0 40 0 13 96 2 11 29 5 16 58 20 14 45 89 0 0 4 69 0 12 20 0 165 89 3 0 20 37 118 63 68 8 51 65 0 165 10 22 26 19 3 0 23 0 0 45 21 0 0 0 4 0 0 20 33 10 120 8 56 0 128 20 19 0 58 29 70 67 29 0 36 133 0 3 528 38 46 492 0 65 7 5 61 0 10 11 15 41 9 35 21 22 110 22 29 53 140 69 10 54 2 8 34 0 96 21 80 137 28 38 33 1 6 14 59 2 49 0 38 7 5 100 39 228 19 32 12 43 8 21 12 80 11 88 0 10 9 0 0 5 108 12 43 0 11 79 1 30 65 57 50 184 0 27 6 4 137 17 17 16 48 69 4 114 34 98 38 7 0 34 99 35 0 26 31 36 93 15 0 49 0 21 13 57 9 8 32 129 0 16 38 0 0 2 0 0 33 38 3 101 19 24 0 68 21 1 27 109 2 25 44 0 10 19 22 14 15 23 29 51 21 8 18 1 5 30 35 5 45 0 74 3 31 1 75 2 161 40 0 0 0 0 0 22 0 6 110 0 10 18 12 65 62 0 20 3 82 14 89 61 13 16 8 34 15 30 37 27 50 4 147 14 14 13 15 20 37 18 0 32 143 20 1 5 0 12 1 7 15 47 3 29 0 0 19 3 15 1 0 89 48 6 15 14 4 21 0 0 5 0 2 9 7 0 0 12 13 52 1 0 13 0 26 64 48 15 0 60 80 0 16 3 13 4 55 20 3 10 30 17 0 30 0 18 0 69 20 78 5 7 7 0 46 98 0 0 12 0 0 0 38 74 5 33 3 4 17 0 41 48 10 0 29 58 22 43 13 0 77 12 0 0 24 0 1 7 0 0 5 5 6 4 17 10 29 20 0 0 7 40 34 0 0 22 75 3 64 152 16 10 0 0 26 25 24 5 8 13 36 0 4 9 18 132 38 50 0 9 14 69 75 0 22 12 25 43 1 25 26 0 26 1 25 8 31 13 0 44 16 37 17 36 48 6 18 11 0 89 25 1 9 16 6 47 0 0 29 27 0 9 0 4 15 0 95 2 30 46 12 67 0 6 23 0 0 10 5 12 74 0 55 16 18 14 22 14 0 24 0 27 0 23 0 56 15 27 18 8 25 8 7 0 27 14 1 19 0 0 20 0 7 0 21 2 0 15 6 16 0 29 0 0 0 1 0 0 1 0 4 24 5 0 6 9 19 18 2 25 0 4 7 7 3 0 0 3 11 40 0 2 67 25 31 28 47 12 19 0 11 0 32 20 27 16 5 1 31 3 18 48 4 10 21 6 1 18 0 0 2 0 29 7 4 1 5 0 76 27 0 0 22 15 24 23 31 0 61 0 0 6 41 5 40 0 11 14 0 6 15 0 0 0 44 5 0 0 9 49 4 0 6 16 0 0 4 8 13 4 3 0 14 15 4 33 0 47 71 41 2 4 55 0 3 6 8 9 93 0 0 0 3 9 0 1 4 1 8 1 6 9 4 73 0 12 0 13 0 70 71 0 8 0 0 9 0 12 0 5 0 28 17 0 2 9 3 10 0 34 1 9 4 102 5 29 11 0 11 5 0 59 3 10 93 0 10 16 3 24 6 7 30 7 15 15 1 19 36 0 1 13 0 0 10 37 0 2 24 0 33 10 0 4 0 32 20 2 5 14 1 9 0 30 6 17 5 8 21 9 20 0 5 9 0 22 0 8 26 26 1 0 0 9 5 4 17 1 0 7 0 0 1 6 10 7 10 6 3 0 3 5 0 0 0 12 3 11 6 26 0 35 14 0 9 0 0 8 2 32 3 26 0 21 0 7 8 9 1 16 0 7 16 23 13 27 10 0 5 0 8 1 5 0 6 3 0 9 16 10 0 33 2 7 4 44 15 9 0 9 53 0 43 11 6 2 9 13 9 14 4 15 38 0 0 8 6 0 24 0 13 19 6 14 0 0 23 15 6 6 0 5 25 19 0 37 6 0 15 14 5 0 3 13 10 1 10 17 0 0 27 5 3 0 1 7 0 0 0 0 7 1 3 0 12 0 0 0 4 21 7 13 25 0 1 0 10 0 37 1 32 0 12 0 0 10 6 3 33 29 4 0 40 0 18 4 21 3 1 16 3 52 33 0 3 10 0 5 46 4 0 4 2 0 0 12 13 6 5 0 5 11 3 3 0 2 7 20 40 5 11 2 25 21 27 7 0 0 15 0 1 5 20 17 4 6 14 4 10 0 4 0 10 7 0 0 0 1 1 0 0 10 4 9 0 15 0 1 9 2 10 0 0 3 2 22 0 63 18 0 19 7 4 4 8 26 6 16 19 7 29 2 0 5 13 0 2 5 0 18 0 10 3 10 0 17 0 17 17 0 0 16 0 0 15 0 0 7 12 1 0 0 24 0 4 0 17 2 14 7 0 0 0 4 0 0 64 0 2 0 5 0 4 3 2 0 0 2 1 9 0 0 24 3 11 0 21 9 1 5 20 4 3 3 1 0 4 20 7 0 13 0 0 4 23 0 16 38 7 23 7 8 0 12 27 0 5 8 4 0 7 4 0 10 0 0 3 1 4 12 0 37 11 8 0 4 27 0 0 22 11 26 11 0 13 4 0 11 1 0 11 3 31 12 9 0 0 21 18 12 8 18 13 0 1 36 4 4 5 0 37 12 4 7 14 11 0 5 6 0 75 3 0 6 54 3 2 0 6 0 0 0 0 12 12 0 17 0 6 18 7 0 0 0 1 16 9 12 7 1 5 0 0 6 0 10 4 4 8 22 0 1 33 5 0 0 15 1 1 10 0 5 0 19 7 1 10 34 1 0 0 4 18 3 0 16 18 6 7 0 20 6 0 0 13 8 11 5 9 3 5 0 3 4 9 0 0 8 23 4 2 4 0 1 0 3 0 9 1 0 5 11 2 0 0 44 0 12 8 5 0 18 1 0 0 59 5 10 0 4 16 1 7 0 0 21 6 4 13 0 0 12 0 0 0 0 11 10 14 8 9 0 3 0 16 0 0 0 0 4 0 0 6 31 5 5 9 0 19 13 31 3 2 14 9 0 1 10 50 14 2 2 7 0 1 1 4 15 3 0 13 13 13 1 2 5 4 22 7 38 0 16 4 7 0 17 29 0 0 0 0 0 0 13 2 0 3 25 1 0 12 8 35 14 9 13 0 0 0 5 46 1 0 0 6 11 8 0 0 5 0 0 0 0 16 13 0 3 0 3 6 0 12 0 0 0 0 0 3 11 3 32 0 3 1 12 17 0 6 0 0 5 0 8 30 7 2 5 8 9 14 0 0 0 0 2 0 5 0 15 3 6 1 0 2 0 4 9 0 1 63 0 0 3 0 1 0 14 25 0 1 0 1 6 12 0 4 0 2 1 0 0 0 4 4 1 0 4 13 0 28 9 3 0 5 13 1 2 0 0 1 10 9 16 3 12 0 0 4 8 3 8 0 6 2 5 0 0 6 2 2 23 5 0 24 5 5 0 12 0 8 29 3 2 4 1 1 26 1 7 0 1 0 0 16 22 6 0 0 8 0 11 4 9 5 0 0 0 2 6 0 0 0 26 0 2 0 7 10 19 0 5 0 0 10 0 0 0 10 1 0 1 1 3 0 13 0 17 3 0 6 4 0 1 0 2 0 9 10 0 8 4 4 4 4 0 0 3 5 4 7 0 0 3 0 9 0 1 0 13 13 2 0 14 0 0 17 0 0 0 0 4 21 0 0 0 0 13 11 21 8 0 0 5 0 12 13 1 9 13 0 10 16 11 0 5 3 0 16 8 8 0 5 7 5 0 0 1 7 0 1 11 5 0 0 0 0 0 0 0 0 0 3 0 0 2 14 0 7 0 1 10 0 5 0 11 6 0 0 0 15 1 0 1 0 1 10 1 3 19 1 2 0 4 4 6 1 2 1 0 12 6 6 6 0 6 0 0 12 3 0 0 4 3 6 4 0 11 9 3 15 0 0 0 2 0 7 0 2 0 10 7 0 0 6 4 5 11 0 0 1 3 0 0 0 7 0 13 9 3 2 7 0 2 3 4 0 0 1 1 6 0 8 0 0 0 0 1 0 0 7 0 0 7 0 1 0 3 7 0 2 0 1 1 0 34 0 0 0 19 4 1 5 0 5 0 4 5 0 13 0 0 1 9 11 0 4 7 15 3 4 0 0 0 7 0 0 6 1 4 5 1 23 19 3 2 3 0 1 0 2 0 6 12 22 6 8 17 0 0 0 9 6 1 3 1 4 1 3 4 3 17 0 0 2 7 0 0 5 27 3 0 6 0 1 7 14 5 2 4 13 7 8 0 0 2 1 0 0 1 0 2 0 10 2 0 16 0 2 5 0 6 1 0 7 0 0 3 3 13 15 33 0 0 2 0 1 4 0 0 8 0 0 1 4 0 5 1 8 0 2 2 0 2 0 1 3 0 0 10 0 9 0 0 0 0 8 1 1 5 0 0 0 0 13 2 0 0 0 0 9 5 0 12 2 7 0 1 0 0 0 0 1 3 11 5 0 8 6 1 1 0 3 8 10 0 6 2 0 0 0 0 0 6 7 0 3 2 0 5 2 3 0 0 2 1 1 0 0 1 13 0 1 2 9 2 0 0 3 0 1 0 0 0 3 9 0 11 0 0 6 1 0 0 7 5 1 10 1 0 3 0 0 3 1 1 0 0 0 5 0 0 35 0 4 0 4 4 0 3 7 0 5 8 9 8 0 0 0 1 7 5 0 0 4 0 0 9 5 6 0 0 8 6 0 0 0 0 4 17 4 1 1 0 0 0 1 3 2 6 0 0 0 2 2 0 1 0 3 3 0 8 0 5 1 0 4 4 14 2 5 0 23 4 0 9 10 0 0 1 0 0 7 0 10 11 2 4 12 5 1 0 0 0 2 1 3 0 2 3 0 2 5 1 1 0 0 11 1 1 0 0 0 0 0 2 0 4 0 0 0 0 0 15 3 3 0 1 0 0 0 2 0 4 1 0 0 5 6 4 0 2 4 3 7 26 0 0 1 6 0 4 9 0 0 0 0 3 0 9 0 0 1 2 2 3 21 1 0 0 2 9 1 0 0 0 0 3 2 0 1 1 1 5 0 1 0 0 0 0 1 0 0 0 0 0 4 0 8 2 0 0 0 9 4 2 1 2 3 1 1 9 2 2 0 3 0 4 0 3 0 1 0 0 0 0 0 0 2 0 0 0 4 5 0 6 0 0 0 0 2 0 0 2 6 5 3 4 3 2 3 9 0 6 0 1 1 6 0 3 0 5 4 0 2 10 2 1 0 4 4 0 4 0 8 0 0 0 6 1 5 9 0 6 0 0 7 3 0 0 10 4 3 0 4 5 3 0 0 0 0 1 2 1 0 2 5 1 2 0 0 2 2 4 1 0 2 1 2 1 0 0 5 4 1 0 9 4 4 29 2 0 1 0 1 10 0 2 0 1 1 0 5 4 2 0 1 0 0 0 0 6 0 6 0 6 0 1 0 0 0 0 1 1 0 6 10 0 1 23 0 0 6 0 1 5 4 0 1 0 2 0 1 5 0 1 0 5 0 6 8 2 1 0 2 1 6 0 0 0 1 4 3 0 0 2 6 4 1 1 1 0 0 5 1 4 4 5 24 1 13 0 1 0 0 0 5 1 5 3 0 2 0 0 3 2 8 20 5 0 1 2 0 2 0 1 0 1 6 0 0 0 1 0 0 0 0 11 3 1 3 1 1 0 0 1 4 10 1 4 0 0 0 0 17 0 0 8 2 6 3 5 0 11 3 0 0 4 0 2 4 2 15 0 0 14 0 9 13 1 5 2 0 3 0 4 3 5 3 0 1 1 6 2 1 6 1 0 12 4 7 2 19 0 0 3 1 0 3 0 3 0 4 0 4 0 5 2 6 6 3 0 1 0 0 1 5 0 0 2 7 16 5 0 1 4 0 0 3 1 0 0 16 5 0 2 3 16 0 3 1 4 0 1 1 0 5 0 0 2 0 0 0 0 2 0 0 1 0 2 0 0 0 0 2 1 0 0 2 0 5 0 0 0 1 6 3 3 1 1 0 2 0 0 1 0 1 16 7 0 0 2 0 0 3 7 3 2 3 5 6 0 0 1 3 0 9 0 0 5 5 15 1 0 4 0 0 3 7 0 0 1 3 15 3 1 0 3 0 1 0 4 2 0 10 2 10 2 0 1 0 1 0 0 0 3 0 5 1 2 0 2 0 6 1 0 1 2 1 0 0 23 1 0 1 0 0 0 1 2 0 0 0 3 5 1 1 0 5 8 0 2 0 0 6 0 0 6 1 2 0 9 0 0 1 0 0 0 7 0 7 3 0 1 4 1 2 4 0 0 0 1 0 2 0 0 0 1 3 2 0 0 8 1 0 0 0 0 0 0 0 0 1 0 1 0 0 1 2 4 12 0 10 0 3 0 4 2 0 0 0 4 0 5 2 27 0 6 0 0 0 1 1 11 0 4 0 3 0 0 2 1 2 3 0 5 0 1 0 0 0 0 1 0 0 0 8 0 1 8 0 8 0 7 8 2 0 1 0 0 4 1 0 0 1 0 0 9 0 0 0 0 2 1 1 2 0 0 2 0 0 1 6 0 0 0 0 1 0 0 0 0 0 1 0 3 5 0 0 3 5 0 0 1 5 1 0 2 0 0 4 0 2 0 0 0 0 2 0 0 4 5 0 1 3 1 0 0 0 5 0 4 2 0 0 0 0 0 0 4 7 2 0 4 4 0 3 0 1 7 2 1 10 0 1 9 1 3 2 0 0 0 0 6 0 1 0 0 1 1 4 5 1 1 2 0 3 0 0 3 1 0 1 4 1 1 0 0 3 0 2 0 0 0 0 1 0 10 0 0 2 0 14 2 0 1 0 0 1 14 3 0 4 1 0 2 1 1 1 4 0 0 1 3 5 2 0 0 4 7 1 1 1 3 4 0 5 0 0 0 1 0 0 0 0 3 0 6 1 0 1 0 0 0 1 2 0 2 0 0 5 0 5 3 5 8 5 1 0 0 0 0 4 3 1 0 1 0 1 2 0 0 0 0 1 0 1 2 1 2 0 8 0 1 0 0 0 1 0 0 0 2 0 8 1 0 0 5 1 4 0 0 1 3 0 2 1 7 4 0 0 4 0 2 9 2 3 0 2 0 1 0 0 1 0 0 2 2 0 1 3 3 5 0 4 0 3 0 3 0 1 0 0 3 0 2 0 0 0 0 0 0 1 4 1 1 0 0 0 0 3 1 4 0 0 0 0 0 0 0 0 0 1 0 2 1 0 1 3 2 2 0 0 6 1 3 0 0 1 0 3 0 0 0 0 7 0 0 2 0 0 2 0 0 0 0 0 2 1 0 0 2 2 0 1 7 1 2 1
109 346 214 172 364 902 437 3321 609 67 1846 375 22 805 451 737 826 344 1265 410 239 51 339 381 111 1071 341 349 912 57 888 1633 405 238 13 302 6 11 105 212 863 74 515 417 7 491 250 31 583 1170 252 87 20 33 399 240 14 42 138 13 460 105 307 127 162 123 1 47 51 199 57 108 77 195 82 5 102 352 124 13 143 203 61 40 125 52 12 37 170 48 275 49 63 133 23 220 17 95 16 46 13 40 10 3 7 62 57 59 44 1 102 55 44 101 31 91 86 67 272 79 159 85 147 178 148 0 5 28 12 104 82 23 40 23 43 6 24 10 131 28 49 47 41 0 268 2 129 145 18 34 140 59 24 56 77 126 218 291 63 40 82 117 1 57 56 77 3 11 30 8 46 21 12 101 21 99 123 8 36 15 17 77 0 46 31 2 53 1 56 6 68 105 45 36 1 35 0 2 63 36 21 27 13 64 51 30 0 2 24 1 8 1 24 59 129 20 55 23 20 50 68 51 67 60 3 92 21 23 44 51 38 30 15 55 28 0 50 19 17 56 38 69 9 4 1 4 1 1 0 3 24 26 1 33 111 8 99 49 15 38 90 40 10 1 0 8 10 45 56 4 40 1 4 1 107 0 57 24 1 1 25 37 58 0 0 23 7 154 28 39 70 0 41 19 36 1 2 18 7 25 15 3 30 0 1 12 24 22 2 0 94 0 0 40 46 28 14 41 8 31 67 14 0 28 1 0 11 25 86 22 0 31 6 3 28 2 0 13 30 19 5 3 24 1 5 3 40 35 46 43 15 5 6 21 9 5 13 87 0 23 14 21 20 18 7 4 32 16 26 9 58 27 0 12 65 5 0 5 11 2 28 6 22 1 7 38 11 1 0 0 0 61 13 67 20 3 17 1 0 17 10 52 1 5 8 5 3 14 1 69 12 44 3 4 27 2 0 26 6 14 1 27 18 40 20 0 18 17 4 47 0 32 1 10 7 3 5 7 18 11 11 29 16 62 1 18 20 24 27 3 4 4 42 0 0 29 0 125 37 25 12 1 1 4 0 4 34 7 30 23 3 6 1 23 7 2 55 5 1 4 14 10 38 53 2 0 2 15 0 1 2 1 7 39 7 9 0 0 7 3 37 0 32 16 5 10 7 0 29 0 6 14 29 48 2 11 10 9 5 23 7 10 0 20 25 20 16 24 2 2 21 67 23 5 4 3 17 1 1 56 3 0 51 24 31 24 14 25 0 1 41 9 0 3 8 6 26 2 1 7 17 4 12 15 1 65 58 16 23 21 10 6 1 0 7 14 57 13 0 9 23 1 18 0 2 9 2 23 14 8 17 6 4 10 23 14 16 24 0 1 24 0 1 32 3 0 2 0 0 1 9 12 0 5 89 15 5 18 15 14 18 18 22 9 28 39 9 1 17 29 6 0 0 3 0 2 11 0 23 62 3 40 13 16 0 13 0 1 6 20 2 30 1 5 0 26 0 3 14 0 14 32 26 11 2 0 3 13 25 12 41 5 21 25 9 17 11 2 6 3 10 3 20 23 6 2 3 15 7 0 4 0 0 35 17 6 48 0 1 2 3 14 11 0 4 31 9 35 0 12 2 34 8 18 41 40 0 1 6 0 2 0 6 0 22 15 0 8 8 21 19 2 5 0 5 11 7 3 0 3 20 13 0 11 2 8 0 0 0 18 0 2 2 0 10 19 0 0 7 10 16 4 9 5 9 2 0 53 6 7 27 3 0 12 22 0 2 3 1 0 10 0 4 0 0 33 21 17 6 1 10 0 6 96 18 0 5 7 13 0 11 0 8 73 0 3 9 8 30 5 2 4 10 11 6 0 8 7 0 2 4 11 5 4 21 1 2 10 4 7 14 20 0 10 12 2 1 7 2 0 1 17 7 4 4 7 4 11 29 0 8 18 0 0 2 6 8 17 5 4 5 3 1 45 1 31 0 15 1 1 1 1 3 2 9 0 5 3 0 0 22 2 10 4 0 7 2 1 7 10 11 6 9 14 9 2 7 22 6 1 0 9 2 2 33 0 4 9 0 2 1 12 0 0 7 5 5 3 6 0 2 32 20 0 5 0 5 0 4 0 7 17 0 2 11 21 3 19 15 11 0 14 2 0 0 18 22 13 1 10 23 8 9 0 5 2 0 4 1 43 8 0 5 0 11 0 9 2 13 10 0 9 0 0 0 7 0 0 15 1 15 41 0 2 4 3 14 1 5 14 6 17 1 1 8 3 0 4 4 6 9 1 0 5 3 5 6 10 9 5 0 3 8 4 0 7 0 0 0 3 0 27 28 6 0 0 2 1 1 1 0 16 0 0 5 15 1 4 0 0 7 0 0 4 0 0 0 6 1 6 0 0 7 0 6 4 1 1 0 2 6 3 0 0 1 3 7 1 5 2 7 6 0 3 0 0 0 10 2 20 11 22 4 0 3 9 0 0 0 0 0 0 7 2 7 40 23 9 3 3 1 5 6 0 10 18 3 13 6 0 0 0 0 0 3 0 15 2 9 0 6 6 8 11 0 18 2 7 0 0 6 2 9 0 0 16 16 1 2 1 11 0 0 1 24 37 3 0 5 3 6 3 0 0 3 27 9 5 0 13 0 0 4 0 2 1 2 1 0 7 6 0 12 0 0 5 12 15 0 11 1 19 4 4 0 1 3 7 0 0 7 2 3 2 7 1 0 1 5 0 0 7 0 1 0 0 5 3 3 0 4 1 4 1 6 6 12 0 1 6 10 0 7 0 0 1 0 0 3 10 0 1 3 9 0 1 2 7 24 0 7 8 6 0 4 1 0 2 0 0 9 0 4 0 5 4 1 4 0 4 0 13 0 2 1 0 0 0 12 1 1 1 14 0 2 2 5 15 0 7 0 1 0 0 6 2 0 0 0 3 0 1 4 2 6 1 7 2 3 0 5 3 1 3 1 0 2 0 8 10 8 1 4 5 0 5 0 3 0 0 2 1 2 3 0 3 3 0 4 8 1 0 0 10 0 6 0 0 1 0 0 1 14 0 8 0 4 1 2 1 39 0 0 14 11 1 0 4 1 9 0 2 1 11 3 0 2 2 13 2 0 0 3 3 1 11 2 1 8 5 18 3 3 1 5 5 3 2 8 0 0 0 0 2 0 3 1 3 0 12 3 5 0 16 0 2 3 2 0 5 3 0 0 0 0 7 0 2 0 0 0 4 10 0 3 0 10 35 0 1 0 0 2 0 4 0 5 1 5 4 0 2 0 6 15 0 5 6 0 1 0 0 0 5 3 2 0 7 0 0 0 3 0 0 0 2 2 3 6 1 5 6 3 1 0 1 3 0 0 0 4 10 6 5 0 5 2 14 1 9 0 2 0 1 0 5 0 1 0 3 0 12 0 0 2 0 0 0 0 1 0 0 3 0 1 1 3 0 3 0 2 5 0 0 0 7 5 1 0 0 0 4 5 0 0 0 0 0 0 11 9 5 0 0 0 11 1 0 1 0 0 2 2 8 0 4 0 0 1 0 0 0 2 6 4 12 0 4 6 2 0 10 0 0 0 6 3 1 1 17 1 2 0 2 0 1 4 4 4 0 9 1 0 2 1 2 6 0 2 0 0 5 8 0 0 0 1 6 0 1 0 0 13 6 0 2 2 0 0 5 3 0 2 0 4 1 6 0 0 0 2 2 0 0 9 9 3 0 0 1 0 10 1 0 3 0 0 0 0 6 0 2 0 1 0 0 5 1 2 0 8 0 2 0 0 2 0 0 2 2 4 1 0 0 2 0 4 0 1 1 3 5 5 0 1 6 0 1 4 3 0 1 2 0 0 3 0 5 4 0 3 0 2 1 0 2 1 1 12 0 3 3 0 1 8 2 0 0 2 0 3 0 2 0 1 4 4 2 0 0 0 2 1 5 0 1 1 4 0 0 0 17 2 0 0 3 0 0 0 0 0 0 0 1 0 0 0 8 2 2 0 3 1 1 3 4 0 3 2 0 2 0 0 0 1 0 0 0 0 2 0 0 0 0 0 4 4 1 1 0 0 0 0 9 3 1 0 1 0 2 0 0 1 0 5 0 4 5 7 0 0 0 1 2 0 0 0 0 5 0 0 0 0 2 1 0 5 0 3 0 0 0 5 1 10 1 5 0 5 0 8 0 3 0 0 14 0 0 0 0 0 0 0 0 1 0 0 1 1 5 0 5 0 0 8 10 2 4 0 0 1 3 0 2 6 0 1 1 3 1 0 2 2 1 0 1 4 1 1 2 5 1 7 0 0 6 0 2 0 0 0 3 4 3 0 0 1 6 2 3 1 1 0 0 1 3 0 6 0 0 4 4 0 2 0 0 1 3 4 1 13 2 0 0 1 0 0 0 2 0 0 0 2 0 3 0 0 0 7 4 4 0 0 0 0 0 12 0 4 0 0 0 2 3 0 2 0 0 1 1 0 0 5 0 0 0 12 0 0 7 1 6 1 8 0 0 4 1 4 0 0 3 1 0 0 0 4 6 3 0 1 0 0 0 6 6 2 3 0 1 0 0 0 0 2 2 1 0 0 1 0 1 5 1 2 0 0 0 0 0 2 1 1 0 2 4 0 2 0 2 0 4 0 0 1 1 0 1 0 2 1 0 4 1 3 1 1 0 2 0 0 1 1 0 3 0 3 2 7 4 0 0 2 4 11 0 0 6 0 1 0 0 3 3 0 5 0 0 1 1 5 0 2 1 7 6 0 0 0 2 0 0 1 0 0 0 0 0 0 0 0 0 9 0 0 1 0 8 0 4 1 4 3 3 0 0 1 0 0 9 0 0 0 5 0 0 1 7 0 0 1 0 8 0 5 2 0 1 0 1 1 2 0 1 1 0 1 1 0 0 0 0 0 0 7 0 0 13 0 1 2 0 3 0 0 0 1 0 0 1 0 0 0 2 3 5 0 1 1 2 0 3 1 4 8 4 0 0 1 0 2 1 0 0 0 0 0 1 2 4 0 1 168 0 1 6 0 5 0 1 4 0 1 4 0 0 6 2 0 0 0 5 0 0 4 0 2 0 0 0 0 1 0 0 2 2 0 0 0 0 3 0 2 0 12 0 1 0 1 0 1 2 2 3 0 0 4 0 6 0 0 1 1 2 0 0 0 0 2 5 0 4 1 0 0 2 2 0 1 2 4 1 3 0 1 2 1 1 0 0 1 1 0 1 1 3 2 1 0 1 2 0 2 0 1 0 0 0 2 0 0 1 0 3 0 1 3 3 0 0 0 0 1 0 0 0 1 1 4 1 0 1 2 2 0 0 0 0 1 0 1 1 1 0 4 4 0 3 1 0 3 1 0 2 0 4 0 0 0 1 1 0 1 8 0 1 0 3 2 0 0 1 0 0 0 5 4 0 2 0 0 2 4 0 1 13 0 14 0 8 0 0 0 2 0 3 3 0 0 0 0 3 3 9 0 0 1 0 1 0 3 0 2 0 0 0 0 0 0 0 1 30 4 0 0 0 0 0 0 0 0 0 0 1 7 0 0 1 0 0 0 3 1 0 0 0 2 0 0 0 0 1 0 4 3 1 6 0 0 2 0 0 0 0 0 2 0 0 0 0 3 0 4 1 0 7 0 0 0 1 0 0 1 4 1 0 0 2 0 0 1 1 0 0 6 0 0 0 0 0 1 1 0 0 0 1 3 0 0 0 0 1 0 0 0 2 0 1 0 0 0 0 0 0 0 2 0 0 0 1 2 0 1 0 1 4 0 0 0 1 0 0 2 0 0 1 0 0 2 0 3 2 0 0 0 0 0 0 0 0 0 1 0 0 4 0 0 0 2 8 1 0 0 0 0 0 1 3 0 2 1 1 0 1 0 0 1 0 0 1 0 4 0 0 7 1 3 6 0 4 1 0 1 0 0 0 0 6 2 1 0 5 0 0 0 0 2 0 0 1 1 2 0 0 0 2 0 0 3 0 18 0 1 6 0 1 1 1 0 0 0 1 5 0 0 0 0 0 0 0 0 3 3 4 0 0 4 1 0 1 0 2 0 0 0 0 0 1 2 3 1 0 0 1 1 0 0 0 0 1 3 0 0 1 5 0 1 2 0 0 0 1 0 0 0 0 1 0 0 2 0 0 0 0 0 2 0 0 2 0 0 0 1 0 0 1 0 0 0 1 0 3 0 2 0 0 2 2 0 0 0 0 1 0 5 0 0 0 2 0 4 0 0 5 6 0 1 0 1 0 0 3 0 1 0 0 2 1 1 3 0 6 1 0 0 0 0 2 0 0 0 0 0 4 2 0 0 0 0 0 1 0 0 0 4 1 3 0 0 0 1 0 1 0 3 1 2 0 1 0 0 0 1 0 1 0 0 0 0 1 0 0 4 0 1 1 1 0 0 0 0 0 0 2 0 0 2 0 0 0 5 1 0 5 0 0 0 0 0 0 0 0 4 0 0 0 4 2 0 1 4 2 0 1 1 0 0 0 0 0 0 0 0 0 0 3 0 15 0 0 6 2 0 0 0 0 0 2 1 0 0 0 2 0 0 0 1 0 0 0 0 2 2 5 3 0 1 1 2 2 3 0 0 0 0 0 0 0 1 0 1 0 1 0 3 0 0 0 2 0 1 0 1 0 0 1 0 0 0 1 0 0 0 2 0 0 0 3 0 1 0 1 0 0 10 1 0 0 0 0 0 0 0 1 0 0 0 1 1 4 0 0 0 0 0 0 2 0 0 2 0 0 0 0 0 0 2 0 4 0 1 0 0 1 0 0 0 0 0 0 0 2 0 0 0 0 0 0 0 1 0 0 0 2 0 0 0 1 0 4 0 0 0 0 2 0 0 1 0 0 0 0 0 1 0 0 0 0 0 0 0 0 0 0 0 0 0 0 1 0 0 0 0 0 0 0 0 0 0 0 0 1 0 3 1 0 0 0 1 4 1 1 0 0 0 0 0 0 0 0 0 0 0 0 0 0 2 0 0 0 1 0 4 1 1 0 0 0 0 1 0 1 1 2 0 0 1 0 0 0 3 0 4 0 0 0 0 7 0 0 0 1 0 0 0 0 0 0 3 1 0 0 1 1 0 0 0 2 0 0 0 0 0 0 0 0 3 0 7 1 0 0 0 0 5 0 0 0 0 0 0 1 0 1 0 0 0 0 0 0 0 1 0 0 0 0 2 0 0 0 4 0 0 0 1 1 0 0 4 0 3 0 0 0 0 0 0 0 0 0 1 1 0 0 4 0 2 0 2 0 2 0 0 0 2 1 2 0 0 0 0 0 14 0 0 0 0 0 1 0 0 0 2 0 3 0 0 1 0 1 2 0 2 0 0 0 0 3 2 1 1 2 0 0 0 0 0 0 0 0 0 2 1 0 1 0 0 0 5 1 0 0 0 2 0 0 0 0 0 1 3 0 0 0 0 1 3 0 0 0 0 0 0 0 0 1 0 2 0 0 0 0 0 3 3 0 0 0 1 1 2 0 1 0 0 0 0 0 0 2 1 1 0 0 0 1 0 6 0 0 2 0 0 5 0 4 0 0 1 0 1 0 1 0 0 0 1 0 0 0 1 2 5 1 3 0 1 2 0 4 0 0 0 0 0 0 0 0 1 0 0 3 0 0 0 0 0 0 1 0 0 0 0 0 0 0 0 0 0 0 0 1 0 0 0 0 0 1 0 1 0 0 2 1 0 0 1 0 0 1 0 0 0 0 1 0 0 0 0 0 0 0 0 0 0 2 0 1 3 0 0 0 0 0 0 0 0 2 2 0 0 2 0 0 0 0 3 0 1 1 0 0 0 0 0 0 0 0 0 0 1 0 0 0 0 0 0 0 3 0 0 1 1 1 1 0 0 0 0 0 0 0 0 0 0 0 0 1 0 1 0 0 0 1 0 1 0 2 0 0 0 0 0 0 0 0 0 0 0 0 0 0 1 0 0 1 0 0 0 0 0 0 0 0 0 1 0 0 0 0 0 0 0 0 1 0 0 1 1 2 0 1 1 0 0 0 0 1 0 1 0 0 0 0 0 0 1 2 0 0 0 0 0 3 0 1 0 0 2 2 0 0 0 1 0 1 0 0 0 0 1 0 0 0 0 1 0 0 0 1 0 0 2 0 1 0 0 0 1 0 0 0 0 2 0 0 0 0 0 1 1 1 0 0 0 1 0 0 0 0 0 4 0 0 0 0 0 0 0 1 0 0 0 0 0 0 0 2 0 0 1 3 0 1 1 0 0 0 0 0 0 0 0 0 0 0 0 0 0 0 0 0 0 2 3 0 0 0 0 0 0 0 2 0 0 1 0 0 0 0 0 3 0 0 0 0 0 0 0 0 0 0 1 0 0 0 0 0 0 0 0 1 0 0 3 0 0 0 0 0 0 1 0 0 0 0 0 0 0 0 0 0 0 0 0 0 0 0 0 0 1 3 0 0 0 0 0 1 0 0 0 0 2 4 1 2 1 0 0 5 0 0 0 0 0 0 0 0 1 1 0 0 0 0 1 1 0 0 0 1 1 0 0 0 0 0 0 0 0 1 1 0 0 0 0 0 0 0 0 0 1 0 0 1 0 0 0 1 0 1 0 0 1 0 0 0 0 0 0 1 2 0 0 0 0 0 4 0 0 0 0 0 2 1 0 0 2 0 0 0 0 0 0 0 0 2 0 1 0 0 0 0 0 0 1 3 0 0 0 2 0 0 0 0 2 1 0 0 0 0 1 0 0 0 1 0 0 0 1 0 1 0 0 0 0 0 0 0 0 0 0 0 1 0 1 0 2 0 0 0 0 0 0 0 1 0 0 0 0 0 0 0 1 0 0 0 0 0 0 0 1 1 0 1 0 0 0 0 0 0 1 0 0 1 0 0 0 0 0 0 1 0 0 0 0 0 0 0 1 0 5 0 0 2 0 0 0 0 0 0 0 1 0 0 0 1 0 0 0 0 1 0 0 1 0 0 0 4 2 1 0 0 0 0 0 0 1 0 0 0 0 1 0 1 0 0 0 0 0 2 2 0 0 0 5 1 2 0 1 0 0 0 0 0 0 0 0 0 0 0 1 0 0 0 0 0 0 0 1
109_c 5524 13832 15303 7152 5893 6920 569 3943 6066 1521 1662 1053 930 2410 4575 1445 2543 282 1472 813 989 1943 1480 3339 513 4952 931 1349 1010 1688 9 2846 3347 840 912 1602 671 2036 1520 326 2660 846 551 465 1927 689 1416 1892 10 464 1327 3633 604 941 917 1385 431 697 118 534 1265 1031 894 781 637 758 244 542 445 302 461 2624 510 207 418 1383 1143 1263 8 1518 668 838 460 491 723 281 860 401 186 1364 247 444 288 103 923 232 300 145 718 478 175 1012 374 902 405 718 359 515 196 342 296 248 101 383 473 422 200 676 425 714 182 842 518 196 810 125 165 572 497 340 150 274 278 288 22 226 161 17 171 747 208 95 652 9 56 295 230 779 316 371 205 163 222 236 343 160 248 144 740 148 154 31 342 197 117 788 62 130 251 288 125 386 38 392 239 198 71 233 112 112 218 200 166 366 110 579 601 287 0 266 191 240 240 261 135 9 126 33 294 110 39 77 23 399 149 911 38 133 182 287 93 133 192 421 71 613 138 289 301 259 212 835 199 138 96 170 63 136 635 223 152 34 144 492 0 386 5 65 84 263 390 154 450 395 371 385 36 79 90 310 94 411 280 193 260 561 283 233 276 121 101 35 177 55 116 164 135 187 176 122 46 36 38 83 0 169 164 383 146 159 74 225 119 1 227 130 141 145 414 275 19 93 28 253 143 278 192 202 178 453 16 67 27 37 235 104 322 38 156 455 44 65 51 18 118 325 181 33 224 34 439 61 244 0 24 46 392 61 27 31 287 177 278 18 66 31 90 102 217 311 75 113 340 81 234 105 93 305 134 213 49 29 196 106 88 79 172 231 218 359 230 142 68 48 88 205 25 146 43 93 72 101 58 80 12 66 417 79 140 9 23 82 46 0 21 51 0 9 1 44 132 250 4 51 307 323 18 70 141 11 111 0 56 64 1 0 16 147 150 115 97 62 51 16 34 71 507 78 110 68 556 94 376 37 257 49 62 352 221 0 54 0 90 42 89 48 62 52 56 71 29 116 174 0 158 129 66 29 101 38 56 63 0 47 94 15 55 170 150 62 280 48 90 1 156 94 51 67 54 389 39 97 80 147 101 54 57 14 2 163 51 42 126 55 33 148 86 24 233 80 62 150 292 9 40 157 147 380 88 55 62 75 83 24 1 179 6 201 8 2 60 34 337 5 102 156 124 0 25 23 51 46 45 33 191 55 13 19 82 23 86 35 76 1 55 329 39 375 19 7 70 174 1 166 73 13 143 93 43 68 47 3 35 34 75 115 24 125 38 43 3 53 49 1 169 25 47 96 98 80 145 111 20 54 3 17 2 46 140 39 38 17 20 70 26 133 90 80 130 30 0 29 146 2 19 39 75 100 24 116 16 94 26 69 69 83 84 0 5 2 89 129 64 17 42 17 46 43 56 89 13 16 102 23 0 27 53 51 146 45 0 37 81 59 70 24 68 53 0 63 36 30 123 27 84 0 1 81 126 26 52 3 16 0 60 64 53 95 23 86 78 26 53 10 55 35 35 83 41 49 4 68 55 4 121 39 44 40 200 6 16 228 121 98 23 62 30 16 0 104 0 53 77 92 42 40 123 5 10 41 121 37 16 22 73 31 30 71 69 53 19 302 89 38 12 0 2 22 39 160 0 91 0 46 77 1 68 7 64 20 6 100 0 29 138 42 112 47 19 12 25 11 20 108 142 0 0 4 38 0 49 34 107 129 16 37 4 42 111 138 55 154 7 32 212 0 47 104 3 9 65 45 0 59 0 0 20 31 24 0 0 13 34 4 13 70 27 73 66 32 0 95 20 125 0 190 114 56 44 36 1 47 56 7 9 62 55 35 3 0 94 11 1 28 20 15 22 33 48 13 69 20 39 86 21 37 26 2 74 14 31 2 14 70 11 80 1 88 89 42 48 50 6 14 22 74 9 20 2 116 11 17 176 13 115 20 41 26 69 15 30 9 52 5 89 0 0 39 1 22 18 0 14 35 0 1 38 33 78 71 29 33 179 0 28 26 16 103 25 33 51 42 49 32 103 69 134 24 24 30 27 74 94 2 70 17 13 64 19 102 60 0 36 5 48 8 7 15 173 0 30 84 0 5 15 1 45 60 54 4 62 56 33 16 46 3 15 16 53 79 2 60 0 183 10 8 24 40 21 41 30 36 11 27 15 26 30 59 5 39 0 44 18 37 27 53 6 36 31 0 26 0 0 0 39 22 8 25 6 4 4 34 59 60 4 28 7 88 23 60 49 60 37 27 29 12 42 35 16 12 7 95 21 16 16 31 25 42 26 0 17 141 16 32 21 0 32 7 0 57 9 7 65 0 0 67 7 8 9 18 36 40 9 5 0 5 38 11 100 12 5 13 11 11 12 1 26 18 46 0 0 5 17 27 48 52 26 29 106 78 11 34 8 19 9 46 12 27 17 66 18 0 23 0 39 2 135 11 64 1 3 11 0 19 89 0 29 5 0 0 2 0 27 26 29 4 13 71 21 32 53 22 0 22 57 27 14 22 0 54 2 0 4 60 0 50 10 0 12 28 15 10 4 20 24 24 47 0 0 0 42 68 0 12 24 40 1 36 26 13 23 0 7 106 36 28 14 13 13 33 5 32 52 29 12 44 66 1 26 27 48 48 0 19 10 31 80 5 13 29 0 25 0 49 13 26 0 12 15 25 11 27 29 30 3 21 13 8 17 55 1 9 104 8 23 0 0 11 40 0 15 11 20 27 0 42 10 39 56 30 77 11 9 15 2 0 20 18 8 61 0 77 34 13 12 25 17 5 6 0 44 10 22 0 64 24 28 28 20 23 14 19 22 41 19 0 0 0 0 3 0 0 0 1 2 0 12 3 28 50 188 31 0 0 3 0 4 3 2 8 28 0 0 18 62 17 25 13 19 0 14 16 18 9 11 9 19 7 9 0 8 33 31 20 46 25 16 26 0 13 39 56 49 31 29 5 0 47 0 0 136 17 18 61 29 1 20 3 39 3 0 21 18 17 0 3 0 43 30 0 25 78 13 81 20 15 3 58 0 0 21 44 22 29 0 12 20 3 6 0 0 0 1 8 19 13 0 4 50 5 16 1 26 8 0 17 15 18 3 4 0 11 11 11 8 4 12 54 27 7 38 41 0 4 8 23 12 103 0 0 1 8 16 19 12 7 1 15 5 11 11 6 36 0 19 1 16 0 36 30 3 10 10 0 18 0 16 12 1 2 11 1 0 5 4 0 2 65 39 49 4 2 103 24 45 10 0 8 6 16 43 9 19 40 9 1 3 7 35 9 3 25 6 13 21 0 20 53 9 11 22 0 0 13 20 6 33 24 0 50 3 20 21 2 26 54 7 25 0 8 18 14 43 1 28 1 8 22 9 29 0 16 7 0 36 0 25 19 20 1 0 18 0 11 21 9 2 10 18 5 10 15 7 30 5 41 11 2 4 13 7 24 3 12 18 23 6 19 31 9 19 28 0 37 15 2 5 5 19 4 0 0 48 31 9 3 15 10 29 41 5 40 0 53 23 5 50 0 0 16 0 12 0 3 4 6 38 18 17 0 3 10 24 12 33 12 11 17 24 49 0 45 10 5 8 4 27 8 12 0 17 28 12 0 9 3 0 15 0 19 26 0 5 0 0 32 6 16 18 5 9 9 13 0 37 7 0 29 31 26 11 3 0 6 5 19 4 2 0 15 1 24 0 3 10 0 3 0 0 12 1 6 0 9 0 1 0 9 25 14 6 3 0 12 0 7 38 63 7 9 1 20 0 4 2 7 10 11 15 5 0 21 0 1 23 21 35 10 23 2 63 28 0 5 30 3 19 47 10 0 12 7 0 0 5 32 0 21 45 1 15 17 39 10 35 14 29 18 13 224 5 18 6 20 5 0 0 14 0 16 5 19 25 11 12 17 21 8 0 15 2 8 0 2 0 22 0 9 0 0 3 0 6 0 23 1 11 24 11 12 0 17 10 11 13 0 36 1 0 28 11 15 4 1 44 15 18 11 6 32 1 0 10 2 1 4 49 1 35 1 16 7 19 26 25 4 17 11 20 5 23 1 13 22 0 0 7 15 0 0 1 8 0 0 0 7 6 18 0 0 0 0 3 4 0 16 0 14 3 4 8 9 4 3 0 1 1 2 8 0 0 24 0 18 0 10 20 3 5 22 1 3 7 5 1 5 25 10 6 12 8 0 7 9 0 26 27 5 28 11 15 12 63 36 0 15 31 16 0 9 0 2 8 0 2 7 13 1 15 0 41 12 8 0 24 19 0 13 12 12 7 28 3 26 6 0 15 1 0 32 5 25 5 4 0 1 22 22 29 2 21 15 0 6 9 24 7 14 4 10 22 4 7 10 11 0 3 9 2 7 8 0 11 44 9 14 6 5 4 0 0 0 5 0 2 25 0 0 26 13 0 0 0 1 26 0 12 0 1 19 3 3 6 7 10 2 2 29 11 1 16 26 3 0 0 10 0 3 28 4 8 1 16 16 0 0 51 0 1 0 15 14 2 0 14 38 10 5 1 8 4 0 0 21 18 21 0 10 3 9 0 9 22 29 2 0 19 27 17 5 10 2 0 0 14 0 14 7 0 15 19 1 9 3 6 10 0 11 2 0 8 0 0 1 42 7 15 1 6 5 0 9 3 0 0 7 5 17 10 0 6 0 0 0 0 16 5 10 9 91 7 4 1 14 1 6 4 0 8 11 10 6 17 0 16 9 3 2 2 22 6 0 10 10 6 7 12 24 17 2 3 6 1 1 7 18 46 0 3 7 2 10 4 5 2 4 20 1 10 0 20 7 34 15 0 24 2 12 0 0 1 4 5 12 0 6 13 2 1 30 30 0 16 9 3 0 6 0 12 17 2 2 0 0 15 1 10 1 7 6 4 0 0 14 0 1 14 2 3 9 3 3 4 13 5 5 0 4 13 11 39 0 13 5 4 16 0 14 0 2 6 11 0 11 0 3 16 8 17 0 11 0 5 0 15 2 12 24 6 12 4 8 6 7 3 6 39 0 4 42 0 0 3 5 8 1 5 15 4 3 3 4 50 3 5 5 0 19 2 0 0 0 5 3 0 0 12 12 0 14 18 1 0 13 9 10 15 0 4 1 6 4 12 4 6 5 7 2 0 6 4 5 5 8 2 3 0 8 0 0 17 19 0 12 4 42 2 1 3 15 31 6 4 3 13 3 1 18 18 3 14 0 1 16 9 3 0 13 13 3 9 3 0 0 1 0 2 1 8 0 6 14 25 0 7 0 6 17 7 0 19 0 0 10 1 7 0 5 4 0 1 0 4 4 55 0 8 7 0 8 3 0 2 6 0 1 2 0 1 4 4 2 13 13 0 1 2 10 10 11 6 2 13 0 17 2 0 7 43 15 9 1 0 2 2 11 0 0 0 0 6 46 19 1 0 0 18 21 5 6 0 0 7 3 10 19 2 5 3 13 8 12 19 3 19 9 7 14 10 14 3 6 6 0 0 1 3 2 0 2 8 1 0 0 0 2 8 3 1 0 0 9 15 0 4 20 1 3 36 8 12 0 12 0 5 11 0 11 0 15 0 0 3 4 6 8 7 6 4 3 0 1 8 3 1 0 0 7 0 13 4 18 6 0 8 0 0 5 6 0 0 8 7 20 1 0 0 5 2 16 0 0 0 6 6 22 23 3 2 11 1 0 4 10 2 6 4 2 3 3 20 3 2 2 7 4 2 8 0 0 2 5 1 0 22 9 0 2 4 13 0 12 0 0 0 0 2 0 0 3 2 5 8 0 12 3 3 7 0 14 1 6 2 0 8 0 0 0 21 3 4 19 2 4 4 11 17 0 28 0 0 0 3 7 4 4 9 18 0 19 0 11 5 0 1 0 25 1 6 0 5 30 11 11 5 9 2 3 4 5 0 1 22 18 11 17 14 0 0 5 5 7 10 8 3 0 2 2 4 4 27 0 0 0 6 10 5 6 14 12 17 0 8 6 1 3 3 3 3 13 32 4 7 13 1 7 0 0 1 15 0 0 34 0 0 13 5 5 0 0 0 8 6 3 0 2 9 1 8 3 6 0 0 2 0 9 3 4 0 4 0 0 8 7 0 5 2 21 5 15 2 3 3 0 3 3 0 0 6 0 25 0 3 0 2 5 7 3 3 5 0 0 0 11 27 0 0 0 0 0 8 0 15 1 5 0 0 0 2 1 2 12 17 4 12 0 9 9 0 0 2 4 2 2 0 0 10 3 2 0 0 1 11 11 1 1 3 0 3 4 3 4 0 13 0 10 0 0 0 7 0 1 4 9 1 1 0 8 0 4 3 0 0 2 14 4 2 0 2 13 10 3 0 6 3 4 7 0 0 2 5 5 3 0 2 7 0 0 4 6 1 20 5 7 1 1 5 1 8 6 3 1 13 8 16 5 0 3 2 3 3 0 0 7 2 2 16 8 5 1 0 7 15 0 1 0 0 7 13 0 0 2 0 0 0 1 6 1 7 0 0 0 6 1 1 1 2 1 5 17 10 0 2 1 0 0 0 6 5 12 0 16 9 11 7 2 6 0 1 0 6 8 0 19 3 5 7 5 12 5 0 0 20 4 8 7 7 7 5 0 3 12 6 0 2 0 14 2 13 0 0 2 0 0 6 6 21 0 0 0 0 6 9 5 0 0 4 5 0 3 7 1 7 0 0 0 5 0 3 0 12 9 0 0 12 7 0 2 3 3 3 2 1 0 11 0 3 6 16 0 0 3 14 2 11 8 8 1 5 4 0 0 0 0 3 1 18 2 0 8 1 10 7 0 0 0 0 0 0 0 0 1 2 0 4 11 0 9 8 0 4 0 0 5 3 10 0 1 0 0 6 6 1 11 0 2 6 1 4 1 3 0 0 4 6 6 6 6 0 0 0 2 2 0 18 1 0 0 3 9 0 2 2 10 3 1 4 0 1 0 4 2 6 12 2 5 4 0 1 2 3 6 2 3 4 12 1 2 0 4 3 9 2 3 0 2 0 11 0 6 3 2 3 2 2 0 4 3 0 5 11 2 0 0 2 2 0 0 1 0 5 3 6 0 2 5 4 2 1 0 1 2 3 0 0 7 6 5 1 2 0 3 6 2 2 16 3 6 14 2 3 8 2 1 11 2 0 0 1 0 0 14 7 0 24 2 0 3 4 0 15 2 4 0 1 2 0 0 0 0 2 0 3 1 6 15 3 1 20 0 0 5 0 0 4 4 0 0 0 11 0 4 6 2 0 0 2 1 0 12 9 0 0 3 2 4 0 4 4 8 5 7 1 0 4 4 1 3 3 1 0 0 2 3 6 8 1 36 7 7 0 10 0 0 1 6 1 0 2 0 1 0 0 1 0 16 8 3 2 3 13 2 0 1 2 0 0 1 1 4 3 1 0 4 1 3 4 12 2 5 1 0 2 2 2 3 15 4 1 0 1 0 0 12 0 0 20 7 9 1 2 0 23 5 0 2 2 0 2 6 11 19 2 1 24 0 49 17 2 2 3 2 0 0 7 2 0 0 1 2 3 1 6 2 10 0 1 5 8 0 4 15 1 4 0 4 0 3 0 8 0 8 0 0 2 0 0 5 2 2 0 3 1 0 5 1 0 1 7 10 29 8 1 1 1 7 0 4 0 0 0 4 1 0 5 0 1 1 2 2 5 4 1 0 2 4 0 0 5 1 0 1 2 3 0 0 4 0 4 5 0 0 3 0 5 1 3 6 3 2 1 0 2 2 4 8 1 0 2 0 2 0 1 3 5 10 3 14 1 5 3 2 14 2 2 6 3 2 2 12 0 0 4 2 6 15 3 1 2 10 7 0 0 0 0 1 3 5 3 2 2 6 19 1 2 0 5 0 1 0 4 3 0 8 6 0 1 0 0 0 5 2 3 8 4 3 3 7 3 1 2 3 19 5 8 3 13 1 0 0 6 1 1 0 0 5 5 12 2 2 4 1 2 3 2 2 8 4 9 0 1 2 1 3 0 0 6 1 3 4 5 1 0 0 0 1 0 11 1 2 3 0 4 11 1 5 24 0 1 0 2 1 5 3 8 2 2 2 6 0 0 8 1 0 0 0 0 0 0 0 0 3 3 1 0 0 5 2 4 15 9 6 0 5 0 9 0 0 0 0 4 1 6 5 1 0 9 0 6 0 0 2 8 0 1 0 2 0 0 0 5 5 4 2 16 2 1 7 0 2 0 1 0 0 4 2 3 8 13 2 2 2 14 6 3 2 6 0 0 9 5 3 0 1 1 0 6 0 0 0 9 1 0 5 3 0 0 11 2 3 0 5 0 4 1 2 2 3 3 3 0 0 3 3 4 3 1 1 3 2 0 0 0 3 0 0 0 0 0 9 1 1 5 0 1 1 6 0 6 2 1 0 11 1 0 2 8 3 0 1 5 4 3 2 1 0 4 1 5 3 0 0 3 2 2 1 2 3 4 2 0 3 3 3 2 3 2 0 0 2 0 0 7 0 1 0 1 8 2 8 2 6 1 3 0 1 0 1 2 3 4 2 1 1 5 0 0 7 0 1 0 1 1 5 2 1 5 0 1 0 0 7 0 0 2 0 4 2 11 0 1 8 3 1 5 2 1 8 5 5 4 0 0 5 0 1 5 4 4 0 1 1 5 5 1 2 0 0 1 2 4 1 0 3 6 2 3 3 3 7 4 1 7 2 2 0 2 0 0 1 2 2 2 6 3 4 1 0 3 0 2 0 1 2 0 2 0 2 3 2 0 0 0 5 2 3 4 0 5 0 1 0 2 4 0 1 3 0 2 3 5 1 1 0 1 1 3 0 1 0 0 0 2 0 3 3 1 0 1 1 1 0 1 3 4 2 0 0 4 3 0 0 0 0 1 1 1 0 2 5 5 3 0 1 1 3 0 2 1 8 2 0 2 0 5 3 5 0 0 6 2 3 5 1 0 3 0 1 0 6 1 8 1 1 0 1 1 2 0 0 3 2 0 4 3 0 3 5 3 1 0 2 5 3 0 0 3 6 0 3 0 6 1 1 10 0 3 0 4 2 2 0 0 0 2 2 2 1 5 2 3 4 0 1 2 2 2 3
11_J 11249 5514 2791 5208 5340 3714 6015 2883 2592 17392 3418 3960 2421 2473 4135 25283 2336 6563 484 3529 4595 2585 4631 2348 19328 955 4385 2779 1100 3564 3 1511 2155 608 2784 1257 1275 630 2166 1 781 1829 4621 1094 1047 1981 247 2484 402 592 983 200 424 1093 765 450 765 1059 3242 6435 614 2279 758 685 1219 1184 746 1304 2265 590 932 300 441 1614 1557 744 655 1184 311 614 994 613 3530 809 552 437 858 2747 377 543 613 489 1362 13 547 423 696 776 503 733 296 211 0 0 1412 546 181 618 194 674 100 676 2539 864 569 556 357 702 425 542 2175 974 246 1121 0 342 1234 616 472 1134 864 303 950 614 6 331 813 1037 434 64 576 255 39 461 14 868 1311 548 69 806 1912 184 732 495 1738 519 351 871 344 65 1901 233 185 575 501 117 243 431 823 389 284 198 217 218 457 422 150 324 450 423 389 3 894 311 127 365 3 274 339 134 376 418 161 238 718 12 374 11524 337 361 156 235 226 819 246 338 1 783 448 240 153 1318 304 1 381 263 279 477 523 298 339 163 312 240 691 251 370 58 260 330 104 247 166 577 0 215 7 253 154 196 164 114 92 155 135 227 327 223 129 224 57 209 90 155 471 314 286 309 157 285 795 317 301 113 238 164 320 107 282 260 410 81 28 345 10 153 1158 3 61 407 1240 268 332 202 385 356 0 152 165 134 25 78 95 292 205 0 274 240 108 363 144 366 99 17 275 369 209 312 273 542 123 55 359 78 433 321 391 290 15 54 159 127 150 27 8 252 180 544 145 159 310 207 38 39 242 931 640 106 115 159 234 226 339 115 70 382 215 116 226 209 182 49 157 274 4 42 113 360 253 98 211 303 246 156 197 126 18 860 379 429 281 363 190 276 70 1 73 34 51 322 47 689 43 32 198 138 8 122 0 584 118 84 371 61 99 133 0 88 215 458 397 0 216 155 2 0 170 73 313 101 137 21 98 155 61 37 132 46 248 127 199 245 181 67 0 39 265 78 6 0 366 0 38 97 101 27 138 163 60 161 2464 88 87 3 556 273 316 200 10 54 164 101 3 0 35 5 277 74 870 167 91 45 48 13 251 342 188 54 158 9 40 35 237 148 35 296 86 114 9 88 41 378 9 185 0 95 149 82 18 190 66 30 33 2 73 219 2 35 271 194 175 251 125 240 26 139 9 190 7 74 71 174 198 15 83 266 86 155 86 74 77 130 454 46 62 301 76 26 40 69 82 131 146 136 150 192 231 58 125 17 0 67 174 202 186 114 173 7 44 495 82 12 28 114 68 162 343 0 64 60 6 20 25 73 145 179 285 37 62 106 61 42 56 188 120 0 0 7 4 109 84 115 14 122 121 125 111 77 125 241 31 64 55 128 139 30 277 7 156 115 119 72 650 154 167 225 14 1 1 95 121 12 75 126 70 57 78 155 85 108 58 44 23 96 546 276 55 291 321 192 0 32 59 198 28 326 0 201 13 27 178 161 522 35 441 22 1 149 288 7 79 19 144 36 100 111 72 142 105 137 142 30 77 82 34 43 234 51 62 42 32 139 53 367 276 139 71 118 96 48 1 63 127 110 47 109 60 8 0 71 1 2 151 79 193 348 75 7 13 162 140 112 15 90 148 331 66 2 124 135 91 187 85 193 335 2 0 62 1 14 0 52 0 35 72 17 60 0 55 9 16 104 20 115 223 50 12 115 27 301 0 138 120 24 683 8 21 63 221 17 224 61 2 84 368 62 17 56 41 28 72 20 64 15 35 5 80 13 90 16 97 64 0 57 0 0 135 97 48 647 0 20 58 112 134 150 120 199 9 98 0 92 141 0 1 23 68 134 18 48 10 110 105 4 84 26 57 168 23 0 25 44 117 222 49 47 196 99 114 39 3 119 70 98 118 70 259 0 46 102 88 5 61 27 1 67 123 0 8 42 192 109 73 55 56 47 55 246 73 17 33 4 0 22 31 67 121 34 32 152 66 29 190 6 19 2 94 25 0 47 46 369 122 122 0 100 122 0 6 909 88 117 36 0 12 26 11 82 27 171 88 202 23 74 42 26 164 43 77 40 408 76 34 11 64 71 33 93 65 30 95 0 76 28 129 28 26 33 11 20 216 65 0 11 26 7 0 77 18 1 90 92 53 0 169 52 78 81 107 27 108 149 0 0 230 89 20 21 89 95 85 34 18 86 55 42 83 100 25 93 96 64 11 43 8 9 11 54 124 1 5 14 0 0 144 33 105 46 0 191 6 35 17 80 13 11 66 1 2 30 0 79 70 22 40 241 41 114 101 15 20 14 71 101 3 23 25 29 146 0 81 108 78 35 13 1 46 4 0 87 477 0 281 33 0 45 85 30 27 0 96 24 28 39 53 16 30 9 38 31 2 4 94 32 43 172 34 3 114 0 66 10 4 39 65 11 56 0 47 10 50 1 4 61 20 42 22 39 75 42 27 0 80 2 111 1 0 101 44 30 137 2 1 34 29 0 42 5 0 0 0 68 69 96 15 26 51 0 7 63 63 89 3 88 29 20 108 21 2 19 7 0 0 23 0 28 23 18 21 1 63 16 4 0 41 53 0 4 0 7 33 29 0 7 53 31 9 11 83 48 6 0 75 32 194 99 9 11 15 253 22 41 7 15 1 60 23 0 115 23 5 14 3 18 48 43 35 1 48 39 1 15 13 61 29 86 62 0 61 1 66 13 75 29 10 20 1 0 1 31 38 60 35 41 268 0 0 75 33 0 17 70 21 48 4 89 38 37 8 30 34 14 50 135 0 3 70 36 23 0 11 66 15 66 23 41 49 0 53 0 100 29 40 6 19 24 13 35 45 125 32 16 13 59 101 0 27 0 8 173 1 48 1 0 14 2 26 14 53 0 6 37 0 6 0 0 0 16 0 13 10 44 1 44 24 3 13 29 103 2 28 35 26 2 20 18 18 102 11 0 22 75 45 68 13 49 16 201 0 64 0 15 85 35 59 6 0 62 63 47 11 6 38 7 15 7 25 2 18 15 6 64 75 40 26 3 0 2 49 0 35 14 68 15 24 41 0 7 1 12 16 22 2 0 0 32 53 28 5 37 0 5 22 55 39 18 0 5 1 10 7 7 72 6 1 23 119 43 44 3 6 21 12 33 0 12 11 3 18 4 7 29 0 27 137 15 126 13 21 0 37 8 12 0 3 13 53 55 15 23 82 32 10 0 19 18 20 0 9 43 11 52 3 0 2 0 13 0 10 20 81 1 0 21 24 9 68 6 58 0 6 8 16 44 39 36 0 21 0 19 55 35 71 2 17 48 6 17 53 26 33 80 19 2 73 2 36 38 4 4 91 2 4 28 36 4 0 0 4 20 18 8 31 0 32 30 4 42 12 0 35 8 26 9 50 18 35 42 33 38 9 2 40 1 43 0 49 34 13 9 1 24 0 9 7 36 3 15 12 25 1 47 36 27 82 76 1 16 33 48 50 1 0 0 9 55 5 39 46 4 18 62 4 0 0 44 6 43 0 42 23 0 54 16 48 12 10 25 44 0 58 69 0 40 33 36 0 10 0 12 0 47 0 1 23 26 38 24 31 0 25 34 12 33 5 6 8 2 7 24 11 34 52 0 17 26 29 21 22 19 25 3 31 0 32 31 44 13 0 9 52 20 69 13 0 9 20 29 7 6 13 41 30 0 43 52 0 42 69 11 9 27 28 165 5 33 30 5 16 6 4 15 0 13 28 4 2 0 1 6 19 22 5 40 0 9 0 23 36 2 38 9 0 1 0 10 0 40 32 13 20 95 4 12 23 43 26 41 17 1 40 3 6 0 7 31 8 29 20 25 16 32 0 34 21 0 26 26 76 0 69 40 0 0 22 3 27 14 0 68 23 35 0 35 37 6 16 55 25 10 76 17 22 59 70 1 38 44 0 0 21 17 29 39 9 40 56 10 6 31 30 9 1 8 3 5 0 23 0 0 7 22 56 0 27 0 20 17 27 59 0 2 26 11 0 0 0 18 0 8 11 33 12 5 26 11 24 27 102 11 8 0 10 14 14 23 1 6 7 1 42 3 4 0 38 0 28 32 8 19 18 0 3 1 1 0 32 1 1 9 0 13 0 28 2 51 7 43 24 6 0 9 17 17 0 0 0 31 4 13 3 15 4 10 19 4 15 34 6 1 0 34 14 40 9 82 10 0 2 54 1 5 14 1 1 11 35 14 16 9 0 0 9 23 3 31 45 23 15 49 18 15 43 1 67 8 26 5 0 16 33 0 25 14 0 20 18 15 11 0 12 22 28 0 8 15 0 12 16 40 35 20 0 0 13 22 51 1 0 0 18 13 51 111 0 4 34 14 23 6 44 22 13 4 70 23 18 8 0 86 7 23 0 13 43 0 82 10 11 49 16 0 18 5 0 9 14 29 2 2 1 25 31 12 1 22 1 35 32 17 6 0 22 16 8 78 18 59 17 128 20 0 87 0 18 8 4 37 7 33 5 88 39 2 3 12 15 46 7 0 14 20 34 15 9 4 7 6 5 0 29 22 9 5 23 18 4 19 0 0 17 0 7 33 12 59 1 1 22 57 4 14 14 10 1 13 15 13 3 0 0 8 35 6 1 0 23 10 9 11 5 1 6 16 28 16 5 9 8 0 19 23 0 3 12 6 26 9 72 25 15 123 4 54 25 3 50 29 35 0 119 9 0 19 0 9 30 5 9 10 24 5 5 18 4 2 42 2 13 11 0 10 10 5 15 11 0 63 5 40 9 7 4 38 0 23 4 0 34 0 1 8 3 9 22 6 0 13 16 12 24 35 1 7 7 50 6 36 32 7 17 20 6 7 0 25 0 0 0 0 6 1 44 14 0 10 6 15 0 10 13 11 4 12 0 4 8 0 21 4 1 0 4 40 2 2 0 6 26 1 36 0 0 8 0 0 17 0 21 29 8 9 7 0 0 4 3 11 9 14 4 14 3 27 0 14 1 29 3 26 1 12 1 2 54 22 7 19 30 34 4 0 0 0 3 0 22 6 19 36 33 5 0 8 1 0 13 0 9 9 5 62 14 3 0 3 4 8 0 4 6 3 6 20 1 16 3 0 4 0 10 8 4 2 7 0 67 29 0 20 8 14 3 31 56 16 6 1 0 17 4 18 7 11 32 3 5 6 11 25 0 6 18 30 7 77 1 13 5 5 2 9 5 17 15 4 10 9 5 28 3 21 10 49 22 17 0 2 7 0 29 32 20 2 31 23 0 0 45 4 11 10 3 38 3 0 0 0 9 0 4 0 8 0 2 4 5 18 22 9 29 0 1 26 0 15 4 14 33 30 33 0 3 0 16 0 18 16 0 26 8 17 21 0 0 5 27 2 0 3 23 7 14 13 0 4 3 16 2 10 5 2 14 3 11 5 4 0 25 11 15 11 0 21 9 3 0 0 0 57 17 27 3 6 0 21 31 9 3 19 0 1 19 13 5 23 6 11 9 0 18 3 12 0 19 54 1 5 28 15 3 11 49 9 0 9 5 3 0 15 3 10 0 0 2 1 1 4 0 0 0 20 0 16 14 6 0 22 0 14 0 0 0 0 3 2 0 1 4 9 8 0 28 21 2 7 9 6 24 6 28 9 1 8 4 6 3 15 2 6 15 15 11 25 20 12 2 6 18 2 0 19 2 16 8 0 39 15 6 12 7 3 7 2 18 10 19 54 15 4 18 0 12 20 2 33 0 1 6 2 3 5 8 3 65 2 1 9 10 13 5 0 11 5 4 21 0 0 46 3 3 3 0 1 8 0 0 0 4 7 3 3 9 0 8 0 5 10 14 2 47 6 8 0 30 0 17 0 5 7 2 16 0 12 4 0 8 1 17 0 0 0 0 15 1 19 21 25 2 0 0 11 8 15 10 9 15 11 4 3 20 2 24 14 19 3 0 0 5 12 0 15 4 13 10 9 9 0 0 3 9 0 2 4 25 16 8 10 13 11 17 19 2 4 5 3 0 19 1 10 5 8 2 6 5 14 4 2 10 3 18 26 0 7 10 0 0 2 4 10 22 23 18 1 0 42 9 16 0 1 1 5 7 4 5 0 47 4 9 26 20 21 0 1 0 5 41 0 10 2 0 0 2 19 26 6 9 4 1 4 4 1 2 3 5 2 0 40 0 2 2 3 0 0 10 22 17 4 3 1 25 3 0 10 7 0 0 0 13 16 12 8 1 2 7 7 3 0 2 0 23 2 0 9 4 0 11 6 13 7 5 2 3 5 0 4 8 4 7 0 0 13 2 2 4 14 9 5 7 0 2 3 0 1 4 6 0 0 2 3 0 9 44 23 7 2 3 11 0 1 26 22 0 13 0 1 8 3 0 16 13 9 4 13 4 3 5 7 4 23 7 0 7 5 2 10 0 0 8 0 4 24 1 1 3 9 34 5 23 5 0 0 5 14 12 0 0 1 29 8 17 1 0 0 1 12 4 1 4 0 1 11 2 0 0 8 4 19 13 2 7 7 3 2 0 1 28 1 2 0 0 0 5 2 3 2 6 1 2 14 0 0 2 11 0 2 21 3 26 11 3 0 1 4 3 4 6 0 16 0 6 8 4 4 12 0 25 10 6 3 2 15 0 10 11 5 4 1 16 0 12 3 0 7 0 0 6 7 5 17 0 1 5 0 3 0 7 1 21 1 0 16 6 3 1 13 11 6 3 14 11 1 8 0 1 13 2 0 28 0 0 6 0 1 4 18 6 8 5 0 17 0 0 0 0 0 7 0 2 15 2 15 0 38 15 10 9 0 9 1 12 0 0 0 2 4 19 12 0 1 6 22 3 1 8 0 0 5 0 8 0 2 4 4 0 1 2 7 11 0 0 0 8 3 1 2 14 30 0 2 10 12 13 5 1 0 5 5 28 3 3 0 0 0 3 0 3 1 15 0 18 3 2 1 13 6 0 0 0 3 1 0 1 0 5 8 20 10 6 0 26 6 7 7 3 1 8 0 17 5 0 2 1 3 0 0 10 4 2 6 1 7 2 4 0 13 9 6 12 7 15 0 0 10 3 13 3 0 0 8 21 0 1 4 9 2 2 0 6 0 6 9 3 0 11 9 19 5 0 0 1 22 3 3 0 1 1 16 5 23 0 6 6 4 2 15 8 43 5 0 0 0 8 4 12 2 1 1 4 7 0 11 17 6 4 4 0 0 2 0 6 5 3 0 7 9 0 1 1 0 3 1 4 3 0 10 6 0 3 0 20 5 0 2 14 5 0 21 3 7 2 2 6 4 6 0 24 0 5 0 11 14 7 24 9 8 3 0 0 2 5 9 0 0 7 5 10 7 18 6 0 5 0 1 4 9 3 3 10 5 0 30 7 0 17 0 0 26 3 1 0 0 0 4 7 7 7 9 0 3 3 3 8 0 1 0 1 13 10 4 6 3 6 2 5 2 4 1 0 4 0 4 0 1 1 1 6 13 0 26 0 8 4 0 0 0 18 3 21 2 12 0 0 3 6 2 1 1 1 3 8 31 0 0 0 2 4 0 6 17 1 5 0 6 13 1 9 4 3 1 2 1 1 1 5 12 4 2 0 2 18 3 4 16 4 0 0 8 2 5 0 3 0 9 0 1 3 18 15 2 3 2 10 6 16 11 0 0 8 3 8 3 0 6 5 13 14 4 0 0 1 9 8 0 2 12 4 5 0 1 9 0 4 15 10 7 0 0 5 1 0 5 0 2 2 0 1 14 3 3 0 0 4 0 3 2 6 2 0 4 1 0 0 3 14 1 3 2 0 1 4 3 1 11 1 6 24 1 3 7 1 0 0 6 6 7 10 2 10 1 0 10 6 2 0 1 7 5 4 4 5 1 1 4 0 1 2 4 0 1 0 7 5 4 0 0 6 0 27 7 16 2 5 6 1 5 5 7 6 1 2 1 4 6 5 4 8 1 2 1 10 2 4 0 8 9 0 1 0 0 2 0 5 8 5 2 3 0 21 0 2 0 2 11 6 0 3 7 5 3 6 13 3 12 0 4 5 4 1 1 0 0 0 2 2 0 0 5 0 0 0 8 5 0 4 5 0 0 2 1 5 0 26 0 4 4 11 5 16 0 2 8 10 0 6 0 12 3 0 3 3 4 4 3 1 6 4 9 1 9 3 33 5 1 3 4 5 4 0 1 8 0 11 4 2 0 4 4 0 2 0 2 6 1 2 9 6 0 0 15 1 2 2 0 0 0 1 0 2 0 0 1 0 1 3 0 2 2 3 11 4 0 20 9 0 4 5 0 2 2 2 1 3 4 7 6 2 0 2 0 0 3 0 3 2 4 7 1 4 5 4 1 3 1 0 0 3 0 0 0 0 4 4 5 0 9 3 5 2 9 0 1 1 5 3 0 0 1 4 1 3 5 2 1 9 0 1 7 8 1 10 0 8 0 5 1 2 10 0 2 7 1 2 0 8 0 0 4 6 5 1 0 4 6 0 3 9 3 2 0 0 8 0 6 7 1 15 0 3 4 1 0 4 0 8 2 4 0 1 0 7 2 4 7 1 1 5 0 4 0 2 3 3 3 3 2 2 0 5 2 7 7 0 1 6 0 14 5 0 4 0 2 1 2 9 13 5 0 2 1 2 1 10 0 6 2 6 1 4 9 5 9 8 1 10 1 2 0 8 7 1 3 1 0 0 1 1 0 6 0 4 5 0 5 1 1 0 1 0 1 3 3 0 1 4 0 6 22 0 1 4 9 4 5 8 2 0 1 1 0 3 1 9 0 4 1 0 1 0 0 5 2 0 0 0 2 1 4 1 3 0 0 9 4 2 0 9 0 1 0 3 11 2 2 0 2 4 0 8 6 0 5 2 0 0 0 4 6 0 0 3 1 10 3 4 8 0 1 0 1 1 1 2 1 3 4 3 2 2 3 1 1 0 4 0 2 0 3 0 11 4 0 4 6 0 1 3 0 1 5 2 2 2 1 3 2 1 2 5 6 0 6 9 3 0 1 5 1 0 0 2 0 0 7 1 2 2 0 5 2 3 1 1 6 3 2 7 1 5 6 7 1 2 2 2 1 9 1 1 5 0 3 2 3 1 1 5 4 1 2 4 4 1 1 0 0 1 0
110_c 1773 476 502 967 4013 1534 26342 1841 83 8537 7942 100 2201 1080 2359 5195 1065 10836 1717 1063 4 448 1963 415 4076 3303 814 4182 95 973 6799 3778 1212 3 112 4 20 163 413 19272 288 2330 1766 24 1866 987 99 2099 4358 1587 89 307 26 860 567 129 4 999 1249 2380 268 612 599 584 907 4 151 455 3371 36 576 379 391 149 3 196 1280 815 10 1860 1359 135 637 387 217 2 523 1072 100 1450 163 342 331 73 320 34 343 117 308 0 146 13 2 3 84 505 391 84 1 419 544 311 121 120 465 584 124 354 185 294 2186 499 1517 263 0 65 190 7 304 49 91 73 148 83 4 157 206 1837 132 25 517 29 0 1738 101 251 315 72 308 354 96 92 185 493 913 245 289 54 220 1 476 2 22 36 75 0 40 5 4 294 17 76 87 7 195 449 17 51 19 81 574 2 221 252 0 34 1 132 30 369 204 177 205 0 52 0 0 352 253 26 47 81 110 402 180 2 0 152 15 6 0 62 215 41 161 394 12 112 617 164 427 164 263 22 225 108 42 64 137 368 174 3 202 129 0 224 0 22 194 102 793 62 7 0 46 34 59 0 11 290 0 3 21 1209 5 368 457 40 7 125 184 3 5 45 0 5 149 51 8 79 0 1 0 583 0 364 349 2 0 122 149 431 0 1 44 66 58 3 350 400 0 274 80 216 8 1 1 37 152 81 0 109 3 0 84 118 78 0 3 177 0 0 116 0 67 80 187 14 245 216 398 4 145 15 1 9 402 130 31 6 0 45 0 0 4 0 58 144 13 307 18 124 0 0 1 231 101 278 393 48 0 11 38 73 8 6 348 1 102 139 325 9 80 0 34 22 1 0 9 155 122 1 46 357 2 1 28 19 0 72 18 40 28 1 8 36 0 0 0 0 471 4 71 64 4 95 0 0 191 179 130 1 10 0 6 0 37 14 811 0 0 0 6 1 8 0 78 6 215 6 354 140 42 56 0 8 132 119 158 0 154 0 33 10 16 0 84 114 48 101 129 74 359 0 125 291 73 42 28 6 3 26 0 2 125 0 391 204 260 36 59 0 60 2 0 128 171 17 117 1 0 0 37 51 1 121 0 0 47 18 89 214 93 15 0 1 48 0 4 0 0 21 271 30 44 0 0 42 6 84 0 4 105 7 23 0 0 348 0 0 60 44 740 0 34 40 34 0 29 7 29 1 25 43 59 186 152 0 1 228 37 48 14 2 56 137 56 0 196 0 20 421 23 146 33 19 84 0 8 346 45 0 0 0 16 181 29 0 12 47 0 50 77 2 207 162 0 5 71 1 85 0 0 20 2 1 30 0 63 58 0 32 1 4 42 12 84 64 13 9 0 1 43 20 219 38 12 1 0 152 0 3 140 83 1 72 0 0 0 84 193 0 9 73 16 6 18 34 3 72 85 15 0 55 173 51 12 22 187 62 0 0 0 0 47 534 1 58 531 0 348 77 58 0 17 6 0 69 64 2 155 0 0 0 40 0 0 49 0 15 304 112 98 33 10 6 3 251 11 130 0 81 82 2 17 23 3 0 0 28 27 95 81 204 38 29 20 15 0 18 0 0 72 113 6 59 0 0 5 34 100 53 1 19 123 17 128 0 53 0 115 186 51 15 91 0 0 14 1 7 0 19 1 79 9 0 18 3 79 0 0 16 1 6 95 0 1 0 0 127 0 19 20 102 80 0 0 0 158 0 16 7 0 43 177 0 0 5 0 14 102 4 12 41 40 0 70 2 45 193 15 0 0 46 0 0 33 0 0 12 0 0 0 0 79 52 8 52 29 59 0 72 181 1 0 79 44 45 0 23 0 28 257 0 0 10 18 73 3 0 99 30 17 11 0 26 32 28 43 33 1 30 0 86 3 1 9 3 48 25 50 0 8 2 0 5 12 48 0 43 20 32 3 5 7 12 22 292 0 39 202 0 41 179 65 19 5 4 52 0 4 17 86 4 63 0 7 4 0 0 1 0 29 10 0 10 0 0 1 66 19 34 7 0 9 5 0 55 0 15 29 14 116 1 11 26 24 0 0 0 53 18 10 41 25 10 29 2 11 1 28 0 1 0 7 22 0 45 13 0 46 24 0 3 0 1 0 9 13 8 104 47 0 0 42 53 0 16 83 96 27 9 0 2 35 21 0 0 8 69 22 57 1 3 0 0 37 18 1 5 0 40 4 75 0 9 4 61 23 0 0 0 0 0 37 0 3 33 0 0 3 1 1 8 0 61 0 54 42 43 0 0 2 4 1 27 54 24 13 7 0 9 5 0 0 1 74 2 41 0 74 18 13 0 37 0 0 0 9 0 49 9 13 0 0 1 6 5 0 0 27 14 103 0 20 3 6 0 0 38 0 0 2 2 0 0 19 0 5 0 0 10 0 7 0 10 0 0 0 1 0 6 0 1 3 59 7 0 2 74 1 0 69 0 3 0 161 65 106 39 21 13 0 7 29 0 0 0 0 0 0 28 49 11 60 96 27 33 0 7 24 9 2 3 127 6 51 26 0 0 15 0 0 45 0 0 17 0 0 1 5 7 69 7 0 0 4 0 4 21 11 82 5 2 34 28 0 5 1 40 2 0 0 32 292 77 0 40 6 74 0 0 29 74 96 21 16 0 10 2 3 19 1 15 35 25 36 2 6 11 0 14 0 0 11 23 15 0 69 1 70 17 30 13 19 272 14 0 40 0 10 25 85 20 43 0 0 21 0 0 10 0 18 5 0 12 30 17 11 17 1 0 9 18 5 0 9 13 0 27 0 13 0 0 66 6 0 0 47 0 2 0 70 0 0 3 31 7 0 8 7 15 0 6 33 2 0 0 0 66 0 0 0 3 4 0 20 5 23 0 0 0 1 0 0 0 1 0 32 0 0 25 0 10 12 45 53 0 6 0 0 0 0 0 1 0 0 17 22 0 0 146 10 16 4 36 18 12 4 3 0 3 36 21 1 28 0 70 17 35 12 29 6 0 0 0 27 0 0 5 0 15 2 0 0 12 1 49 8 1 0 0 17 6 19 26 0 48 0 0 0 182 0 20 0 18 4 0 13 12 0 0 0 83 11 0 0 7 117 2 0 0 0 0 0 11 0 6 3 0 0 12 0 0 31 3 18 65 66 8 1 17 0 1 38 1 23 28 0 0 0 4 6 0 3 0 0 16 0 0 10 1 147 0 1 0 24 0 91 1 0 0 0 0 0 0 21 0 0 0 18 0 0 0 5 117 10 1 16 0 0 1 1 9 2 1 0 2 2 0 9 0 4 36 0 1 24 0 23 0 8 34 16 52 22 0 70 0 0 0 18 0 0 3 138 1 141 1 27 24 0 2 4 0 16 1 0 1 0 1 12 0 19 2 22 3 8 0 0 0 0 0 29 0 9 0 12 7 26 0 0 0 0 0 1 0 0 0 0 0 0 0 13 9 11 10 3 1 0 1 0 0 0 0 0 69 0 9 0 0 29 30 0 0 0 0 2 66 28 13 10 0 0 0 10 8 0 13 9 0 2 12 31 0 41 1 0 1 0 2 0 12 9 0 0 0 40 12 29 2 47 0 20 0 23 2 1 0 10 3 0 1 2 0 1 7 22 0 7 1 0 0 0 6 0 10 0 10 0 0 31 1 18 0 0 3 34 10 0 0 6 0 35 0 25 1 0 0 17 6 0 16 0 11 1 23 1 0 0 0 4 0 0 42 22 12 0 0 0 162 9 2 0 10 0 0 0 0 23 2 5 1 1 5 0 19 0 3 0 27 0 7 0 0 6 0 2 12 46 0 3 0 0 0 0 17 1 4 0 20 10 31 0 1 11 0 1 73 8 0 17 1 0 0 12 0 4 1 0 1 0 4 2 0 9 9 0 57 0 0 4 0 44 8 21 0 0 0 0 0 0 1 43 24 23 18 8 9 0 3 7 1 13 0 0 0 0 0 0 1 17 3 1 0 6 0 0 0 2 6 0 0 0 1 0 0 27 3 2 3 0 8 3 3 13 0 13 32 9 30 0 0 1 5 0 0 0 0 8 0 2 1 1 0 5 0 11 40 0 10 6 1 0 49 0 0 0 2 1 0 0 0 0 2 0 10 0 8 7 0 0 0 6 0 0 25 0 16 0 8 0 9 5 2 0 0 0 0 0 1 0 6 12 1 1 11 0 3 0 13 11 1 1 0 0 6 0 1 0 1 0 0 0 37 1 0 3 10 11 4 17 0 1 41 0 0 16 0 1 22 2 0 2 0 0 9 2 0 0 0 12 5 8 0 5 14 0 2 75 5 21 35 0 0 36 0 15 0 0 16 0 19 19 24 0 0 70 22 8 1 1 16 0 1 30 0 0 2 0 33 3 0 1 2 1 0 6 3 0 0 0 0 0 9 0 0 0 2 0 0 0 0 11 0 1 4 0 5 7 0 0 0 0 2 7 9 1 3 0 3 0 0 12 0 43 0 0 12 7 1 0 70 0 0 0 19 0 0 9 0 0 9 0 1 0 0 8 0 0 0 6 14 0 2 0 9 11 7 0 1 5 0 0 13 24 10 0 0 3 1 7 4 0 3 0 0 4 1 0 4 0 3 3 0 0 0 3 6 1 4 4 0 0 0 10 0 14 15 10 0 17 0 0 5 11 2 27 0 3 9 0 1 0 8 14 85 3 0 0 0 11 0 0 0 0 0 15 29 8 5 0 0 3 1 5 0 13 0 7 0 1 3 17 0 11 0 0 21 3 6 6 0 16 4 0 0 0 13 1 4 1 7 0 0 7 0 4 0 0 9 1 24 0 0 12 5 39 7 31 19 26 11 17 0 0 0 0 0 0 0 0 0 45 44 0 12 29 0 0 3 0 7 19 3 0 0 3 0 13 229 0 0 0 0 1 25 0 0 0 0 0 0 0 1 0 0 0 0 0 3 0 2 0 0 0 0 0 0 0 8 1 0 14 0 0 16 0 11 4 0 5 0 14 20 9 1 0 5 3 10 0 0 0 0 0 0 1 0 35 0 0 2 0 0 5 4 6 0 0 32 0 0 0 0 0 0 9 0 0 9 1 0 0 2 0 6 0 0 0 0 0 0 8 2 0 0 0 0 0 9 3 3 0 9 2 0 0 1 0 0 6 0 14 2 3 0 2 3 0 7 3 0 2 0 14 0 0 18 14 0 9 28 0 7 0 0 0 3 0 2 18 0 1 1 4 0 12 0 2 0 0 1 0 0 19 1 0 0 1 0 17 4 0 1 0 0 0 0 2 0 0 0 7 0 0 0 7 23 40 0 0 0 0 8 0 0 0 16 0 0 2 6 0 0 0 0 0 7 0 4 0 0 0 0 7 1 11 1 0 0 0 3 13 7 0 0 0 4 1 9 0 1 6 0 1 0 8 0 0 0 1 0 2 1 0 4 0 0 0 0 0 19 0 2 0 0 35 2 8 1 0 0 0 5 42 6 0 0 0 0 9 19 4 0 0 5 0 3 12 30 0 55 11 0 0 1 0 4 0 10 14 3 0 0 0 0 0 0 0 0 0 3 0 2 2 35 1 13 0 2 21 0 7 0 2 2 0 0 0 4 0 51 0 1 5 2 1 1 5 1 0 0 0 1 7 4 0 8 0 1 0 10 11 0 1 0 0 14 16 0 0 25 0 0 7 0 5 1 4 4 0 0 0 2 0 1 0 0 0 0 11 1 0 2 3 11 0 0 2 8 3 0 4 2 9 0 12 24 0 6 0 0 0 7 3 0 0 1 4 0 0 9 0 0 1 0 0 0 6 24 2 0 29 0 11 0 0 2 4 0 0 1 0 0 0 0 0 0 8 0 0 0 4 1 0 0 5 0 45 0 0 0 2 0 2 0 11 1 0 0 0 0 0 0 0 0 0 1 2 4 3 3 14 13 5 13 0 6 0 2 0 12 3 5 1 0 14 0 0 5 12 1 0 0 0 1 1 0 3 0 3 0 0 0 5 0 0 11 14 0 0 0 0 0 7 8 2 2 0 0 9 4 0 0 0 3 0 0 6 0 10 1 24 2 0 17 0 1 0 0 1 0 0 6 0 0 3 19 5 13 0 0 0 0 0 0 0 0 0 3 0 0 0 8 0 0 0 1 0 0 0 0 0 0 0 0 0 0 7 0 0 2 0 0 0 0 1 0 0 0 0 0 0 5 14 0 0 0 0 2 3 0 6 0 9 6 0 0 1 0 0 0 7 1 0 0 1 0 0 0 0 7 6 2 0 0 7 1 3 0 5 0 0 1 15 0 2 0 8 3 0 0 10 0 0 12 0 0 0 0 0 0 0 2 3 0 0 0 0 9 0 0 0 4 2 1 7 0 0 7 2 0 0 1 5 3 12 2 0 0 0 0 3 1 0 0 0 0 4 0 0 30 0 0 0 0 8 0 6 0 0 0 3 11 1 0 0 0 0 18 9 0 0 0 0 0 4 0 3 0 0 10 1 3 0 2 2 3 10 24 0 4 0 1 0 4 17 0 0 0 0 0 0 1 0 14 1 0 4 7 7 0 1 0 0 0 0 4 1 0 0 4 3 0 0 9 0 0 1 0 4 12 4 35 0 1 16 5 5 0 0 0 0 0 0 0 0 0 0 0 2 2 5 3 0 0 0 4 0 0 0 1 0 0 3 0 0 0 4 0 0 0 13 0 0 3 5 0 12 0 2 0 0 0 0 0 0 0 1 0 0 0 3 0 19 0 0 0 3 0 1 3 0 2 0 0 10 0 1 0 0 0 0 7 0 12 2 0 1 0 16 0 2 0 3 0 0 0 0 1 0 3 9 0 1 0 0 0 3 0 0 0 13 0 3 2 0 4 4 0 0 0 0 7 1 0 1 2 0 0 1 4 5 4 0 0 0 0 0 3 0 0 0 0 0 0 0 20 0 0 0 16 5 0 1 0 0 0 0 1 0 1 2 4 6 0 6 0 29 16 13 0 27 0 0 5 3 0 5 0 0 5 0 0 1 7 4 3 2 0 0 2 1 0 0 0 4 0 0 0 0 4 3 0 0 1 0 2 0 4 3 21 0 0 9 0 0 0 0 0 3 5 0 0 0 0 0 1 0 0 1 0 2 0 0 3 21 1 3 7 0 0 2 0 0 4 2 1 0 1 0 0 0 5 13 2 1 0 6 20 7 5 4 0 0 0 0 0 2 0 7 0 2 0 0 0 0 0 0 9 3 1 0 0 2 5 0 11 7 0 0 5 0 0 0 1 0 9 0 3 0 0 5 8 5 0 0 1 0 15 2 0 0 1 0 2 0 0 0 0 2 1 1 0 3 9 3 0 0 0 0 0 0 7 0 4 7 3 0 11 0 4 0 0 0 6 0 5 2 7 0 0 0 2 6 0 3 2 0 0 10 0 0 1 2 0 0 3 0 1 5 4 1 0 2 0 0 0 0 0 0 0 0 0 2 2 5 6 2 4 0 0 2 6 0 0 2 4 0 0 3 0 11 0 0 1 0 0 0 1 2 6 0 0 0 0 11 6 0 0 0 0 0 0 8 18 14 0 0 0 0 2 0 2 3 0 0 41 2 4 4 2 0 0 1 2 0 2 0 6 0 7 0 4 0 8 7 9 3 0 0 0 0 0 0 0 0 0 0 0 25 0 0 0 1 0 0 8 0 0 0 0 1 0 0 5 1 0 0 2 2 0 0 3 4 2 0 0 0 0 0 0 0 2 0 0 0 5 0 0 0 0 0 2 0 9 0 2 0 1 0 0 0 1 0 2 6 2 0 0 2 0 0 1 0 2 6 8 0 0 20 9 0 0 2 16 0 1 2 3 0 0 0 0 0 0 0 1 0 4 5 0 0 4 0 0 0 1 0 0 7 0 4 13 4 0 24 0 1 0 6 1 0 5 0 5 2 6 0 0 3 0 1 1 1 1 2 0 2 0 0 0 0 0 2 6 0 0 0 0 2 4 0 0 0 0 0 0 0 1 0 0 0 6 6 15 0 6 0 0 0 1 1 8 0 0 0 0 7 0 12 0 0 0 0 4 0 4 0 1 0 0 3 0 0 1 3 8 0 0 0 0 5 0 3 0 1 8 10 0 0 1 2 0 0 0 0 0 0 0 2 0 8 0 4 0 0 4 2 1 0 2 0 0 0 2 2 0 1 0 1 3 1 0 0 0 2 0 11 3 15 0 8 0 18 0 5 0 0 1 5 3 0 2 3 1 0 0 0 0 0 0 0 0 3 20 8 0 0 8 3 0 8 0 0 0 3 0 0 3 0 0 8 0 1 0 1 0 0 0 2 0 0 0 0 0 0 0 8 0 1 34 0 0 5 0 2 0 0 0 0 1 0 0 0 0 0 0 8 0 0 0 0 9 1 0 0 0 3 1 0 6 0 0 0 0 4 0 0 0 0 0 6 5 1 0 2 0 0 0 0 0 0 0 0 0 0 0 2 3 5 0 0 0 0 1 0 0 2 0 0 2 0 2 0 0 0 0 0 0 1 0 1 1 1 0 0 4 1 0 2 0 1 1 0 0 0 0 4 1 0 0 4 7 0 0 0 0 0 1 0 1 0 4 0 0 0 0 0 4 0 5 5 1 3 0 0 0 4 1 0 0 0 3 9 0 0 0 0 1 0 1 0 0 2 0 0 6 5 0 0 3 6 0 0 2 0 0 0 0 0 0 0 2 4 1 9 0 0 0 0 0 0 0 4 0 2 2 1 1 2 0 1 0 1 0 0 0 0 0 0 7 3 2 0 3 0 0 0 1 0 0 0 0 0 0 1 2 1 0 3 0 1 3 0 7 0 0 0 0 0 6 0 0 0 0 3 0 7 0 0 8 1 0 0 0 5 1 0 0 2 2 0 0 0 3 5 5 0 0 0 3 2 0 0 0 0 0 1 0 2 0 0 11 0 1 2 1 0 1 0 0 0 3 0 2 0 0 0 0 1 1 4 1 2 2 0 0 1 3 1 1 0 8 0 0 0 2 0 0 0 2 0 0 0 0 1 0 0 0 5 0 4 0 0 0 2 3 0 4 2 0 1 1 0 0 2 4 0 0 1 1 0 1 0 0 2 0 5 1 1 0 4 0 0 0 0 0
111 1326 1255 594 912 396 708 1387 784 1006 129 1032 3814 1298 310 443 402 330 407 1182 500 354 246 143 120 77 281 460 2 309 331 20 386 96 159 638 186 479 228 201 315 94 279 62 355 491 492 184 478 702 314 213 63 43 91 76 103 293 35 80 3 38 130 292 218 478 92 78 49 78 121 36 126 144 396 23 38 464 121 19 1 29 23 101 38 113 115 27 135 110 192 116 25 46 45 31 185 119 272 103 2 67 50 4 75 543 78 112 25 108 57 147 22 150 141 67 145 38 37 97 164 2 35 82 124 33 98 148 22 24 121 255 50 29 28 247 62 36 22 31 32 134 87 31 3 40 133 22 3 121 70 67 65 21 95 0 24 65 31 35 0 108 93 47 57 193 18 120 113 142 92 135 56 70 99 110 62 50 62 96 11 51 2 0 28 132 45 4 63 4 296 15 9 28 31 40 1 104 1 17 80 8 17 48 13 283 7 76 11 56 59 81 11 110 183 64 214 42 49 128 24 36 67 16 26 261 60 51 48 71 14 53 14 36 41 9 42 3 87 39 31 26 22 9 28 15 31 25 2 21 20 49 24 58 0 103 56 5 33 47 30 0 86 23 46 7 22 30 38 44 43 28 79 31 57 41 70 4 10 15 3 31 196 20 50 43 40 354 35 40 64 76 73 40 10 2 125 62 41 66 16 200 124 72 83 3 125 20 51 5 1 56 33 25 29 15 81 120 42 172 8 23 28 18 12 8 13 76 24 2 23 20 19 7 38 8 35 15 25 55 5 6 7 0 29 17 2 53 22 144 22 31 58 106 16 28 0 35 31 19 21 13 13 32 24 8 29 3 21 67 169 10 34 25 19 20 35 57 15 13 0 18 41 76 0 78 50 0 17 0 16 21 48 95 34 13 35 10 54 61 13 17 14 33 17 4 107 0 6 36 23 19 2 26 10 34 11 20 9 19 28 9 38 78 16 13 3 4 22 6 24 2 6 10 6 12 1 69 33 3 9 22 19 48 0 49 42 46 10 0 14 39 7 97 7 73 40 82 128 46 13 3 6 4 28 17 34 12 1 104 14 0 12 42 0 49 40 1 6 37 10 4 90 59 16 63 2 18 1 8 57 21 59 27 109 10 19 15 16 15 11 15 32 33 9 1 15 0 3 4 4 7 6 11 19 4 27 3 26 32 19 11 6 4 19 18 79 19 10 13 3 0 23 2 14 2 18 22 46 167 4 10 3 28 19 18 19 129 2 5 56 14 21 2 15 26 1 9 24 12 8 24 5 15 2 37 45 8 86 296 16 6 0 31 1 35 3 5 2 5 0 10 23 206 7 7 40 24 22 41 30 3 4 11 3 13 11 21 6 7 7 23 24 63 7 17 16 0 0 7 30 47 1 31 1 37 21 9 30 29 0 72 1 8 24 7 12 18 9 11 4 0 0 61 3 10 52 4 3 0 27 15 20 5 5 0 44 2 0 3 24 4 0 1 0 6 35 30 0 49 9 2 9 29 0 8 20 0 44 13 45 15 3 56 1 25 2 4 93 3 2 4 49 10 5 17 7 27 13 1 0 31 4 0 19 3 32 0 3 0 13 17 86 1 5 0 30 7 2 28 9 121 19 34 0 2 76 2 2 2 11 25 9 0 21 8 25 5 1 52 3 5 1 21 32 1 0 5 14 16 5 15 7 33 6 27 18 7 2 0 76 11 22 5 16 15 19 0 3 6 8 10 4 3 9 15 76 27 27 1 11 15 16 5 33 12 1 0 29 5 1 40 1 48 59 37 22 31 33 1 8 0 8 12 54 14 5 7 1 11 13 22 20 53 8 18 2 21 14 1 0 7 11 21 18 36 22 35 21 5 16 2 31 12 3 1 15 13 0 1 20 15 0 17 1 4 6 7 0 24 1 13 4 10 11 50 12 1 175 10 14 5 21 0 3 9 5 11 5 8 0 3 1 84 15 0 0 31 14 0 12 27 1 9 13 0 5 3 6 2 0 24 7 4 24 9 1 15 7 10 25 0 7 42 0 2 31 30 0 30 4 5 0 2 13 10 2 20 5 2 1 4 15 0 28 0 5 12 13 7 11 26 1 46 14 0 2 0 27 4 2 5 4 24 20 0 2 18 10 21 4 1 3 22 11 6 5 13 11 6 2 0 2 0 17 13 27 10 34 6 12 13 4 15 0 12 2 0 49 9 12 15 1 3 1 9 9 25 39 2 23 0 2 6 5 1 25 23 6 11 2 0 10 1 22 1 3 0 6 3 0 8 5 0 19 1 3 11 8 8 4 4 0 2 6 5 13 3 10 0 16 6 3 3 20 0 0 7 9 12 1 0 2 4 11 19 7 0 19 14 0 85 5 23 8 30 3 11 1 0 1 31 2 27 3 2 10 16 1 2 1 0 2 6 27 18 60 0 0 13 2 6 0 0 46 0 39 6 7 28 13 9 5 2 8 4 18 1 2 8 0 1 12 21 9 18 3 18 8 4 1 0 12 3 3 24 0 23 4 0 11 4 1 0 2 1 0 2 0 1 8 16 5 10 2 2 5 7 3 0 3 0 38 3 2 1 3 4 4 2 15 3 8 5 38 26 0 5 4 70 4 33 10 3 3 2 0 16 0 38 12 2 3 14 8 4 20 0 13 4 2 23 28 0 5 7 0 136 2 2 1 3 0 2 1 1 4 3 0 1 0 2 18 1 19 4 4 42 0 4 40 2 7 0 1 10 6 15 4 1 9 4 0 5 4 2 1 0 2 0 10 7 1 14 7 6 17 3 6 0 6 2 9 14 104 0 3 5 5 7 34 8 1 0 17 5 1 2 15 0 0 0 2 1 0 27 2 5 1 12 4 5 10 0 0 1 20 34 0 0 6 1 1 12 4 0 5 12 6 1 14 16 4 4 0 6 5 4 5 5 0 3 7 3 16 0 0 4 2 31 49 10 3 7 15 0 2 0 0 11 2 3 36 3 2 7 43 5 16 1 0 7 1 9 0 8 9 4 4 3 1 6 2 19 1 6 13 3 3 0 33 0 46 4 0 1 10 5 8 4 17 1 0 0 20 2 10 16 8 9 1 14 15 13 0 6 2 1 9 4 1 9 0 7 12 1 3 3 7 19 5 2 0 1 0 2 7 0 4 3 1 1 6 0 7 10 4 4 7 5 3 2 3 0 6 2 1 2 4 8 5 12 21 4 6 0 9 10 2 0 0 5 1 1 3 12 0 0 4 7 0 2 0 13 0 0 15 10 6 7 2 12 10 2 2 6 3 0 0 1 9 4 2 5 0 0 4 20 1 1 7 7 0 6 2 29 1 0 9 0 0 6 10 11 0 0 6 1 2 2 0 4 2 8 0 6 3 4 6 0 4 0 13 6 0 0 3 5 0 5 2 4 2 1 2 1 0 0 0 10 0 0 0 5 5 3 0 6 12 6 0 13 0 0 0 14 0 7 0 7 0 10 7 0 2 3 4 8 1 7 3 2 3 4 0 4 14 1 2 0 0 0 1 0 9 0 0 10 0 1 0 2 1 0 1 26 3 5 0 11 6 30 3 3 0 11 4 0 8 2 2 0 1 3 1 4 0 6 4 0 1 3 0 3 5 7 7 0 6 7 12 0 1 0 3 0 3 9 0 1 0 1 1 3 2 0 0 15 4 3 0 3 1 0 12 1 0 2 2 2 3 6 2 1 0 4 0 0 19 4 7 0 2 3 6 0 0 0 0 0 4 1 1 0 0 0 1 0 4 0 2 2 0 15 11 0 8 2 1 0 0 0 3 0 1 0 7 2 2 1 2 1 21 3 6 2 2 0 2 3 6 1 1 0 0 8 0 4 1 0 4 5 2 0 2 2 4 5 0 6 0 0 0 4 2 9 0 0 9 8 5 11 3 6 3 5 1 14 3 3 4 0 2 0 2 0 3 2 3 5 4 0 6 2 5 1 2 1 5 4 0 3 6 1 0 3 0 3 0 0 1 0 0 2 4 0 0 0 3 2 0 11 0 1 21 0 5 1 0 1 0 16 1 3 8 4 4 8 2 1 9 0 2 3 18 1 0 3 19 0 7 3 1 2 11 0 3 5 8 1 9 0 0 5 4 0 1 0 9 4 4 1 0 3 2 0 0 1 0 4 17 0 0 0 1 3 2 0 1 0 4 0 3 2 3 0 5 0 0 4 2 9 0 0 6 0 10 7 10 1 0 9 3 0 5 0 0 3 0 0 1 4 0 23 0 2 1 2 0 1 2 3 1 1 0 0 7 0 4 2 3 0 1 6 0 0 13 0 3 6 1 0 11 0 2 0 6 2 1 0 3 4 4 0 9 1 0 11 5 0 1 1 0 1 10 1 0 2 0 0 0 0 0 6 2 1 1 3 3 0 4 0 6 0 8 0 3 0 1 2 0 3 1 3 12 2 0 0 0 1 2 2 0 2 1 1 0 2 0 1 0 12 0 4 1 4 16 0 0 1 10 0 0 0 3 0 4 0 1 4 2 0 0 7 2 4 1 1 0 1 9 16 10 13 0 3 0 0 0 0 1 0 1 0 2 1 0 0 2 3 0 1 0 6 0 0 0 0 3 1 7 0 0 3 1 0 0 0 0 0 1 5 0 0 2 0 0 9 1 0 0 0 12 3 0 0 2 1 0 1 0 3 0 2 1 6 9 0 0 0 0 0 0 0 13 2 0 3 7 3 5 0 1 2 0 2 4 0 4 0 0 4 2 4 6 0 4 0 0 0 0 1 0 2 0 0 1 0 0 3 1 7 12 0 2 0 0 0 0 0 0 3 6 9 3 0 0 0 0 0 1 0 0 8 1 1 0 2 7 1 0 5 2 2 5 6 24 0 0 3 3 3 0 3 0 0 7 1 9 8 1 1 5 3 1 0 0 6 2 2 3 7 1 0 10 1 0 4 0 2 0 0 0 18 5 1 0 1 0 0 0 5 3 0 57 30 1 0 1 3 0 2 1 10 2 0 0 3 0 0 0 3 1 0 0 4 1 10 1 0 0 1 0 5 3 1 7 2 0 1 1 0 1 0 3 2 3 3 4 2 1 1 0 6 0 1 5 0 11 1 0 0 2 0 2 0 7 0 0 2 30 1 0 0 1 0 1 4 0 17 0 0 0 0 5 3 0 1 0 2 0 0 3 1 0 1 4 2 0 0 5 0 0 0 2 4 3 6 0 1 6 0 4 1 2 0 0 1 0 4 4 6 3 0 9 0 0 0 5 6 0 3 0 0 0 2 1 1 2 0 6 5 1 0 0 0 7 0 0 0 3 3 0 3 0 2 1 9 0 4 3 3 0 0 14 0 5 0 5 1 10 0 0 4 1 0 0 2 1 0 1 4 2 0 11 2 1 0 1 4 1 1 4 0 9 5 1 1 0 5 0 2 0 0 0 0 0 2 7 2 2 7 0 0 0 2 1 0 2 7 2 1 2 4 0 0 0 0 0 1 0 0 0 2 1 1 0 13 0 0 4 20 11 0 3 2 2 2 0 1 0 0 1 0 0 0 0 0 1 0 2 0 0 0 0 0 0 0 0 3 3 1 1 4 1 0 2 3 1 1 0 3 5 4 4 0 0 5 10 0 1 4 1 0 0 1 0 2 0 3 1 0 1 0 6 0 0 0 2 4 0 1 0 2 0 0 2 0 0 10 2 6 1 9 1 0 0 0 1 1 8 16 2 0 1 1 0 4 0 0 0 0 2 2 7 1 5 0 0 0 4 0 0 0 2 0 1 0 4 2 0 2 0 0 15 1 0 1 1 5 0 0 2 4 0 0 0 0 1 0 4 2 1 2 0 2 2 1 0 5 3 3 2 1 0 0 0 2 2 0 0 2 4 2 0 3 6 1 1 0 0 0 2 0 1 0 2 11 3 0 1 0 2 2 0 0 1 3 0 0 1 4 2 4 1 2 3 0 1 1 0 12 1 2 1 4 2 2 0 1 4 2 13 0 1 8 3 0 0 1 0 0 0 2 4 5 0 6 0 0 1 9 0 0 4 0 0 0 0 1 5 3 1 2 0 1 2 0 0 1 8 3 1 2 0 0 0 0 0 2 0 0 0 0 1 0 0 1 2 1 0 2 0 1 2 1 0 0 0 2 0 0 2 3 4 0 0 2 4 1 0 0 0 2 1 1 1 1 2 3 0 1 0 1 0 0 0 3 0 0 0 4 3 1 6 0 3 5 2 9 4 4 0 0 0 0 0 1 1 1 2 7 0 0 0 1 0 0 0 2 2 0 0 0 0 1 5 2 3 1 0 0 0 0 0 1 5 0 0 2 2 0 1 0 0 0 7 0 0 7 3 4 1 1 3 2 3 0 0 0 2 0 0 0 0 1 5 0 0 4 3 6 0 0 0 3 0 0 0 0 0 6 0 2 0 1 0 0 3 0 22 1 0 2 4 2 2 0 10 0 0 2 3 1 4 3 0 0 0 1 4 0 0 0 9 0 0 5 4 0 0 0 2 0 0 2 0 2 0 0 3 0 5 0 0 1 0 0 0 3 0 0 3 0 0 3 8 0 0 0 0 1 0 0 4 3 3 0 0 3 3 0 3 0 4 0 0 2 0 2 0 0 4 0 0 1 0 2 1 0 0 4 2 1 4 2 0 1 5 0 0 0 0 0 4 1 1 0 0 0 0 8 4 1 0 0 0 0 3 3 0 0 2 4 0 0 0 1 1 4 5 0 0 0 0 1 0 2 0 0 3 1 0 3 0 1 2 2 0 1 0 0 2 0 2 0 0 9 1 0 2 27 2 0 0 1 0 0 2 2 1 5 1 1 0 0 5 0 0 0 2 0 6 0 0 0 0 1 0 0 3 0 7 0 0 4 0 0 14 0 0 2 0 3 3 0 0 0 2 0 0 0 0 0 1 1 0 2 0 1 1 0 0 4 0 0 0 0 2 0 1 1 3 1 1 0 0 0 0 0 0 2 3 0 0 0 1 0 0 0 2 0 0 1 0 4 0 0 3 0 4 0 0 0 0 0 0 0 0 0 0 0 0 1 0 2 0 0 0 4 0 0 5 2 0 2 0 0 5 0 0 0 0 8 0 0 0 1 0 1 0 6 0 0 0 4 1 0 0 2 2 1 4 0 0 0 0 0 0 0 0 0 1 8 0 2 1 0 2 0 0 2 5 1 4 0 0 0 0 0 0 0 0 1 0 0 0 0 0 0 1 4 0 1 0 0 0 3 0 0 5 0 1 0 4 0 0 5 6 2 0 1 0 2 3 1 2 0 0 8 0 0 2 0 0 0 4 3 0 1 0 1 0 0 0 5 3 1 8 0 0 0 0 2 0 0 0 0 1 1 0 0 0 0 1 0 2 0 0 0 0 0 3 0 0 2 0 0 3 2 0 3 0 0 3 1 2 4 1 4 0 2 0 0 1 0 6 0 4 0 0 2 1 0 0 0 1 0 2 6 0 2 2 0 0 0 0 0 0 0 0 0 0 0 1 0 2 0 2 5 4 0 1 0 1 4 0 7 0 0 1 3 0 5 0 0 0 2 1 0 1 0 0 0 0 0 3 0 0 1 0 0 5 0 0 0 0 0 2 0 0 24 5 0 0 0 0 0 0 0 0 1 0 0 3 2 0 0 5 0 0 0 1 0 2 0 0 0 0 0 0 1 1 0 0 0 1 0 0 1 1 0 2 0 12 0 0 1 1 0 0 0 1 6 2 0 0 2 1 0 2 0 1 0 0 2 3 2 1 0 3 0 1 0 0 0 1 7 8 1 1 0 0 1 0 0 1 1 5 0 0 5 0 1 0 0 0 0 0 1 0 0 1 0 0 0 0 0 0 0 0 0 0 0 0 0 0 0 0 0 0 0 0 0 0 0 0 0 0 1 0 1 0 0 0 2 0 1 2 0 0 3 0 2 0 0 1 0 0 2 0 0 0 1 0 2 1 2 3 0 3 0 1 0 0 0 2 0 2 3 0 0 15 0 0 5 1 0 0 4 1 1 1 0 1 0 0 1 0 0 0 0 0 0 0 2 0 0 0 0 0 0 4 4 2 0 0 0 0 0 0 0 0 0 0 4 0 0 0 1 0 0 0 0 0 0 0 0 0 0 0 1 0 1 0 0 0 0 0 0 0 0 4 0 0 1 1 3 0 1 1 0 0 0 0 2 5 3 4 0 0 0 0 0 0 0 0 1 0 2 0 0 2 0 0 0 1 0 0 0 0 0 1 4 0 0 1 0 0 2 0 0 2 2 0 2 3 0 0 6 1 2 2 2 0 0 0 0 0 1 0 0 0 0 0 0 2 0 0 1 1 0 0 0 0 4 0 1 0 0 0 0 0 2 4 1 0 0 0 1 0 2 0 0 0 0 0 5 2 0 0 0 1 2 0 0 0 0 0 0 1 0 0 1 1 0 0 0 0 4 2 0 0 1 0 1 0 4 2 0 1 0 0 0 0 0 0 0 2 0 0 0 2 0 1 0 0 0 0 2 0 0 0 0 0 0 0 0 0 0 0 0 0 0 1 0 0 0 0 1 0 0 2 0 0 8 0 0 1 0 7 2 0 0 0 0 1 0 0 0 0 0 0 0 0 0 0 0 0 0 1 0 0 0 1 1 0 1 2 0 0 3 1 1 0 0 0 0 1 0 5 1 0 3 0 0 0 0 0 0 0 0 0 0 0 0 0 1 0 0 0 0 0 1 2 0 1 0 0 0 0 0 0 0 0 0 2 3 0 1 0 0 0 0 0 0 0 0 2 0 0 0 0 0 1 0 1 0 0 0 2 1 2 0 0 0 0 0 0 0 0 0 0 0 2 3 0 1 0 2 0 0 0 0 0 0 1 1 0 0 0 0 0 0 1 0 0 0 1 0 0 1 1 0 0 0 0 0 0 0 0 0 0 1 0 0 0 1 2 2 1 0 0 0 0 0 0 0 0 0 0 0 0 1 0 0 0 2 0 0 0 0 2 0 0 0 0 1 0 2 0 1 0 0 0 0 0 0 0 0 2 0 0 0 0 0 0 0 0 1 2 0 1 0 0 0 0 0 0 1 0 0 0 1 0 0 0 0 0
111_c 3865 10763 7687 6231 4663 4556 307 3269 4403 397 2148 1241 1330 2113 6977 842 2071 352 859 979 2401 2500 2099 3003 105 2605 1392 1694 1003 1910 218 1344 3084 1103 1411 966 622 1523 1458 180 1469 424 201 420 1408 720 521 1770 31 720 1484 2154 701 492 631 969 569 943 102 22 1106 825 630 585 588 389 294 622 571 825 303 1545 307 361 1027 1054 560 637 857 420 532 1038 1050 600 636 468 476 153 353 849 331 273 415 38 574 236 358 254 563 415 196 835 446 604 286 586 432 716 504 308 147 345 116 373 438 447 186 377 686 339 140 700 333 99 1129 206 220 430 534 295 102 221 617 287 43 207 185 33 184 234 215 145 568 359 26 264 233 620 287 318 372 121 216 370 262 184 581 381 401 288 85 104 262 165 40 461 105 140 314 339 291 397 71 340 322 147 18 481 174 145 246 147 166 425 133 304 473 262 2619 124 217 255 297 185 185 7 231 193 302 72 54 175 57 239 106 428 50 206 165 106 16 116 294 501 122 359 153 219 362 249 297 1020 321 130 155 219 99 100 339 291 264 21 282 508 137 402 6 135 41 260 232 192 271 382 286 240 78 203 97 306 71 237 176 172 172 291 220 138 198 103 180 21 489 69 262 141 144 340 154 131 229 60 24 140 1 129 343 259 37 256 120 245 136 13 132 170 18 271 186 218 184 135 75 206 182 77 105 154 178 308 178 61 105 101 199 158 240 86 257 266 62 68 160 46 57 391 71 56 139 62 297 116 201 73 18 92 130 119 105 61 66 130 97 34 273 50 140 169 160 431 163 116 290 162 127 150 141 259 98 174 118 98 99 159 144 96 142 169 332 132 420 222 184 192 155 37 89 152 37 104 140 153 71 152 28 120 361 220 196 37 21 198 40 42 6 53 2 12 0 155 145 136 44 59 181 346 0 14 183 111 124 0 100 143 11 0 23 159 108 93 75 70 50 14 27 92 245 88 186 153 246 223 185 121 172 115 133 101 187 43 39 0 128 101 128 21 100 50 20 61 79 86 134 3 189 132 33 44 92 36 104 44 0 164 55 17 26 69 56 51 316 50 105 4 202 121 151 140 50 185 22 170 27 129 103 51 34 36 190 109 40 51 102 86 1 283 60 51 101 126 113 96 224 53 102 126 133 272 187 95 39 127 105 69 51 176 11 153 135 129 49 97 158 86 158 138 68 0 19 29 52 109 40 30 67 146 26 30 97 88 124 11 132 21 105 136 39 51 28 15 93 160 25 63 62 9 55 41 71 29 45 2 29 100 151 67 41 60 57 26 30 21 54 19 86 38 100 92 44 80 91 62 8 21 11 3 2 42 97 106 91 20 1 97 66 89 119 138 129 1 27 21 59 58 11 36 143 91 78 87 56 72 32 50 169 43 386 0 15 17 91 95 25 15 28 344 88 29 36 86 49 28 113 5 15 53 36 71 116 58 0 31 94 32 42 39 72 88 1 77 60 62 103 35 49 0 0 131 113 1 66 4 64 14 74 17 80 77 25 71 75 23 86 51 68 29 39 56 106 83 6 99 60 21 152 133 42 52 201 16 3 136 146 128 69 104 39 13 0 77 0 63 77 41 58 59 128 19 23 53 95 40 7 21 112 50 39 87 54 48 43 198 146 41 20 0 0 14 11 90 0 118 1 3 57 23 74 19 63 12 34 85 0 26 122 90 104 69 17 5 29 36 39 18 119 2 0 64 45 0 41 33 37 212 12 47 1 37 57 98 66 119 22 74 89 0 109 92 12 40 34 85 1 45 0 63 24 26 26 147 0 8 37 1 27 65 19 182 24 91 0 157 7 65 0 127 82 87 23 42 0 68 24 55 13 35 67 39 9 0 60 9 18 60 24 14 25 31 33 12 45 17 54 87 36 51 45 13 68 6 21 21 14 86 0 81 12 120 170 41 65 69 29 16 10 71 31 61 79 134 13 146 59 16 100 18 49 24 60 58 11 37 66 3 69 0 13 30 8 23 22 72 28 47 0 8 60 38 293 64 67 41 154 0 19 13 25 143 10 25 38 75 30 63 102 46 58 35 23 7 20 105 100 5 41 59 21 39 28 112 78 0 101 9 78 20 12 12 163 35 0 78 0 2 35 63 17 49 48 23 52 53 25 15 43 21 3 19 75 261 59 107 1 149 67 23 6 15 26 39 65 21 46 48 19 32 20 95 1 51 0 40 9 70 64 114 11 58 41 0 55 0 0 0 41 46 6 35 16 7 10 38 37 88 1 23 9 75 31 64 23 26 55 21 31 23 27 36 26 0 4 60 21 50 8 32 19 43 30 0 59 185 16 9 16 2 33 13 3 36 7 3 38 0 0 34 27 7 47 0 64 47 16 23 20 9 25 26 5 17 0 16 44 17 31 18 80 18 37 0 0 34 32 24 44 95 19 57 91 24 107 37 16 21 13 33 44 25 13 36 12 0 2 0 29 0 53 21 40 2 8 33 0 34 72 0 19 4 27 0 45 31 50 22 50 63 9 27 15 27 99 24 0 61 22 15 15 51 24 114 5 0 10 93 0 14 9 6 29 13 18 12 9 36 33 37 155 0 0 21 41 69 0 53 55 9 0 6 66 9 21 0 58 29 40 43 10 4 26 52 1 37 29 33 40 27 22 28 15 37 75 57 1 27 0 19 34 2 15 20 0 32 7 40 24 37 7 2 35 255 19 24 43 40 7 26 19 27 79 17 33 16 52 3 25 0 0 17 21 0 18 5 21 21 4 59 10 77 30 56 104 9 13 25 5 9 40 31 3 62 0 59 51 19 12 27 17 15 4 0 35 9 64 8 72 35 10 35 54 15 25 10 33 43 33 0 11 0 2 14 0 4 5 19 1 26 16 7 4 18 53 37 0 1 105 0 11 34 23 10 39 3 2 9 10 39 37 9 52 0 13 12 13 20 5 0 18 15 21 0 27 55 55 19 62 14 21 34 2 14 53 50 27 22 23 4 0 27 4 30 48 0 25 42 56 5 30 20 17 16 0 20 12 11 5 12 0 74 47 2 5 54 36 56 20 11 5 34 0 6 12 57 9 33 0 13 17 18 2 33 0 2 3 21 20 28 0 22 32 1 4 16 25 5 0 20 21 6 32 6 6 10 4 14 21 17 10 76 54 4 53 19 1 19 11 14 26 39 0 34 10 3 15 17 16 5 4 26 2 20 81 8 15 2 9 4 29 0 28 10 0 10 32 0 44 0 30 0 9 1 32 1 1 7 2 1 6 36 9 34 20 13 61 31 33 8 0 3 17 7 58 18 35 16 6 13 17 3 57 7 1 32 1 19 9 1 16 39 3 24 15 9 0 12 29 11 33 26 2 35 4 72 7 8 35 30 6 17 15 4 15 32 30 10 18 2 11 23 14 38 0 36 33 2 8 0 21 11 17 5 16 61 1 15 42 38 1 28 11 28 8 49 9 44 12 28 6 4 0 25 12 65 10 11 11 3 20 16 16 4 29 19 12 21 0 4 26 18 40 1 40 0 23 17 11 12 13 2 16 2 16 37 2 17 18 11 107 5 0 17 0 13 6 1 6 1 25 25 18 5 4 8 7 15 14 15 19 0 12 34 2 35 19 4 17 1 35 17 14 7 13 45 28 0 12 5 18 22 1 6 11 47 15 1 0 18 10 6 8 0 11 25 10 3 31 19 0 21 23 24 11 2 35 9 3 13 4 14 0 10 17 28 0 2 23 9 16 1 0 12 1 9 0 19 0 2 0 6 45 5 31 16 8 18 17 21 28 59 2 22 0 9 1 4 2 7 15 22 27 13 9 24 1 15 51 24 20 10 27 2 68 17 0 4 15 8 23 17 14 0 9 6 0 8 1 18 2 10 58 2 10 6 27 5 15 13 28 12 7 25 5 23 2 37 4 3 0 9 0 0 7 53 25 10 17 27 21 10 19 24 10 9 4 9 5 26 4 1 0 6 7 2 14 0 5 30 11 6 2 11 2 1 9 7 67 0 55 11 0 34 23 14 1 50 31 18 26 13 24 32 2 0 3 7 2 5 63 14 43 12 16 3 27 31 21 36 10 20 11 9 23 0 5 18 1 7 14 4 1 0 2 8 0 3 0 16 8 16 10 0 5 31 2 3 1 9 0 15 6 4 9 8 14 1 8 0 3 12 1 0 0 39 1 25 7 9 24 2 14 34 9 8 11 2 2 24 33 25 6 11 11 0 4 2 10 10 20 5 19 15 10 2 36 25 6 20 15 13 12 9 0 18 11 12 3 3 3 4 13 0 26 17 13 0 18 40 0 32 6 11 39 45 0 36 3 0 12 2 0 30 16 9 20 26 1 10 12 26 15 6 24 29 0 1 6 12 2 22 3 19 14 0 20 19 34 44 22 14 3 10 5 0 1 21 1 21 0 4 19 0 0 4 8 9 17 23 5 0 12 24 0 0 0 7 12 0 5 8 0 5 3 1 10 4 16 18 7 50 1 1 4 4 10 0 0 11 9 4 20 9 4 1 10 21 3 1 35 1 0 0 4 21 1 0 18 14 8 3 0 18 6 0 0 10 29 6 11 14 1 7 0 8 17 6 3 0 16 24 10 3 13 9 2 6 7 0 12 8 0 6 13 9 8 8 25 6 1 11 18 1 29 7 1 3 28 9 15 12 0 12 0 9 0 8 5 33 6 10 4 0 41 0 2 0 0 5 1 8 10 14 4 17 0 11 4 7 8 0 10 3 22 1 11 0 16 10 18 9 4 38 4 2 42 10 6 8 24 38 7 2 7 11 0 0 4 5 36 9 0 6 3 25 3 16 4 6 22 7 11 3 17 4 43 11 12 24 2 26 3 2 6 33 5 5 0 3 28 15 4 25 6 10 13 3 2 8 0 0 14 10 0 1 3 10 4 1 9 5 5 3 19 0 0 16 4 29 5 0 0 19 4 3 0 0 12 0 1 9 21 11 44 0 6 5 11 21 2 15 3 0 3 9 11 11 1 5 5 0 9 2 1 0 3 18 5 7 7 3 9 28 5 4 1 3 4 3 34 1 1 27 0 2 11 15 4 3 1 31 3 3 9 5 55 7 12 4 0 64 7 3 21 0 3 4 8 0 5 14 0 15 41 6 24 23 19 2 4 4 0 21 7 5 28 2 10 3 14 20 3 18 6 4 15 7 0 6 4 14 1 0 42 7 0 20 8 19 0 11 11 17 13 2 7 4 12 4 18 0 4 5 13 7 1 10 8 6 0 5 9 24 10 1 5 15 0 0 9 4 8 0 5 4 25 0 24 0 8 20 15 2 15 0 3 10 4 5 3 9 6 0 15 13 2 7 29 1 9 5 0 11 3 13 1 51 4 2 12 17 9 12 6 18 5 12 0 4 10 28 8 32 4 6 9 0 15 0 0 5 9 14 4 0 0 0 7 3 3 3 0 0 2 28 25 1 0 3 10 15 9 8 0 2 11 1 10 23 4 10 10 0 25 2 11 5 8 16 3 20 7 18 3 10 16 15 0 6 7 3 0 11 4 1 0 0 0 3 8 2 13 0 1 19 0 1 7 9 5 2 10 7 19 0 5 2 7 2 15 0 0 10 0 0 6 2 6 3 2 10 4 21 10 2 6 8 4 3 5 12 0 19 0 12 16 5 11 3 4 9 11 1 0 5 19 6 2 0 2 13 2 16 4 0 0 4 7 25 37 4 3 5 5 0 4 11 2 5 3 2 1 1 13 6 5 8 9 41 3 7 8 4 4 6 6 2 2 15 0 3 3 14 0 5 1 0 4 0 1 6 2 3 1 2 17 0 13 24 3 5 6 7 8 6 2 1 4 0 12 2 16 4 2 19 0 2 3 11 8 2 14 0 0 6 1 14 3 1 11 8 0 2 2 4 0 0 2 0 6 3 4 2 4 54 6 3 3 4 7 1 0 7 0 4 29 24 21 3 8 2 0 10 3 3 4 6 5 2 1 5 5 1 8 4 4 0 5 11 3 7 7 7 18 21 2 7 1 0 11 2 4 11 29 2 14 3 1 9 0 2 0 0 9 0 9 2 0 3 5 1 3 0 1 0 0 3 1 1 8 4 24 15 6 2 0 5 0 17 8 0 0 8 0 0 2 13 4 3 7 14 29 1 3 13 4 0 5 2 4 3 1 3 19 0 10 0 4 22 11 1 2 10 2 4 0 16 6 1 0 0 0 4 7 5 19 2 13 2 0 0 2 2 3 7 10 6 16 0 5 7 4 1 4 6 6 7 3 11 4 8 0 0 0 0 1 8 22 5 9 1 0 1 3 57 0 14 1 7 1 13 5 5 0 4 7 6 3 3 0 9 0 7 2 0 0 3 1 1 6 2 9 12 3 4 3 16 7 3 10 4 0 3 3 0 4 3 2 2 0 0 12 5 1 12 7 18 2 5 10 3 8 6 3 15 11 8 11 3 0 15 10 2 8 0 5 1 5 4 7 1 30 4 0 5 3 1 4 7 4 8 13 2 15 5 0 0 0 1 12 6 5 0 1 0 10 5 2 2 12 0 0 5 4 0 0 0 3 3 7 16 23 4 1 7 6 48 13 11 12 8 2 4 4 10 0 4 0 11 1 4 7 1 0 1 12 6 2 0 5 5 2 0 2 0 10 1 0 1 6 23 22 2 0 2 0 0 4 3 17 0 2 0 13 10 14 8 0 2 4 3 0 23 1 12 11 0 6 1 10 3 12 0 5 7 2 2 17 2 0 1 5 0 9 17 2 0 1 3 1 6 15 1 0 2 10 10 7 12 10 4 2 0 5 0 2 0 4 4 10 3 0 4 1 4 9 1 0 1 0 0 3 4 0 1 1 0 0 12 1 16 1 1 7 0 2 4 3 10 2 4 1 2 24 1 1 4 8 1 9 5 5 1 6 0 0 8 3 6 4 0 0 4 23 8 1 0 2 0 0 0 2 4 0 0 1 0 6 2 2 0 10 4 2 4 12 4 2 4 15 3 4 0 2 7 0 9 2 1 1 6 4 2 8 2 3 4 0 9 2 12 4 4 9 6 1 5 0 3 0 3 0 4 7 2 0 2 11 7 2 0 5 0 4 1 12 0 1 6 3 1 1 3 2 4 1 1 0 8 1 6 11 14 0 2 2 0 0 8 3 5 17 3 8 7 0 4 10 10 2 0 1 8 3 16 2 0 8 0 0 2 2 8 7 1 14 0 1 1 6 0 1 1 1 0 3 7 6 7 2 7 16 3 1 5 0 1 10 3 0 4 1 3 2 0 6 1 1 4 4 0 4 10 1 0 0 3 4 5 0 1 3 2 2 5 0 0 0 6 2 3 8 0 5 2 5 3 9 3 0 42 7 6 0 5 2 35 3 7 4 1 2 2 2 0 0 4 4 1 5 7 0 5 8 2 4 2 8 0 1 1 2 0 4 1 0 1 2 0 6 5 3 2 2 7 3 58 4 2 12 2 2 0 0 1 2 13 0 0 7 10 6 5 4 1 16 1 0 1 3 0 1 8 7 16 1 1 17 1 6 7 0 1 5 5 7 0 7 0 2 0 1 3 0 2 12 2 2 1 0 5 9 2 7 12 2 1 3 1 3 7 0 6 0 10 0 1 5 0 0 12 4 5 0 5 1 2 7 4 2 5 2 2 3 0 0 0 4 2 2 2 0 0 1 12 1 1 10 5 7 1 2 2 7 3 3 3 0 3 0 0 5 2 2 2 2 1 2 1 1 0 6 10 0 0 1 3 2 1 1 0 4 6 1 0 1 5 4 5 2 1 5 0 0 0 0 4 0 4 3 12 0 5 1 1 4 3 0 13 7 2 5 7 0 0 5 1 3 5 1 2 3 11 4 2 2 6 0 1 0 3 4 0 2 3 6 19 1 0 4 0 4 0 3 3 2 0 8 0 1 2 9 0 8 0 1 3 2 5 3 0 0 5 4 2 11 1 2 3 6 1 0 4 7 3 1 5 0 0 0 0 4 0 2 1 0 8 2 2 5 8 5 2 6 6 1 1 0 1 1 0 1 2 0 2 2 0 0 2 2 6 2 12 1 0 2 1 2 4 2 5 5 0 7 1 0 69 4 0 9 4 1 1 0 3 0 2 4 0 1 4 0 1 0 8 8 8 0 1 2 1 2 15 3 3 3 2 0 3 12 3 2 0 6 0 2 0 1 4 1 0 5 0 3 0 11 0 1 0 2 3 2 1 4 3 1 7 3 1 0 1 1 3 0 6 0 3 3 4 14 1 11 3 12 0 4 6 0 1 4 0 0 5 5 1 4 5 2 1 2 0 0 3 5 20 1 4 8 7 2 2 2 0 4 7 0 11 7 3 0 0 0 1 0 10 4 0 6 4 8 1 9 3 0 3 4 2 6 10 4 0 0 12 0 4 3 1 3 0 2 0 0 1 0 2 5 1 2 3 1 1 3 1 6 0 1 1 8 2 2 4 3 4 0 1 5 3 1 1 0 3 4 1 1 2 2 8 7 1 1 1 0 1 1 1 5 0 2 0 6 0 1 9 4 0 0 1 1 5 0 2 4 1 2 5 5 0 3 0 2 1 0 0 1 2 0 0 0 0 1 0 1 1 0 1 0 0 6 1 9 0 6 0 0 9 3 3 0 6 3 8 5 10 0 0 1 1 1 1 0 0 7 2 5 0 0 5 1 2 1 1 2 2 2 1 1 0 3 3 5 1 4 3 5 0 0 0 3 2 4 0 2 1 3 3 1 6 5 2 0 0 4 0 4 1 2 2 4 0 2 1 0 1 1 8 4 2 1 3 5 5 2 0 0 0 4 1 3 5 4 0 2 1 2 1 3 2 1 3 7 1 2 1 1 5 6 1 1 0 1 1 0 3 4 1 2 4 3 0 0 0 2 0 5 0 1 9 1 0 1 2 0 0 1 2 0 6 2 2 0 4 2 2 2 2 3 1 2 3 10 0 1 2 0 0 13 5 2 0 2 1 0 4 2 2 1 3 0 1 2 1 0 5 0 0 0 1 4 2 3 4 1 1 0 0 0 7 1 0 2 8 1 5 1 1 0 5 3 1 2 4 5 2 1 1 2 5 2 0 4 1 0 0 2 4 0 2 2 2 1 2
112 858 1656 1773 912 1182 874 2272 799 783 391 751 1125 988 356 787 274 508 861 365 357 178 592 183 184 533 279 512 1198 46 350 1 371 321 70 180 179 174 270 536 410 92 437 138 184 808 244 295 379 274 249 215 48 52 595 214 99 73 391 17 10 82 176 161 184 185 26 52 125 232 55 127 213 200 95 39 78 427 158 75 18 194 65 70 120 73 103 147 161 42 241 19 41 341 26 166 17 58 26 58 24 39 35 1 64 60 46 61 76 15 81 44 21 112 41 84 85 55 292 107 96 37 107 110 79 45 23 28 40 63 125 87 57 13 101 138 36 31 39 55 85 46 49 63 148 17 117 88 36 66 83 72 42 173 83 3 88 135 31 46 37 47 68 40 70 50 14 25 54 51 74 28 25 80 87 96 129 37 87 38 37 50 0 44 54 8 63 0 34 9 60 56 128 54 39 77 5 12 6 24 44 43 94 71 46 138 2 12 33 28 36 19 47 28 161 12 73 26 39 45 82 60 87 88 19 61 35 42 57 33 15 26 40 18 16 7 38 21 29 58 57 48 11 57 60 33 28 24 8 40 42 57 26 58 302 41 106 86 33 36 152 34 7 24 19 27 15 50 64 25 22 41 18 26 77 0 43 17 7 14 42 140 57 24 15 43 46 117 75 147 74 14 43 15 48 2 9 29 5 26 7 19 39 20 8 0 19 35 20 10 56 27 11 16 31 8 12 16 18 12 121 35 7 23 104 13 38 11 78 29 0 18 12 2 23 14 33 25 16 46 72 0 28 6 68 9 32 27 51 51 24 6 16 25 20 20 27 85 8 21 9 21 11 13 27 11 27 6 43 15 39 12 10 5 42 19 20 11 21 4 4 6 41 75 2 90 18 0 0 1 2 20 31 2 27 11 8 8 15 8 2 26 2 25 31 1 2 11 6 75 17 35 2 9 20 3 7 17 13 12 4 16 12 41 11 49 68 11 14 54 12 14 4 10 16 11 2 36 4 9 8 5 35 13 0 16 21 24 38 1 13 8 28 0 0 34 35 52 53 77 2 41 0 4 3 3 20 13 44 21 15 26 14 36 1 10 67 16 2 20 26 6 32 112 11 11 3 13 6 6 19 4 10 43 10 7 7 8 27 22 15 6 32 20 8 31 0 4 13 3 34 3 31 90 9 9 35 3 9 32 16 23 1 47 29 25 13 2 3 10 33 3 15 35 4 9 13 5 39 12 6 12 33 17 76 25 11 22 0 1 9 9 1 4 0 8 35 9 4 5 8 27 8 17 7 43 30 1 35 6 18 21 34 1 24 10 0 4 2 8 7 7 14 2 10 30 5 16 12 4 14 3 7 34 115 11 9 28 14 2 8 1 7 33 5 1 6 17 0 15 15 25 3 7 8 23 19 9 23 28 1 25 95 7 19 5 4 6 14 39 5 0 0 15 2 4 15 0 68 15 3 21 20 8 61 1 2 0 8 33 8 46 1 0 9 34 10 2 5 0 21 31 20 9 0 8 8 2 12 30 25 2 22 15 17 22 24 4 33 12 20 4 28 17 12 27 5 18 9 0 13 2 7 9 22 3 26 0 2 0 8 14 10 11 2 39 7 23 0 8 10 5 28 5 20 0 33 0 4 11 15 0 8 4 15 6 4 24 10 25 219 10 16 3 4 31 5 6 2 6 9 15 4 13 12 12 1 4 25 14 14 5 8 6 19 5 1 0 5 16 7 1 11 8 17 12 7 41 9 7 17 0 8 1 18 0 0 0 14 7 11 5 0 7 9 14 35 17 8 0 5 0 7 16 16 4 6 10 5 2 13 0 9 58 1 1 6 11 45 6 0 11 9 0 13 16 5 11 2 2 3 12 6 11 22 3 10 4 53 9 27 15 2 18 21 2 12 21 5 25 2 20 13 2 5 15 6 6 16 1 24 0 8 22 2 6 2 12 5 8 0 0 6 22 3 43 0 9 5 0 1 8 0 4 23 0 7 6 10 0 1 15 10 9 5 3 8 6 13 16 8 6 10 20 0 5 22 5 10 16 1 59 5 9 6 0 2 5 0 3 0 15 1 4 26 20 5 3 3 3 1 14 21 0 7 0 4 1 6 0 15 18 4 3 1 9 3 43 18 16 6 0 5 6 21 0 3 6 2 11 18 8 7 0 10 7 4 4 10 133 3 0 9 5 1 4 2 0 3 0 6 8 13 0 0 0 2 1 11 9 1 0 2 10 7 1 28 7 3 57 7 0 7 30 10 0 0 15 15 2 3 3 2 13 14 5 4 21 5 5 3 1 0 11 5 6 3 1 4 0 10 31 269 6 1 0 4 6 5 10 3 27 7 0 9 6 0 8 0 1 11 11 8 13 9 4 3 2 1 10 0 0 12 0 4 8 15 2 0 14 9 21 0 1 8 1 4 4 6 3 8 9 0 0 1 5 0 15 2 10 0 3 7 0 2 5 2 0 0 8 0 0 0 11 25 6 12 2 2 7 9 0 10 3 7 10 1 20 12 4 13 0 7 1 5 0 0 5 5 1 42 8 5 7 3 10 11 6 0 0 1 5 0 3 3 12 11 2 208 2 15 9 0 9 25 29 6 0 6 5 4 11 3 3 3 8 9 14 0 18 0 2 10 5 4 5 5 1 0 13 7 0 4 2 0 1 3 3 0 0 0 6 4 20 2 2 6 8 0 0 3 1 2 0 13 9 0 9 4 7 0 5 2 7 5 5 7 1 2 4 8 9 4 7 4 2 9 0 2 1 22 0 2 1 2 6 2 2 7 4 5 6 5 22 9 1 2 5 8 0 8 5 0 5 7 1 0 3 0 3 10 0 7 0 1 1 0 2 0 5 0 7 2 0 3 0 5 11 6 1 3 4 6 5 2 1 6 17 9 7 2 3 6 7 1 1 0 0 1 9 0 5 0 5 3 2 3 1 1 0 5 2 5 4 12 0 5 1 3 7 1 2 14 3 6 9 7 3 27 0 3 2 4 1 6 3 2 3 1 4 0 0 0 6 2 3 11 0 4 0 1 1 7 3 2 0 0 0 3 7 8 0 0 2 8 2 1 0 6 37 3 2 3 6 0 1 1 0 9 0 1 1 7 11 4 7 0 5 15 4 16 3 3 0 1 0 2 2 7 0 2 1 3 2 14 5 1 3 2 19 3 10 3 0 0 2 0 4 1 11 3 4 11 0 0 1 1 3 2 1 0 4 16 5 7 7 10 0 3 5 0 0 0 0 2 0 3 0 2 0 1 2 1 0 6 0 6 8 0 7 0 0 5 9 2 4 2 19 3 5 0 10 0 3 1 0 0 2 1 3 5 2 0 0 1 3 5 0 4 0 2 8 6 6 7 6 0 7 3 3 0 0 1 3 23 8 0 1 3 5 7 5 0 0 3 0 11 4 0 3 0 0 2 0 0 1 11 2 2 1 2 2 6 2 0 13 0 4 1 1 0 2 1 1 2 0 2 0 3 4 5 13 0 0 1 5 1 4 1 2 0 0 4 6 1 2 6 12 0 0 1 0 4 1 1 2 0 1 0 5 2 6 1 0 8 2 0 2 2 2 0 0 1 0 3 0 4 9 2 1 6 16 2 10 4 5 6 0 0 0 5 1 1 0 0 4 4 5 2 1 0 1 1 2 0 2 1 19 0 4 4 0 1 0 0 2 2 6 3 0 2 3 1 2 6 3 0 1 0 1 0 10 1 0 3 0 0 0 0 1 0 4 7 1 2 0 11 0 2 1 3 0 11 5 2 5 12 0 8 3 1 0 2 1 0 0 8 1 9 8 1 7 6 0 2 1 14 5 29 3 0 1 0 0 0 2 0 2 2 0 1 2 0 1 3 0 3 4 0 0 1 2 0 5 2 1 1 2 2 0 6 3 4 2 0 2 2 0 0 2 0 3 0 0 1 3 2 8 1 0 0 4 1 0 0 1 0 1 0 6 0 0 5 0 3 1 0 13 1 0 1 8 2 3 1 4 0 2 1 0 5 1 0 3 4 2 4 1 8 4 1 12 0 0 5 8 6 1 0 0 1 4 0 1 6 2 0 2 4 0 0 1 5 0 3 0 3 1 6 6 1 2 3 3 3 0 7 0 12 2 1 3 0 2 1 0 0 1 6 2 0 0 0 3 8 0 3 1 0 5 0 0 3 6 0 4 1 2 0 1 0 0 0 0 2 1 1 3 0 3 0 5 0 2 3 0 1 0 0 2 2 1 0 3 4 2 0 1 2 1 7 2 3 0 0 2 0 0 6 2 3 3 4 0 0 4 0 0 1 3 1 4 8 2 2 0 0 5 0 3 0 2 2 2 4 1 1 4 4 0 4 1 0 0 2 1 0 2 1 0 3 0 1 10 2 0 1 0 2 2 0 0 0 1 4 0 0 0 5 0 3 2 0 0 0 0 0 3 0 0 3 0 7 4 0 0 0 3 6 1 0 2 4 2 1 0 6 1 1 4 4 0 0 7 1 0 0 2 12 2 0 4 6 3 0 9 11 5 2 1 3 3 2 1 4 2 5 1 2 0 1 0 1 1 4 0 0 0 0 0 0 1 0 9 0 1 0 0 1 1 2 2 0 1 0 2 0 8 0 1 3 0 1 0 3 1 1 0 0 1 0 0 3 1 3 0 0 0 2 1 0 2 0 0 1 0 2 1 8 3 1 1 0 0 8 0 0 0 1 3 1 3 0 0 0 3 4 0 4 17 2 0 0 4 5 7 0 5 2 2 0 0 1 1 0 1 1 0 2 0 5 2 4 0 2 5 1 5 2 6 0 5 0 0 0 4 2 0 0 3 0 3 0 2 3 0 0 2 1 0 0 2 1 1 1 0 0 1 1 5 0 1 0 1 0 0 2 1 2 4 1 0 1 0 13 0 0 0 2 7 4 6 2 0 1 2 0 0 1 4 1 4 2 1 1 2 0 0 0 9 1 0 0 13 7 2 2 2 1 2 0 2 0 3 0 0 0 6 0 1 2 2 6 0 0 5 1 0 3 0 3 2 0 2 0 2 10 0 2 0 3 4 2 0 5 1 3 3 9 0 10 0 1 0 10 0 0 0 1 0 4 0 2 0 2 3 2 2 3 0 3 7 1 1 0 0 0 3 0 0 0 0 1 5 0 0 1 2 1 3 0 1 1 0 0 2 2 0 1 0 4 2 1 0 1 2 0 0 2 0 9 6 0 0 3 2 0 0 2 1 4 4 0 8 0 0 0 0 1 2 0 1 0 2 0 0 1 1 0 0 4 1 0 0 0 0 0 1 10 0 2 1 2 0 0 3 0 0 0 0 1 1 3 0 3 2 4 2 0 0 0 0 0 0 4 0 0 0 1 3 0 0 0 0 0 2 0 1 0 3 0 0 0 0 1 1 0 1 2 1 0 0 3 4 1 0 2 4 0 2 6 2 0 6 0 2 2 0 0 0 1 1 0 7 0 1 3 1 0 1 1 1 2 1 7 6 1 0 2 0 2 18 1 0 0 1 0 0 0 11 1 1 0 0 2 1 1 2 0 0 0 3 0 10 0 0 2 0 0 2 3 1 0 1 1 0 0 1 7 0 3 3 0 1 4 0 0 2 3 0 2 0 0 0 0 0 1 0 3 1 0 6 1 0 0 2 3 2 1 0 1 2 0 0 0 0 1 1 1 3 0 0 0 3 3 0 2 2 4 4 0 1 1 0 0 1 0 5 4 0 0 0 0 0 2 5 0 0 0 3 5 0 3 4 1 0 1 0 1 6 0 0 1 0 0 4 1 0 4 3 0 1 4 4 1 0 0 0 0 1 5 0 1 0 1 0 1 1 0 3 4 1 0 0 3 0 3 2 4 1 8 3 1 1 0 0 0 1 2 2 2 1 3 1 1 2 5 7 0 3 9 9 0 0 0 0 0 2 1 0 0 3 0 0 0 0 1 0 1 1 1 6 0 3 3 4 0 0 0 0 3 4 2 5 0 0 1 1 0 0 0 4 0 3 2 3 0 3 0 0 0 0 17 0 2 0 0 4 0 4 1 1 0 1 4 2 0 0 3 1 1 0 0 1 1 0 0 2 0 0 3 0 0 5 4 1 3 2 0 0 0 3 0 0 1 1 1 0 0 2 0 0 1 0 2 0 0 0 2 2 0 0 1 0 4 0 2 0 0 3 1 0 0 6 0 1 0 1 1 0 0 0 0 1 2 0 3 0 2 1 0 0 0 4 0 0 0 3 0 4 0 0 5 0 0 0 0 0 1 1 0 1 0 0 0 0 0 0 0 0 0 0 2 0 2 0 0 0 0 1 3 0 2 0 5 0 8 1 1 0 1 2 2 2 1 0 1 3 0 0 1 1 1 1 0 0 0 0 0 0 0 2 3 0 2 0 0 0 0 1 1 1 1 0 1 5 0 0 3 1 12 2 0 5 2 4 0 1 0 1 0 0 0 0 0 0 0 0 2 4 1 0 1 0 0 2 0 1 0 1 0 0 0 0 0 0 1 5 2 0 3 1 2 0 0 0 0 0 4 1 0 0 5 0 2 0 0 1 0 0 0 0 2 1 0 1 1 0 0 0 6 0 1 0 1 0 0 4 0 0 0 4 1 0 0 0 1 0 0 0 0 0 2 0 1 5 2 0 1 0 0 1 0 1 0 5 2 0 0 0 0 0 2 0 0 0 5 0 0 1 0 0 0 6 0 1 3 0 2 4 0 1 2 0 3 2 2 1 5 0 3 0 0 0 0 0 5 1 49 0 1 0 1 3 0 0 0 3 1 4 0 0 0 1 0 0 0 0 0 3 1 0 0 0 0 3 1 0 1 0 1 2 0 0 0 1 1 0 2 1 1 1 0 0 0 1 0 0 0 1 0 2 0 1 0 0 0 0 5 0 1 0 0 1 1 0 1 0 0 0 1 1 0 0 0 0 0 0 1 0 3 5 0 1 1 0 0 2 0 1 0 3 3 0 0 0 3 1 2 2 3 1 2 0 0 0 1 1 0 1 2 0 1 3 0 0 0 1 0 0 0 0 4 0 0 1 0 1 0 0 0 0 0 0 0 1 1 0 1 0 0 0 1 4 0 1 0 3 0 0 0 2 1 2 0 1 6 0 2 2 0 3 0 3 0 0 2 0 0 0 1 0 1 1 0 0 6 0 5 0 2 3 1 2 0 0 0 0 0 0 0 0 0 0 2 1 0 0 1 1 0 0 2 0 0 1 0 1 0 0 1 1 1 1 2 0 3 4 3 2 0 0 1 1 0 2 1 0 0 0 1 0 0 1 0 1 0 0 0 0 0 0 3 0 1 0 2 2 1 0 0 0 2 2 1 0 1 3 1 0 0 1 0 0 0 0 1 1 0 0 0 0 1 0 1 0 0 0 1 2 0 1 0 0 0 1 0 5 1 0 1 0 1 0 2 1 1 0 0 0 0 0 0 1 2 3 1 4 2 6 1 4 0 1 0 0 0 2 1 2 1 0 0 1 0 1 0 1 4 1 0 1 0 3 0 0 2 0 1 1 0 0 1 1 2 1 0 2 0 0 2 1 2 2 0 0 1 0 1 0 0 0 2 3 1 0 0 0 0 2 0 5 0 1 0 0 0 0 1 0 0 3 0 1 1 2 0 0 0 0 1 0 0 0 0 0 0 2 0 0 0 0 0 0 3 0 0 0 1 1 1 0 0 0 2 1 1 1 0 0 0 0 0 1 1 0 0 0 0 1 1 0 0 0 0 1 0 0 0 0 0 0 0 0 2 0 0 0 2 0 0 0 0 2 0 1 1 1 0 1 0 1 1 2 2 0 1 1 0 0 1 2 0 0 1 0 0 0 1 0 0 2 1 2 2 2 0 2 0 3 0 0 0 0 1 1 1 1 0 0 3 0 0 0 0 2 0 0 0 1 0 0 6 1 0 1 1 1 1 0 2 0 0 0 0 0 1 1 0 0 0 0 2 2 1 2 0 1 1 0 0 1 6 1 0 1 0 0 1 3 0 0 0 0 0 0 0 1 2 0 0 0 0 0 1 0 0 0 1 2 0 0 0 2 0 1 0 1 0 0 0 0 0 1 1 1 0 0 0 0 2 1 0 1 0 1 0 0 0 0 0 0 0 1 1 0 4 1 1 0 0 0 0 0 1 1 2 0 0 0 1 1 1 1 1 0 1 0 1 0 1 0 0 0 1 0 2 0 0 0 0 0 0 1 0 0 0 0 3 2 2 1 0 1 0 0 0 0 1 0 0 0 0 0 0 0 0 0 1 0 2 0 0 2 0 0 0 0 1 0 0 1 0 0 0 1 0 1 0 0 0 0 2 1 0 0 1 2 0 1 0 3 0 3 1 0 0 0 1 3 0 0 0 0 0 0 0 0 0 0 0 1 0 0 0 1 0 0 0 0 0 0 1 0 0 0 0 0 0 3 1 0 0 0 0 0 1 0 0 0 0 2 1 0 0 4 0 0 0 2 4 0 0 1 0 0 0 0 0 1 2 0 0 0 0 3 1 0 0 2 0 0 1 1 0 0 0 0 3 0 1 0 2 1 0 5 0 0 0 1 1 1 3 0 0 0 1 1 0 0 0 0 1 0 0 0 2 2 0 0 0 0 0 0 0 0 0 0 0 1 0 0 0 1 1 2 0 0 1 0 0 1 1 1 2 1 0 0 1 0 0 0 1 0 0 1 0 0 0 0 0 0 0 0 0 0 0 0 0 1 0 1 0 0 0 1 1 0 1 0 0 0 0 1 0 1 0 1 0 0 0 1 0 1 2 0 3 0 0 0 0 0 0 1 0 0 0 1 0 1 1 0 0 1 1 0 0 2 0 0 0 0 0 0 0 0 2 0 0 3 1 0 0 2 0 0 0 1 1 1 0 0 0 2 4 0 0 0 4 1 1 0 0 0 1 1 0 0 0 0 0 1 0 0 0 0 0 0 0 0 3 0 0 0 0 1 1 0 0 0 0 2 1 0 1 0 0 0 0 2 0 0 0 0 0 0 0 0 0 0 0 3 0 0 1 0 1 1 3 0 1 0 0 1 0 0 0 0 0 0 1 0 2 1 0 1 0 0 0
112_c 5935 4778 6424 57538 7673 18447 20 408 1480 16 2212 8425 1434 5649 2278 32 1770 12 861 1565 1831 5935 581 10645 4 74 375 25 3537 707 13 435 1015 518 3571 4440 4334 1742 967 6 450 633 35 1291 249 1044 3013 33 3 2542 657 2585 1419 5 1508 1846 971 82 4 1 710 227 1029 121 656 5212 244 2736 11 709 1 11 132 0 1096 578 16 12 491 17 7 706 21 628 840 648 320 359 210 25 289 320 148 176 11 1912 9 1165 790 416 225 88 803 464 251 387 255 249 207 158 681 261 10 294 6 142 72 4 342 1 3 16 450 8 392 450 363 962 3 18 1149 882 473 169 1 76 243 0 192 843 350 457 11 7 164 3 0 951 359 4 4 290 631 4 5 991 3 1 357 21 3 7 70 167 47 4336 103 257 685 53 32 908 120 200 149 584 1 20 260 101 187 196 9 544 1090 10 34 290 1489 118 724 109 217 667 163 59 290 1 146 198 0 682 61 16 3 721 522 5 549 19 176 113 4 3 73 1 58 4 1 337 3 5 173 203 104 46 19 163 88 10 146 27 91 20 12 8 1 182 62 669 412 408 67 321 643 56 246 53 292 4 430 32 397 4 161 4 7 14 156 1 0 60 195 224 69 68 233 5 278 91 92 60 41 2 380 0 3 566 440 8 5 4 123 65 23 55 1 277 6 3 101 1 52 4 386 477 165 102 300 143 1138 32 48 66 4 379 178 1 152 4 268 238 25 32 12 273 81 90 44 209 111 287 364 25 413 2 9 29 10 128 6 61 160 83 4 38 78 131 941 11 296 245 403 164 273 2 84 238 73 196 149 88 68 100 34 13 3 243 2 7 9 79 200 39 37 29 1 1 51 4 0 259 187 133 1 95 102 97 40 7 36 2 123 11 7 109 0 33 0 177 174 224 1 262 129 102 106 168 0 3 250 8 7 57 9 0 0 210 3 34 1 11 49 3 130 209 62 137 108 71 4 71 1 7 3 5 13 396 2 553 1 0 80 153 51 50 0 0 152 38 0 4 1 0 79 8 124 0 17 36 104 151 124 21 112 97 0 99 0 264 257 84 140 11 137 8 80 10 2 122 20 6 14 151 148 7 189 38 27 83 23 22 1 104 11 9 80 3 103 219 59 292 5 64 32 167 19 342 136 95 33 7 80 255 1 56 235 1 312 11 28 140 5 112 67 319 216 344 33 94 85 121 0 3 399 78 5 30 92 0 161 12 1 1 77 60 120 0 10 0 0 1 1 3 164 51 16 865 85 0 63 45 36 1 23 0 22 23 51 9 5 0 31 197 0 0 49 460 0 414 168 203 89 13 279 1 0 274 13 0 3 76 27 667 1 3 0 67 3 0 109 187 215 0 8 38 45 488 153 1 66 59 72 48 444 4 278 0 2 73 57 465 81 10 11 167 28 20 36 1 1 47 352 47 0 28 294 0 9 2 0 48 124 344 2 4 453 3 0 0 0 36 47 156 0 206 0 2 25 658 37 11 54 0 1 48 109 3 42 63 5 12 0 17 94 31 0 5 34 29 0 0 12 2 1 30 38 1 141 2 35 46 2 2 84 155 41 6 0 238 0 23 2 2 17 0 81 68 362 16 51 11 17 48 0 36 104 84 63 1 0 45 8 30 1 0 1 16 49 76 276 2 0 48 31 2 36 2 12 26 25 1 29 45 5 62 251 124 89 0 75 10 34 6 48 32 6 32 1 0 19 75 51 67 1 169 33 55 100 4 38 66 209 15 4 3 1 1 1 0 28 5 18 27 49 0 0 61 89 1 0 335 48 207 19 105 57 3 5 39 1 44 1 57 40 4 92 78 106 30 78 19 0 84 7 8 142 13 0 35 49 8 24 2 7 4 16 19 74 4 12 36 110 21 24 103 41 9 141 0 25 5 14 125 80 40 15 0 7 68 0 1 45 68 78 106 2 19 213 1 1 19 0 1 1 0 16 74 86 11 20 1 0 2 1 0 24 28 2 0 7 0 1 3 116 31 1 3 0 1 17 43 1 5 3 83 176 55 72 37 0 21 3 1 415 1 1 42 94 111 1 6 19 0 58 0 31 14 2 0 22 0 13 0 1 24 78 13 6 0 0 2 41 7 89 0 42 29 2 0 14 0 74 1 20 0 0 22 3 9 0 48 66 33 0 0 22 16 0 23 0 62 31 59 25 105 2 1 32 23 65 225 20 3 7 138 1 0 26 18 0 64 2 1 73 156 50 1 0 0 1 18 26 21 0 0 33 0 0 133 46 44 2 17 24 27 141 1 0 11 38 11 2 0 8 0 0 14 0 0 4 3 220 0 8 31 40 2 1 8 1 28 10 116 0 40 5 18 0 41 1 0 0 4 5 20 0 6 38 1 0 29 27 11 47 13 3 79 1 0 4 3 51 0 64 6 14 1 13 147 0 148 43 7 51 0 1 4 5 26 35 0 19 17 32 225 2 1 2 0 0 8 0 39 45 0 88 2 0 0 1 0 0 0 15 0 26 5 69 5 3 84 0 41 104 29 5 23 0 62 19 0 0 15 0 0 13 0 0 3 8 0 7 5 13 31 2 35 0 0 50 0 74 6 21 0 2 0 28 24 0 0 6 2 1 0 54 0 119 9 0 3 8 5 1 54 0 0 0 33 180 109 0 0 0 15 1 21 1 44 74 0 2 33 2 0 0 0 3 6 0 13 0 22 15 4 7 1 5 9 0 0 11 7 0 4 0 0 55 44 22 35 1 43 38 10 4 53 41 5 16 14 20 4 0 0 101 0 1 0 0 14 45 24 13 19 0 28 0 0 2 2 2 36 0 69 13 117 54 0 21 1 7 20 23 0 50 0 0 0 42 172 32 1 48 0 8 3 21 31 2 99 0 2 72 61 116 7 0 27 0 0 1 7 23 22 65 1 1 102 34 5 8 123 0 0 72 28 45 0 1 0 11 1 32 0 13 1 177 13 0 96 37 13 9 2 0 0 1 16 3 0 8 8 45 19 1 5 45 0 19 0 42 0 12 1 0 1 17 0 57 9 0 9 176 35 29 18 6 5 37 0 21 0 53 39 84 7 39 3 0 0 4 7 15 10 9 0 0 0 21 14 1 35 1 35 9 0 0 0 14 0 30 7 0 0 3 0 0 0 0 46 0 0 5 38 0 45 115 0 17 3 46 29 1 21 10 35 0 13 10 87 5 314 13 0 15 0 1 0 6 6 2 22 1 2 15 56 13 67 16 7 0 0 5 0 11 0 1 1 3 0 53 3 85 3 0 30 31 3 19 1 17 0 37 1 0 6 0 51 208 1 5 6 0 0 4 13 39 12 2 30 18 34 2 0 0 23 51 6 63 0 6 6 17 0 24 36 0 0 18 20 5 3 1 4 6 14 4 30 16 20 0 0 12 70 12 40 31 0 0 0 93 3 14 4 4 44 6 52 13 41 26 40 0 43 1 26 29 38 9 16 12 32 1 0 30 28 20 3 6 7 55 5 15 22 0 0 1 15 1 0 36 0 14 41 8 0 24 34 0 5 0 7 0 8 1 0 24 37 29 0 1 12 17 62 16 0 7 0 0 14 0 55 1 0 16 1 29 43 0 8 17 1 20 34 3 31 6 0 11 55 16 0 13 3 1 16 31 6 0 1 1 49 0 23 1 0 5 6 13 0 0 0 11 0 0 17 0 2 3 9 1 1 0 39 0 17 17 20 40 21 26 0 0 2 81 6 51 29 5 6 1 0 0 2 0 23 0 12 21 1 0 8 0 2 0 11 34 5 0 0 8 172 0 8 58 4 4 1 16 9 30 0 0 0 73 8 2 20 1 0 10 0 2 68 1 2 1 39 0 17 0 0 14 3 25 2 0 2 13 3 0 2 0 28 72 1 60 56 0 0 3 5 0 1 0 0 5 0 11 28 61 0 0 0 0 28 115 39 0 28 0 20 26 50 3 11 32 78 0 7 9 21 0 42 6 46 15 0 0 4 2 3 2 0 0 0 0 58 3 13 11 17 12 0 0 2 1 28 2 0 0 0 1 18 0 71 2 0 16 0 5 0 12 0 64 10 39 1 8 26 2 1 0 0 21 10 0 18 0 3 1 7 0 26 48 0 0 18 0 0 9 6 1 0 0 11 0 0 0 0 6 13 0 1 2 2 3 3 0 2 0 13 0 25 16 9 0 12 6 0 22 29 5 11 46 14 1 14 43 0 16 0 6 8 15 5 0 17 0 83 0 0 0 2 13 20 4 0 0 0 0 45 16 0 1 0 11 0 30 1 0 0 3 0 0 0 0 0 0 2 7 1 33 2 0 0 0 2 7 7 3 1 0 19 0 0 1 3 1 0 0 41 0 52 3 0 38 1 19 77 6 48 26 0 0 0 13 0 0 0 7 0 0 0 29 13 0 0 0 2 0 4 79 6 0 0 1 8 0 8 1 91 3 0 0 20 0 0 0 0 4 8 8 16 72 22 14 4 16 2 6 0 118 0 0 0 0 23 1 0 1 3 8 23 31 3 31 0 0 9 0 2 27 0 0 15 0 9 8 0 22 1 5 0 2 0 0 9 17 12 25 3 7 42 9 28 15 8 10 2 2 0 21 0 82 6 0 1 0 1 5 1 0 10 0 0 3 0 0 4 0 0 8 11 3 0 31 3 0 0 0 2 0 6 5 0 0 0 0 1 2 0 17 22 0 4 0 0 7 4 1 2 0 1 3 18 2 1 28 0 0 0 2 16 0 0 0 0 5 7 12 2 0 4 11 0 6 7 28 0 0 1 0 26 22 0 12 3 26 8 0 12 0 16 0 0 0 0 0 0 27 1 0 0 10 59 0 0 6 1 1 1 16 132 0 32 61 0 63 0 10 0 16 13 0 0 0 0 0 37 8 1 43 12 0 0 9 12 24 0 17 10 1 0 5 25 4 10 22 5 0 0 44 0 0 6 0 12 0 0 28 24 0 0 0 0 0 0 1 0 0 0 1 5 8 0 2 0 1 0 0 13 18 0 8 1 1 26 5 10 0 2 0 26 10 0 0 0 3 0 6 0 12 6 11 0 8 0 0 0 70 7 25 3 51 2 8 0 0 0 48 6 1 10 10 7 0 1 2 2 1 3 0 11 8 0 59 0 0 30 16 3 2 0 35 0 0 15 0 0 1 6 50 0 1 3 0 0 0 1 7 3 4 0 18 4 6 7 15 6 0 15 7 0 0 2 12 13 8 0 3 11 6 3 0 18 0 3 1 14 0 0 3 0 0 0 7 6 6 0 8 1 10 11 0 5 7 2 10 0 6 3 0 7 0 0 0 0 2 0 16 0 0 18 0 0 12 3 25 4 0 1 0 0 0 2 22 18 7 2 2 0 0 26 2 11 20 10 1 2 30 0 11 4 0 1 16 0 2 13 0 4 0 0 4 0 0 1 1 2 0 0 0 14 0 10 11 9 0 22 12 1 4 6 8 13 0 0 1 18 17 0 0 21 30 57 2 0 9 0 2 0 0 0 0 0 2 2 0 0 2 0 0 1 1 23 0 0 5 36 0 1 0 6 0 1 0 6 5 243 0 0 11 16 0 17 0 6 6 0 20 0 2 1 2 6 0 24 0 84 9 11 0 1 0 35 0 11 0 2 0 0 2 2 3 0 2 10 0 8 5 7 0 0 8 16 0 16 0 5 133 0 0 1 0 0 3 0 1 2 0 6 0 0 0 1 2 20 0 18 0 9 11 1 1 0 1 10 10 13 7 1 7 0 0 1 0 0 47 0 1 4 0 18 1 13 0 4 14 0 1 35 13 0 12 9 10 4 0 1 1 0 5 0 19 0 0 7 0 45 15 0 1 18 5 0 0 0 18 61 0 0 7 1 0 17 0 2 0 16 0 17 8 0 14 0 0 6 0 1 0 3 0 0 0 2 1 3 0 36 14 29 16 4 0 0 0 6 2 0 6 4 12 1 23 0 6 4 1 0 35 0 21 3 8 1 3 29 0 0 0 20 0 29 0 9 3 20 4 14 9 6 10 8 9 1 4 10 6 0 0 8 0 0 1 10 0 8 0 17 16 2 7 4 0 1 5 0 4 1 0 0 0 13 2 0 0 0 0 0 1 0 0 46 10 74 0 45 11 11 13 0 9 0 6 1 0 12 48 0 17 30 4 3 11 1 0 24 0 1 0 0 0 0 3 33 14 0 25 29 1 2 3 0 0 0 0 1 7 6 0 4 5 0 8 0 1 3 37 5 0 0 0 0 6 0 0 0 2 0 0 69 2 6 0 0 2 0 8 0 0 18 9 9 12 5 12 16 0 0 0 5 2 0 0 4 0 0 3 0 0 1 0 3 0 6 0 1 6 0 0 2 5 0 1 3 0 2 9 0 0 0 13 1 4 0 0 12 4 0 1 1 0 1 0 2 0 20 0 0 0 0 0 7 0 1 1 0 1 0 0 0 4 4 48 0 0 8 4 0 5 0 10 0 0 0 0 0 1 0 0 6 6 0 4 52 0 4 2 0 9 2 0 0 0 4 0 4 0 0 2 0 6 12 0 1 2 8 0 1 14 0 3 0 1 0 0 0 0 0 4 0 0 0 0 0 2 1 0 7 2 5 1 1 1 0 0 0 0 1 3 1 0 0 1 0 13 15 0 4 0 0 0 16 4 0 0 0 0 2 0 6 0 4 7 1 0 0 6 4 3 0 0 4 15 2 0 0 1 20 0 22 2 10 25 0 10 25 3 0 0 2 0 1 0 0 4 63 0 6 0 0 3 0 3 5 8 6 0 3 0 0 0 3 5 0 0 8 1 10 0 6 2 0 14 23 0 0 11 0 0 0 0 6 4 7 0 0 0 0 0 4 7 9 18 1 9 7 0 3 0 0 0 0 3 4 5 0 5 0 0 0 0 3 2 0 82 0 0 2 0 3 0 5 0 0 0 2 3 2 0 0 0 0 4 0 0 0 0 9 0 36 4 2 17 2 6 0 0 2 6 1 3 0 2 0 0 4 0 16 1 13 9 11 0 4 0 0 1 0 0 2 1 0 0 1 2 9 9 6 0 0 0 19 0 0 14 15 8 0 0 0 0 1 0 0 1 0 0 0 9 1 0 23 0 0 12 0 0 0 22 0 0 4 3 1 7 6 0 18 29 0 0 0 0 1 1 0 0 0 1 0 0 1 0 0 4 25 0 15 5 0 0 0 35 0 0 0 4 0 2 4 1 1 28 1 5 0 0 3 1 9 14 3 0 0 3 0 1 1 0 2 9 0 1 1 7 0 0 0 0 6 0 1 0 1 0 4 0 5 5 2 2 9 6 2 2 0 0 0 0 1 0 4 0 0 5 0 0 0 1 0 13 6 0 0 0 3 2 16 5 0 0 4 6 1 4 10 15 0 0 4 3 3 13 0 0 0 0 1 0 7 0 12 19 7 0 0 5 1 3 1 2 0 8 0 0 0 0 1 0 0 0 0 0 6 0 0 10 0 1 3 1 2 0 0 0 21 3 2 8 0 13 15 6 0 0 3 0 1 3 0 5 2 8 2 11 0 4 0 0 5 1 1 0 0 5 0 0 0 0 5 1 0 0 5 0 2 0 0 0 0 0 0 1 0 2 8 8 8 3 9 0 1 5 0 0 0 3 3 0 0 1 4 0 0 0 0 1 1 0 0 2 4 7 0 0 10 2 0 0 12 2 7 3 1 20 0 1 1 8 0 0 1 0 0 2 0 0 11 11 0 4 5 3 4 0 0 2 0 0 0 4 0 0 6 3 1 3 4 0 1 0 1 0 0 8 5 1 0 3 1 0 0 10 0 18 15 0 3 1 1 0 0 3 3 1 5 0 0 5 1 0 1 5 6 0 16 0 0 1 0 0 0 2 0 0 0 0 2 0 0 2 1 0 0 0 0 9 0 0 0 3 8 5 0 4 0 0 0 2 5 0 0 16 1 6 15 1 4 0 0 0 0 0 6 1 0 2 6 5 0 0 0 6 0 5 2 2 24 12 0 0 8 0 0 0 1 0 1 6 0 11 0 0 6 0 9 3 0 3 0 2 1 0 0 0 0 0 1 0 2 0 3 0 4 0 2 0 5 0 0 0 0 0 0 0 0 0 14 14 0 4 3 0 0 1 4 6 2 0 1 0 3 0 0 0 3 0 16 0 2 7 0 0 0 0 2 0 0 3 0 0 0 2 12 4 5 3 13 5 29 0 6 3 0 3 0 0 2 0 5 0 0 3 8 4 0 0 4 0 7 0 2 0 0 0 5 0 3 0 1 9 19 29 0 0 0 0 0 2 3 9 4 0 5 0 3 0 2 1 2 0 0 0 2 0 2 1 12 0 6 8 0 0 1 0 0 0 0 1 0 0 0 1 5 0 3 2 0 2 0 1 0 2 24 2 0 0 0 0 2 23 2 1 6 1 7 9 4 2 6 0 0 0 2 1 3 2 0 0 0 0 0 0 2 1 0 0 3 1 1 0 1 0 3 2 0 1 2 3 0 1 0 0 9 1 15 1 4 1 0 2 4 3 2 0 0 6 4 1 5 4 1 11 5 0 3 1 0 1 25 5 0 0 1 0 5 2 0 4 1 1 0 0 0 1 8 0 1 0 0 0 2 0 0 0 0 5 0 1 0 0 0 0 5 5 2 22 0 0 5 1 1 0 14 0 0 1 4 6 1 0 1 2 0 0 4 0 2 0 2 1 0 0 0 0 5 0 0 3 5 8 0 4 0 0 0 0 5 3 0 3 1 0 4 0 3 1 3 0 3 2 6 6 0 0 0 0 2 4 0 2 2 6 0 1 1 3 1 1 0 1 0 3 0 3 1 1 0 2 7 0 8 0 1 2 0 0 0 3 0 1 0 0 0 1 0 0 0 4 1 1 16 0 4 1 3 0 0 10 2 0 3 1 1 1 0 1 0 1 0 4 2 0 2 0 4 0 61 2 3 1 1 0 1 0 1 0 0 0 5 0 0 0 3 0 0 0 3 0 0 0 2 2 16 1 0 0 1 4 2 6 0 0 0 0 0 0 1 3 2 0 3 2 0 0 0 0 4 1 0 0 0 2 2 1 2 0 0 0 5 4 2 23 0
113 992 1595 2291 834 1257 1388 335 1131 1197 3 450 207 191 343 839 10 576 26 831 277 848 582 248 206 0 82 229 1900 196 168 23 171 159 175 289 145 90 249 559 83 58 125 731 182 302 193 86 342 77 71 125 94 76 291 139 46 63 125 1 0 191 68 247 261 83 71 109 52 33 90 92 232 65 155 10 269 308 64 11 30 162 33 36 103 345 40 284 139 64 140 93 104 196 11 80 104 53 46 58 21 63 78 3 55 137 49 89 24 22 71 99 21 1236 45 63 67 66 100 98 62 48 110 85 97 86 58 43 26 218 202 284 122 18 28 95 68 24 4 40 52 37 3 35 65 13 146 53 22 46 78 114 38 58 96 24 29 140 43 11 57 83 74 11 17 46 113 11 56 81 66 98 56 16 87 132 40 20 17 45 315 52 0 9 82 77 49 7 16 0 105 44 39 46 72 42 0 0 8 45 42 18 3 10 125 97 5 4 37 54 30 28 7 40 15 20 38 17 24 44 44 75 101 126 35 29 17 20 70 17 28 34 1 31 20 0 72 0 35 17 33 43 12 29 31 103 2 8 7 66 74 19 35 36 228 24 60 62 7 22 59 108 22 33 29 7 2 53 20 23 19 25 29 17 49 1 46 173 10 16 82 140 34 13 45 21 10 50 52 32 8 8 21 11 11 0 13 7 15 26 50 54 36 17 8 148 23 21 0 7 95 59 29 6 25 7 14 21 24 25 11 26 7 33 0 11 3 19 3 31 6 27 17 7 49 4 34 21 25 29 24 8 40 3 20 14 61 41 66 24 65 9 34 41 48 14 1 37 4 17 2 21 18 12 8 30 17 2 0 16 14 2 4 2 21 28 16 26 12 3 13 1 37 36 0 94 14 0 0 0 21 33 16 14 6 31 30 2 12 15 0 23 1 14 13 0 9 29 12 57 22 3 3 26 2 16 12 59 19 32 28 24 3 47 2 39 26 0 2 96 6 5 2 58 12 0 1 26 5 25 3 1 62 40 1 31 47 8 9 3 15 6 21 16 2 62 23 84 36 55 6 60 2 28 4 20 56 29 19 12 16 0 5 36 2 0 10 0 0 3 27 10 14 52 5 17 1 17 0 10 27 1 16 24 4 14 8 23 23 6 15 11 17 14 5 22 11 0 42 0 7 4 12 4 17 4 28 14 38 2 1 12 0 12 14 6 15 3 12 3 62 7 6 72 4 1 3 0 66 5 8 4 30 6 59 31 9 2 4 6 11 9 5 0 1 8 21 12 90 6 16 28 8 6 0 16 34 3 23 5 15 19 0 3 7 19 18 0 2 9 73 11 11 0 0 5 6 4 22 2 0 0 3 7 39 8 15 17 44 56 6 9 18 2 9 3 5 0 0 30 16 8 1 6 4 26 198 3 2 23 7 13 18 5 20 0 11 2 12 19 16 1 12 5 3 10 22 0 3 13 1 6 11 3 6 3 14 6 4 71 0 6 1 0 5 15 18 13 8 0 7 28 28 11 0 3 7 6 5 0 26 1 19 32 1 16 2 8 75 6 0 1 11 22 13 3 5 1 4 0 44 9 0 6 21 0 15 0 10 3 5 15 24 2 5 68 2 7 0 12 10 7 0 0 6 4 29 3 2 2 82 3 18 0 9 3 6 6 4 11 27 17 98 14 9 5 0 6 3 38 1 3 1 5 2 14 9 0 6 115 21 12 3 0 17 0 8 0 8 8 3 8 17 35 11 9 39 43 7 0 18 0 15 0 17 7 0 0 26 11 0 10 0 6 8 9 20 21 10 19 4 1 15 10 26 7 11 7 4 2 16 0 8 21 0 17 4 21 11 2 0 8 6 0 0 10 2 7 6 8 4 24 7 8 42 8 9 12 1 4 0 23 2 5 6 2 12 6 3 22 29 10 16 3 9 15 7 0 7 6 8 1 6 24 1 5 80 19 8 3 0 0 0 2 3 30 0 3 9 0 5 3 0 2 9 1 7 0 31 8 0 4 7 29 17 1 8 8 18 6 8 25 14 17 2 9 3 17 9 0 8 22 4 4 0 5 16 10 0 1 11 5 5 1 2 3 2 1 9 15 6 5 183 0 5 0 0 0 12 0 0 2 0 2 4 25 3 9 18 7 48 0 15 7 1 0 0 2 5 33 7 8 13 0 4 0 1 4 2 2 10 5 0 5 4 10 0 1 2 10 10 2 0 0 0 1 2 11 4 1 1 1 0 5 0 2 35 8 3 3 2 10 2 2 28 0 12 5 1 6 1 0 3 7 1 1 12 1 13 13 3 0 2 3 10 1 3 0 2 4 13 1 1 24 2 0 4 2 3 11 0 14 4 2 3 0 1 1 2 4 0 21 2 25 4 8 0 1 0 6 0 25 0 0 10 7 1 5 0 6 2 2 0 1 10 3 3 1 3 8 9 11 0 5 9 2 1 13 3 22 1 6 0 0 7 6 8 0 0 6 0 0 0 19 9 26 27 3 3 17 3 0 4 0 3 7 7 0 7 0 3 1 0 0 42 0 8 1 0 0 6 8 0 1 1 15 2 9 0 2 0 4 0 0 2 3 5 1 20 66 1 19 5 34 13 7 8 2 3 10 18 18 7 6 4 21 1 0 0 9 2 13 6 17 7 0 13 9 6 0 9 1 5 0 0 2 11 0 0 1 1 4 0 15 1 3 6 0 0 0 2 0 0 3 5 1 0 2 6 0 3 0 2 18 3 5 5 5 12 3 13 1 2 5 54 6 3 0 1 0 33 0 4 8 4 6 11 0 9 1 2 14 2 9 21 1 5 16 7 9 13 7 0 0 7 2 1 1 2 0 1 0 0 0 0 2 0 2 0 4 2 3 6 4 1 0 10 13 10 4 8 12 3 0 2 0 4 9 3 7 2 1 16 8 4 4 0 0 0 8 0 0 1 0 3 4 3 2 8 7 6 10 2 5 11 0 2 1 6 0 1 4 8 0 3 0 10 1 5 0 2 1 14 2 1 4 1 0 9 3 0 1 0 6 13 4 1 0 8 1 0 1 8 11 42 0 2 2 4 1 17 4 0 0 5 4 1 1 0 7 1 0 6 12 4 0 1 3 1 0 0 1 12 3 3 2 2 2 8 0 18 0 3 0 0 0 11 3 0 0 6 1 4 2 5 4 6 0 0 2 9 3 0 2 2 3 3 10 3 8 4 7 1 3 0 2 0 13 1 1 0 3 4 5 0 12 2 0 5 1 2 0 0 6 1 0 4 0 1 1 0 6 0 5 12 0 2 4 1 9 3 0 1 2 12 4 8 0 4 2 0 5 0 0 0 0 1 1 4 0 8 1 4 2 0 2 1 0 0 0 8 4 3 12 0 0 0 0 4 5 0 0 0 1 0 2 0 0 4 9 7 5 7 0 1 0 0 1 2 2 0 0 0 2 2 0 11 2 1 0 0 0 2 1 0 9 2 0 0 0 4 16 2 0 4 3 0 8 1 13 0 1 0 0 0 6 3 16 1 1 60 0 0 10 2 3 3 10 0 1 0 0 1 1 3 1 2 11 3 8 7 0 0 5 0 0 25 0 2 9 4 0 4 2 1 2 1 3 2 3 1 4 2 0 0 1 5 0 2 3 5 2 2 0 1 0 4 4 0 4 0 1 7 2 0 1 8 59 0 5 4 0 7 0 0 0 4 0 1 1 2 7 1 0 2 0 0 3 3 0 2 0 0 0 1 0 0 0 0 2 11 1 3 0 0 0 1 0 2 0 5 6 0 7 2 2 5 2 10 1 6 3 0 0 0 0 9 1 6 4 2 6 11 0 4 5 0 0 5 3 0 3 1 0 0 3 1 3 2 1 2 1 5 0 2 29 0 3 3 4 72 1 0 2 2 0 1 0 0 3 6 5 0 8 3 2 4 7 2 0 1 0 0 0 0 0 0 1 0 0 2 3 0 1 1 0 0 8 0 5 1 1 3 0 0 6 0 8 0 0 4 0 0 2 37 2 0 5 2 1 2 4 0 16 10 0 5 2 0 4 0 1 0 0 5 3 0 2 1 0 3 2 6 19 4 3 0 4 0 1 0 0 2 2 0 0 1 0 22 1 2 0 0 3 2 0 0 0 2 1 0 1 0 0 1 2 0 0 0 0 3 0 0 0 1 0 2 0 1 3 5 1 6 3 2 0 0 1 3 8 0 0 0 5 9 0 6 0 2 3 1 10 2 1 6 0 3 2 0 0 0 0 0 5 2 0 2 1 9 1 1 3 7 0 0 4 1 0 1 6 4 3 2 5 0 1 0 0 5 3 0 2 0 1 0 0 1 0 0 6 0 6 12 0 0 0 1 9 3 0 0 2 0 0 4 2 0 4 0 0 4 0 4 0 2 0 1 1 3 2 0 0 0 0 3 0 6 0 6 2 1 2 0 0 1 1 5 1 0 0 2 0 1 1 0 0 1 4 0 2 0 0 3 3 2 1 1 1 0 0 7 7 0 16 3 0 0 8 1 3 0 0 4 3 0 0 0 0 0 0 1 4 2 2 0 3 2 0 0 2 0 0 2 7 4 0 0 2 2 0 2 4 1 1 0 0 0 0 1 1 2 3 0 2 5 3 0 6 1 3 15 0 0 0 0 3 0 0 0 0 1 0 0 1 0 0 0 1 6 1 0 6 0 0 44 1 4 2 8 1 12 4 1 0 0 0 1 0 1 6 8 8 11 0 0 4 1 0 2 19 2 1 5 0 0 2 1 5 1 5 0 0 0 0 2 2 3 0 0 0 2 2 5 0 2 0 0 2 0 3 0 2 2 3 0 3 0 0 0 0 1 1 0 5 0 0 1 2 5 0 0 1 1 0 3 2 1 0 0 6 0 0 0 1 0 4 5 0 4 7 1 4 0 0 1 0 0 3 0 1 9 2 0 0 1 2 0 2 1 0 0 12 0 3 0 0 0 0 1 0 2 0 0 0 3 9 5 1 1 8 1 0 1 2 0 0 0 0 5 0 0 4 0 0 2 0 1 0 2 0 3 1 1 3 0 0 4 0 1 0 0 0 0 0 3 1 2 2 1 2 7 0 0 0 12 0 2 0 5 0 2 0 0 0 2 5 0 0 0 0 1 0 2 3 2 4 0 1 0 0 0 0 1 0 0 0 0 0 0 2 0 0 4 0 0 1 0 1 0 0 1 1 0 0 1 3 0 0 0 2 4 0 0 0 7 5 0 5 0 6 0 0 0 2 0 0 0 0 0 0 0 2 0 8 0 0 2 0 0 9 3 1 0 0 0 0 0 0 7 0 1 4 1 0 0 3 2 6 5 1 0 7 0 0 6 0 1 0 3 1 3 1 1 1 4 0 0 1 0 0 2 0 0 0 2 3 0 0 4 5 2 0 0 0 0 0 0 0 0 0 0 0 0 0 0 0 0 2 6 7 6 1 2 9 1 2 8 2 6 4 4 0 0 7 0 0 0 8 1 0 0 0 5 2 0 1 0 1 0 0 1 4 2 0 0 1 1 7 0 0 1 0 0 0 0 4 2 4 0 0 4 2 1 6 0 0 0 0 0 1 0 1 2 2 1 0 0 3 10 0 0 3 1 0 0 2 0 0 4 0 2 0 2 3 0 1 1 0 2 2 5 0 1 1 3 0 2 0 1 1 2 11 0 0 6 0 0 1 8 1 6 3 3 1 0 0 0 0 1 1 1 2 0 0 0 0 0 0 1 1 0 0 0 0 7 0 1 0 0 1 1 0 0 0 0 0 0 2 1 0 0 0 2 0 1 3 1 0 2 1 0 0 0 1 0 1 0 1 1 0 0 0 0 0 2 3 34 4 0 3 0 1 0 0 5 0 1 2 2 2 1 3 0 0 0 0 0 1 2 2 3 0 3 1 3 0 12 7 0 2 5 0 0 0 6 2 0 8 0 0 0 5 8 2 1 0 0 0 2 3 1 3 2 0 0 1 0 0 5 0 0 0 25 0 0 0 0 0 0 0 0 1 0 1 0 4 0 1 0 0 2 3 5 1 0 0 0 1 0 0 1 0 0 3 1 0 0 3 8 1 0 0 0 0 1 0 3 0 0 0 1 0 0 0 2 0 0 0 2 0 0 0 0 0 0 2 0 1 0 0 0 7 0 0 12 0 0 0 2 1 0 0 0 1 8 1 0 1 0 0 0 0 0 2 0 2 3 1 0 0 0 1 0 0 1 3 2 0 1 0 0 2 0 1 3 0 0 1 1 5 2 3 0 0 0 0 1 1 6 2 0 0 0 1 1 2 1 0 0 0 0 0 1 2 0 3 0 0 0 0 0 0 1 0 0 0 0 1 1 1 2 0 1 0 0 0 4 2 0 0 3 4 2 4 0 1 0 0 0 0 0 8 1 0 1 3 0 0 0 6 0 0 0 1 0 1 0 1 3 0 1 0 1 3 3 1 0 2 1 0 3 0 1 0 1 0 3 0 0 0 0 0 4 0 0 0 1 0 0 2 0 0 0 1 18 0 4 0 0 0 0 3 0 0 0 0 0 2 3 0 0 0 1 2 1 0 0 0 0 0 0 0 2 0 4 1 2 1 0 1 1 0 1 0 2 1 3 0 1 0 0 0 1 0 0 0 0 0 0 5 0 0 2 2 0 0 0 0 8 1 0 0 0 0 0 0 1 0 0 0 0 1 2 2 1 4 0 0 0 0 0 0 0 0 1 0 0 0 5 3 0 3 2 0 0 0 0 1 0 2 2 0 1 0 6 1 1 0 4 2 0 0 0 0 0 0 0 1 1 0 0 0 0 1 0 1 0 0 0 0 0 0 4 1 0 1 0 0 0 3 4 0 2 0 0 1 1 0 0 0 0 0 7 2 0 1 0 0 0 2 0 0 0 0 0 0 0 2 1 1 0 0 1 1 0 1 0 0 0 0 3 0 0 1 0 3 3 3 0 0 2 7 0 1 2 0 3 0 1 0 3 3 2 0 0 4 0 1 0 0 0 0 0 1 1 0 1 0 1 0 1 1 0 10 0 2 0 0 0 0 0 0 2 0 0 0 0 0 0 1 0 0 2 1 0 1 2 1 2 0 0 0 0 1 0 0 1 0 5 0 0 2 0 0 0 1 2 0 4 0 4 0 1 0 0 0 0 0 0 0 0 0 0 1 0 3 0 0 0 1 0 0 0 2 0 0 0 0 0 1 0 1 0 0 5 1 4 1 0 2 0 0 1 0 1 1 0 1 1 0 0 0 0 0 0 0 0 3 3 2 0 1 0 0 0 8 1 2 2 2 0 0 2 0 0 0 0 0 0 1 0 0 0 0 0 0 0 1 3 0 0 0 4 0 0 1 0 1 1 2 1 0 0 2 0 0 0 0 0 0 0 3 2 0 1 0 0 2 1 0 0 1 0 0 0 0 0 0 1 0 7 0 2 0 1 0 0 0 3 1 0 1 3 0 1 5 0 1 0 1 0 0 0 2 0 0 0 0 1 3 6 0 5 0 0 0 0 0 1 0 0 0 0 0 2 0 0 0 0 0 0 3 3 2 0 1 1 0 0 0 0 0 0 0 0 5 2 0 0 0 1 0 0 0 0 0 0 0 2 3 1 1 0 0 0 3 0 0 1 0 0 3 0 3 2 1 2 1 2 0 0 0 3 0 0 1 0 0 0 1 2 0 0 0 1 1 0 0 0 1 0 0 1 0 2 0 1 1 1 0 0 0 0 0 0 0 3 0 2 0 0 0 0 2 1 1 0 0 1 0 0 1 0 0 0 0 1 0 7 1 1 1 0 0 1 0 3 1 0 10 3 2 0 0 0 0 2 0 1 2 0 1 0 0 0 0 0 0 0 0 2 1 2 0 1 0 0 0 0 4 0 0 0 0 0 0 0 0 0 0 0 0 0 0 0 0 0 0 0 0 1 0 0 0 4 1 0 1 0 3 0 2 0 0 0 0 0 2 0 0 0 0 1 1 0 0 0 0 0 2 0 0 1 1 1 2 0 0 0 0 2 2 0 0 0 0 0 1 0 0 2 3 0 1 2 1 0 3 1 2 0 0 0 0 4 1 0 0 0 1 0 1 0 2 1 1 0 2 0 0 0 1 0 0 0 1 0 1 1 0 0 0 0 6 1 0 3 0 0 0 0 0 2 0 0 1 1 2 9 0 1 0 1 1 0 0 6 0 0 0 0 1 1 0 0 0 4 1 0 1 0 0 0 0 0 4 2 0 4 2 2 0 1 1 0 0 0 2 0 0 0 0 0 0 2 0 3 0 0 0 0 1 0 1 0 0 0 0 0 0 0 0 0 0 0 0 0 1 0 0 0 0 0 1 0 0 1 0 0 0 0 0 0 0 4 1 0 0 0 5 0 0 4 0 0 0 0 2 1 0 0 2 0 0 0 0 0 0 0 0 0 0 0 1 0 0 0 0 0 0 0 0 0 3 0 0 0 0 0 1 0 0 3 0 0 1 0 0 0 0 0 0 0 0 0 0 0 0 1 0 0 0 0 0 0 0 0 2 1 4 0 0 0 0 1 1 0 1 1 0 0 0 0 0 0 2 0 0 0 0 2 1 0 2 0 0 0 0 1 3 0 0 0 2 0 2 0 2 0 1 0 0 0 0 0 1 0 0 2 0 0 0 1 5 1 0 0 0 0 0 0 4 0 0 0 0 0 1 0 0 0 0 0 0 0 0 0 1 0 0 1 0 0 0 0 0 0 1 0 0 0 0 0 0 0 4 0 2 0 1 0 0 0 0 0 0 0 1 0 0 0 1 0 0 0 2 0 0 1 0 0 0 0 1 0 0 0 1 0 2 0 0 0 0 0 0 0 0 0 0 1 0 0 0 0 0 0 0 1 1 0 0 0 0 0 0 0 2 0 0 1 0 0 1 1 0 0 0 0 0 0 1 0 0 3 4 0 0 0 0 0 0 1 0 1 0 2 0 2 0 2 0 0 0 0 0 1 0 1 0 0 0 0 0 1 0 1 2 0 2 1 0 0 0 0 0 1 0 0 0 2 0 2 0 0 0 0 0 0 0 1 0 0 0 0 1 0 0 0 0 1 0 1 1 0 3 1 3 1
113_c 4766 2396 3990 1800 3742 1849 31433 1813 1140 15206 846 399 5263 895 2850 13601 1458 13165 1469 1510 42 1997 2718 976 1150 1186 1773 11169 177 260 6418 1674 1527 52 718 205 20 676 654 21029 1701 1640 1525 159 2501 342 270 2208 3823 408 519 1232 365 844 374 159 120 1533 1486 881 364 3290 689 523 1872 79 329 62 1194 32 407 1645 2013 675 247 868 703 710 136 843 1551 387 984 351 430 51 387 2057 98 2119 169 185 637 37 722 41 262 64 374 7 207 191 2 498 454 263 215 115 18 247 226 465 94 244 922 297 272 302 269 330 461 459 507 594 45 71 2176 62 351 644 481 401 52 9 40 170 337 132 144 380 531 28 30 489 51 399 901 128 151 249 666 271 461 602 775 271 76 366 354 153 790 0 45 124 242 9 48 166 116 218 26 98 89 194 257 396 43 65 156 114 163 0 110 210 14 256 1 189 96 232 66 90 111 15 226 0 5 360 99 121 70 623 248 266 604 10 0 266 26 29 7 9 208 292 211 273 115 15 406 102 216 588 222 20 534 61 230 85 132 209 168 0 167 301 0 141 3 58 257 246 241 40 87 68 83 148 19 98 34 168 10 5 119 626 118 279 413 87 67 68 183 19 14 2 11 142 203 99 1 57 22 1 46 312 2 244 546 50 0 206 289 234 9 23 13 125 504 15 216 53 119 140 192 135 14 5 19 33 115 239 11 226 94 1 211 72 70 37 5 760 0 0 20 135 184 78 161 62 80 5 214 71 142 1135 0 3 149 43 394 4 18 133 28 11 34 6 175 76 109 246 5 26 35 62 1 143 172 425 136 93 5 47 25 99 33 20 390 100 30 2655 101 77 76 1 83 56 24 0 26 226 7 3 289 44 0 0 21 47 4 62 50 358 125 0 51 114 0 0 0 3 91 102 0 109 31 15 0 4 131 242 173 0 9 1 4 0 80 7 282 61 53 0 61 103 49 28 156 39 110 14 478 218 233 531 5 10 55 76 199 2 103 0 10 26 19 0 324 416 240 90 601 241 496 0 248 141 136 108 40 14 34 52 0 0 138 13 244 112 671 18 40 0 49 0 0 132 109 18 78 14 0 0 413 56 31 116 1 2 34 138 40 262 97 19 2 0 76 0 23 0 3 30 405 192 15 73 0 118 37 608 1 168 172 1 21 0 0 258 15 0 41 27 147 0 75 48 5 28 107 94 69 4 84 23 73 124 146 1 58 217 2 181 73 0 8 203 72 23 137 0 0 224 51 138 32 113 120 0 8 453 68 0 1 7 1 232 70 0 25 127 0 64 64 26 260 78 3 24 125 56 71 1 6 7 7 146 14 0 137 34 0 277 4 54 15 34 56 80 62 140 0 53 39 0 203 52 104 3 0 107 16 13 23 45 0 19 4 0 0 83 26 0 124 8 88 125 38 106 10 74 164 115 9 117 358 59 9 2 68 144 0 1 25 0 113 80 0 380 1 4 203 81 87 0 2 2 0 88 107 0 78 0 2 0 83 0 21 13 0 94 209 212 69 19 53 52 0 380 4 61 1 36 91 0 188 198 4 1 28 13 4 69 66 188 79 20 41 40 0 76 0 1 21 58 0 126 2 0 8 51 60 121 37 35 149 65 48 0 59 9 48 120 93 106 23 5 0 31 24 7 0 62 0 217 21 16 40 35 72 110 0 5 0 30 257 40 28 21 0 138 5 33 85 242 44 0 0 14 66 20 30 25 1 66 329 1 0 43 13 177 117 18 7 20 42 1 207 2 175 151 14 3 0 71 0 0 289 3 0 16 0 2 1 1 72 129 25 100 34 39 0 53 94 0 0 73 76 26 27 50 0 23 142 0 0 15 27 60 0 0 39 85 33 157 11 18 70 37 23 7 222 52 3 50 61 0 177 971 41 88 61 10 11 2 0 36 182 52 89 53 22 59 1 14 25 28 73 202 0 31 316 38 44 55 97 36 50 27 53 0 78 83 152 1 108 0 22 14 0 0 22 0 3 23 0 112 0 0 25 152 80 22 51 0 41 7 2 57 34 53 73 67 112 6 32 21 164 48 38 0 111 3 66 22 0 43 34 3 27 0 21 0 0 11 18 67 7 75 21 0 66 39 1 1 2 0 1 28 5 19 53 37 11 0 20 16 0 83 103 256 0 25 0 92 111 0 0 45 33 14 16 41 2 46 0 18 40 188 2 7 0 30 0 6 0 5 13 56 38 0 0 1 0 7 12 0 10 12 2 16 178 18 7 9 0 35 0 21 10 96 0 15 15 39 40 1 34 25 18 0 0 65 50 25 48 7 55 31 68 0 210 39 4 0 11 15 8 3 6 19 42 66 30 1 0 85 13 29 0 0 15 20 48 29 66 0 0 0 0 26 0 6 40 44 1 0 22 15 26 0 0 23 0 18 39 16 30 0 70 46 6 12 0 41 6 226 28 15 17 27 12 0 23 0 26 3 93 100 85 62 147 28 0 27 42 2 0 45 0 0 0 128 85 10 46 124 41 42 0 14 58 48 2 9 78 28 89 39 0 1 8 0 0 40 0 0 33 8 0 24 53 5 31 23 5 6 48 0 0 28 11 24 1 0 31 91 0 58 1 19 20 0 3 62 216 36 7 47 100 43 0 0 17 90 46 75 63 0 7 5 14 83 1 20 130 36 25 1 77 6 0 12 0 21 0 6 75 0 21 4 37 15 61 19 4 47 6 0 35 6 1 0 57 79 79 0 0 26 23 0 6 0 127 15 3 20 26 53 9 45 17 1 12 110 0 0 6 13 21 55 0 40 14 1 1 34 2 0 15 0 23 0 7 0 16 10 22 9 3 51 11 6 0 50 27 0 0 0 0 42 0 38 0 38 1 0 71 4 40 0 1548 0 0 0 0 0 114 40 1 14 28 9 0 33 48 40 16 1 37 0 12 14 10 0 6 0 0 23 14 0 0 115 4 32 17 0 127 70 0 31 0 20 39 47 17 5 0 15 11 21 2 93 23 5 21 0 6 8 0 29 0 34 11 1 4 6 0 33 19 1 0 14 11 12 18 48 0 15 0 3 0 33 3 188 0 3 17 0 9 12 0 0 1 8 4 0 4 44 33 2 2 0 0 0 0 11 0 0 9 0 0 6 13 0 0 3 9 46 108 2 0 26 0 28 260 0 58 24 0 2 0 9 5 0 4 6 1 40 24 0 25 4 1 1 10 0 25 0 70 48 8 11 0 2 14 0 49 0 83 0 15 11 0 7 37 82 5 0 42 0 0 31 0 85 2 20 0 66 1 0 10 8 32 44 0 98 13 1 76 0 4 28 52 6 9 1 7 4 2 0 65 0 10 2 2 0 16 1 12 28 4 14 1 0 6 0 0 1 0 0 8 1 29 0 78 26 59 15 4 18 0 0 64 0 102 0 5 1 45 12 0 1 3 6 5 7 0 6 1 0 0 2 1 17 26 38 0 6 0 5 21 0 0 0 41 9 1 10 19 0 72 48 2 5 0 0 8 72 32 84 60 0 12 0 15 8 0 9 21 0 34 46 15 29 41 13 0 0 0 2 0 37 5 21 2 0 11 18 12 1 56 0 13 0 4 32 9 0 2 22 0 23 5 8 1 18 17 21 10 15 0 0 0 0 7 51 0 38 0 8 41 19 4 0 0 19 6 11 9 0 6 9 25 0 36 30 0 16 8 11 2 13 0 63 0 15 1 0 0 3 23 1 0 2 153 2 0 0 0 3 0 3 0 16 0 0 0 0 14 27 13 4 0 19 0 8 0 11 0 17 1 5 3 0 10 16 3 2 9 3 9 0 0 76 3 26 0 19 18 9 11 68 1 21 10 6 2 44 44 0 93 38 0 0 34 8 9 3 2 18 3 6 23 0 12 11 0 4 0 3 8 0 56 0 53 0 0 2 0 0 6 4 12 16 6 30 5 8 0 8 0 1 49 0 0 0 3 0 0 0 7 16 9 0 40 0 0 7 7 11 0 0 0 8 0 0 39 1 0 2 4 20 9 17 8 24 23 15 25 29 0 0 5 34 0 2 3 0 20 0 1 22 0 0 18 5 21 20 0 1 18 0 2 3 0 1 1 17 1 0 0 2 0 36 0 20 0 16 3 0 0 2 25 0 0 8 0 22 0 100 1 38 5 2 0 0 5 0 0 0 0 14 3 13 0 20 0 10 11 10 0 5 7 0 0 11 4 2 2 7 0 0 1 58 37 8 3 7 14 39 21 0 8 32 95 4 8 6 3 8 46 0 16 0 0 0 3 3 1 0 9 28 5 0 3 43 0 9 7 20 24 22 0 0 28 0 0 0 0 4 4 11 44 19 0 0 40 37 8 0 2 35 1 61 17 0 26 14 0 80 9 0 71 10 3 0 14 21 0 0 6 0 20 30 0 0 0 26 0 0 0 0 3 52 3 14 0 28 8 5 0 0 0 0 17 18 7 34 10 8 0 0 61 0 30 0 2 10 5 0 0 11 1 0 0 3 4 6 19 0 10 15 4 0 11 19 3 0 0 0 7 9 4 0 0 0 4 41 0 11 30 0 0 18 2 37 37 0 11 0 0 7 4 2 0 0 12 0 0 6 0 0 44 0 3 0 0 34 0 9 2 1 0 6 19 0 3 13 14 5 6 0 0 13 11 5 22 1 42 1 0 129 0 112 64 2 16 8 0 0 11 1 0 0 0 13 5 11 8 12 0 0 20 145 1 0 39 3 5 0 1 28 68 0 5 1 0 36 28 21 11 0 24 10 0 1 2 31 48 0 3 84 0 0 12 0 7 35 1 13 1 51 0 0 8 10 39 15 5 20 23 23 40 0 0 3 0 0 0 4 3 4 7 18 0 0 31 1 0 9 11 3 5 5 24 0 79 0 8 24 0 0 8 0 0 16 5 0 6 0 0 0 0 11 0 0 2 0 9 8 6 6 0 0 0 0 0 5 17 6 4 0 2 10 0 23 0 17 2 0 5 0 9 11 14 6 0 5 6 25 0 0 1 0 0 0 1 0 1 7 9 2 0 2 2 4 5 0 0 43 0 0 5 1 0 0 1 7 0 2 1 9 0 18 0 36 0 18 0 0 2 0 0 18 9 0 1 13 0 17 1 11 0 4 13 0 0 0 0 0 0 1 16 1 6 7 6 4 30 1 6 0 19 0 18 0 0 5 22 0 17 19 0 3 5 5 0 12 1 1 6 7 4 9 16 6 272 1 2 1 6 12 0 1 9 9 0 22 10 0 9 5 39 18 1 0 0 0 1 0 0 0 1 0 0 1 2 30 20 0 9 1 0 5 0 2 0 36 0 0 0 0 0 1 0 2 0 6 0 17 0 17 0 12 5 1 13 1 0 4 11 2 17 22 0 0 2 4 6 11 0 9 5 0 6 0 9 0 2 5 0 0 0 3 0 29 0 0 1 0 0 3 1 1 0 0 12 0 4 4 0 0 9 12 15 8 2 0 0 0 37 48 8 0 0 1 0 3 2 14 0 27 3 4 0 2 0 31 0 0 1 9 0 0 0 0 0 0 0 0 0 1 0 8 4 19 6 16 0 7 21 0 4 0 13 24 0 0 0 9 0 22 1 5 3 2 1 1 0 1 3 0 9 7 18 4 0 16 0 3 51 25 7 0 0 0 0 1 10 0 0 21 0 9 10 0 4 5 1 12 0 0 0 2 0 14 0 0 8 7 4 0 3 5 1 5 1 1 2 22 4 5 2 1 52 0 1 29 1 6 5 0 5 12 2 0 0 3 10 23 0 4 0 0 1 0 0 3 3 19 0 0 13 0 5 1 3 7 8 6 2 2 0 0 0 0 0 0 26 1 3 0 0 4 0 3 7 0 31 2 0 0 2 4 0 0 14 4 4 7 3 0 0 8 0 0 5 2 0 4 2 21 10 4 10 6 0 5 0 6 0 5 0 0 5 1 28 0 0 6 4 0 0 2 0 34 0 8 1 0 18 13 3 0 3 0 2 13 1 1 0 2 1 0 14 34 14 0 0 0 6 14 0 0 6 1 0 1 5 0 16 0 0 0 0 8 0 3 34 0 3 0 0 1 0 0 0 5 10 4 0 0 0 1 0 3 0 0 0 6 0 0 1 19 0 0 0 2 0 0 55 0 0 0 1 13 0 0 33 0 0 0 0 0 2 0 12 2 5 3 0 1 0 20 2 0 0 0 27 8 20 4 7 0 79 0 0 0 2 0 0 0 3 0 0 0 8 2 0 0 0 3 37 2 0 0 3 7 10 0 12 0 1 2 5 0 0 0 13 3 0 1 0 0 0 16 3 0 0 1 0 6 5 3 16 0 0 0 2 0 2 0 0 6 0 0 12 1 0 0 7 0 0 19 0 7 6 8 0 4 1 0 0 0 4 1 0 0 24 0 2 42 0 0 1 5 6 0 30 0 0 0 14 18 6 1 0 0 4 4 3 0 0 0 0 0 1 4 0 0 0 14 1 22 0 9 2 6 5 18 0 0 0 3 0 2 7 0 8 0 0 0 0 0 0 5 10 0 3 19 45 0 0 3 3 1 8 14 0 9 3 8 0 12 0 2 0 1 1 0 1 2 10 7 0 5 7 4 6 0 0 0 0 8 1 2 10 0 0 0 1 1 3 0 0 0 0 0 0 2 0 4 0 0 10 0 2 0 1 0 0 2 7 0 0 0 0 0 1 0 4 0 0 4 0 1 1 5 7 0 2 0 2 0 14 4 0 0 1 1 0 0 0 12 0 0 5 2 0 0 0 0 0 1 1 16 1 2 0 0 0 0 2 0 0 0 0 1 0 1 1 0 5 2 0 3 0 0 3 0 0 0 10 0 1 4 0 2 5 0 0 0 30 0 7 5 0 0 0 0 0 24 6 0 15 0 0 1 0 3 8 0 0 0 0 0 0 19 0 0 2 7 0 0 6 0 0 0 0 3 2 1 2 0 4 1 9 12 5 3 19 0 13 1 0 0 3 5 2 4 0 0 0 1 0 5 5 2 6 7 0 0 0 5 0 0 2 10 1 0 5 0 41 0 0 15 0 38 0 1 4 8 0 1 9 2 0 0 0 0 0 15 3 0 1 4 6 4 0 2 0 0 0 4 0 6 2 2 0 1 0 6 6 5 0 6 3 1 3 3 0 5 33 2 8 3 2 0 16 0 1 14 6 0 5 3 0 0 4 0 1 2 0 0 0 0 0 0 0 11 3 6 1 0 0 7 0 7 11 1 0 7 0 0 3 3 0 7 0 2 2 3 8 16 3 0 1 0 5 10 6 2 0 6 0 10 0 0 0 0 1 0 0 0 2 1 0 4 0 0 0 0 0 8 0 5 22 2 1 3 0 0 1 0 0 9 0 18 0 8 2 0 0 0 3 0 4 12 0 7 4 0 6 3 3 0 0 4 0 1 4 1 0 0 2 0 1 2 8 6 0 1 0 8 0 1 8 9 0 0 0 0 1 14 0 0 0 13 0 0 0 0 12 1 2 1 3 1 0 1 3 17 0 0 0 0 15 0 3 22 1 0 0 0 11 1 35 4 3 11 2 10 3 1 6 1 0 7 0 18 6 4 0 0 0 10 1 2 1 0 0 7 0 14 0 6 2 2 2 0 0 0 0 0 10 1 0 3 0 0 5 0 0 3 2 1 0 5 0 0 1 0 3 5 0 17 1 2 0 3 6 1 0 0 6 0 2 6 0 0 0 4 0 0 0 0 11 0 3 0 0 0 0 2 0 0 0 3 0 0 0 0 0 1 1 0 2 1 6 0 7 0 0 9 0 2 9 8 0 0 1 1 2 1 0 2 0 2 4 3 0 1 3 2 2 0 9 0 4 3 9 0 1 0 0 0 2 3 0 6 0 2 0 7 2 0 2 0 7 0 1 3 0 5 1 3 4 7 0 0 2 0 0 1 0 1 0 0 1 0 0 0 2 0 0 8 0 14 0 0 6 0 0 0 0 1 0 5 4 1 0 0 16 6 2 6 0 2 6 0 1 2 4 7 3 0 3 0 4 0 5 0 2 0 0 2 2 4 0 1 1 0 2 0 8 0 7 2 0 0 2 0 0 1 4 0 4 1 5 0 0 3 4 0 0 0 0 0 5 1 11 2 0 0 0 0 0 1 1 5 0 6 0 0 0 0 2 0 0 1 4 0 6 1 0 0 5 0 2 0 11 0 12 0 13 0 0 0 0 0 1 0 2 1 4 0 1 0 0 0 0 3 0 0 0 0 0 0 0 14 0 0 6 6 2 0 0 0 0 1 3 0 2 3 0 19 1 0 0 0 0 0 2 1 0 0 0 1 3 0 1 1 3 0 2 0 7 0 0 0 0 3 0 0 0 0 0 0 4 5 0 0 0 3 4 4 0 0 0 0 1 0 0 0 3 0 2 0 7 1 0 0 1 3 0 0 5 1 2 0 6 0 0 0 0 0 0 2 7 0 12 1 0 0 0 0 3 2 6 4 6 6 1 0 3 3 2 0 12 0 3 0 2 0 1 0 0 9 0 3 3 1 1 8 0 3 2 0 1 12 0 0 3 1 0 1 0 0 1 0 3 0 0 0 2 0 5 1 0 4 0 5 0 2 7 0 1 3 3 3 0 1 3 2 22 0 0 0 2 2 1 2 4 0 2 2 0 4 0 1 1 7 2 0 0 2 0 0 0 0 4 0 1 0 1 0 6 0 0 0 0 3 0 1 2 0 4 0 0 4 5 7 0 0 2 0 0 0 0 0 0 15 3 2 1 1 0 1 1 1 6 2 0 0 0 2 0 2 4 0 3 0 1 0 0 1 2 0 0 0 1 2 1 0 4 0 1 0 7 1 1 3 4 3 0 2 1 2 0 4 3 1 3 0 0 4 0 5 0 5 1 0 6 1 1 0 1 0 8 0 1 4 1 0 7 0 4 0 0 2 2 0 4 1 1 8 1 0 2 0 3 0 4 1 1 0 1 3 0 2 0 0 1 3 0 0 0 3 0 0 1 0 0 3 1 0 1 0 0 1 1 0 1 1 2 0 4 0 0 3 2 2 2 3 1 1 2 1 0 1 1 0 0 2 5 0 0 0 0 0 1 0 0 1 1 0 0 0
114 1414 932 385 398 682 10697 0 462 148 0 280 347 434 266 214 0 424 0 1776 545 75 122 20 14 0 89 391 1 912 261 0 1 81 557 1039 396 487 356 133 0 131 98 9 254 26 387 333 0 0 287 93 45 272 0 66 63 205 58 0 0 18 72 245 8 196 2 155 7 0 92 0 0 79 0 626 32 1 0 73 0 0 46 3 106 342 31 12 55 181 1 329 16 24 814 2 347 0 264 169 0 120 46 8 71 0 38 105 58 153 0 220 36 0 101 0 0 70 0 36 0 0 0 49 36 5 1008 119 72 0 47 252 109 139 87 285 13 29 0 139 90 28 47 34 0 263 0 2 21 216 6 0 99 6 0 0 49 5 8 48 5 0 216 90 14 57 43 97 96 157 85 100 42 61 77 32 8 126 63 76 56 18 112 3 13 281 21 29 45 0 419 22 80 39 140 8 59 93 0 34 158 4 82 31 0 15 10 73 0 113 157 48 0 1 0 4 0 43 33 0 106 0 1 110 57 67 50 28 146 6 0 19 39 26 0 6 0 1 131 0 44 44 122 46 87 18 9 76 2 84 1 60 46 51 0 30 0 0 12 48 56 0 25 51 130 71 24 19 2 57 0 16 184 21 0 1 0 0 23 80 0 0 0 16 32 30 37 0 53 0 0 116 142 51 0 5 25 2 46 42 0 53 6 45 143 0 0 9 115 6 0 118 49 35 25 12 24 34 54 106 0 8 15 17 57 84 73 71 26 41 40 62 53 45 70 19 86 2 27 31 2 37 36 11 104 25 0 19 15 0 125 32 54 0 40 36 2 0 6 28 0 4 4 24 37 0 1 84 4 17 36 0 26 29 9 47 26 31 4 35 0 22 1 6 0 32 47 44 41 183 13 6 36 1 25 36 62 122 64 0 0 23 29 19 22 26 162 0 14 1 44 18 17 26 31 60 30 15 30 17 27 0 178 0 20 37 4 19 47 0 10 0 63 0 16 48 8 15 0 9 23 0 0 0 66 3 57 22 55 1 37 20 5 203 46 43 56 0 21 0 22 0 48 9 71 8 0 16 0 0 18 2 17 5 0 45 31 36 42 0 23 61 0 0 9 4 4 28 7 13 69 46 6 0 89 9 25 22 0 15 24 40 2 5 33 14 9 54 0 0 44 5 19 0 41 5 7 55 65 6 15 12 5 0 21 4 17 5 33 19 10 7 2 29 14 12 1 26 0 35 30 1 0 4 0 58 8 0 16 15 0 10 17 25 31 13 0 12 5 23 8 53 2 21 3 0 0 7 3 0 8 22 0 53 4 32 0 4 25 5 0 38 18 247 25 0 21 0 8 1 0 2 22 31 2 0 6 35 7 8 0 17 28 11 17 12 0 0 35 56 23 0 14 0 11 24 2 27 2 10 0 17 0 12 1 0 0 11 0 8 2 70 0 8 7 13 0 0 3 0 39 0 5 0 53 2 63 66 0 0 16 7 10 30 29 0 19 3 0 48 7 0 25 18 0 28 15 0 8 1 2 53 0 0 0 4 18 22 5 3 23 36 26 0 0 5 15 16 16 13 0 54 126 0 0 5 0 43 56 24 0 8 20 0 4 0 20 17 1 11 7 0 0 3 32 0 110 8 4 5 65 82 0 12 0 6 33 13 10 1 0 13 0 19 7 0 2 14 23 9 0 17 8 12 9 0 14 14 16 0 53 14 69 35 3 0 8 60 19 16 1 20 6 47 10 0 96 0 1 6 0 9 16 26 15 26 11 0 7 18 0 130 75 18 16 7 21 3 0 41 4 8 4 0 35 25 7 13 0 19 0 59 0 0 35 9 2 0 0 10 7 7 1 11 4 24 7 4 0 16 11 16 6 6 1 3 19 8 0 2 13 3 0 30 8 30 6 3 6 0 22 0 0 71 17 11 0 0 11 13 2 0 38 0 0 0 0 24 10 11 0 1 3 0 5 0 8 2 14 1 17 7 0 4 25 17 5 32 21 21 0 23 0 0 29 15 11 45 3 0 1 0 6 0 36 2 13 0 9 8 2 0 0 0 4 33 0 9 2 4 10 6 62 2 13 0 0 8 3 1 2 0 0 27 12 5 5 20 10 27 0 0 5 12 13 0 0 13 4 0 1 1 21 22 2 1 0 9 52 0 1 0 7 10 11 28 7 0 0 0 3 2 2 5 25 10 2 8 10 5 51 4 13 38 31 2 27 10 2 17 0 0 0 7 1 17 9 6 0 0 11 3 3 0 6 2 2 20 7 0 4 22 6 0 3 0 12 0 6 0 29 6 0 24 34 2 2 1 43 3 3 0 0 15 17 15 11 26 9 29 22 0 0 15 0 7 8 34 7 24 8 66 9 0 0 28 1 2 1 0 8 9 2 11 0 19 4 3 0 0 5 4 0 5 3 15 0 0 0 6 7 4 8 7 35 0 34 0 0 0 0 0 17 69 17 5 6 0 1 25 63 8 8 7 22 1 4 5 8 1 0 0 8 25 0 0 2 2 13 0 0 14 26 21 0 0 5 6 0 0 11 7 11 1 0 1 26 29 32 33 1 1 2 21 0 6 1 6 0 0 4 0 8 1 0 1 0 9 5 4 0 31 0 0 0 0 6 0 0 5 3 1 2 22 0 0 0 0 106 4 6 0 0 1 0 2 0 0 2 2 4 0 7 0 2 4 0 3 9 0 15 16 0 0 9 0 1 42 0 7 23 0 21 0 7 34 2 13 3 1 5 0 0 6 1 0 28 16 54 6 0 9 0 24 3 0 15 8 13 13 50 1 5 0 46 0 0 1 11 0 0 2 5 11 4 5 36 0 29 6 0 7 0 2 0 4 24 4 15 0 12 0 5 0 23 1 32 21 40 33 27 0 0 37 2 7 0 4 2 0 26 2 6 6 9 0 1 3 4 15 1 0 1 3 0 0 0 0 0 15 0 2 0 0 11 0 3 5 0 1 1 0 0 1 1 3 28 1 3 4 2 9 0 0 0 14 3 15 0 21 17 10 5 1 0 9 0 2 1 17 117 1 0 0 0 18 2 2 0 2 0 1 44 1 0 6 1 9 9 1 5 0 36 0 8 8 8 0 6 1 0 16 0 7 14 0 2 3 0 0 2 5 1 3 1 7 37 0 0 13 0 5 8 0 7 7 33 4 0 0 3 11 1 0 2 1 5 0 41 0 0 25 4 0 10 0 10 9 1 0 24 6 0 4 1 1 0 1 1 0 4 7 2 0 0 0 8 18 1 2 8 0 7 0 0 15 0 0 8 0 7 9 0 0 4 0 9 1 0 12 7 0 0 73 5 52 4 0 37 0 0 0 0 16 0 3 7 5 50 0 1 2 0 0 5 0 0 7 0 2 1 4 0 0 0 0 6 3 0 3 6 14 1 15 7 8 0 2 0 2 15 10 1 6 5 0 2 97 4 9 3 4 3 8 2 4 0 5 0 0 13 2 1 0 3 32 6 0 0 0 1 0 17 1 5 2 0 5 16 2 7 0 4 0 3 0 0 7 0 6 3 27 0 0 1 0 9 5 0 0 9 0 13 3 7 3 0 15 5 2 0 0 3 0 11 5 1 0 3 0 1 2 0 7 1 0 4 0 5 23 2 0 3 0 6 0 0 0 0 5 3 11 18 0 15 1 0 14 0 0 2 4 5 7 3 1 0 0 1 9 2 6 8 10 0 2 0 6 19 7 3 0 0 36 1 13 1 3 0 0 1 3 0 0 1 0 1 0 0 19 0 8 0 7 10 0 3 1 1 0 0 1 14 6 12 1 0 3 3 0 4 0 0 10 0 0 0 3 0 0 50 0 1 3 1 0 11 2 6 2 3 1 1 2 37 0 2 22 0 0 8 0 2 1 2 0 27 0 4 5 0 3 1 0 0 1 0 2 2 1 0 0 7 2 3 0 8 1 6 26 7 0 2 0 22 0 0 0 0 10 0 3 9 6 2 1 0 0 1 1 0 1 5 3 0 1 1 0 2 0 0 1 11 16 0 2 4 22 0 0 0 3 0 6 3 4 0 2 1 28 5 5 22 2 4 4 9 6 31 0 15 0 3 5 0 4 3 1 1 0 4 1 7 0 4 0 0 11 2 8 0 4 0 4 5 7 4 3 0 1 36 14 0 0 1 4 0 1 1 12 6 2 2 8 3 0 0 0 16 7 2 9 19 3 0 0 1 0 2 0 7 0 13 0 0 0 3 2 0 1 0 0 11 7 0 2 16 1 0 6 15 8 0 0 5 0 0 6 0 0 2 0 0 24 11 1 9 0 12 13 7 0 0 0 1 3 0 0 3 3 2 5 0 4 0 0 1 0 0 9 0 2 1 1 3 1 13 0 0 7 0 2 2 0 0 0 2 7 1 0 29 4 3 0 0 0 0 2 0 5 4 3 10 6 0 5 0 0 2 0 2 0 0 9 5 0 2 2 2 6 1 27 0 0 28 1 0 0 0 1 4 5 0 7 1 0 1 0 2 0 7 0 0 0 2 6 0 2 0 0 0 5 5 3 0 2 0 4 0 0 0 8 0 0 6 7 0 0 2 9 0 3 0 0 0 0 0 4 7 3 21 0 5 2 1 0 0 4 2 0 9 0 0 2 1 1 0 0 26 0 0 3 0 0 0 0 0 0 0 1 0 0 4 2 0 13 0 0 2 0 2 10 4 0 0 7 5 4 0 1 0 2 0 0 0 0 1 1 6 0 0 9 2 3 6 0 4 0 0 0 7 0 0 2 7 1 6 0 0 0 3 0 2 0 0 3 0 1 0 0 0 0 0 0 7 2 0 4 2 0 2 6 0 3 0 2 0 1 3 0 0 0 0 1 0 1 11 0 38 0 0 3 2 1 2 0 2 0 13 0 14 6 3 15 0 1 2 19 0 0 0 5 0 4 18 0 0 5 0 0 2 0 8 5 0 0 0 2 0 2 13 2 4 8 0 4 2 1 0 4 0 16 7 10 7 1 0 0 0 0 12 1 0 4 3 1 0 4 8 0 0 6 0 1 3 0 3 0 0 0 0 11 0 0 5 2 0 4 5 4 2 0 0 13 0 0 5 0 0 0 0 0 0 0 3 0 2 0 2 0 0 2 3 3 3 0 1 3 2 0 1 0 6 2 3 3 0 6 3 0 5 0 1 8 0 3 0 0 2 0 2 0 0 0 1 4 0 0 6 0 1 0 0 0 3 3 2 14 0 0 3 1 1 0 2 1 2 6 0 3 2 2 2 1 0 2 0 0 2 0 2 1 1 2 1 0 3 0 0 0 3 0 0 3 2 0 0 0 0 3 2 0 1 0 0 0 1 0 1 0 8 0 0 1 0 3 2 4 3 0 2 0 0 0 11 1 1 0 13 5 0 2 4 0 5 3 0 21 4 0 3 1 0 0 8 0 8 0 0 0 0 30 0 0 0 0 4 3 0 0 1 0 0 3 0 4 0 0 1 7 0 2 0 0 0 0 3 7 0 0 4 0 0 13 1 3 2 4 4 0 2 0 2 8 1 0 0 0 0 0 0 0 1 0 2 1 0 0 10 5 0 0 1 2 0 0 0 0 2 0 0 2 3 1 1 0 1 2 3 11 3 0 0 1 0 10 0 2 0 0 7 0 1 0 0 0 0 2 0 0 0 2 14 0 0 8 0 1 7 5 1 10 12 0 0 7 0 1 12 0 0 0 0 0 0 0 0 3 0 1 6 2 5 2 1 1 0 0 7 0 0 0 1 4 8 13 2 3 2 0 0 21 0 2 16 1 0 1 4 1 2 0 10 0 1 1 3 0 5 0 9 1 0 8 0 1 3 0 3 0 0 0 2 1 3 11 0 0 0 0 0 3 0 0 0 2 13 3 1 0 4 0 0 0 2 0 0 0 0 0 0 0 0 0 0 0 3 0 0 9 0 0 1 12 2 0 2 14 0 0 2 0 2 0 0 2 3 0 0 0 2 0 0 0 1 1 2 0 0 0 0 0 0 5 1 0 0 6 0 0 0 6 0 0 2 1 0 0 0 0 11 2 5 2 1 9 2 0 0 0 0 0 0 4 0 2 0 2 0 0 1 5 0 0 0 0 1 9 4 3 0 0 2 0 3 2 0 1 0 1 0 0 2 2 3 2 0 5 0 0 1 2 0 5 1 7 3 3 1 0 0 6 0 0 5 0 0 1 0 1 0 5 2 0 7 2 2 1 2 9 0 2 0 0 0 0 0 0 0 1 6 11 0 1 2 0 0 3 0 4 6 1 0 7 0 2 1 2 1 6 0 2 1 0 6 1 0 0 0 1 0 2 4 0 0 2 0 0 1 0 0 2 0 0 1 3 0 1 2 8 1 3 1 0 0 0 0 0 6 4 0 0 0 0 0 0 0 0 1 0 1 2 0 0 0 0 0 2 8 3 0 4 0 0 0 0 1 0 7 0 0 2 0 1 1 4 0 0 0 0 0 0 1 0 3 0 0 0 1 0 3 2 2 1 2 0 0 0 1 3 0 0 30 2 0 11 0 0 0 0 0 0 0 1 0 0 0 0 0 1 3 0 0 0 0 0 2 0 0 0 0 0 6 1 0 1 0 1 0 1 1 0 3 0 0 3 3 21 1 1 0 3 4 4 2 1 2 0 3 0 4 0 0 0 0 0 0 1 0 2 4 0 2 0 1 0 0 0 0 0 1 2 0 0 0 0 2 2 0 4 0 0 0 3 4 0 3 0 0 0 0 1 0 4 0 3 0 4 0 2 8 0 2 2 2 0 1 4 0 3 0 0 2 0 0 0 2 2 0 0 2 2 0 0 0 0 0 0 0 0 0 0 14 0 1 0 0 0 0 13 4 0 2 0 0 0 0 0 2 1 0 0 0 3 1 4 3 0 0 8 1 2 0 0 0 0 4 4 0 0 2 4 0 1 0 0 0 0 0 0 8 0 5 0 1 0 0 1 1 0 0 0 3 0 1 0 0 1 1 0 0 0 0 5 1 0 1 1 0 0 0 1 0 1 0 0 0 1 1 0 3 2 0 1 0 0 5 0 0 0 0 3 0 1 1 0 0 1 0 0 0 0 0 4 5 1 0 0 0 0 0 2 0 1 1 12 0 2 1 0 0 2 0 0 4 0 0 6 0 0 0 2 0 0 1 1 1 0 0 2 0 0 5 1 0 3 1 2 10 0 0 0 0 3 0 0 0 0 2 0 0 1 1 0 3 0 0 4 0 5 1 6 0 0 0 0 1 0 1 2 0 0 0 2 1 0 0 17 1 3 3 0 1 0 0 0 0 2 1 1 0 0 4 0 0 0 3 1 15 0 0 0 0 0 0 0 0 2 0 0 0 4 0 2 0 0 1 0 0 1 0 0 5 0 1 1 3 3 0 3 0 0 0 0 1 0 8 0 1 0 0 2 0 1 0 0 0 0 0 4 0 0 2 3 0 0 0 0 2 1 0 0 1 0 0 0 1 0 0 1 2 1 0 0 0 1 1 0 0 0 1 0 0 0 2 0 0 1 0 1 1 0 0 0 2 1 1 0 0 0 2 0 0 0 1 0 5 0 0 5 0 0 0 0 0 0 0 0 0 1 0 1 0 0 0 0 0 2 2 0 0 0 2 3 39 0 7 10 1 11 1 0 0 2 1 1 1 0 0 2 0 0 1 0 2 0 1 0 0 2 1 0 1 0 0 2 0 0 0 0 0 0 1 6 0 1 1 0 2 2 0 0 12 1 0 0 0 0 0 6 0 0 1 0 0 2 0 0 0 1 1 0 0 1 0 0 1 1 0 1 1 1 0 0 0 0 0 0 1 0 0 0 1 0 1 1 0 1 3 1 0 0 2 0 0 0 0 1 0 0 0 0 0 0 0 0 1 4 0 0 0 2 2 0 0 0 1 0 0 8 0 0 0 0 0 0 0 2 0 0 1 0 0 0 0 2 0 0 2 0 0 0 3 1 0 0 0 1 0 2 1 0 2 1 0 3 3 0 0 0 2 0 1 0 0 0 4 0 0 0 0 1 7 1 0 1 0 0 0 0 0 0 1 0 13 0 0 0 0 5 0 1 0 7 3 0 0 0 0 0 0 0 0 1 0 0 0 0 0 0 0 1 0 4 1 1 0 0 0 0 1 0 0 0 0 0 4 1 0 0 2 0 0 0 0 1 0 0 1 2 0 0 3 3 0 0 4 0 0 0 0 0 0 2 0 0 2 0 4 1 0 0 1 0 1 1 4 0 1 3 0 0 6 0 4 1 4 2 0 0 0 0 1 0 0 0 3 0 0 0 4 0 1 0 0 0 0 0 1 2 1 1 0 0 0 0 0 0 2 0 0 0 0 0 0 1 0 3 1 0 0 1 0 1 0 0 0 0 0 0 0 0 2 0 0 0 1 0 1 0 3 0 0 5 0 0 2 0 1 0 1 0 0 0 0 0 0 0 0 0 0 0 2 0 0 0 0 3 1 0 0 0 0 0 4 1 0 0 0 0 0 0 0 0 0 0 0 4 0 0 0 0 2 0 0 0 0 2 1 0 0 0 4 0 1 0 2 0 0 0 0 0 0 0 0 0 0 0 0 0 1 0 0 0 0 0 0 0 0 0 0 0 0 0 0 0 1 0 0 0 4 0 0 0 0 0 0 0 3 0 1 0 0 0 2 0 0 0 0 0 1 0 0 0 0 0 1 0 1 0 0 0 0 0 0 0 1 0 0 1 2 1 2 0 0 2 1 4 0 0 0 3 1 0 1 0 0 2 0 0 1 1 0 0 1 0 0 0 0 0 1 1 0 0 0 0 0 0 3 0 1 0 1 3 2 0 3 0 1 0 0 1 4 1 0 0 0 0 0 0 0 1 1 0 0 0 1 0 3 1 0 0 0 1 0 0 0 0 0 0 0 0 0 1 1 0 0 2 1 0 0 0 0 1 0 1 1 0 1 0 0 1 0 1 0 2 2 0 0 0 0 0 3 3 0 0 0 0 0 0 0 0 0 4 0 0 0 0 0 0 0 0 0 1 0 0 0 0 0 0 0 0 0 0 0 0 0 0 0 1 1 0 0 1 1 0 0 0 0
114_c 12230 19032 12400 7313 4305 4885 62 5756 7372 1598 2410 2235 2388 2761 3308 844 1669 47 1534 646 6682 3539 1487 3628 388 1655 1846 1556 591 2041 7 3355 4036 626 1585 1614 762 1777 1529 32 661 1793 771 762 1869 667 1699 1556 0 398 876 2012 355 594 878 2259 833 1284 59 61 868 628 1165 1366 884 643 583 1013 304 960 1469 3107 716 193 1210 1599 894 1629 591 2698 602 583 463 441 700 648 286 429 697 589 654 704 505 59 1049 358 707 479 420 1439 480 721 217 2158 712 705 867 372 307 386 352 245 44 501 1167 550 179 347 257 569 172 1699 178 197 1824 82 348 462 879 390 159 277 919 349 2 332 357 0 411 1641 481 176 646 105 73 173 329 1027 380 359 429 450 566 477 1115 347 356 199 313 400 197 1 159 153 243 596 125 555 468 232 208 130 60 307 335 51 29 392 358 260 169 4 222 677 154 280 49 390 10 202 192 363 154 301 739 14 99 180 380 219 3 304 231 547 343 708 3 462 468 149 192 145 111 292 338 295 134 199 360 318 161 574 222 75 226 359 148 104 321 239 315 1 366 299 0 772 15 291 241 28 226 64 411 107 542 610 130 595 164 439 209 504 223 123 460 360 216 269 520 139 422 82 200 235 203 301 363 227 115 247 99 135 44 214 1 317 511 72 168 401 221 478 136 45 128 335 25 187 458 250 4 172 334 335 95 242 471 231 268 509 4 245 10 45 308 302 90 175 242 583 367 8 75 80 48 220 222 165 205 180 291 471 160 411 73 359 299 222 411 121 323 244 69 112 116 109 273 208 236 501 246 346 362 163 156 143 198 54 219 236 105 57 360 512 125 77 167 236 253 69 327 125 89 293 122 226 63 0 144 107 124 82 144 152 2 147 322 111 139 6 177 251 119 29 27 128 0 18 0 391 129 170 65 309 412 219 3 70 126 90 141 0 81 312 4 0 0 381 113 146 114 21 153 45 32 120 435 135 161 46 252 27 463 19 282 127 186 207 249 151 63 0 842 315 151 38 61 57 114 113 53 266 209 0 213 135 242 155 187 6 139 224 1 108 99 0 139 363 77 177 314 25 138 9 585 257 74 201 57 261 62 61 125 386 40 14 0 11 65 50 54 54 94 179 79 261 76 65 31 219 112 142 175 10 164 160 153 529 58 174 56 102 278 108 9 96 5 94 6 1 101 24 277 26 158 230 113 0 63 123 82 93 113 44 96 71 4 15 57 0 102 65 104 0 50 195 150 240 23 1 5 208 30 64 83 23 105 14 158 14 147 8 128 167 179 93 180 270 116 44 0 43 95 118 123 164 122 88 27 38 60 437 10 243 1 69 11 136 374 49 77 103 0 97 61 182 159 122 177 38 0 41 414 0 19 103 104 45 226 94 134 40 92 23 113 221 273 0 56 14 48 97 80 12 69 430 142 75 88 68 75 129 124 71 2 27 8 81 50 71 0 67 111 84 206 68 103 98 0 134 47 98 178 0 27 0 0 282 488 31 107 3 34 0 64 27 151 123 15 144 42 92 51 17 65 51 232 34 85 34 6 60 175 7 123 129 47 93 259 1 2 268 114 199 61 45 134 28 0 125 0 61 85 148 127 84 30 1 18 114 170 98 26 44 143 11 63 101 186 49 31 522 34 6 23 0 8 40 12 101 0 204 0 23 46 0 174 20 128 75 12 264 0 71 149 67 68 20 27 0 64 61 64 260 311 0 0 172 58 1 39 69 64 84 2 26 25 79 185 96 57 174 60 38 143 0 130 187 9 0 149 62 0 69 0 0 231 51 74 0 0 12 97 1 27 105 57 155 28 8 0 61 3 94 0 153 53 218 9 98 0 71 33 6 15 32 86 19 16 0 83 72 35 12 42 24 23 25 26 26 86 76 53 58 36 176 55 35 65 7 50 37 19 130 0 59 52 163 232 132 58 150 25 63 63 72 15 15 9 133 16 21 159 9 42 65 97 42 32 37 93 114 45 9 118 0 90 70 1 0 47 0 55 53 1 65 122 75 32 66 87 34 360 1 55 25 58 54 86 38 78 87 68 16 113 53 72 31 33 22 39 98 281 0 48 32 35 19 25 56 23 0 41 27 174 94 4 57 67 0 47 42 0 0 53 46 10 58 38 8 11 2 41 0 75 59 16 50 50 10 4 137 0 159 1 100 47 30 79 43 54 41 77 58 64 24 82 20 67 25 0 15 10 37 67 7 16 6 16 0 24 0 0 0 58 15 16 26 4 38 61 71 29 47 0 27 1 122 0 62 257 57 38 45 26 73 54 49 58 27 7 27 97 4 12 63 43 27 101 0 15 72 20 0 42 12 22 22 11 141 0 485 116 0 0 33 36 67 1 1 52 155 10 50 42 14 16 0 8 10 0 3 58 30 17 0 4 125 73 0 0 14 23 11 27 208 74 0 5 170 15 94 27 58 18 46 26 16 56 45 8 0 12 0 68 0 147 133 88 0 37 25 0 52 80 0 48 56 0 0 0 0 14 48 30 5 74 180 14 104 135 28 0 5 81 54 21 24 0 161 8 0 14 98 0 58 7 0 0 9 17 14 18 77 83 29 16 0 0 39 22 13 1 16 30 50 4 30 139 26 33 0 0 49 63 26 15 37 90 88 0 22 81 10 15 143 67 0 36 35 85 72 0 41 5 98 63 4 43 52 0 20 69 44 48 50 13 0 11 18 14 9 55 22 29 31 16 0 544 4 41 13 194 9 10 0 0 24 55 0 46 24 24 27 4 114 2 8 56 58 83 51 27 54 1 0 86 0 13 100 0 96 61 59 31 40 28 8 25 0 76 21 6 5 7 18 14 7 55 31 66 4 10 114 22 0 22 0 9 48 0 55 4 32 0 0 74 10 29 56 72 12 1 0 0 0 19 0 0 38 42 0 0 80 16 38 63 21 51 0 36 16 24 39 0 0 55 11 30 0 18 18 36 48 82 79 68 122 0 41 25 93 94 19 63 4 0 78 21 1 80 5 32 39 17 0 11 0 150 33 0 51 32 1 7 9 0 96 36 0 43 61 53 119 48 39 0 55 0 2 15 46 76 87 1 66 19 13 11 51 0 0 91 35 34 7 6 5 264 1 34 4 25 13 0 10 11 12 4 8 0 13 19 1 41 4 18 65 37 3 81 31 0 12 1 39 29 32 0 0 0 34 41 0 1 36 1 81 20 19 28 9 78 0 19 0 43 0 26 5 47 20 2 0 27 0 32 0 0 0 43 53 0 21 59 3 2 22 17 30 2 18 57 52 64 31 0 60 52 0 41 31 34 18 34 33 27 6 38 20 2 58 24 13 51 0 16 37 5 17 33 0 0 34 4 5 19 21 0 22 7 6 7 15 31 15 38 40 71 5 16 3 15 4 4 4 30 43 46 25 0 42 30 1 35 0 8 22 43 27 1 86 8 21 34 57 10 64 26 62 0 45 38 48 25 23 7 7 1 5 10 6 8 18 107 4 27 38 44 0 37 12 34 10 10 2 5 13 45 10 53 0 44 45 10 14 53 17 34 1 42 33 7 73 29 23 55 9 0 12 0 25 0 36 5 13 36 33 36 0 0 28 50 46 8 22 19 0 11 51 0 45 13 36 17 2 52 24 18 0 29 128 33 0 8 7 12 37 0 37 77 25 49 0 0 61 37 3 63 1 23 68 27 0 24 19 0 35 27 17 10 24 7 12 2 25 71 14 4 45 13 15 0 1 6 2 9 0 0 6 57 17 0 29 0 0 0 8 17 49 58 4 0 15 0 30 33 69 22 9 3 20 0 0 15 25 31 5 5 9 8 21 0 15 14 42 37 23 3 57 78 28 0 11 50 0 8 14 48 1 1 11 0 11 7 6 0 28 17 5 27 43 35 0 64 25 23 54 29 44 6 72 16 31 18 0 0 12 0 6 18 50 35 20 16 16 25 29 0 26 0 20 2 4 12 48 34 30 0 7 15 9 18 0 46 0 22 19 7 9 0 14 5 18 27 0 31 24 0 36 13 10 50 67 9 20 52 14 11 23 1 0 2 29 0 49 57 0 56 0 19 13 39 29 8 1 42 7 23 25 19 0 17 63 0 0 4 36 0 1 0 10 0 61 0 46 20 16 2 0 6 6 27 0 1 94 0 13 16 8 4 22 31 8 0 0 1 0 11 0 0 72 5 63 30 39 49 53 20 40 11 7 36 3 1 18 38 8 13 29 22 0 20 29 10 32 17 21 34 17 83 0 31 38 0 50 4 81 3 42 2 0 37 0 0 1 2 6 7 0 31 23 17 0 20 40 0 26 19 16 10 26 1 18 6 0 70 1 0 76 11 30 10 7 0 8 10 28 38 16 45 27 0 9 30 20 11 2 1 2 13 5 12 29 49 0 18 24 0 88 13 0 50 44 0 41 1 4 0 0 0 0 7 53 24 45 0 0 9 21 0 0 2 3 57 0 13 4 10 21 0 3 28 0 16 24 23 42 14 2 4 18 8 0 0 20 6 1 55 1 14 17 53 6 5 3 41 21 14 0 21 20 10 0 30 29 4 5 0 23 13 0 0 22 21 56 6 17 7 20 1 17 21 7 0 0 8 8 12 26 8 34 17 0 5 0 17 10 0 12 21 13 6 0 14 6 65 7 2 0 4 27 0 0 31 35 7 1 17 9 15 26 16 4 3 8 23 38 1 0 17 0 0 1 0 14 13 7 9 20 34 17 0 34 1 13 1 0 13 29 6 29 1 7 36 23 3 7 18 23 20 70 22 15 0 48 49 227 46 5 66 12 0 1 14 14 68 10 2 5 18 29 5 12 18 26 48 8 33 0 19 17 68 0 0 69 8 17 5 0 12 0 4 17 0 0 11 8 16 53 11 8 55 25 8 1 1 0 31 23 10 0 13 85 3 12 17 0 10 12 32 0 2 32 2 0 0 8 8 25 7 24 0 13 0 0 0 5 20 5 47 0 5 14 1 6 1 10 0 0 8 3 3 10 9 9 8 6 17 17 15 0 13 0 4 7 30 12 4 16 9 4 19 6 0 11 0 0 25 27 7 0 17 13 69 6 13 4 30 9 0 7 47 19 10 13 0 3 31 0 27 0 0 26 0 0 8 29 0 9 0 29 0 23 36 1 2 3 1 20 10 1 8 10 24 10 11 48 7 29 2 0 50 21 2 17 0 1 12 0 70 3 0 3 14 17 3 15 3 5 16 27 10 43 19 17 0 10 15 1 29 3 3 6 11 7 0 0 19 11 16 3 19 10 4 0 0 12 30 0 22 6 62 0 5 10 2 23 8 4 19 0 0 3 0 21 20 44 18 0 20 2 6 8 88 1 18 5 0 28 25 0 0 0 6 16 7 11 0 0 9 0 33 13 0 2 3 2 13 21 0 1 16 0 5 4 0 6 12 26 3 2 2 8 1 0 8 4 0 0 0 14 16 0 0 69 44 14 2 8 0 0 48 3 18 39 25 26 25 1 13 19 32 0 3 32 9 19 13 29 1 7 19 48 0 0 37 14 0 5 5 0 0 0 0 5 7 6 0 0 0 19 0 13 14 6 0 2 13 28 7 1 9 0 35 8 0 3 0 8 0 0 1 8 20 10 4 9 8 1 0 0 16 11 20 4 5 1 0 8 29 37 6 6 27 0 0 16 17 1 0 6 0 14 6 0 0 13 9 10 0 0 1 4 0 38 0 2 8 18 51 0 15 60 1 31 5 0 6 15 8 20 7 8 0 0 11 7 14 7 7 0 46 9 1 3 0 4 14 34 0 2 0 1 1 1 0 2 1 7 0 5 54 0 7 0 3 10 12 13 26 4 24 0 45 0 0 0 67 3 6 25 0 11 0 17 12 14 13 0 0 0 0 15 0 11 17 5 1 26 21 7 17 4 5 0 5 20 15 4 2 41 13 18 30 3 0 1 11 15 0 1 56 9 29 33 3 9 0 0 2 33 7 3 20 10 6 35 4 7 44 3 0 0 10 29 15 26 7 9 8 38 66 15 6 6 3 5 14 24 46 4 7 0 3 11 0 7 13 6 6 0 7 11 0 1 10 6 1 0 2 0 7 8 0 0 8 9 11 38 30 0 0 3 0 17 34 0 0 9 0 0 17 21 2 31 17 17 0 4 2 18 3 0 3 3 0 0 22 0 18 0 0 0 3 86 1 14 15 13 16 15 0 20 13 0 0 0 11 0 5 13 5 3 18 0 5 0 3 1 5 11 1 0 1 0 8 2 0 5 4 13 6 9 0 28 21 2 20 0 12 1 4 11 2 16 0 0 0 1 7 1 0 2 1 7 0 4 1 3 0 3 18 14 2 1 0 10 0 4 10 0 0 3 14 0 4 7 2 11 10 0 16 5 6 34 13 5 0 8 11 0 11 0 8 4 0 0 0 0 26 6 15 8 0 13 2 4 15 4 7 12 8 2 12 11 0 0 2 4 6 0 25 36 0 1 16 13 8 0 0 6 6 0 3 10 0 15 9 5 1 8 0 0 0 0 7 9 28 0 0 0 0 4 9 12 10 1 16 13 7 0 13 2 10 6 3 10 12 18 3 23 14 0 3 1 9 0 2 0 5 23 0 20 1 11 6 30 3 1 19 11 0 16 14 21 18 2 1 0 1 3 7 1 0 0 4 6 36 2 0 3 0 0 0 7 31 0 0 0 0 12 6 12 6 10 5 4 0 4 7 5 4 3 0 0 13 35 8 0 16 8 1 11 15 2 0 2 10 0 2 19 0 0 8 27 0 6 31 0 0 1 0 6 6 7 4 9 3 2 4 3 8 0 5 4 21 9 0 7 15 8 16 0 2 2 0 0 6 1 1 0 3 0 1 27 10 5 9 0 1 0 1 16 11 5 0 5 0 1 49 9 9 10 4 9 9 3 16 1 16 0 0 5 5 0 18 3 0 0 6 4 10 0 9 1 0 1 2 6 0 1 16 16 9 9 6 5 1 0 6 1 9 4 1 18 15 0 8 10 7 5 5 2 6 16 11 3 17 1 11 19 1 5 0 0 2 11 0 0 9 5 0 12 11 10 7 0 5 6 3 6 0 2 1 21 0 0 0 0 3 0 11 0 0 8 1 3 0 4 0 15 4 4 0 28 4 3 2 9 0 7 4 0 12 4 5 29 6 44 3 11 7 1 3 11 4 0 5 6 0 7 17 0 9 2 0 24 1 1 0 0 7 0 4 0 0 1 0 0 4 0 2 11 14 13 0 7 8 0 0 13 0 7 7 7 0 1 0 3 4 3 37 1 9 1 5 0 17 1 4 1 3 8 7 18 0 0 1 2 3 0 12 0 15 19 0 8 21 1 0 6 3 8 20 10 0 34 8 4 0 7 22 6 5 9 0 8 0 23 1 0 0 1 4 10 2 3 26 2 10 4 8 3 9 0 2 1 0 2 15 3 1 12 0 4 3 4 9 4 13 5 0 0 2 11 23 6 3 3 0 2 0 15 0 0 13 1 4 3 7 0 3 20 2 0 1 0 10 4 24 18 0 0 22 6 10 8 11 0 1 0 9 5 6 5 2 1 0 2 4 6 2 9 4 1 0 5 15 6 14 36 8 10 2 0 0 8 2 3 0 25 0 1 8 3 0 4 16 2 0 8 4 0 5 1 0 0 10 14 7 3 0 2 8 7 3 4 0 0 1 35 0 0 4 6 2 0 0 0 12 9 4 0 5 2 0 0 8 0 1 0 1 11 0 2 0 10 5 3 0 4 4 1 6 0 11 2 14 1 1 0 2 3 2 1 4 7 4 1 1 0 0 6 0 3 0 8 1 4 4 6 8 0 2 2 11 3 5 16 0 1 0 2 7 46 13 0 6 1 3 2 8 0 0 1 6 0 0 0 8 4 9 5 0 1 4 0 2 0 5 10 0 2 9 1 4 5 0 1 3 1 7 1 9 3 2 21 0 3 2 5 6 6 14 1 4 12 1 0 5 0 3 19 0 0 5 4 8 1 4 0 7 1 7 1 1 3 10 0 15 5 1 0 0 0 6 0 10 1 0 0 7 0 0 0 6 11 0 6 17 0 1 1 18 6 6 5 2 0 5 10 1 0 6 1 6 6 0 0 0 8 7 3 0 0 13 0 0 1 7 4 3 4 7 0 2 1 4 12 7 3 0 0 0 2 7 2 12 1 12 2 15 9 7 1 2 2 2 2 0 9 7 0 3 0 1 0 0 0 1 0 3 1 5 3 1 7 8 1 0 5 0 4 0 4 0 3 12 5 4 0 6 24 20 9 1 0 0 4 5 2 2 2 0 0 2 0 3 0 54 0 2 0 0 1 0 3 4 0 1 6 3 0 3 2 3 8 0 1 0 1 0 1 11 4 0 0 12 2 0 1 3 0 2 1 4 7 1 6 0 5 18 0 6 1 4 0 1 5 2 0 3 2 4 3 4 3 2 3 6 13 2 1 1 3 9 2 3 9 0 1 5 2 0 2 8 1 6 3 4 4 2 1 2 5 1 2 6 8 1 2 2 0 3 0 0 4 0 10 3 10 2 4 2 8 0 1 4 5 1 6 7 2 24 5 1 1 4 6 4 0 2 6 1 1 3 2 0 0 0 5 1 9 12 0 1 2 7 0 0 10 11 0 2 3 6 5 3 9 6 1 12 6 2 3 1 6 3 2 7 11 2 7 2 9 0 0 2 4 1 2 0 6 2 1 3 1 7 3 2 6 4 0 4 0 2 19 0 0 10 5 1 4 2 0 4 0 0 0 0 14 1 4 1 7 0 2 1 0 1 2 3 1 1 3 2 1 19 1 0 0 0 3 1 3 4 0 3 1 0 8 11 0 5 3 3 3 4 4 0 1 0 3 0 2 6 0 0 0 4 0 12 1 3 1 0 5 5 13 2 0 2 0 0 0 3 3 0 1 0 4 0 3 1 3 4 4 1 2 5 0 2 0 7 3 0 3 1 2 2 3 1 0 2 3 1 0 1 3 5 4 5 3 0 0 2 5 0 0 0 0 0 5 3 1 2 3 16 4 0 0 5 10 3 0 1 3 2 5 3 0 1 6 1 2 3 4 1 2 2 0 0 2 4 2 3 0 3 0 4 0 0 2 1 1 1 4
115 261 303 173 709 909 851 2022 531 22 908 483 177 423 546 929 506 862 696 323 584 6 973 714 224 558 561 574 1056 37 465 286 322 219 20 96 15 53 164 374 518 57 227 78 22 582 486 15 504 1134 112 208 40 70 349 497 34 48 428 444 168 119 31 158 216 112 5 50 37 74 28 36 85 147 94 63 48 217 53 11 196 164 38 54 219 30 50 28 216 24 354 47 198 166 6 208 14 79 38 72 1 47 12 0 0 38 36 76 31 5 75 43 87 75 15 55 65 130 125 75 222 109 226 115 340 0 16 54 7 49 328 71 78 13 25 17 15 21 102 19 37 87 19 0 474 12 141 55 13 64 234 74 17 28 44 127 108 135 25 60 64 135 21 18 35 32 0 53 21 19 69 55 0 98 52 24 93 34 13 8 88 86 0 141 10 11 142 3 37 0 87 151 69 55 0 42 0 0 15 93 45 24 142 36 34 34 0 1 11 17 21 10 25 65 153 6 29 12 24 67 137 31 61 125 9 186 18 20 17 13 29 17 17 29 26 1 24 1 22 52 40 105 53 0 2 1 25 13 3 4 40 7 7 15 73 13 142 45 14 26 168 31 0 19 3 37 17 11 100 18 51 4 17 1 215 0 28 16 1 0 26 64 35 38 15 41 5 125 40 2 12 26 28 28 6 1 1 23 2 54 19 4 25 5 10 14 2 21 11 28 113 0 3 51 31 22 9 49 7 33 83 21 0 50 6 0 6 17 3 3 3 41 11 0 1 7 0 6 11 15 5 5 7 3 4 4 42 36 104 18 10 7 38 9 14 10 13 121 12 14 11 46 9 34 4 8 0 7 1 7 121 28 0 10 98 6 4 9 12 8 14 7 67 8 0 38 13 0 0 0 0 36 12 11 13 11 4 4 0 32 23 15 0 13 10 1 0 15 2 65 15 37 0 10 12 7 0 17 6 3 11 10 20 23 48 0 275 9 2 24 0 27 0 3 6 9 1 37 75 25 12 14 28 11 1 18 45 38 12 0 17 8 0 3 0 51 49 259 72 117 3 2 0 4 2 1 86 4 78 18 0 0 2 16 0 21 57 0 3 6 13 17 27 28 6 0 1 33 0 2 8 0 9 8 1 8 5 0 6 10 66 11 62 24 11 17 5 1 13 0 18 11 20 5 0 2 8 0 20 6 8 14 1 20 23 22 51 30 1 4 113 7 21 28 7 8 9 0 21 79 1 0 40 15 58 23 4 22 0 2 84 6 0 3 0 4 32 4 0 13 12 24 22 19 3 29 95 7 72 10 6 20 0 0 58 11 0 1 0 6 24 6 11 0 6 9 10 5 2 2 32 0 2 1 106 41 12 33 0 0 24 0 6 27 0 2 10 0 0 0 46 11 0 12 136 12 3 19 16 5 31 6 0 0 12 28 8 2 37 20 8 0 0 6 1 3 38 0 16 78 0 35 15 3 0 4 0 0 4 11 0 17 0 3 8 30 4 9 23 0 4 31 2 20 4 7 5 10 27 2 45 4 16 30 1 59 6 0 9 6 24 2 17 27 11 8 8 6 3 0 0 1 0 13 16 11 26 0 3 0 2 0 10 0 4 12 15 35 0 16 9 13 8 8 16 34 5 2 1 0 1 0 5 0 11 4 2 8 10 8 1 7 1 0 8 14 16 0 0 3 39 16 4 6 3 0 3 0 1 18 12 5 3 1 21 17 0 0 1 4 6 6 5 11 5 0 2 49 15 1 37 2 1 6 14 0 0 0 2 0 2 4 2 6 3 36 33 20 11 3 0 0 16 110 6 5 0 3 0 0 6 0 9 36 0 4 2 8 14 3 1 2 11 5 6 3 5 11 1 7 4 0 6 5 53 0 7 21 0 5 24 10 0 8 0 0 16 4 23 0 28 13 3 7 2 3 12 26 25 0 42 22 8 0 2 2 6 16 6 6 0 1 0 27 0 3 0 11 3 1 9 7 14 5 9 0 1 1 0 9 13 6 8 5 3 2 3 1 24 25 10 7 15 28 28 7 8 15 2 3 0 16 1 6 54 1 12 16 0 2 0 14 0 4 4 3 0 1 5 0 0 32 50 0 14 0 0 0 7 0 0 9 25 8 0 7 3 31 6 10 3 31 3 0 0 12 0 11 0 13 43 10 15 0 0 0 2 4 0 0 3 0 1 2 12 5 17 6 3 10 0 1 0 0 2 1 1 1 13 2 0 0 2 4 0 0 18 0 4 7 4 1 1 4 10 2 0 7 5 1 0 0 1 2 13 3 3 9 0 2 1 5 6 5 0 11 1 1 5 3 0 20 0 6 0 0 1 1 1 7 0 11 0 8 2 0 0 0 0 0 3 6 4 4 8 3 0 7 0 17 0 0 3 0 6 2 0 0 0 0 1 0 0 0 8 2 5 0 10 1 6 6 0 29 0 0 1 0 0 7 8 4 2 0 13 6 7 0 0 1 0 0 0 4 72 35 42 21 2 0 5 7 10 0 15 19 6 3 1 2 0 0 0 0 25 2 63 4 6 1 0 6 4 5 0 12 7 0 0 2 1 4 5 0 5 9 10 1 5 0 5 1 0 0 6 40 15 0 0 8 13 0 2 0 1 25 12 3 0 25 2 0 5 18 4 2 8 1 1 46 1 0 3 1 0 5 22 2 0 2 0 25 0 2 3 2 9 0 0 0 6 1 5 0 17 32 0 5 6 2 1 3 0 19 1 0 3 6 11 3 18 6 3 1 4 1 2 1 0 0 0 0 7 1 1 2 2 0 0 21 10 1 2 11 0 0 6 10 2 0 11 6 16 0 2 6 1 0 0 1 11 0 1 0 31 5 0 3 0 3 0 2 0 0 0 0 1 12 2 0 1 8 23 58 1 0 3 13 0 1 0 1 0 5 4 6 2 0 5 4 0 0 75 5 4 1 26 0 1 0 3 4 0 1 33 0 2 0 4 1 4 5 17 1 0 2 0 2 0 0 4 1 1 0 1 0 5 0 6 4 1 0 0 7 0 5 2 0 6 0 0 0 22 0 0 0 1 1 4 2 0 0 0 0 3 3 0 0 12 5 4 4 1 36 2 5 0 0 0 1 0 0 4 1 16 5 0 3 6 41 31 1 1 0 9 12 1 1 7 0 0 0 1 0 0 0 0 2 2 4 0 10 1 0 0 0 0 1 0 0 12 1 8 3 0 3 0 4 0 3 0 4 0 0 1 6 13 4 0 1 0 0 0 0 0 0 3 0 3 0 2 4 3 0 18 0 0 0 0 0 1 4 0 0 1 3 3 2 3 1 0 3 0 4 0 6 2 7 5 2 8 2 2 6 0 2 1 0 0 1 0 8 1 3 0 21 0 10 0 2 0 5 0 3 0 4 0 1 0 7 1 9 0 0 2 1 0 0 0 2 0 0 0 0 1 1 1 1 9 0 0 0 0 0 0 4 3 0 0 0 0 3 13 0 0 0 24 2 1 5 4 2 0 0 0 2 4 0 3 1 0 0 2 7 3 9 1 1 0 0 0 1 0 18 3 2 1 2 4 2 3 2 0 2 0 2 1 0 0 9 1 0 0 3 0 0 3 1 3 4 9 1 0 0 1 0 0 0 0 1 0 3 0 0 0 0 0 3 0 0 0 0 0 2 0 0 8 2 0 6 2 1 6 0 4 0 10 0 0 1 4 2 3 0 6 3 3 2 0 0 0 2 0 0 2 1 0 0 0 8 7 1 1 4 0 0 6 0 0 0 7 1 3 1 1 3 0 0 13 13 2 1 0 0 0 0 2 0 2 3 4 0 5 0 1 9 0 2 5 1 0 2 1 0 0 3 0 0 2 0 4 3 1 2 6 0 2 4 2 1 2 0 0 13 4 1 0 0 2 1 0 1 1 4 0 8 5 1 1 0 1 0 0 3 1 3 0 0 0 0 1 30 4 0 0 5 0 0 0 11 0 0 0 0 0 0 0 0 1 0 0 5 2 0 0 1 0 4 4 0 2 1 0 0 1 1 0 0 0 3 0 1 0 1 3 0 6 0 0 0 4 5 0 2 6 7 0 1 0 0 0 0 5 0 20 0 2 1 5 1 0 0 0 2 0 0 0 0 1 0 1 0 0 0 0 0 2 0 0 5 1 0 2 1 0 0 2 1 3 0 0 2 0 1 0 3 3 0 1 0 0 0 3 0 4 0 0 1 3 2 1 3 0 1 8 1 0 3 0 4 0 3 0 3 1 0 1 3 4 0 1 1 8 8 0 0 2 0 10 3 6 1 0 1 0 6 0 2 0 0 0 2 0 0 1 0 0 2 0 4 0 4 3 0 1 0 1 0 0 0 1 4 0 0 1 0 0 1 4 0 4 0 1 0 0 0 0 0 0 1 0 0 0 2 3 0 0 0 2 4 0 3 0 0 1 1 35 0 0 0 0 0 3 9 0 2 0 0 1 1 0 1 6 0 0 3 1 4 0 1 3 5 0 4 2 0 4 0 0 0 0 14 3 0 0 0 6 5 1 0 0 3 1 0 0 2 1 0 0 3 0 0 1 1 0 0 0 0 0 0 0 0 0 0 0 0 0 0 4 0 2 1 1 0 1 0 0 5 6 4 7 1 0 0 2 4 0 8 0 3 4 0 2 4 3 3 0 1 0 2 0 1 0 0 4 0 1 1 4 4 3 0 1 3 24 0 0 1 0 2 2 0 6 2 0 6 0 0 9 1 5 0 1 6 4 3 0 1 9 0 0 0 0 2 1 1 0 1 0 2 0 0 2 0 0 5 0 0 0 1 1 6 0 1 0 0 0 0 0 0 0 1 0 4 6 0 0 2 0 0 1 0 28 1 1 0 0 0 0 1 0 2 0 0 0 0 1 3 1 0 0 0 0 0 2 0 0 5 0 5 2 0 1 0 0 0 0 0 0 1 4 0 0 0 0 1 2 0 0 0 1 2 0 0 11 9 5 0 0 2 4 0 0 1 0 0 0 0 0 15 1 1 2 0 3 9 1 1 0 0 2 0 10 0 0 0 9 3 0 0 0 0 0 0 2 0 5 0 1 0 0 0 2 0 0 0 0 0 0 1 6 0 4 3 2 2 0 0 2 0 1 2 0 0 0 0 1 3 2 1 0 1 0 0 1 0 0 0 1 0 0 0 0 1 0 0 5 0 2 2 0 0 0 0 0 1 0 0 1 1 0 5 0 2 1 4 2 0 0 0 0 0 1 1 5 0 0 0 4 2 0 1 0 1 0 0 6 1 0 0 0 2 0 0 0 0 0 0 1 0 0 3 1 0 0 0 0 0 0 0 1 3 4 0 7 0 0 5 2 0 1 1 0 0 8 0 0 0 0 0 2 0 0 4 1 0 0 2 1 0 1 2 0 0 1 1 1 0 0 0 2 1 6 0 3 0 0 3 1 28 0 3 0 0 0 1 4 0 0 0 0 2 0 0 0 0 1 0 6 1 1 0 1 1 0 1 0 0 1 0 0 12 10 0 0 0 0 0 0 1 0 0 0 0 1 0 3 0 4 0 0 0 0 0 0 0 0 0 0 0 1 1 22 0 0 2 0 0 0 0 2 0 0 0 0 0 2 0 8 0 0 3 4 1 4 2 0 0 2 0 0 0 3 0 0 3 4 0 3 0 3 0 1 0 0 2 0 0 0 0 0 1 3 0 0 0 0 0 0 0 2 0 0 0 0 3 0 1 4 1 1 0 0 0 3 0 0 0 0 0 1 0 4 0 1 0 0 0 0 0 0 0 1 0 0 3 2 0 1 1 1 3 0 1 0 0 0 0 0 2 0 0 0 0 0 0 1 2 0 8 1 0 0 0 0 0 0 0 4 1 0 0 0 1 2 0 2 0 2 1 3 1 0 2 0 2 1 0 1 1 2 0 0 1 0 0 0 2 3 0 0 9 3 0 0 0 0 2 1 0 0 0 2 0 0 0 0 0 0 0 6 0 1 0 1 4 0 0 0 0 0 0 0 2 1 0 0 0 1 0 0 0 0 4 0 0 0 0 0 1 0 0 0 0 0 2 0 2 0 5 4 0 0 0 0 0 0 0 0 0 1 0 2 0 1 0 0 0 0 0 0 0 0 0 0 0 0 0 4 1 0 0 0 0 0 9 0 0 5 4 0 0 1 0 0 0 0 0 0 0 0 1 0 1 0 7 0 0 0 1 0 0 0 0 1 1 0 1 1 1 2 0 3 7 0 0 0 0 0 1 0 0 1 0 2 8 0 2 0 3 0 2 0 0 0 0 0 0 0 0 0 0 0 1 1 0 0 2 0 0 4 0 7 0 3 2 0 2 0 0 1 0 0 0 0 0 0 2 2 0 2 0 0 3 1 0 0 0 0 2 0 0 2 0 1 3 0 0 0 3 2 0 0 1 0 0 0 0 0 0 3 2 0 0 0 0 0 0 0 1 0 1 0 0 6 0 3 1 0 1 1 1 1 0 0 0 0 3 0 0 0 0 0 0 0 0 1 6 1 0 0 0 0 1 0 0 0 0 0 0 0 0 1 0 6 0 1 0 0 1 0 0 0 3 0 0 0 3 2 1 3 0 0 0 0 2 0 0 0 0 0 1 8 0 0 3 0 0 0 0 3 1 0 0 0 0 0 0 0 0 0 0 2 0 0 0 1 1 0 12 0 0 0 2 0 0 2 0 0 2 0 0 1 3 0 0 0 0 10 0 2 0 0 0 0 0 0 2 1 0 0 0 1 0 0 0 0 3 0 2 0 0 0 0 0 0 0 0 0 0 0 1 0 0 0 1 0 0 1 5 2 0 0 0 0 0 0 0 1 2 2 0 1 0 0 1 1 0 1 0 0 0 1 1 0 0 0 1 0 0 0 3 0 0 0 3 0 0 1 0 0 0 2 0 0 0 0 0 0 0 1 0 0 0 1 0 2 0 0 0 0 3 1 2 0 0 0 0 0 0 0 0 2 0 0 0 0 0 0 2 0 0 0 1 1 0 0 3 0 1 0 2 0 7 0 0 0 0 2 0 3 2 2 0 0 1 0 0 0 0 0 0 2 0 0 0 1 0 1 0 0 0 0 0 0 1 0 0 1 1 0 1 0 2 4 0 6 2 0 6 0 2 1 0 2 1 0 3 0 0 0 1 3 0 0 0 2 0 0 0 0 0 0 0 0 0 0 0 0 0 0 0 0 0 0 0 0 0 0 0 0 0 1 0 2 1 0 1 2 0 1 0 1 2 5 0 0 1 3 0 1 0 0 0 0 1 1 1 0 0 0 3 5 0 0 0 0 0 0 0 0 0 0 0 0 0 1 1 0 0 4 0 1 0 0 0 0 2 3 5 1 1 1 0 0 1 0 0 0 0 0 0 2 0 0 0 0 0 3 1 0 0 0 0 0 0 0 0 0 0 1 0 0 2 2 0 3 0 0 0 0 0 0 1 0 0 4 0 4 0 0 0 0 0 1 0 0 0 1 2 3 0 0 0 0 0 0 0 2 1 5 0 0 0 0 0 10 1 0 0 0 0 0 0 0 0 0 0 1 1 2 2 0 0 0 0 2 0 2 0 2 0 1 0 1 4 0 0 0 2 2 8 0 0 0 0 0 0 0 0 0 2 0 0 1 1 0 0 1 0 2 0 0 11 0 0 3 0 0 0 0 0 0 0 0 0 0 0 0 0 0 0 1 0 1 0 1 3 0 0 0 0 0 2 0 0 0 0 0 1 2 0 0 0 1 3 0 1 0 0 0 0 0 0 0 0 0 2 0 0 0 0 1 0 0 1 3 0 0 5 0 0 0 0 0 0 0 0 0 0 0 2 0 0 0 0 0 0 0 0 0 1 2 1 0 0 0 1 0 1 0 0 0 0 0 1 1 0 0 0 0 0 0 0 0 0 0 0 0 1 0 1 0 0 1 0 1 0 0 1 0 0 4 0 0 1 0 0 0 0 0 0 0 0 1 2 5 0 0 3 0 0 0 0 0 0 0 0 0 0 0 1 0 1 0 0 0 0 0 0 0 0 0 1 0 0 1 0 0 1 0 0 0 0 0 0 0 1 0 0 0 0 0 0 0 1 2 0 0 1 0 0 1 0 0 1 0 0 1 0 0 0 0 0 1 0 1 1 1 0 1 0 1 0 1 0 0 5 0 0 1 0 2 1 0 0 0 1 0 0 1 0 0 1 0 0 0 0 0 0 0 0 1 0 0 0 1 5 0 1 1 3 0 0 1 0 0 2 1 0 0 1 0 0 0 0 0 0 0 0 0 0 0 1 1 0 0 0 0 1 0 1 3 0 0 0 0 0 0 1 0 1 3 2 0 0 0 0 0 0 0 0 3 0 1 0 0 0 0 0 0 0 1 0 0 0 1 1 0 0 0 0 0 2 0 0 1 0 0 0 0 0 0 0 0 0 0 0 0 0 0 0 0 0 1 0 0 0 0 0 0 1 0 2 0 0 0 0 0 0 0 0 0 4 0 0 0 0 0 0 0 0 0 0 0 0 0 0 0 0 0 0 0 0 0 0 0 0 0 0 0 1 0 0 0 5 0 1 0 0 2 0 0 0 0 0 0 0 0 3 1 0 1 2 3 1 0 0 0 1 0 0 0 0 0 0 0 0 0 0 0 0 0 0 1 0 0 0 1 0 0 0 0 0 0 4 0 4 0 0 0 1 0 0 1 0 0 0 0 0 2 0 0 0 1 1 0 0 0 0 0 0 0 0 0 0 0 0 0 1 1 0 0 0 0 2 0 0 0 0 0 0 0 1 1 0 0 0 0 0 0 0 0 1 0 0 0 0 0 0 0 0 0 0 0 1 0 0 0 0 1 0 0 0 0 0 1 2 1 0 0 0 0 0 0 0 0 1 0 0 1 1 0 0 0 0 0 0 0 0 3 1 0 0 0 0 0 0 0 0 0 0 1 1 1 0 0 0 1 0 1 0 2 0 0 0 0 0 0 0 0 0 1 0 0 0 0 0 0 0 1 0 0 0 0 0 0 2 2 0 1 1 0 0 0 1 0 0 1 0 0 0 1 0 1 0 0 2 0 0 0 1 1 0 0 0 0 0 0
[truncated: 7,011,657 more chars]
