# Supplementary material for: Host genetics and the rumen microbiome jointly associate with methane emissions in dairy cows
Source: PLoS Genet. 2018 Oct 12;14(10):e1007580. doi: 10.1371/journal.pgen.1007580 (PMC6200390; doi:10.1371/journal.pgen.1007580)
Supplement: S3 Table — (TXT) [file pgen.1007580.s006.txt]

sample_id OTU_1a OTU_2a OTU_3a OTU_4a OTU_5a OTU_6a OTU_7a OTU_8a OTU_9a OTU_10a OTU_11a OTU_12a OTU_13a OTU_14a OTU_16a OTU_17a OTU_18a OTU_19a OTU_20a OTU_23a OTU_26a OTU_29a OTU_34a OTU_35a OTU_37a OTU_40a OTU_46a OTU_49a OTU_52a OTU_55a OTU_73a OTU_91a OTU_93a OTU_96a OTU_99a OTU_100a OTU_108a OTU_116a OTU_123a OTU_126a OTU_129a OTU_133a OTU_144a OTU_146a OTU_167a OTU_169a OTU_177a OTU_183a OTU_186a OTU_190a OTU_191a OTU_196a OTU_197a OTU_209a OTU_217a OTU_220a OTU_226a OTU_233a OTU_236a OTU_237a OTU_239a OTU_244a OTU_250a OTU_260a OTU_261a OTU_262a OTU_263a OTU_265a OTU_268a OTU_272a OTU_286a OTU_288a OTU_289a OTU_292a OTU_293a OTU_307a OTU_315a OTU_318a OTU_322a OTU_323a OTU_324a OTU_327a OTU_328a OTU_332a OTU_336a OTU_337a OTU_344a OTU_354a OTU_355a OTU_356a OTU_357a OTU_361a OTU_363a OTU_366a OTU_368a OTU_376a OTU_377a OTU_378a OTU_385a OTU_387a OTU_389a OTU_390a OTU_395a OTU_397a OTU_403a OTU_407a OTU_415a OTU_416a OTU_417a OTU_424a OTU_425a OTU_426a OTU_429a OTU_438a OTU_440a OTU_442a OTU_447a OTU_450a OTU_456a OTU_460a OTU_461a OTU_469a OTU_480a OTU_482a OTU_487a OTU_491a OTU_495a OTU_497a OTU_499a OTU_513a OTU_518a OTU_520a OTU_522a OTU_529a OTU_531a OTU_535a OTU_536a OTU_537a OTU_548a OTU_549a OTU_556a OTU_559a OTU_563a OTU_564a OTU_570a OTU_571a OTU_579a OTU_583a OTU_586a OTU_592a OTU_593a OTU_596a OTU_605a OTU_612a OTU_615a OTU_619a OTU_620a OTU_635a OTU_637a OTU_654a OTU_656a OTU_662a OTU_665a OTU_677a OTU_681a OTU_684a OTU_685a OTU_702a OTU_731a OTU_740a OTU_741a OTU_743a OTU_773a OTU_789a OTU_796a OTU_803a OTU_804a OTU_809a OTU_810a OTU_811a OTU_828a OTU_835a OTU_847a OTU_857a OTU_861a OTU_865a OTU_873a OTU_877a OTU_880a OTU_899a OTU_905a OTU_907a OTU_914a OTU_945a OTU_969a OTU_970a OTU_1025a OTU_1047a OTU_1122a OTU_1124a OTU_1128a OTU_1148a OTU_1200a
01_J 192974 227243 78 16059 33725 1516 13867 6956 211 89 731 0 996 234 0 1097 258 0 1494 135 305 49 1 239 0 159 42 85 0 0 134 27 34 35 1 7 109 23 0 25 126 0 38 0 10 37 38 68 5 13 82 22 46 0 54 0 1 0 0 2 14 0 10 0 33 0 0 56 23 9 7 4 1 0 14 6 0 10 0 19 36 6 51 35 4 21 2 0 32 0 22 0 0 3 2 24 17 13 16 27 6 5 13 32 19 9 4 2 4 7 9 11 4 9 0 0 14 4 5 1 1 0 0 20 9 14 25 10 3 10 8 1 19 1 1 15 20 14 10 9 11 15 1 2 3 21 8 16 20 1 14 11 5 5 2 3 6 14 9 15 2 4 2 10 5 4 9 7 6 2 10 3 0 3 0 1 6 4 6 1 8 3 2 4 3 1 0 0 0 0 0 3 3 4 4 5 2 0 3 5 3 2 1
02_J 105691 157823 17928 7962 36018 1799 7083 1654 120 286 228 6 4886 212 4 328 76 0 1032 138 215 90 0 466 0 57 16 42 1 1 54 253 283 172 2 3 46 25 9 595 70 0 31 0 4 82 36 39 13 4 34 7 7 0 25 0 0 0 2 4 3 0 43 0 19 5 0 25 8 8 6 0 2 1 3 7 0 3 0 234 18 3 34 25 10 2 8 0 22 2 8 0 0 4 8 12 7 12 19 20 2 80 2 19 11 9 2 0 83 3 3 4 1 5 0 0 2 1 5 5 0 0 0 265 2 2 14 1 2 2 2 19 8 0 5 7 24 13 2 3 2 12 2 1 1 11 2 3 16 2 4 4 3 3 17 4 2 12 2 7 0 1 3 2 2 0 2 2 1 21 2 0 2 1 2 3 1 3 1 6 2 1 4 0 11 1 0 4 3 0 1 0 4 1 1 5 0 0 0 1 1 0 2
03_J 179742 198789 64983 1695 31028 746 11694 2291 67 74 1155 1864 717 24 0 1071 12 291 90 1 468 395 227 255 0 132 2 73 137 72 141 20 15 28 69 1 131 41 70 10 22 69 24 49 0 7 11 18 19 28 23 19 32 26 62 17 3 30 38 2 11 8 3 9 3 1 12 50 5 17 1 12 4 39 8 2 6 15 9 7 49 4 4 9 7 23 6 6 7 33 3 105 5 8 15 2 2 4 10 4 15 12 13 9 23 1 6 2 23 17 6 8 4 7 25 7 8 8 5 3 12 3 8 21 7 7 9 6 2 4 7 2 7 0 1 15 5 4 5 11 10 20 4 0 3 3 9 11 3 71 2 7 9 8 2 7 13 6 8 9 11 8 3 5 1 4 11 6 1 6 6 8 0 4 0 4 7 6 4 5 3 1 5 4 5 0 1 0 0 0 1 2 8 5 1 3 0 2 9 5 2 1 4
04_J 158941 263461 1315 15968 55464 2067 2164 1831 96 915 592 4 2167 100 16 363 83 1 449 226 237 44 0 103 1 0 78 22 0 0 57 13 23 42 0 17 61 21 0 22 104 0 1 0 19 33 22 69 15 6 61 3 11 0 41 0 1 0 0 13 1 0 4 0 13 0 0 30 3 4 2 57 0 0 3 5 0 7 0 12 32 0 21 29 6 3 3 0 15 1 1 33 0 7 10 14 5 17 16 27 2 8 0 25 24 3 0 3 10 5 4 4 3 6 0 0 4 1 1 1 0 0 0 9 5 0 33 2 2 6 3 4 6 1 0 10 16 18 3 1 2 20 5 1 1 12 2 2 7 19 2 3 3 3 3 6 0 14 1 4 1 2 3 4 2 9 3 2 7 5 6 2 1 0 1 1 1 9 1 0 4 2 1 1 2 1 3 0 0 2 3 4 0 1 3 3 4 4 4 2 1 0 3
05_J 208269 233457 50827 8955 33572 1399 6647 1379 5 334 2257 266 2165 75 63 684 27 200 108 5 344 77 112 236 0 78 36 65 70 35 99 16 32 71 45 17 122 68 28 15 28 38 8 27 1 14 22 23 27 15 19 17 26 19 63 10 0 15 30 7 12 1 3 6 2 2 13 66 0 32 9 4 1 32 2 3 2 11 2 9 51 2 9 5 11 10 5 3 9 14 2 74 6 8 7 0 6 3 2 6 8 8 7 9 24 2 2 1 13 15 9 10 3 6 8 5 5 11 2 2 35 7 3 22 4 4 7 7 3 7 10 3 3 4 1 14 4 8 9 6 9 37 4 0 3 0 4 9 3 43 0 10 7 4 2 5 6 6 5 8 10 4 1 3 3 6 2 4 6 1 12 5 3 1 1 1 4 6 3 4 1 0 1 5 5 0 2 1 0 3 3 2 2 1 3 4 6 6 8 4 4 0 6
06_J 289329 273812 1202 7658 142517 329 4596 417 31 146 107 2298 4672 419 0 1529 90 49 252 8 206 119 0 331 1 24 136 127 1 1 83 18 42 83 1 37 25 56 0 18 0 0 2 0 1 29 9 5 53 16 3 35 20 1 11 0 0 0 0 13 104 1 5 0 2 0 0 4 2 17 56 7 0 1 17 1 0 19 0 15 2 6 4 0 11 5 5 1 2 0 2 9 0 25 96 5 6 11 6 1 10 9 13 4 28 1 12 9 17 9 10 10 5 24 0 0 16 6 5 15 0 0 0 8 13 2 1 8 1 17 10 3 1 3 0 10 1 0 14 7 8 8 5 4 6 2 8 8 2 6 3 10 15 10 9 30 9 0 8 4 4 4 8 5 13 2 6 9 3 5 6 7 5 3 7 4 5 11 12 1 4 2 8 7 5 5 4 6 0 5 3 5 6 6 2 4 5 6 6 1 6 8 1
07_J 285369 262087 33492 9908 64544 402 4192 172 12 145 6613 17 529 160 39 1155 23 19 236 499 497 64 4 209 2 34 26 78 3 3 67 23 52 61 4 4 17 101 2 27 37 0 6 2 1 41 23 36 29 10 34 22 22 1 1 1 2 2 2 3 94 7 8 0 2 2 0 5 1 28 8 2 1 1 7 1 0 14 0 7 1 5 5 17 8 7 16 2 4 0 1 46 0 8 9 7 1 35 8 15 4 3 14 2 9 1 5 2 10 23 4 15 5 10 0 0 8 4 5 10 0 0 0 1 5 9 15 7 0 8 10 2 5 1 0 3 8 12 14 2 7 6 4 0 4 0 9 6 4 21 0 4 6 1 5 15 1 7 7 10 4 5 5 6 0 2 7 8 0 2 8 9 2 2 1 5 7 13 7 3 3 2 0 5 6 3 1 2 0 1 1 1 6 4 0 4 0 14 4 2 10 1 7
08_J 271962 241085 38587 3380 168919 381 4319 300 0 72 23 2289 8319 0 0 236 98 233 149 12 74 231 87 128 1 4 79 21 40 20 13 28 49 81 12 20 2 69 15 17 0 15 0 13 0 20 15 1 77 4 0 7 7 6 2 8 5 4 10 12 58 12 2 16 0 1 7 0 1 24 92 5 2 2 3 7 1 3 3 11 0 0 1 0 13 2 18 2 4 1 2 23 1 31 97 1 3 14 6 0 5 6 3 1 15 0 2 6 16 14 2 4 1 5 3 2 2 3 0 17 3 3 3 6 0 5 0 1 0 2 4 5 0 3 0 1 0 0 4 1 1 4 6 1 2 0 4 3 1 15 1 3 1 1 8 47 1 0 2 1 4 4 4 2 11 1 2 1 1 3 9 1 3 0 2 0 1 8 4 0 0 1 1 1 2 4 3 7 0 4 7 0 0 0 5 4 4 7 8 3 6 8 3
09_J 258527 249598 779 1985 85145 55 1615 310 0 31 97 11 1684 31 0 621 38 0 1283 679 506 239 1 181 2 3 13 67 0 0 42 55 78 64 1 3 15 25 0 49 88 0 1 0 1 64 39 70 76 5 52 17 10 0 7 0 0 0 0 4 46 0 8 0 10 1 0 3 7 7 5 4 0 0 5 3 0 8 1 12 1 4 7 37 12 4 17 0 8 0 5 1 0 34 16 14 8 76 22 26 7 4 4 8 9 8 2 13 2 1 5 3 1 7 0 0 7 1 1 9 0 0 0 10 5 7 31 8 1 6 5 7 10 1 0 2 11 17 4 3 4 1 3 0 2 9 3 9 10 0 14 2 5 1 10 12 3 11 2 1 1 1 3 3 1 0 1 3 0 4 3 3 2 0 0 3 0 7 2 4 2 3 2 2 2 4 0 2 0 0 3 0 4 2 2 7 3 2 1 2 2 0 4
10_J 297640 281689 12932 5540 61395 232 5489 252 0 59 159 3321 2711 118 0 867 27 16 250 15 370 105 13 222 0 28 86 77 12 8 35 31 43 79 2 41 14 73 3 17 1 1 2 2 0 17 15 7 31 7 0 11 14 1 11 1 2 3 3 4 88 6 6 1 3 1 2 6 2 39 21 5 3 1 4 4 1 15 1 9 1 1 0 2 4 6 13 1 1 0 2 88 0 11 18 0 3 8 6 2 6 5 6 4 17 0 9 5 17 17 7 16 6 5 0 0 13 3 6 4 9 1 0 10 3 9 0 4 1 2 3 3 0 2 1 3 0 0 5 1 4 6 6 0 2 3 7 6 0 40 2 8 5 3 11 8 1 0 6 3 11 6 5 6 0 3 4 5 0 3 1 1 6 1 5 0 1 8 4 6 2 1 2 4 3 6 3 10 0 2 0 0 2 3 4 4 1 5 7 4 5 0 5
100 39496 14725 21511 35014 12634 1442 3760 2208 31 298 81 0 639 645 0 277 281 1 7 1 169 86 2 22 0 67 3 24 0 0 9 3 7 0 0 1 7 2 0 1 0 0 9 0 7 0 0 0 0 5 0 7 3 0 2 0 3 0 0 0 2 0 0 0 0 4 0 1 0 3 0 0 1 0 3 0 0 8 0 0 0 0 0 1 6 0 1 0 1 0 0 0 0 2 2 1 0 0 0 2 5 1 2 0 0 1 1 1 0 0 2 1 0 0 0 0 2 3 0 3 0 0 0 0 1 2 1 1 0 1 2 0 0 0 0 0 0 0 0 1 0 0 0 0 0 0 0 1 0 0 0 1 0 2 0 1 2 0 2 4 1 4 0 1 0 0 0 1 0 0 0 2 1 2 0 4 1 1 2 0 0 0 13 1 5 0 1 0 4 0 0 2 1 0 0 0 0 0 0 0 1 0 0
101 58031 22852 3512 11663 11192 1049 2782 1578 3 544 4048 216 144 305 45 33 90 3 267 171 14 53 1 6 0 7 37 2 1 0 2 2 10 3 0 20 0 2 0 1 1 0 3 0 6 0 0 0 4 0 0 0 3 0 0 0 0 0 0 8 0 0 1 0 5 0 0 0 3 2 1 0 0 0 1 0 0 0 0 0 0 0 1 0 1 0 4 1 3 0 4 1 0 4 2 1 1 0 0 0 0 1 0 2 0 3 0 0 1 2 1 0 0 1 0 0 0 0 0 0 0 0 0 3 0 0 0 1 2 1 1 1 0 3 0 0 0 0 0 1 0 0 5 1 0 1 0 0 6 0 1 0 0 1 0 0 0 0 0 0 0 0 0 0 0 0 0 0 3 0 2 0 2 1 0 0 0 0 0 0 2 0 0 0 0 0 1 1 0 3 1 0 0 0 1 0 1 1 1 0 3 2 2
102 24774 11011 21762 19324 7245 2489 7886 4462 7 2861 3 0 1060 144 1 152 774 12 9 0 49 20 30 12 0 40 12 12 5 5 5 1 6 2 2 2 1 1 6 1 1 2 1 0 14 1 0 0 2 5 0 3 1 2 0 1 5 4 2 2 0 0 0 1 0 0 0 0 0 1 1 0 2 0 2 0 0 1 0 0 0 0 0 0 4 0 2 0 1 0 0 0 0 0 1 0 0 0 0 0 1 0 0 0 0 0 3 0 0 0 4 0 0 0 0 0 0 2 1 1 1 0 2 2 0 1 0 1 0 0 1 0 0 2 0 0 0 0 1 0 2 0 0 0 0 0 0 1 0 0 0 0 0 0 0 1 3 0 0 1 0 0 1 0 0 1 1 0 0 1 0 1 0 0 0 0 0 0 2 1 0 3 1 0 0 0 0 0 1 0 0 1 0 2 1 1 0 0 2 0 0 0 0
103 41364 14352 16 11467 11490 1138 2230 1325 3 457 2 0 310 363 0 39 147 0 296 145 37 8 0 2 0 21 24 1 0 0 0 4 18 1 0 15 1 1 0 6 6 0 0 0 6 0 0 3 3 0 0 0 0 0 0 0 1 0 0 3 1 0 0 0 3 0 0 0 4 0 0 16 0 0 0 1 0 0 0 2 0 0 3 0 0 0 2 0 1 0 2 0 0 0 1 3 4 3 0 0 1 2 0 0 0 2 1 0 0 0 0 1 1 0 0 0 0 0 0 3 0 0 0 2 0 0 2 0 1 0 1 0 1 4 0 0 1 0 0 0 0 0 2 2 0 3 0 0 0 0 0 0 0 1 0 0 0 2 0 0 0 0 0 0 0 2 0 0 5 0 0 0 1 0 0 0 0 0 0 0 0 0 1 0 0 0 0 0 1 0 0 0 0 0 1 0 0 0 0 0 3 1 0
104 45672 17648 151 15580 7706 2345 3517 4026 9 930 18 0 1119 362 0 38 1683 0 56 92 32 77 0 10 0 0 21 5 0 0 2 0 6 1 0 6 2 3 0 1 0 0 0 0 9 0 0 0 4 0 0 1 0 0 0 0 0 0 0 2 0 0 1 0 2 1 0 1 1 0 0 0 0 0 2 1 0 1 0 0 0 0 0 0 0 0 0 0 0 0 2 1 0 3 0 0 0 0 0 0 0 0 0 0 0 0 0 0 1 3 0 1 0 0 0 0 1 0 0 0 0 0 0 0 0 0 0 1 0 0 1 0 0 0 0 0 0 0 0 0 0 1 3 0 0 0 1 1 0 1 0 2 0 0 0 0 1 0 0 0 1 0 0 0 0 4 1 0 1 1 1 0 0 0 1 0 0 0 0 1 1 0 1 1 0 0 2 1 1 0 0 1 0 1 0 0 0 0 0 0 3 0 1
104_c 147077 210143 1052 34289 80321 6453 561 2822 166 8127 71 189 262 736 92 110 27 18 244 1966 112 53 5 77 2 0 65 8 1 1 29 32 45 65 0 39 68 15 0 48 120 1 0 0 2 45 34 101 6 2 77 3 10 0 38 0 6 0 0 11 1 0 2 0 6 0 1 25 3 12 5 2 1 0 2 1 0 3 0 7 16 0 15 31 2 0 8 1 9 0 3 3 0 2 13 4 2 20 21 35 1 11 3 15 12 3 1 1 4 4 2 2 2 2 0 0 2 0 0 4 0 0 0 18 0 4 34 2 3 2 0 3 5 3 0 4 15 15 0 0 1 16 3 0 0 2 5 2 2 0 4 3 1 0 2 4 0 21 0 1 4 1 0 2 2 4 0 0 3 1 3 2 2 1 3 0 2 3 2 1 1 1 3 0 1 4 0 2 0 4 0 0 0 1 1 3 1 0 1 3 1 0 3
105 37671 12650 9546 11329 8411 3275 4205 4452 8 1618 55 18 659 338 0 55 72 1 47 74 53 340 2 9 0 8 27 4 0 1 2 0 5 0 0 12 0 5 0 2 0 0 1 0 1 0 0 0 4 0 0 0 4 0 0 1 1 0 0 2 1 0 1 0 1 0 0 0 1 0 0 0 0 0 1 1 0 1 0 1 0 0 0 0 3 0 0 0 0 0 2 1 0 1 0 0 0 0 1 0 1 0 1 0 0 0 1 0 0 0 2 1 0 0 1 0 1 0 1 2 0 0 0 0 1 1 0 0 0 0 1 0 0 1 0 1 0 0 0 1 0 0 1 24 0 0 0 0 1 0 0 0 0 0 0 0 0 0 0 0 0 0 0 0 1 3 0 0 1 0 0 0 0 0 1 0 0 0 0 0 1 0 0 0 0 0 0 0 2 1 2 0 0 0 1 1 1 0 0 0 1 0 0
106 26732 20524 36 31507 9877 3109 5044 5953 0 5629 343 1 535 945 378 4 796 0 44 72 115 40 0 0 0 0 0 0 0 0 0 1 20 0 0 0 0 1 0 9 7 0 0 0 32 4 1 5 0 0 2 0 0 0 0 0 3 0 0 1 0 0 0 0 1 0 0 0 3 0 0 12 0 0 0 0 0 1 0 0 0 0 0 0 2 0 1 0 1 0 0 0 0 1 0 0 0 0 1 3 0 1 0 0 0 0 2 1 1 1 0 0 0 0 0 0 0 0 0 1 0 0 0 0 0 0 0 0 0 0 0 0 5 0 0 0 1 1 0 0 0 0 0 0 0 0 1 0 0 0 0 0 0 0 0 0 0 1 0 0 0 0 0 0 0 0 0 0 0 0 0 0 0 1 0 0 0 0 0 0 0 0 0 0 0 1 0 0 0 0 0 0 0 0 0 1 0 1 0 0 1 3 0
106_c 106024 253682 1001 14897 107428 1779 535 1698 41 816 4373 31 714 288 49 201 207 0 525 1322 149 146 0 84 0 0 291 19 0 0 39 33 62 55 0 111 48 7 0 37 146 0 0 0 0 46 41 125 8 2 91 4 12 0 26 0 0 0 0 21 0 0 3 0 7 1 0 22 3 5 5 2 1 0 4 15 0 1 0 2 15 1 28 55 3 4 4 0 20 0 5 0 0 3 4 10 7 22 30 50 2 6 1 18 12 2 0 2 2 2 0 1 0 1 0 0 2 1 1 1 0 0 0 9 4 1 33 1 1 1 1 2 23 11 0 6 21 25 1 0 2 5 7 9 1 11 1 1 7 0 0 0 1 3 1 6 1 19 2 2 1 0 1 2 9 26 0 0 21 1 2 0 5 1 6 2 0 0 1 0 2 0 0 2 0 4 0 5 0 5 1 1 0 1 10 2 9 1 1 0 0 2 0
107 21905 20076 338 32390 10929 1631 1788 3853 8 1650 44 0 394 483 182 2 410 1 19 241 34 6 0 1 0 8 13 0 0 0 0 3 13 1 0 3 0 1 0 2 8 0 1 0 10 3 1 6 4 0 1 1 0 0 0 0 1 0 0 3 0 0 0 0 0 1 0 0 0 1 3 11 0 0 0 2 0 0 0 0 0 0 0 5 0 0 1 0 1 0 1 0 0 0 3 3 0 1 3 3 0 0 0 0 1 0 0 0 0 0 0 0 0 0 0 0 0 0 0 2 0 0 0 0 0 0 0 0 0 0 0 0 4 0 0 0 0 1 0 0 0 0 1 0 0 0 0 0 1 0 0 0 0 0 0 0 0 1 0 0 0 0 0 0 0 0 0 0 1 2 0 0 1 0 1 0 0 0 0 0 0 0 0 0 0 0 0 0 0 0 0 0 0 0 2 0 0 0 0 0 1 1 0
107_c 66198 241612 2518 12189 78312 3484 411 1801 121 1653 359 5 525 526 0 927 119 15 92 1017 207 28 2 213 0 0 59 92 2 2 97 30 32 53 0 8 58 4 1 18 126 4 0 1 1 37 44 98 5 15 97 15 27 0 37 1 2 0 0 5 9 0 3 0 2 0 0 35 1 7 0 1 0 2 12 3 0 12 0 7 26 5 0 43 0 12 2 0 2 1 2 1 0 0 3 1 3 43 29 42 1 2 5 4 21 1 10 3 7 3 4 2 8 12 0 0 7 6 5 8 1 0 0 6 8 4 31 7 1 19 6 4 14 1 1 12 29 29 3 4 3 13 4 1 1 0 1 9 1 0 1 8 1 6 3 3 5 28 2 8 0 3 1 2 2 12 6 7 7 2 3 6 2 5 3 1 4 2 3 2 7 2 2 1 4 4 0 0 0 1 1 0 0 2 2 0 2 1 2 1 1 1 0
108 17626 13519 84 25335 6945 1517 4145 8827 3 8372 3 0 412 567 164 2 904 0 19 48 18 8 0 2 0 0 6 1 0 0 0 1 6 0 0 3 0 0 0 9 2 0 0 0 25 2 1 5 0 0 2 0 1 0 0 0 1 0 0 1 0 0 0 0 1 1 0 0 1 0 0 5 0 0 0 0 0 0 0 1 0 0 0 0 0 0 1 0 0 0 0 0 0 0 0 1 0 0 3 0 0 1 0 0 1 1 0 0 0 1 0 0 0 0 0 0 0 0 0 1 0 0 0 1 0 0 0 0 1 0 0 0 3 0 0 0 0 1 0 0 0 0 0 1 0 1 0 0 0 0 0 0 0 0 0 0 0 0 0 0 0 0 0 0 0 0 0 0 0 0 0 0 2 0 1 0 0 0 0 0 0 0 0 0 0 1 0 0 1 0 0 0 0 0 0 0 0 0 0 0 0 1 0
108_c 176194 134761 68 37358 82060 6380 2275 3019 198 1830 4297 3 1208 1287 0 2069 1176 1 1601 1925 756 76 0 394 1 0 111 148 0 0 219 26 35 36 0 38 140 9 0 31 85 0 0 0 3 31 29 49 5 36 43 31 43 0 75 0 4 0 0 10 11 0 10 0 52 4 0 85 20 4 3 2 1 0 30 7 0 16 0 1 57 6 42 36 25 26 2 0 36 0 22 0 0 4 13 25 16 14 20 25 14 10 20 37 12 13 13 1 6 3 16 0 7 15 0 0 15 10 11 9 0 0 0 15 8 11 23 14 5 8 18 6 10 7 1 21 12 15 6 14 11 14 5 0 2 21 0 13 17 1 11 15 8 8 2 4 13 7 8 22 0 14 5 12 2 5 5 6 9 1 8 12 4 9 0 1 13 3 7 10 8 6 6 12 11 1 1 4 0 4 4 7 6 7 1 7 3 0 2 0 0 2 1
109 18202 12673 275 24992 6231 849 1641 2542 5 2505 22 1 790 695 0 30 534 0 79 182 28 12 1 3 0 5 12 3 0 0 2 0 8 0 0 3 0 0 0 5 4 0 1 0 6 1 0 3 0 0 1 1 1 0 0 0 1 0 0 1 0 0 0 0 1 0 0 0 1 1 1 0 0 0 0 0 0 0 0 0 0 0 2 3 4 0 1 0 1 0 1 0 0 0 1 3 0 1 2 0 0 0 0 0 0 0 0 0 0 0 0 0 0 1 0 0 0 0 1 0 0 0 0 2 1 0 2 0 0 0 0 0 2 1 0 0 0 2 0 0 0 0 0 0 0 0 1 0 3 0 0 0 0 0 0 0 0 3 0 0 0 0 0 0 0 0 0 0 0 1 0 0 0 0 0 0 0 0 0 0 0 0 0 0 0 0 0 0 0 2 0 0 0 0 0 0 0 0 0 0 0 1 0
109_c 272796 67058 3316 17486 68167 3063 1808 1724 70 732 1264 2 772 726 1 1731 484 6 1960 1005 1176 210 2 361 0 0 149 124 0 1 197 19 11 25 0 37 126 44 2 13 32 1 0 1 4 6 21 22 27 23 20 36 60 0 80 0 5 0 1 7 13 0 8 0 49 0 1 88 22 24 14 5 0 1 17 11 0 22 0 8 63 2 68 18 41 23 3 0 50 0 27 2 0 12 11 18 17 2 3 10 20 17 11 58 7 10 6 2 8 12 15 4 6 14 0 0 10 4 12 16 0 0 0 15 11 25 2 11 7 14 8 2 6 5 0 26 0 3 9 4 9 28 8 4 2 19 6 11 31 2 20 11 8 6 3 7 4 6 7 16 8 14 2 4 9 11 0 5 18 1 4 7 12 8 2 4 12 6 4 7 4 9 4 6 2 2 4 3 1 9 2 6 6 5 6 5 4 2 6 3 1 0 5
11_J 229310 356563 949 17635 81527 1218 550 525 0 51 336 7 5215 0 1 714 348 0 1393 3 61 286 1 206 0 0 79 49 0 0 40 62 109 104 0 35 19 61 0 28 123 0 0 0 3 79 69 74 13 11 78 11 13 0 8 0 2 0 0 10 50 0 11 0 20 1 0 4 23 26 6 2 3 0 4 7 0 6 0 7 3 4 16 36 2 2 11 0 14 0 12 0 0 3 15 8 7 61 21 29 2 0 25 16 16 9 5 62 11 11 3 16 5 8 0 0 2 7 1 2 0 0 0 3 5 6 33 1 4 6 3 8 16 7 0 1 13 25 4 8 5 1 2 2 4 3 6 2 5 0 7 2 3 3 8 2 5 29 3 3 7 2 3 5 7 4 3 5 4 3 4 3 2 5 5 3 10 6 2 0 3 3 0 2 1 7 1 3 0 0 0 0 1 5 8 0 2 2 3 2 4 1 5
110_c 97225 217170 125 72745 74435 9122 1080 5772 19 7882 0 283 970 1443 67 172 106 15 381 2259 164 50 0 59 1 0 174 23 1 0 30 22 39 46 0 53 40 22 0 20 171 0 1 0 7 37 57 105 2 3 98 7 8 0 23 0 2 0 0 16 0 0 1 0 5 2 0 18 2 7 2 0 2 0 2 6 0 1 0 4 26 0 9 55 8 3 3 0 10 0 5 2 0 0 10 2 2 30 29 58 0 7 1 9 17 7 0 0 3 4 1 4 0 2 0 1 2 1 4 2 0 0 0 11 3 0 39 3 3 2 0 4 25 5 1 2 28 23 1 1 1 7 4 2 0 3 5 0 4 1 0 4 3 3 0 0 1 21 0 0 1 0 2 1 7 14 0 0 9 0 2 0 5 0 5 0 0 4 1 1 0 0 1 0 1 2 1 5 0 8 0 2 0 1 3 0 3 0 1 2 2 0 1
111 37741 20305 31718 15911 15316 875 1250 1737 13 872 1 5 117 391 0 72 103 36 11 0 74 15 24 4 0 3 13 9 3 11 9 0 7 1 3 6 1 0 0 1 1 1 0 1 3 0 0 0 2 0 0 1 1 0 0 0 1 2 0 6 0 1 0 1 0 0 1 0 0 0 1 0 1 0 1 3 0 2 0 2 0 0 0 0 8 0 1 1 0 0 0 1 1 2 0 0 0 0 1 0 1 0 1 0 1 0 1 0 1 0 1 0 0 1 0 0 2 0 2 7 3 0 1 0 1 0 0 0 1 0 0 0 0 11 1 2 0 0 0 0 0 0 0 1 0 0 1 0 0 2 0 0 0 1 0 0 0 0 0 0 0 0 0 0 0 0 0 0 1 0 0 0 2 1 1 0 0 0 2 2 1 1 2 0 0 2 0 0 0 0 1 0 1 0 0 0 2 0 0 0 3 2 0
111_c 215053 118314 199 14877 67939 4882 1210 1271 159 670 57 3 3163 489 1 1600 163 1 1042 625 429 608 0 357 0 0 82 120 1 0 165 23 20 27 0 27 156 25 0 23 28 0 0 0 4 25 27 45 8 33 29 24 44 0 71 0 2 0 0 8 13 0 9 0 19 0 0 75 13 12 10 1 2 0 26 4 0 26 0 13 77 8 34 11 10 26 4 0 28 0 19 0 0 4 8 11 8 15 5 11 10 18 17 39 8 2 4 6 14 9 9 17 13 17 0 0 6 9 8 12 0 0 0 26 20 15 15 12 5 14 10 3 5 2 1 20 9 11 8 11 7 25 3 1 1 8 6 9 11 2 7 14 10 3 3 2 3 4 9 12 5 6 3 5 2 6 8 7 8 3 6 4 4 5 6 6 3 5 5 7 4 4 5 4 7 3 0 1 1 0 1 6 5 2 3 2 5 2 5 6 5 1 1
112 40712 15419 8861 15515 14094 1395 4197 2513 0 582 0 0 3554 374 1 114 319 6 11 46 81 15 12 21 0 6 14 7 2 4 4 2 6 0 5 11 1 0 1 1 0 0 2 2 0 0 2 0 3 3 0 2 2 0 1 0 0 0 0 2 0 0 0 0 0 0 0 1 0 0 0 0 0 0 2 0 0 0 0 0 0 0 0 0 6 1 0 0 0 1 0 0 0 2 1 0 0 0 0 0 1 0 1 0 1 0 1 0 1 1 1 1 0 0 0 0 5 0 2 1 0 1 0 0 0 0 0 0 1 0 0 0 0 4 0 0 0 0 0 1 1 2 0 0 1 0 1 0 0 1 0 0 1 1 0 1 4 0 0 2 0 0 1 0 0 1 0 0 0 2 0 1 1 0 0 2 0 2 2 0 0 3 2 1 0 0 0 0 0 0 1 0 0 0 1 0 0 0 0 0 3 0 1
112_c 159370 170825 59979 6603 42082 867 439 656 20 73 818 19674 2541 711 2 741 88 88 184 21 700 211 78 190 1635 0 56 59 51 23 81 20 18 61 33 22 90 24 34 13 0 22 0 23 0 5 12 5 6 17 0 15 23 7 32 8 7 3 20 4 2 4 3 5 1 0 8 44 0 10 5 2 1 9 7 5 1 9 2 5 38 5 10 1 19 9 4 1 5 15 0 19 6 6 2 5 2 0 2 0 4 18 2 11 7 0 1 7 25 6 5 1 2 9 9 3 3 3 3 6 2 3 1 10 5 3 0 4 0 6 5 0 0 5 0 9 0 0 3 1 6 13 3 2 0 2 2 4 1 9 0 6 5 4 7 5 10 0 2 4 4 5 0 1 4 4 2 4 3 2 2 1 1 1 2 0 3 2 5 1 1 0 3 1 2 0 0 0 0 2 0 1 1 1 3 4 1 0 1 0 0 0 1
113 57419 16891 6058 13830 12737 2342 2239 2370 0 707 312 0 598 417 1 110 117 1 58 44 85 133 5 11 0 6 21 10 0 0 8 1 4 2 0 7 2 2 0 2 0 0 0 0 0 0 0 0 7 5 0 3 1 0 0 0 0 0 1 6 0 0 0 1 1 0 0 3 0 1 1 1 0 0 2 0 0 1 0 0 0 0 0 0 11 0 0 0 1 0 1 0 0 1 2 0 0 0 0 0 3 0 0 0 1 0 5 1 1 2 0 0 1 1 0 1 1 2 2 0 0 0 0 0 1 0 0 1 0 0 0 0 0 2 0 1 0 0 0 1 0 2 1 0 0 0 0 0 0 0 0 0 0 3 2 1 2 0 0 0 0 0 0 0 1 0 1 0 0 0 0 1 4 2 0 2 1 0 1 0 0 2 1 1 0 0 0 1 0 1 0 0 0 1 0 0 0 0 0 0 3 0 0
113_c 338804 178502 420 21367 115259 208 1468 868 12 710 1 21111 3115 2209 0 3237 212 1 116 4145 1354 148 1 655 1034 0 477 260 0 0 206 26 43 64 0 264 48 71 0 9 5 1 0 0 3 12 9 9 34 45 5 54 48 0 24 0 2 0 0 56 140 0 2 0 2 1 0 15 2 22 17 3 1 0 33 28 0 50 0 10 4 15 1 3 20 18 4 0 4 0 1 29 0 9 11 0 0 6 6 0 22 17 23 4 5 2 24 3 16 16 26 12 10 27 0 0 26 20 11 11 0 0 0 8 25 27 5 29 1 21 12 2 0 13 0 11 0 0 14 11 20 5 27 13 2 1 10 13 1 17 0 20 19 17 6 10 9 0 15 6 12 8 16 16 13 22 15 18 24 4 11 14 25 14 14 7 8 8 4 13 12 4 5 18 12 6 3 7 1 17 2 8 17 8 13 3 4 7 3 8 9 1 4
114 67443 8655 39592 5212 7304 1233 4153 900 12 148 731 2194 40 171 0 23 66 1289 77 2 33 113 104 6 0 16 10 3 15 29 2 0 5 1 6 17 0 3 4 5 0 0 4 3 2 0 0 0 10 3 0 1 1 2 0 2 5 5 2 5 0 0 0 5 6 1 3 1 1 3 9 3 1 1 0 0 0 0 5 1 0 0 0 0 2 0 1 0 1 2 1 1 8 2 1 1 1 0 0 0 0 2 0 2 2 1 0 1 0 0 0 1 1 0 4 3 0 0 0 0 1 2 1 0 0 0 0 0 0 0 0 0 0 0 0 0 0 0 0 0 0 3 1 1 0 0 3 0 0 0 0 0 0 0 0 0 0 0 0 0 2 0 0 0 0 1 0 0 0 0 0 0 3 0 0 0 0 2 1 0 0 0 0 0 0 0 0 1 0 1 0 0 0 0 0 0 1 1 1 0 1 3 1
114_c 371209 131377 695 11624 130254 666 2572 125 0 14 43 310 3316 1114 0 4908 140 0 3127 1443 1552 464 0 965 28 0 43 387 0 0 303 24 55 40 0 11 110 37 0 20 54 0 0 0 5 38 33 32 16 52 38 85 50 0 28 0 1 0 0 1 185 0 21 0 33 1 0 11 28 17 11 1 1 0 57 6 0 72 0 4 3 29 31 17 51 14 11 0 36 0 21 3 0 2 30 23 12 39 13 18 29 9 47 16 8 25 39 5 7 14 40 3 21 51 0 0 39 34 7 25 0 0 0 5 25 34 16 32 6 30 27 4 6 1 0 31 3 10 37 5 22 0 5 2 3 26 6 33 17 1 23 28 26 31 5 7 25 8 18 18 7 19 27 16 3 1 14 17 1 4 17 26 1 21 0 8 10 10 17 16 9 4 15 10 25 4 1 1 1 2 1 12 12 15 0 6 2 1 1 3 4 5 2
115 71351 33200 214 18337 9800 1992 1588 4406 13 649 298 1373 2 246 1 13 175 1 34 204 1 21 0 7 0 0 11 1 0 0 0 5 20 2 0 3 0 0 0 2 2 0 0 0 4 1 0 1 8 0 0 0 1 0 0 0 1 0 0 3 0 0 1 0 1 0 0 0 2 2 7 2 0 0 0 0 0 0 0 5 0 0 0 0 0 0 0 0 0 0 0 3 0 1 1 0 1 0 2 0 0 2 0 0 1 0 0 1 0 0 0 1 0 0 0 0 0 0 0 0 0 0 0 0 0 2 0 0 1 0 0 0 0 1 0 0 0 0 0 0 1 1 2 0 0 0 0 0 0 2 0 0 0 0 0 0 0 0 0 0 1 0 0 0 0 0 0 0 0 0 0 0 1 0 1 0 0 0 0 0 0 0 0 0 0 0 1 0 0 0 1 0 0 1 0 0 1 0 0 0 2 0 0
115_c 380267 492064 1631 50552 229273 2357 2117 1128 0 1076 4 359 7048 1171 1 3610 1242 3 2257 4595 910 59 2 698 32 0 170 289 1 0 209 94 174 104 2 45 50 21 0 55 266 0 0 3 0 176 96 183 16 49 174 56 44 3 28 0 3 0 0 18 135 2 24 0 44 2 0 16 28 11 7 1 3 0 27 17 2 43 0 3 6 24 17 109 36 14 23 0 15 0 17 0 0 7 42 15 15 162 50 69 26 4 26 22 27 17 15 0 6 2 25 4 11 28 0 0 18 12 8 10 0 0 0 3 21 16 60 26 8 22 19 14 45 9 0 9 44 47 20 9 19 0 11 6 1 22 3 15 7 3 10 14 29 10 9 7 16 49 11 14 2 18 10 10 19 2 23 15 9 4 7 16 7 19 14 14 17 3 11 12 10 5 4 33 7 16 0 4 0 1 2 9 6 9 9 3 3 5 0 3 3 5 1
116 43545 16962 33600 9670 12560 1345 4543 2514 11 367 74 0 112 261 3 78 122 47 11 19 86 19 51 7 0 34 15 16 4 16 0 1 8 0 2 2 0 2 2 0 1 2 2 3 0 1 0 0 3 0 0 2 1 2 0 9 3 2 1 0 1 1 0 3 0 2 2 0 0 0 1 1 1 5 2 0 2 1 0 0 1 0 0 0 7 0 1 1 0 1 0 1 5 0 0 0 0 0 0 0 2 1 0 0 0 0 0 0 0 0 1 0 0 0 0 0 0 0 0 1 2 1 1 0 0 0 0 0 1 0 1 0 0 1 0 0 0 0 0 0 0 2 0 1 0 0 2 1 0 0 0 1 0 0 0 0 2 0 0 0 0 2 0 0 0 0 1 3 0 0 0 0 1 1 0 1 3 0 0 0 0 1 1 0 2 0 0 0 1 1 0 0 0 0 0 0 0 0 0 0 2 0 0
116_c 330198 198178 827 34157 128690 1390 943 827 16 693 294 242 2372 1022 1 3058 425 3 1763 1813 812 180 5 637 15 0 78 249 1 0 203 40 85 50 0 22 35 42 1 28 81 0 0 0 2 55 38 54 22 31 60 65 30 0 15 0 3 0 1 16 121 0 10 0 35 1 0 13 8 11 5 1 2 0 43 7 0 49 0 6 4 16 17 26 27 13 17 0 9 0 21 1 0 11 15 14 11 47 20 18 25 7 15 13 6 21 25 6 2 7 24 5 17 17 0 0 16 14 8 17 1 0 0 8 17 10 25 22 6 18 13 4 16 3 1 20 6 33 22 5 19 5 7 4 1 17 8 24 8 3 15 9 12 17 6 3 19 12 15 14 11 7 9 10 6 1 10 7 0 2 9 17 8 11 4 8 8 5 11 7 9 5 7 7 5 5 3 0 3 3 0 4 17 13 8 7 2 10 2 6 5 3 1
117 31522 15727 30863 4106 10557 303 4405 1121 7 679 0 1374 23 255 1 9 80 38 18 0 5 6 48 5 0 16 10 0 8 17 0 5 8 0 6 2 0 3 3 2 1 3 1 1 1 0 1 1 5 0 0 0 1 1 0 1 5 2 0 1 0 0 0 3 0 0 0 0 0 0 42 1 3 0 0 1 0 0 3 1 0 0 0 0 1 0 2 1 0 0 0 1 2 2 3 0 1 0 0 0 0 0 1 1 0 0 0 0 2 1 0 1 0 0 0 0 0 0 0 1 3 0 1 0 0 0 0 0 0 0 0 0 0 0 0 0 0 0 0 0 0 0 0 1 0 0 3 0 0 1 0 0 0 0 0 1 0 0 0 0 0 0 0 0 0 0 0 0 0 0 0 0 0 0 0 0 0 0 0 0 0 0 0 0 0 0 0 0 1 0 0 0 0 0 0 0 0 0 0 0 0 1 0
117_c 240921 318675 364 9995 133364 1977 966 949 6 289 14 16751 1800 401 0 1601 680 0 50 3660 329 33 0 398 530 0 123 138 0 0 101 27 54 104 0 26 17 97 0 14 4 0 0 0 1 22 21 6 18 18 9 31 26 0 7 0 0 0 0 11 73 0 1 0 1 0 0 10 0 37 8 0 1 0 7 9 0 21 0 7 3 12 0 5 3 7 17 0 3 0 0 74 0 6 43 0 1 9 7 0 11 8 11 3 22 1 11 4 24 9 8 15 4 10 0 0 10 12 7 14 0 0 0 5 13 10 2 17 0 19 13 2 0 4 0 4 0 1 7 6 8 4 2 2 2 0 3 13 0 41 1 10 12 9 14 2 5 1 8 10 7 11 9 4 13 3 7 7 2 5 10 9 3 2 5 3 10 17 2 5 5 1 1 4 4 6 6 1 0 6 1 0 5 4 5 0 1 3 2 6 6 2 3
118_c 487386 107102 22027 8324 112646 772 3614 314 0 14 1038 3085 1052 506 0 2643 293 29 151 20 1361 901 26 612 265 0 57 190 4 5 138 20 40 40 4 29 35 138 0 24 20 2 0 7 0 18 19 4 29 26 1 57 35 4 16 1 1 1 3 8 173 8 5 1 1 2 3 10 1 41 6 1 1 3 29 7 1 52 2 5 0 18 2 5 50 9 12 0 3 2 0 0 0 11 21 0 4 12 4 2 29 15 14 1 9 0 11 3 9 24 28 21 12 20 1 0 23 12 8 27 0 1 4 4 13 8 1 17 0 14 10 2 1 3 1 20 4 3 18 3 14 4 4 2 2 0 22 15 0 2 1 16 28 12 3 11 10 2 13 5 17 15 15 12 6 2 14 6 1 2 7 15 2 8 1 5 7 12 16 12 16 7 11 6 11 2 3 0 0 0 3 6 8 10 1 2 2 7 6 11 9 1 2
119 52572 30967 13799 11694 7192 6242 17630 3851 1 1125 1534 0 118 217 739 99 288 54 40 0 34 33 21 13 0 275 33 8 4 9 2 2 9 1 1 23 0 7 1 2 2 0 34 0 12 0 0 1 4 1 0 1 1 0 0 0 1 0 1 6 0 0 0 1 0 2 0 0 0 4 1 1 0 0 1 1 0 2 0 1 2 0 0 0 0 0 2 0 0 1 0 2 2 0 1 0 0 0 0 0 1 0 0 0 0 0 0 0 0 1 2 1 0 1 0 0 1 0 0 0 1 1 0 1 2 1 1 0 0 0 0 2 1 4 0 0 0 0 0 1 0 1 3 0 0 0 2 0 1 0 0 0 0 0 1 0 1 0 0 0 0 0 0 0 1 2 0 0 2 0 1 0 1 0 5 0 0 0 0 1 0 0 0 1 0 0 1 2 0 2 0 0 0 0 0 0 0 2 0 0 2 1 0
12_J 364522 329339 47 18583 77582 220 6087 986 7 120 33288 10 580 188 1 333 566 0 1105 2524 296 170 0 171 0 86 83 19 0 0 20 75 132 162 0 22 9 55 0 67 164 0 11 0 1 122 61 91 141 3 118 6 5 0 3 0 2 1 0 7 46 0 18 0 18 0 0 0 5 21 9 312 0 0 3 13 0 5 0 29 1 4 14 43 12 3 26 0 9 0 3 0 0 34 27 43 12 61 20 35 3 12 1 9 12 6 2 9 7 14 4 5 0 4 0 0 3 2 0 7 0 0 0 20 7 4 38 1 6 0 2 8 26 3 0 1 18 27 3 0 3 5 4 1 1 8 11 4 8 3 9 1 5 0 8 16 1 31 3 0 5 5 4 0 9 1 0 2 1 1 5 0 4 4 1 0 2 10 4 1 2 0 0 1 3 1 4 2 1 7 12 1 0 4 3 8 0 3 4 1 8 6 5
120 70550 24555 75 14326 24433 886 507 992 1 362 1 0 952 401 0 252 138 0 132 5 281 92 0 28 0 0 18 28 1 0 11 6 26 4 0 6 0 8 0 5 9 0 0 0 12 1 0 1 0 8 3 8 6 0 1 0 4 0 0 5 2 0 1 0 0 0 0 1 2 4 0 0 0 0 4 0 0 0 0 2 0 1 1 2 19 1 1 0 1 0 2 0 0 2 0 0 0 0 4 2 2 5 4 0 2 1 3 2 1 2 3 2 0 2 0 0 3 2 1 1 0 0 0 2 0 1 2 1 0 2 1 1 0 3 0 3 0 3 2 1 0 2 4 1 1 0 2 2 2 0 2 0 0 2 1 1 1 1 0 0 0 1 1 4 1 1 0 0 0 0 1 3 0 2 1 1 0 0 0 0 0 1 1 0 2 0 0 0 0 0 1 1 0 2 0 0 0 0 2 1 1 0 2
120_c 283829 173333 9517 30186 96608 1309 1541 452 0 209 15129 10 309 76 0 1838 83 149 148 35 390 122 19 438 0 0 78 144 3 6 112 27 49 70 1 40 27 122 1 22 23 0 0 4 0 26 19 23 36 10 20 38 27 1 15 3 2 3 1 17 108 5 6 1 1 2 0 5 0 37 11 5 3 1 24 6 0 24 0 6 4 8 0 7 14 4 9 0 4 1 1 15 0 15 13 2 1 13 2 10 21 0 16 2 13 0 10 2 8 16 17 11 3 29 1 0 3 4 5 10 2 3 1 0 8 15 11 8 0 15 14 3 8 1 1 12 6 5 17 4 11 7 5 1 4 0 12 11 2 9 0 9 11 5 5 9 11 6 9 7 10 4 9 6 4 1 8 8 4 4 12 12 6 4 1 7 10 13 10 8 10 2 3 6 12 6 1 0 2 2 5 5 7 7 3 3 1 9 5 4 7 4 7
121 42969 18237 7280 39780 14955 3068 1036 1925 20 2055 19 0 732 632 0 301 282 0 13 1 137 5 1 28 0 0 4 27 0 0 9 1 14 1 0 2 4 1 0 7 3 0 0 0 10 0 1 1 1 6 1 12 8 0 0 0 1 0 0 0 2 0 0 0 0 0 0 3 0 2 0 0 0 0 6 1 0 4 0 1 1 1 0 1 7 0 1 0 0 0 0 0 0 0 0 0 0 0 4 0 2 8 3 0 0 0 3 0 1 0 3 2 0 6 0 0 5 2 0 3 0 0 0 1 0 0 1 0 0 3 2 1 0 0 0 0 0 0 1 2 1 0 0 0 0 0 1 1 0 1 0 0 3 3 0 0 1 0 0 0 0 0 0 1 0 0 1 0 0 0 3 3 0 1 0 1 0 0 0 1 3 1 5 1 0 0 0 0 2 0 0 2 0 2 1 0 0 0 0 0 0 2 0
121_c 471515 102869 93207 45521 149725 2870 5565 346 1 186 1897 727 4789 744 1 2322 909 39 274 1111 2640 1586 48 559 61 0 69 162 27 13 144 36 48 62 3 25 38 98 2 19 13 7 1 8 0 23 24 17 22 25 13 37 41 3 15 4 7 2 4 10 121 25 10 1 5 1 0 4 2 41 4 0 7 2 27 12 3 27 4 12 11 18 4 0 54 7 12 0 4 0 5 2 2 11 31 24 2 11 4 3 13 11 21 5 6 3 11 50 2 25 12 23 10 8 0 1 15 11 9 24 0 0 16 1 17 11 5 22 3 12 12 4 0 3 1 16 0 2 20 3 15 12 1 1 6 0 16 7 4 1 2 12 9 12 6 2 15 4 11 3 9 13 9 7 4 3 19 9 4 5 13 13 3 8 1 3 12 11 5 3 8 4 12 12 5 12 5 5 0 0 4 3 6 9 3 9 1 7 5 6 12 2 8
122 35926 31475 416 8640 12345 3332 13874 4692 8 3190 76 0 445 256 0 66 594 0 131 78 62 13 0 5 0 3 9 2 0 0 2 3 15 0 0 5 0 1 0 7 12 0 0 0 9 3 0 4 0 1 4 0 1 0 0 0 0 0 0 3 1 0 1 0 0 0 0 1 0 1 0 1 0 0 0 0 0 0 0 2 0 0 1 3 0 0 1 0 0 0 1 0 0 0 1 0 3 0 3 2 0 3 0 0 1 3 1 0 1 0 1 0 1 0 0 0 2 0 1 0 0 0 0 1 0 0 3 0 0 0 0 0 5 2 0 0 0 0 0 0 0 0 0 0 0 2 0 0 1 0 0 0 0 0 0 0 0 0 0 0 0 0 0 0 0 3 0 3 0 0 0 0 0 0 1 0 0 0 1 0 0 1 0 1 0 0 2 0 0 0 2 0 0 0 0 0 0 0 0 0 0 0 0
122_c 172979 363665 616 87891 132672 2390 444 2626 1 3548 27 16 1653 384 0 1646 143 2 785 3009 639 76 5 406 0 0 239 149 0 0 93 59 109 79 0 103 22 27 0 39 179 0 0 0 1 119 66 131 16 16 129 44 18 0 14 0 6 0 0 14 82 0 10 0 6 1 0 6 11 14 8 0 2 0 12 9 0 24 0 7 2 13 5 55 8 6 10 0 7 0 7 1 0 2 20 6 4 102 36 42 13 8 13 5 13 9 12 2 6 5 14 4 8 15 0 0 9 11 0 12 0 0 0 3 14 11 96 13 3 5 10 10 31 8 1 10 32 32 11 6 6 0 15 6 0 7 6 5 3 2 6 7 9 13 5 2 2 41 8 3 4 14 4 4 11 11 6 11 4 2 3 12 8 4 2 4 4 2 7 7 3 2 7 5 5 3 3 2 1 5 1 2 2 6 13 4 4 0 1 5 1 3 1
123 37227 8610 45008 4055 6864 958 7757 1286 0 42 0 0 1032 212 0 139 56 99 6 0 76 118 148 10 0 132 4 9 32 57 6 1 5 0 17 1 0 1 11 1 1 7 11 11 2 1 0 1 2 1 0 4 1 6 0 7 18 7 2 2 0 3 1 9 0 0 3 1 0 0 0 0 2 8 1 0 4 1 4 0 0 0 0 0 5 0 1 0 0 1 0 0 3 0 0 0 2 0 0 0 2 1 1 0 0 0 1 1 0 1 1 0 0 0 1 1 1 0 2 1 10 8 7 0 0 1 0 0 1 2 1 1 1 0 0 2 0 1 0 1 1 0 0 0 0 0 0 0 0 0 0 1 0 0 0 0 0 0 0 0 0 0 0 0 0 0 0 2 0 1 0 1 0 2 0 2 0 2 0 0 0 1 0 0 0 0 1 0 3 0 0 0 0 0 0 0 0 0 0 0 1 0 0
123_c 361484 129517 24622 32635 134431 1733 4914 265 2 489 450 6 2136 1870 0 3930 489 81 1482 1454 1814 889 10 668 0 0 207 296 0 7 223 25 49 49 2 17 58 74 2 29 45 0 0 0 0 28 26 24 11 48 23 61 58 0 26 2 1 0 1 7 181 6 14 0 22 0 1 21 15 26 11 1 3 1 41 12 1 53 0 2 6 22 12 13 34 14 11 0 16 0 14 3 0 8 21 7 10 24 9 11 37 8 27 11 14 19 18 3 2 17 26 17 11 25 0 0 24 20 8 25 0 1 0 2 25 22 10 27 4 19 14 2 11 3 0 13 7 8 29 5 24 3 5 14 3 10 14 27 5 1 15 29 17 11 4 2 19 3 20 7 8 20 17 12 5 1 15 15 1 2 11 26 8 9 7 8 10 10 15 25 7 4 17 13 13 11 7 2 0 2 3 7 11 5 2 5 7 5 7 2 11 4 1
124_c 300917 225003 7036 81525 130365 2204 1800 1255 50 729 580 26 3453 2226 0 2798 427 8 2016 1938 1377 949 16 500 0 0 111 206 4 7 139 30 76 73 2 39 51 37 0 34 105 0 0 1 0 75 41 76 8 29 73 40 25 0 22 2 4 0 1 5 109 3 15 0 31 3 1 9 11 24 8 0 4 1 33 8 2 35 0 1 7 15 23 37 55 8 12 0 18 1 14 4 0 2 20 11 4 59 16 31 24 8 21 8 17 19 11 4 8 4 18 9 11 17 0 0 14 18 7 26 34 0 1 4 13 20 35 21 9 10 11 2 14 5 1 18 17 21 17 4 13 2 11 3 2 20 2 16 6 1 24 23 11 8 2 2 12 9 8 6 1 16 14 12 7 6 6 13 2 0 11 14 3 13 1 7 18 4 7 8 6 4 9 4 10 4 1 2 3 5 2 6 3 8 3 4 1 2 3 3 4 3 1
125 39780 24595 357 46631 11158 3231 1306 2496 36 1268 4 0 425 912 1 71 338 0 183 197 68 39 0 15 0 0 21 9 0 0 3 2 18 1 0 1 0 3 0 4 9 0 0 0 8 1 0 0 0 1 5 4 1 0 0 0 2 0 0 3 0 0 0 0 2 1 0 0 1 3 0 1 0 0 1 2 0 3 0 1 1 0 2 0 2 0 1 0 0 0 4 0 0 0 2 1 0 2 3 1 3 2 0 0 0 2 1 0 0 1 1 2 0 2 0 0 1 0 0 0 0 0 0 0 1 0 0 0 1 0 0 0 0 2 0 0 0 3 0 0 0 2 1 0 0 0 1 0 3 2 1 0 2 0 0 0 0 3 0 1 0 3 0 0 1 0 2 2 0 0 0 0 1 2 1 0 0 0 0 0 0 0 0 0 0 1 0 0 2 1 1 0 0 1 0 1 0 0 0 0 1 0 1
125_c 80989 227344 1461 28339 33400 1427 289 1316 3 110 2 10 9 18 0 47 2 2 131 1888 162 19 0 49 0 0 72 4 1 0 3 38 93 82 0 18 1 22 0 25 123 0 0 0 1 101 48 94 6 1 81 0 0 0 0 0 1 0 0 5 9 1 2 0 4 1 0 0 0 2 4 0 4 0 1 1 0 2 0 4 1 0 3 33 1 0 5 0 1 0 3 0 0 0 2 0 0 71 28 29 0 1 0 0 19 0 1 0 3 5 0 4 0 2 0 1 0 0 0 2 0 1 0 0 0 0 21 0 1 1 0 3 19 1 0 0 19 15 1 0 0 2 1 3 2 2 3 0 1 0 2 0 0 0 1 0 0 15 1 0 4 0 1 0 5 2 0 2 0 2 2 0 3 0 1 0 0 4 1 0 0 0 0 0 0 1 0 0 0 4 0 0 0 0 2 0 2 1 1 1 1 1 0
126 48895 34329 174 11232 13274 3824 8633 6716 0 453 800 0 291 217 533 35 1187 0 39 269 71 25 0 2 0 15 32 2 0 0 2 2 20 4 0 18 1 2 0 7 7 0 1 0 17 5 1 4 3 0 2 0 0 0 0 0 0 0 0 11 0 0 1 0 0 0 0 0 0 2 3 32 0 0 0 9 0 0 0 2 0 0 0 3 3 0 3 0 0 0 1 0 0 1 3 6 0 1 2 1 0 3 0 0 2 0 0 0 0 0 0 0 0 0 0 0 0 0 0 0 0 0 0 2 0 0 2 1 2 0 0 2 5 6 0 0 1 1 0 0 0 0 10 1 0 0 0 0 0 0 1 0 0 1 1 1 0 4 0 0 0 0 0 1 3 2 0 0 2 0 0 1 3 0 1 0 0 0 0 0 1 0 0 0 0 0 0 0 0 2 2 0 0 0 1 0 2 0 0 0 0 0 0
127 49389 19220 1770 3154 11921 1572 9323 3681 6 458 56 0 365 245 10 237 452 0 51 3 99 58 0 32 0 135 7 20 0 0 6 3 9 2 0 3 1 5 0 5 1 0 13 0 6 1 0 2 0 0 0 6 2 0 0 0 0 0 0 0 0 0 0 1 0 0 0 0 0 5 1 0 0 0 2 1 0 1 0 0 2 0 1 0 2 1 0 0 0 0 0 0 0 0 1 0 0 1 1 0 5 1 3 1 1 0 6 1 1 0 0 1 1 0 0 0 2 1 2 2 0 0 0 1 0 0 0 3 0 2 3 0 0 0 0 0 1 1 1 0 3 0 1 0 0 0 1 2 0 0 0 0 1 0 0 0 0 0 0 3 0 0 1 1 1 0 2 0 0 1 0 4 0 0 1 0 0 0 0 2 1 0 2 0 0 0 0 0 1 0 0 1 1 0 3 0 0 1 1 0 2 1 1
127_c 312212 52678 1468 29768 79586 1029 2060 1559 33 160 12 28751 1237 2329 0 1701 571 7 33 2359 1296 701 4 406 2164 0 387 131 0 1 96 14 40 32 0 78 32 120 0 12 0 0 0 1 0 11 13 0 9 15 0 31 27 0 9 0 6 0 1 30 110 1 4 0 0 1 0 8 1 44 17 0 3 0 12 16 0 26 0 6 6 12 1 0 22 5 13 0 7 0 0 14 0 3 3 0 2 0 3 0 12 8 12 0 6 0 11 33 0 20 17 21 6 19 0 0 11 8 1 17 0 0 0 1 16 4 0 14 2 4 10 4 0 15 0 9 1 0 20 6 5 8 17 4 9 0 8 3 1 13 0 14 13 9 0 1 3 0 9 3 13 7 12 6 16 17 9 4 11 3 10 11 18 5 14 1 5 8 11 2 8 1 4 6 2 2 5 25 0 12 1 3 12 4 20 1 5 7 2 5 9 1 2
128 33756 10879 59160 7909 7584 738 5859 713 0 428 213 179 1415 290 0 161 84 55 12 1 69 67 92 20 17 101 7 17 17 23 7 1 11 2 9 3 2 4 9 2 2 6 7 3 5 1 0 1 0 0 0 5 4 1 4 4 4 9 0 0 2 1 0 4 1 1 2 0 0 2 0 0 3 2 2 0 0 4 4 0 0 0 0 1 5 0 0 0 0 3 1 0 6 1 0 0 0 0 1 0 1 2 2 0 0 1 1 1 0 0 4 1 1 0 1 2 2 5 1 1 1 4 1 0 2 0 0 2 0 1 3 0 0 0 0 1 0 0 0 1 0 1 1 0 0 0 4 0 0 0 0 1 1 1 1 0 3 0 5 0 0 1 1 0 0 0 2 0 1 1 0 5 0 1 0 2 0 1 0 2 0 1 4 0 3 0 3 0 1 0 0 1 1 0 0 0 0 0 0 1 1 0 0
128_c 301130 37604 181723 10171 63245 818 1881 233 41 54 16579 22178 5628 506 0 1600 155 792 29 11 989 80 394 370 1916 0 42 139 163 107 95 14 29 19 61 14 33 99 61 16 0 66 0 80 0 7 4 2 3 18 0 17 16 47 14 21 14 20 49 4 105 129 2 31 0 6 40 5 0 24 10 0 13 21 15 2 26 27 23 1 3 9 0 1 13 3 3 21 3 11 1 2 20 3 13 0 1 2 1 0 17 4 11 0 3 1 11 1 0 24 20 13 10 9 8 13 6 8 3 13 12 23 22 2 10 13 0 10 2 15 10 2 0 1 2 4 0 0 14 4 6 4 5 3 2 0 10 9 0 0 0 9 6 4 2 1 6 0 8 3 12 8 9 1 9 0 6 6 0 1 12 8 3 4 3 5 5 5 2 4 5 6 4 3 3 0 1 0 1 3 0 3 5 15 1 1 0 7 8 8 7 0 6
129 36326 12236 29621 8042 10258 1507 1762 634 36 184 72 1 702 405 2 210 72 12 19 3 81 142 17 30 0 0 12 18 0 2 10 5 13 2 3 8 1 3 1 1 2 2 0 0 3 0 0 0 0 5 0 1 4 0 2 0 0 0 0 2 1 1 0 0 0 0 0 0 1 1 1 1 0 0 1 2 0 2 1 0 0 0 0 0 5 1 0 0 0 0 0 0 0 1 1 0 0 0 0 0 1 1 2 0 1 1 5 2 0 1 1 1 0 0 0 0 5 2 1 3 1 1 1 0 2 2 0 2 1 1 0 0 0 3 0 2 0 0 0 3 0 0 0 0 0 0 3 2 0 0 2 0 1 0 0 0 2 0 0 3 0 0 1 1 1 0 1 0 0 0 1 0 2 1 0 1 1 0 3 2 1 1 2 0 1 0 0 2 1 0 0 1 1 0 0 0 0 0 0 0 1 1 0
129_c 306014 193977 106 36639 172550 1045 1356 1007 0 223 5792 9 1725 998 0 2348 670 4 1893 3662 1415 650 1 473 0 0 193 208 0 0 138 36 109 71 0 64 56 35 0 40 120 0 0 0 0 85 51 86 16 31 60 36 37 0 16 0 3 0 0 20 141 0 20 0 21 0 0 16 22 19 11 1 5 0 26 15 0 27 0 11 5 20 20 40 23 11 6 0 21 0 13 1 0 10 34 16 8 54 25 30 36 9 16 13 12 15 14 12 6 10 18 5 18 16 0 0 22 17 9 15 0 0 0 7 17 14 27 15 8 12 14 8 17 6 0 8 14 26 15 5 14 5 10 4 2 10 5 11 16 3 21 12 14 10 3 2 4 21 7 10 9 4 12 10 12 11 9 7 9 4 4 14 12 4 12 8 6 6 10 7 7 3 6 4 8 10 1 1 2 7 1 5 10 9 8 3 4 3 0 4 0 2 2
13_J 225687 229321 219 4343 79203 125 846 70 0 1 312 6 2852 95 0 1708 18 8 684 3 332 94 0 343 0 0 13 104 0 0 78 49 70 108 0 8 30 36 0 31 97 0 0 0 0 72 39 35 12 11 60 29 17 0 6 0 1 0 0 0 80 0 7 0 6 0 0 12 4 16 2 0 0 0 13 2 0 22 0 7 3 4 3 23 3 1 7 0 12 0 7 2 0 2 27 2 6 60 17 23 9 7 8 7 14 7 8 7 10 4 9 9 9 14 0 0 9 6 7 4 0 0 0 8 13 9 16 5 2 5 12 1 8 1 0 7 9 15 15 4 11 1 1 0 3 4 5 9 3 0 2 8 7 10 4 2 7 11 5 4 7 6 12 11 2 0 7 8 0 3 8 6 1 3 0 1 5 3 7 4 6 0 5 6 4 3 1 5 0 0 1 6 6 5 1 4 0 1 1 3 3 2 1
130 53472 28422 68 18076 18971 501 472 2060 16 863 113 0 98 255 0 7 133 0 26 415 26 3 0 8 0 0 14 0 0 0 0 5 20 3 0 3 0 3 0 11 15 0 0 0 10 5 4 6 0 0 5 0 0 0 0 0 0 0 0 0 0 0 1 0 0 1 0 0 1 0 0 5 0 0 1 1 0 0 0 0 0 0 0 7 1 0 0 0 0 0 0 0 0 1 4 0 0 0 2 0 0 3 1 0 1 1 0 0 0 3 0 0 0 0 0 0 0 0 0 0 0 0 0 4 0 0 3 0 0 0 0 1 1 0 0 0 1 2 0 0 0 0 3 0 0 0 0 0 0 0 0 0 0 0 0 0 0 1 0 0 0 0 0 0 0 0 0 0 0 0 1 0 1 0 0 0 0 0 0 0 0 0 0 0 0 0 0 0 1 1 1 1 0 0 1 0 2 0 0 0 1 7 0
130_c 112582 248275 71 50235 88990 1503 598 1318 0 5391 5 14 8 1381 79 98 0 2 55 5477 27 32 0 87 0 0 132 10 0 0 4 52 85 77 0 40 3 52 0 46 151 0 0 0 0 91 79 110 5 0 96 2 3 0 1 0 2 0 0 16 28 0 2 0 1 3 0 0 0 17 9 0 4 0 1 11 0 6 0 15 1 1 0 49 1 0 12 0 0 0 1 1 0 0 15 0 1 83 24 30 0 2 0 0 23 0 0 0 1 9 2 9 3 1 0 0 1 0 0 2 0 0 0 0 1 1 28 0 0 2 0 5 15 3 0 0 24 19 1 0 0 5 5 7 2 0 13 0 0 1 0 1 1 0 4 0 0 43 0 0 4 0 5 0 4 2 0 1 4 1 2 0 7 0 3 0 0 4 0 0 0 1 0 0 0 5 2 8 2 1 0 0 0 0 7 3 7 5 2 5 4 2 3
131 14243 14189 36890 12794 10085 1631 341 871 24 459 13 0 96 194 9 30 69 31 6 0 44 1 26 9 0 0 3 3 1 5 1 1 6 3 0 1 1 0 0 2 5 2 1 1 4 0 2 1 3 0 0 0 1 2 0 1 1 3 1 3 0 0 0 0 0 0 0 0 0 0 1 0 1 1 2 1 1 0 2 0 0 0 0 2 5 0 0 0 0 0 0 0 1 2 0 0 1 1 0 2 0 1 0 0 0 0 0 0 0 1 1 0 0 1 0 0 0 0 0 1 0 2 0 3 0 0 1 0 0 0 0 2 4 2 0 0 0 1 0 0 1 0 0 0 0 0 2 0 0 1 0 0 0 0 0 1 0 1 0 2 0 0 0 0 0 0 0 0 0 0 0 0 1 0 0 0 0 1 0 0 0 0 0 0 0 0 0 0 1 1 0 0 0 0 0 0 1 0 0 0 1 1 0
131_c 285789 128909 74883 30983 98616 1539 2486 958 4 190 1 33776 2919 1584 1 1758 779 121 34 287 2419 85 76 373 2779 0 76 141 42 22 103 18 37 63 14 25 38 53 9 12 9 17 0 18 2 20 17 7 15 24 6 33 31 8 13 7 3 7 8 9 108 32 4 6 0 2 9 7 0 19 9 1 7 4 16 5 6 30 6 6 0 13 0 5 33 5 8 3 0 1 0 0 2 2 10 0 0 5 6 1 15 12 11 1 9 0 17 7 6 13 21 13 5 11 1 3 11 7 11 12 3 8 4 4 16 10 0 8 0 8 9 4 0 1 0 4 3 0 27 3 2 1 2 2 3 0 6 9 0 2 0 12 7 11 3 2 12 1 6 6 6 14 6 3 2 7 5 7 4 5 8 16 7 10 2 4 9 5 6 4 6 4 4 6 4 2 1 1 0 4 0 2 3 13 5 0 1 6 1 1 4 1 3
132 26324 8786 52924 13498 6419 2363 2310 1195 13 351 36 1 79 249 4 189 122 64 12 2 61 39 114 23 0 9 8 15 17 46 6 2 3 1 8 0 3 1 14 1 0 8 0 8 0 0 0 0 0 5 0 6 4 1 0 7 11 13 2 3 0 2 1 6 0 1 5 0 0 3 0 0 4 1 2 3 2 4 3 0 0 0 0 1 5 0 1 4 0 2 1 0 10 0 1 0 0 0 1 0 5 3 3 0 0 0 0 2 0 1 0 2 1 0 1 3 2 1 3 0 5 5 1 1 1 1 0 3 0 1 0 1 0 0 1 1 0 1 0 0 2 0 0 0 0 0 0 3 1 0 0 0 0 0 0 0 1 0 0 0 2 0 1 1 0 1 2 0 0 0 0 4 1 0 0 4 0 0 0 0 2 0 0 0 1 0 0 0 1 0 1 0 0 0 0 0 1 0 0 0 0 0 0
133 39570 17003 13090 6985 11044 4228 12141 6341 0 4318 80 0 321 433 2 193 1189 10 12 1 105 33 17 36 0 44 3 20 2 7 5 0 15 1 2 1 1 1 0 6 2 1 3 0 21 1 0 3 1 3 1 3 7 0 0 2 0 2 0 0 0 0 0 2 0 0 2 2 0 1 1 0 0 0 5 0 0 4 0 0 1 1 0 0 3 0 0 1 0 0 0 0 1 0 1 0 0 0 1 0 1 1 1 0 1 0 2 0 1 1 0 3 0 0 1 0 3 2 0 2 1 0 0 1 1 2 1 1 0 0 0 0 1 1 1 0 0 0 0 0 1 0 0 0 0 0 2 1 1 0 0 0 0 3 0 0 2 0 1 1 1 0 2 0 1 0 0 3 0 0 0 2 0 0 0 0 0 0 0 2 1 0 0 1 2 0 0 0 0 0 1 1 0 0 0 0 0 0 0 0 1 0 0
133_c 247429 181652 266 142402 81799 4527 4880 1936 15 2501 2 16 1691 1172 1 1505 1608 0 1110 1058 623 132 0 359 0 1 160 91 0 1 80 58 58 92 0 52 19 29 0 27 79 0 1 0 1 58 35 51 29 13 35 23 18 0 12 0 3 0 0 13 66 0 12 0 15 2 0 5 12 13 6 2 7 0 19 15 0 17 0 13 1 9 10 25 19 7 8 0 5 0 7 1 0 10 15 6 9 28 11 13 10 11 8 19 11 11 16 4 10 7 17 8 4 10 0 0 6 4 4 11 0 0 0 6 12 8 22 2 4 14 7 3 8 4 2 3 8 9 13 4 4 4 11 7 0 8 5 7 7 0 9 9 3 2 2 8 4 13 4 6 2 4 6 4 12 5 4 4 4 3 5 11 11 3 4 2 9 8 13 3 4 4 3 5 2 9 2 1 2 7 1 1 5 2 5 2 5 4 3 3 3 1 1
134 27723 12829 179 20512 7891 1727 2371 1605 14 943 71 0 550 544 0 84 180 1 55 25 86 16 0 8 0 0 4 7 0 0 4 1 10 2 1 2 0 2 0 3 4 0 1 0 2 1 0 5 0 2 1 1 1 0 0 0 0 0 0 1 0 0 1 0 3 0 0 0 1 2 0 0 0 0 0 1 0 1 0 0 0 0 1 1 6 0 0 0 1 0 1 0 0 0 0 2 0 0 2 1 1 3 0 1 0 0 1 0 0 1 0 0 0 0 0 0 1 0 0 0 0 0 0 1 0 0 2 0 1 0 0 0 0 2 1 1 0 1 0 0 0 0 0 1 0 1 0 1 0 0 0 0 1 0 0 0 0 1 0 0 1 1 0 0 0 0 1 0 0 0 0 0 0 0 0 2 0 0 0 0 0 0 0 0 0 0 0 0 0 1 0 0 0 2 0 0 0 0 0 1 1 0 0
134_c 329372 142740 16507 40498 138367 1691 1888 714 162 565 16007 10 3727 1092 1 1997 311 7 1217 1461 1255 1380 2 440 0 0 106 165 2 0 108 35 83 62 0 37 25 40 1 21 69 1 0 3 0 55 47 60 26 25 46 36 27 0 14 1 5 0 0 11 107 6 8 0 15 3 0 7 11 25 12 2 1 0 23 9 0 27 0 2 2 8 12 21 19 12 14 0 8 0 4 2 0 3 25 3 7 47 11 21 14 7 15 11 11 17 10 18 0 8 15 9 5 11 1 0 9 11 7 7 0 0 1 2 24 15 22 8 8 18 6 5 6 4 1 17 13 14 25 3 13 21 12 3 4 42 2 7 7 1 9 4 14 11 3 8 5 19 13 1 4 6 7 12 7 4 6 9 2 2 9 26 6 5 8 9 10 3 6 8 6 2 6 5 4 16 1 5 1 7 1 2 11 0 7 3 3 3 4 1 3 2 2
135 65922 23068 10624 20801 18948 3708 12832 4674 19 821 127 0 237 341 0 200 249 1 39 0 170 220 3 20 0 115 17 18 0 0 9 1 17 1 0 6 3 11 0 8 6 0 15 0 7 5 2 6 2 4 1 6 4 0 0 0 0 0 0 3 0 0 0 0 0 1 0 0 0 3 2 0 0 0 4 3 0 3 0 2 0 1 1 2 8 0 0 0 0 0 0 0 0 0 1 0 1 1 1 0 2 8 0 0 1 0 1 0 2 5 1 1 0 1 0 0 4 0 1 6 0 0 0 1 1 2 0 2 1 2 0 0 6 2 0 1 0 0 2 2 0 1 3 0 0 0 7 3 0 0 0 0 0 3 0 0 1 3 0 0 1 0 0 1 1 3 0 0 1 0 0 2 1 1 0 0 0 0 1 0 0 1 3 1 1 0 0 2 1 2 3 2 0 1 0 0 1 0 0 0 4 0 1
135_c 182916 86710 106199 4915 46706 911 2972 156 7 472 10268 21 555 98 0 612 14 217 29 11 400 29 148 183 2 0 23 72 62 31 26 29 4 57 27 11 15 45 27 6 0 22 0 39 1 4 3 1 4 9 2 22 22 11 7 15 2 19 16 6 1 8 5 16 0 1 20 0 0 15 5 0 3 6 14 6 4 7 12 8 1 1 0 2 31 1 5 5 0 2 1 2 6 3 10 2 0 0 1 0 10 6 5 0 4 0 9 1 7 4 9 9 4 1 8 7 7 4 3 7 7 8 8 4 5 0 0 8 1 4 5 4 0 5 1 2 2 0 2 0 3 2 0 1 5 0 5 6 0 0 0 1 4 7 6 6 6 0 6 6 7 3 4 7 1 2 2 8 1 7 5 3 3 5 2 0 2 5 1 0 5 4 2 0 1 8 2 0 0 0 2 3 6 0 4 3 3 2 3 0 4 1 1
136 47283 23511 44034 12486 10260 613 3918 995 0 338 55 1 478 491 1 306 152 106 8 1 71 49 95 38 0 37 3 31 20 40 8 3 7 0 4 2 2 2 3 2 2 6 4 6 1 1 2 1 1 7 1 3 7 1 2 2 5 5 2 0 0 0 0 5 0 2 3 1 0 1 0 0 3 4 9 0 2 1 2 1 1 0 0 0 2 1 0 0 0 2 0 0 2 0 0 0 0 0 1 0 3 7 3 0 0 0 8 0 0 1 3 1 0 1 1 1 3 4 3 2 2 2 3 1 0 1 0 2 0 0 1 0 0 0 0 2 1 0 1 1 3 1 1 0 1 0 0 3 0 0 0 1 3 0 0 0 1 0 0 2 0 1 0 0 0 0 4 3 0 1 1 9 1 3 1 0 1 0 1 1 2 4 1 2 1 0 1 0 1 0 0 1 1 0 0 0 0 0 0 0 1 1 0
136_c 253813 217830 60173 25630 123720 3222 3096 680 63 1609 0 9 12681 1119 1 1869 907 18 35 18 1072 294 14 410 0 0 116 278 9 7 124 52 32 87 3 54 44 40 2 11 18 3 0 4 0 12 11 6 3 15 13 48 52 6 10 2 6 7 1 22 2 1 18 0 0 1 1 12 2 14 1 0 1 0 36 25 1 24 1 19 8 13 0 10 27 10 1 0 3 0 0 2 5 4 33 0 0 3 4 7 18 11 13 1 10 3 22 1 21 6 9 8 7 5 3 1 23 21 5 9 0 2 1 5 24 13 4 28 5 10 24 5 4 15 1 10 0 4 9 4 15 2 7 5 6 0 3 19 0 1 0 13 8 15 7 0 17 5 17 18 6 9 21 13 11 7 14 4 5 7 2 5 10 5 13 9 7 3 16 12 11 21 10 6 2 16 3 7 0 6 1 11 11 5 0 1 3 3 1 2 3 1 0
137 53333 34297 410 12977 14898 2593 11305 9659 20 461 479 2 1948 986 2 134 2750 0 121 49 94 29 0 22 0 1 20 7 0 1 4 5 22 1 0 4 0 4 0 5 12 0 0 0 26 0 3 2 2 3 1 3 1 0 0 0 1 0 0 3 0 0 1 0 2 0 0 0 0 0 1 0 0 0 5 3 0 2 0 2 1 0 1 2 4 0 1 0 0 0 1 1 0 4 1 0 4 0 1 1 2 1 1 0 2 6 1 1 0 1 0 1 1 0 0 0 1 2 0 2 0 0 0 1 2 2 0 0 1 1 1 2 2 1 0 1 1 1 0 0 0 0 2 0 1 0 0 0 1 0 2 0 0 0 2 0 2 0 0 1 0 1 0 0 0 1 1 1 0 2 0 3 0 0 1 0 0 0 0 0 1 3 0 0 0 0 0 0 0 0 1 1 1 0 0 0 0 0 2 1 3 1 0
137_c 293576 120474 405 58391 95008 3454 2545 1166 8 455 1127 117 5696 741 1 3692 690 1 1891 816 2528 211 1 785 20 0 144 527 0 0 194 58 21 60 0 95 70 14 0 18 30 0 1 0 0 10 10 25 16 48 33 94 101 0 31 0 6 0 0 35 11 0 36 0 31 2 0 21 40 7 4 1 7 0 69 36 0 59 0 18 9 10 9 11 23 7 5 0 25 0 35 3 0 5 27 29 8 4 6 5 53 20 47 18 12 22 59 3 10 9 29 5 18 29 0 0 46 43 17 18 0 0 0 6 19 23 8 39 21 23 16 4 8 26 2 20 2 7 23 1 34 2 7 4 1 9 4 34 16 4 8 16 19 37 3 2 31 7 41 38 3 21 25 23 9 5 29 20 3 12 7 16 7 17 8 20 14 4 17 20 25 50 16 20 16 20 4 4 1 2 3 13 20 13 3 2 4 4 1 3 2 0 2
138 58943 48212 7482 8567 16003 1619 13637 4030 0 174 744 0 350 150 185 133 255 11 13 10 32 97 12 20 0 57 21 11 3 4 7 1 20 4 1 9 0 8 2 5 10 1 10 0 20 4 4 7 2 4 3 3 2 1 0 0 4 0 0 6 0 0 0 1 0 0 0 2 0 2 2 0 0 0 0 0 0 1 1 1 0 0 0 2 1 1 3 0 1 0 0 2 0 2 0 0 1 2 6 0 0 3 1 0 0 0 0 0 1 3 2 1 1 0 0 0 2 1 2 0 0 0 0 3 0 1 3 4 0 2 1 1 2 4 0 0 1 4 0 1 0 0 1 1 0 0 2 1 0 0 0 0 0 2 0 1 0 3 0 0 1 1 0 0 0 1 0 3 0 0 1 0 1 1 1 0 2 0 1 0 0 0 0 0 0 0 0 0 0 0 0 0 0 0 0 0 0 0 0 2 1 1 4
138_c 251385 89342 205 17961 72361 2136 748 538 118 2845 130 2 1936 255 1 1502 312 0 1428 1783 839 98 0 361 0 0 230 211 0 0 75 57 23 37 0 147 16 28 0 9 28 0 0 0 1 12 22 13 22 21 24 52 31 0 9 0 0 0 0 51 7 0 32 0 21 2 0 9 28 9 5 0 1 0 27 28 0 24 0 18 4 7 4 12 25 5 5 0 10 0 24 0 0 6 16 14 8 3 9 6 13 12 13 11 1 22 17 2 4 5 11 6 4 11 0 0 30 11 5 10 0 0 0 1 7 8 5 18 11 7 11 8 13 42 1 5 0 3 6 2 12 1 9 10 1 8 0 11 7 2 11 14 7 15 5 2 13 7 15 16 1 3 9 6 15 7 14 10 11 3 6 5 7 7 14 6 1 9 4 9 11 21 1 5 7 9 5 6 0 4 0 2 10 2 2 2 6 3 0 0 0 4 2
139 47936 16209 29911 6899 10616 698 1925 677 20 105 87 0 568 149 0 343 46 71 8 3 212 40 69 40 0 25 2 26 15 20 8 0 8 0 4 3 10 8 3 3 1 2 1 3 3 0 0 0 1 7 0 5 4 4 0 0 5 6 3 2 3 2 0 4 1 0 3 5 0 0 2 0 1 1 5 1 0 2 2 1 0 0 1 0 1 1 0 1 0 1 0 0 4 0 0 0 0 0 1 0 4 3 1 0 0 0 8 2 0 0 2 2 0 0 1 1 1 1 1 3 0 2 0 1 0 0 0 0 0 2 2 1 0 0 0 0 0 0 0 0 0 2 0 2 2 0 1 1 0 0 0 1 1 1 0 0 2 0 0 1 2 0 1 2 0 1 3 0 0 0 0 5 1 0 0 5 0 0 2 5 3 0 6 1 0 0 1 0 3 0 0 2 0 0 2 0 2 0 1 0 3 0 0
139_c 189818 121064 270 75774 59844 3357 2576 2174 54 5410 5 75 2712 686 0 1680 978 5 59 57 205 171 0 409 4 0 89 215 0 0 74 49 13 61 0 60 29 28 0 12 27 0 0 0 4 7 6 12 4 8 17 53 46 0 12 0 11 0 0 24 5 0 14 0 0 0 0 12 1 8 5 0 6 0 42 15 0 25 0 8 4 10 0 6 5 8 3 0 0 0 0 1 0 5 20 1 0 4 7 6 18 7 15 1 11 0 36 1 7 7 25 4 2 11 0 0 25 10 5 3 0 0 0 4 15 10 4 15 8 10 15 2 3 9 1 8 3 3 6 6 26 0 3 2 2 0 2 11 0 0 1 12 6 10 3 1 12 2 9 18 4 8 17 10 4 2 15 10 6 11 4 10 4 15 8 7 5 3 6 4 11 19 11 5 2 7 1 1 0 3 0 4 6 7 5 0 3 2 2 2 2 1 1
14_J 231040 383529 1101 5607 81332 394 3743 362 50 157 295 1942 2071 286 65 542 188 0 1039 784 494 127 2 189 2 22 45 43 0 0 20 60 114 150 0 22 8 74 0 39 120 0 4 0 0 91 67 86 19 12 67 12 14 0 6 0 0 0 0 12 50 0 14 0 5 2 0 2 8 24 6 107 2 0 4 6 0 7 0 10 0 2 16 35 13 0 8 0 8 0 15 24 0 14 29 18 10 53 25 38 4 5 5 7 19 8 1 1 7 21 1 11 3 5 0 0 1 4 2 10 0 0 0 6 7 6 31 0 6 1 1 8 19 0 1 1 23 30 4 2 1 4 6 2 2 11 7 3 8 14 6 5 3 3 14 8 2 22 2 2 8 3 3 4 2 2 2 3 1 5 7 4 3 1 2 2 4 5 2 1 0 0 0 1 2 3 7 1 0 3 2 3 0 1 2 5 5 6 2 4 5 4 2
140_c 276636 194631 119 38155 63394 4702 2539 4026 0 8671 0 383 1164 387 220 56 1075 1 1898 1041 111 226 0 91 3 0 542 17 0 0 2 128 57 81 0 316 2 19 0 31 81 0 0 0 5 33 38 40 8 0 57 2 6 0 0 0 3 0 0 110 0 0 56 0 40 2 0 2 36 5 3 1 6 0 0 42 0 1 0 14 4 0 23 30 0 0 8 0 14 0 25 1 0 5 10 20 9 10 18 41 1 1 0 9 8 21 1 1 6 4 0 8 1 0 0 0 0 0 0 2 0 0 0 5 0 0 11 0 32 1 0 8 21 71 1 0 12 22 0 0 3 2 38 23 3 4 0 0 14 0 20 0 0 0 3 2 0 15 0 0 2 0 2 1 27 28 0 0 24 10 1 0 33 0 27 0 0 3 0 0 3 0 0 0 0 6 1 9 0 16 4 1 0 0 18 0 11 0 0 3 1 1 1
141 23248 17018 63313 16522 8586 2422 920 844 62 124 138 1 429 228 0 191 78 98 3 0 56 12 145 19 0 0 6 15 44 29 9 1 10 0 17 1 3 1 5 4 0 6 0 7 1 0 0 0 0 1 0 2 1 6 0 5 10 5 2 3 1 1 0 9 0 2 11 0 0 0 1 0 2 8 2 0 1 2 7 0 0 0 0 0 3 0 0 2 0 2 0 0 5 0 0 0 0 0 1 0 0 1 0 0 0 0 0 0 1 0 1 1 0 2 2 2 4 1 0 0 9 4 2 2 2 0 0 2 0 1 0 0 0 0 0 1 0 0 0 1 1 0 0 0 0 0 0 0 0 0 0 0 0 4 1 0 0 0 1 2 0 0 0 1 0 0 1 1 0 0 0 1 0 0 0 0 2 0 0 0 0 1 4 2 0 0 0 0 0 1 0 1 0 0 0 0 0 0 0 0 0 1 0
141_c 311196 91826 70057 198673 87020 15993 17415 5733 88 7202 1161 9980 2733 1960 4 2582 2158 93 117 283 1401 332 78 544 1141 1 50 342 24 17 129 58 24 51 7 33 39 43 7 5 9 11 3 24 16 2 3 5 20 28 2 55 62 3 20 8 17 14 5 8 5 9 13 4 0 2 9 11 2 13 4 1 22 3 55 25 1 46 3 10 5 9 0 1 27 13 7 1 3 2 2 1 5 14 20 0 1 0 2 2 39 10 19 2 7 1 40 13 10 15 26 9 9 13 3 1 44 22 9 8 1 4 7 8 7 7 0 27 7 16 22 5 5 7 9 18 2 2 10 2 18 3 3 4 1 1 6 21 0 0 2 15 10 20 10 2 17 1 12 16 5 16 23 13 5 2 21 9 1 7 1 22 4 19 5 5 11 2 10 21 16 36 6 6 13 7 1 4 5 3 5 9 22 8 3 4 3 1 2 0 2 2 0
142 16273 9526 27348 2400 4334 459 1970 631 10 39 21 0 125 143 1 94 21 46 3 1 31 13 55 5 0 38 0 10 16 18 5 0 5 0 4 0 2 2 1 3 2 6 3 3 1 0 0 1 1 2 2 2 0 1 1 3 0 4 2 0 0 2 0 1 0 1 2 0 0 0 1 0 0 2 4 0 2 0 7 0 0 0 0 0 2 0 0 0 0 0 0 0 2 0 0 0 0 0 0 0 0 0 0 0 1 0 1 1 0 0 2 0 0 0 1 1 0 0 0 0 1 1 1 1 1 0 1 0 0 0 0 0 0 0 0 0 0 1 0 0 0 2 0 0 0 0 0 2 0 0 0 0 0 4 0 0 0 0 1 0 0 1 0 0 0 0 0 0 0 0 0 0 0 0 0 0 0 0 0 0 0 1 1 0 1 0 0 0 0 0 0 0 0 0 0 0 0 0 0 0 0 0 0
143 20239 59412 58 417 14264 15 140 488 10 7 1 0 277 11 0 52 61 0 41 226 49 3 1 4 0 2 4 4 0 0 6 2 47 1 0 3 2 1 0 8 24 0 0 0 3 5 2 16 0 6 11 1 0 0 0 0 0 0 0 1 0 0 0 0 1 0 0 1 1 0 0 0 0 0 3 1 0 0 0 1 0 0 0 10 2 0 0 0 1 0 0 0 0 1 0 0 0 1 8 6 1 3 0 0 2 0 2 0 0 0 1 1 0 1 0 0 0 1 3 3 0 0 0 1 1 0 1 0 0 0 0 0 1 0 0 0 2 0 1 0 0 0 1 0 0 0 1 0 1 0 0 1 0 0 0 0 0 4 0 0 0 2 1 0 0 0 1 0 0 0 0 0 1 0 0 0 0 0 0 0 0 0 0 0 0 1 0 0 0 0 0 0 0 0 1 0 0 0 0 0 0 2 0
143_c 210308 96824 21068 41549 88620 2627 1850 952 32 3158 135 44 2514 521 2 1704 343 16 21 13 759 161 35 363 10 0 70 178 6 11 83 31 11 45 3 50 24 22 8 4 8 3 0 9 7 7 8 2 6 14 7 36 45 7 14 2 5 7 4 24 8 1 5 5 1 1 5 5 2 6 5 0 10 1 36 19 1 13 2 9 2 5 0 0 13 7 0 3 0 0 1 0 2 1 31 0 0 2 3 3 21 15 12 0 1 0 18 0 7 6 16 5 5 13 0 1 13 19 6 9 1 2 1 3 15 16 1 5 1 8 8 5 3 13 4 15 0 1 6 2 13 1 9 4 2 0 3 10 0 0 1 8 5 9 6 1 15 4 17 17 2 5 16 11 3 3 11 4 4 7 7 12 2 10 4 6 2 1 6 8 4 15 3 6 1 10 2 6 2 1 0 6 15 5 0 1 3 1 1 1 1 2 1
144 30414 19914 214 3885 5620 1271 17371 14414 0 894 0 0 640 179 1 86 591 1 55 0 59 43 0 15 0 101 8 9 0 0 2 2 14 0 1 5 2 2 0 4 4 0 16 0 40 2 0 1 3 2 3 1 1 0 1 0 0 0 0 1 0 0 1 0 0 0 0 0 0 1 1 0 0 0 0 1 0 0 1 0 0 0 0 1 0 1 1 0 0 0 0 0 0 0 0 0 0 1 1 0 1 3 0 0 0 0 0 0 0 1 0 1 0 1 0 0 0 0 0 0 0 0 0 0 1 0 0 2 1 0 2 0 1 0 0 0 1 1 2 0 0 1 1 0 1 0 1 0 0 0 0 2 0 0 1 0 1 1 1 0 0 1 0 0 0 0 2 0 0 0 0 0 0 0 0 0 0 0 0 0 1 0 0 3 0 0 0 0 1 0 0 0 0 0 0 1 0 0 0 0 1 0 0
144_c 135745 177332 104 57367 131681 1584 1545 1649 21 13259 1 484 3190 1088 0 320 345 21 789 3746 441 67 0 83 2 0 229 46 0 0 16 80 36 47 0 145 6 21 0 37 77 0 0 0 0 36 31 51 6 4 65 5 11 0 2 0 4 0 0 43 2 0 42 0 15 0 0 1 16 9 8 0 3 0 4 29 0 3 0 6 4 4 10 20 22 3 3 0 10 0 11 0 0 1 43 5 3 24 27 22 5 8 3 2 9 7 3 0 4 6 3 8 1 3 0 0 1 2 3 18 0 0 0 4 1 3 19 5 15 1 2 8 35 35 2 3 15 8 3 0 1 1 27 12 1 9 3 5 5 0 4 2 0 0 2 1 1 10 2 3 4 1 4 0 17 19 6 1 5 5 2 0 12 1 19 1 1 0 0 0 3 3 0 0 1 22 3 2 1 8 0 3 2 0 6 0 2 2 1 1 0 7 2
145 109757 62990 54227 16633 32466 3544 8713 5101 40 912 92 0 1619 798 0 771 761 10 45 3 268 205 13 126 0 99 18 71 1 1 24 25 39 5 0 11 9 9 0 12 4 1 13 3 29 7 12 2 7 3 1 11 12 2 2 1 2 1 0 4 0 2 1 0 0 1 2 3 0 3 0 0 1 0 11 5 2 10 1 1 3 1 0 1 16 0 0 1 0 1 2 0 3 0 8 0 0 0 7 1 11 9 3 0 1 0 20 3 1 3 5 6 3 1 0 0 1 5 8 7 0 1 0 2 3 12 0 6 2 4 3 1 2 2 1 3 0 0 3 2 4 1 1 0 0 0 3 4 1 0 0 3 2 7 2 2 9 0 4 1 6 2 4 5 0 0 6 5 1 0 0 4 0 6 0 5 0 2 7 4 2 13 1 3 0 4 0 0 1 0 0 4 0 1 0 0 0 1 1 0 0 5 1
145_c 215509 94200 90526 23230 101592 3690 2356 709 22 1841 70 3 1559 476 2 1990 236 113 217 51 1073 396 124 419 0 0 60 273 35 28 93 53 22 59 13 30 37 29 17 10 8 11 0 35 0 10 10 13 4 24 15 47 36 15 22 13 4 23 7 7 6 9 19 7 2 1 11 9 6 14 2 0 9 7 41 18 4 30 4 10 8 5 0 5 32 9 0 6 1 3 8 0 7 2 27 2 2 4 7 1 33 11 18 0 5 1 17 3 7 3 12 4 7 9 3 4 22 16 6 12 2 5 5 7 17 13 2 34 5 13 12 5 6 9 3 9 1 4 5 1 18 5 4 3 5 3 4 7 2 1 0 10 11 21 4 0 22 1 13 16 6 12 10 10 5 3 8 11 2 8 12 11 3 3 7 4 10 5 5 11 9 22 5 8 6 10 1 0 1 0 0 6 15 4 2 1 2 0 0 1 3 3 1
146 94968 96289 66 10812 32751 9552 5118 8790 4 1858 3 2 309 605 1 120 422 1 184 579 94 50 0 39 0 0 33 8 0 0 9 43 92 17 0 18 6 5 0 24 47 0 2 0 37 18 47 14 11 1 11 7 5 0 0 0 5 0 0 5 0 0 3 0 3 0 0 0 5 2 1 3 0 0 1 9 1 2 0 5 0 0 2 16 7 0 8 0 2 0 2 0 0 3 8 6 2 28 44 4 2 0 2 3 1 5 4 2 6 0 1 4 0 1 0 0 7 0 1 5 0 0 0 4 2 1 9 0 2 1 1 6 11 2 3 3 9 0 1 1 1 0 4 1 0 0 2 0 3 0 1 0 0 0 1 1 0 4 0 3 0 0 0 0 1 1 1 0 1 1 0 1 0 0 4 3 0 0 6 1 0 0 0 0 0 2 0 3 0 0 2 2 0 4 1 2 1 1 0 0 0 5 0
146_c 242371 432335 1354 85838 149488 4885 3626 3538 229 13213 6 11 1773 1851 1 2471 480 22 192 2717 923 132 4 537 1 0 241 301 2 1 123 158 45 161 1 108 45 27 1 33 105 1 0 0 3 40 36 66 12 28 72 77 67 0 16 0 3 0 0 49 7 0 43 0 2 1 1 18 8 9 6 1 7 1 40 35 0 30 1 15 6 12 3 30 51 7 9 1 4 1 3 2 0 4 39 3 0 20 19 28 35 17 20 0 13 1 35 1 19 6 41 3 9 15 0 0 34 20 11 12 0 0 0 17 15 15 21 14 8 15 18 6 26 28 2 29 11 18 18 2 24 1 11 11 3 1 2 13 1 2 2 23 12 27 9 1 17 11 11 13 3 15 21 15 12 7 23 8 12 9 7 13 11 10 13 5 13 3 10 22 14 33 3 9 4 17 4 1 3 4 2 21 16 4 2 1 6 2 0 1 1 6 4
147 49646 39449 65322 36816 19938 4388 11332 5091 23 943 258 0 528 802 3 290 231 7 23 6 136 153 3 73 0 171 11 24 0 0 8 6 22 9 0 4 4 4 1 9 5 0 36 2 12 4 10 5 0 6 2 9 2 0 4 1 14 0 0 1 2 0 1 1 0 1 0 2 1 8 1 0 1 0 8 3 1 4 1 1 0 1 0 1 2 1 0 0 1 0 0 1 0 1 4 0 1 4 9 2 2 3 0 0 0 0 8 0 4 1 1 3 1 0 0 0 2 4 2 0 1 0 0 0 0 0 0 3 0 1 2 1 4 0 4 5 0 0 1 1 2 1 0 0 0 0 0 1 0 0 0 1 1 0 1 1 4 0 0 3 0 1 1 5 0 0 0 0 0 0 0 1 0 0 0 6 0 2 5 3 2 3 0 0 2 1 0 0 3 1 0 1 1 3 0 0 0 2 1 1 0 7 2
147_c 132978 64699 100536 16282 30768 844 535 257 26 386 131 11 2753 330 1 484 75 123 13 0 270 541 127 153 1 0 32 56 41 31 18 27 9 40 13 25 12 16 13 3 1 10 0 32 2 3 0 2 5 5 0 15 15 14 4 15 7 28 8 6 2 9 4 13 0 0 16 3 0 7 2 0 4 5 5 8 5 11 5 1 1 0 0 0 6 0 3 2 0 2 0 0 7 1 6 0 0 0 1 1 2 4 8 0 2 0 6 9 1 6 7 6 1 3 2 2 6 4 9 1 3 14 5 1 2 5 0 5 4 2 2 0 1 3 1 0 0 1 3 1 3 1 3 5 3 0 2 3 0 1 0 3 1 4 1 1 7 0 6 3 7 2 4 1 0 1 0 4 0 7 2 3 0 0 3 3 5 3 3 1 2 5 1 1 3 3 3 2 0 2 1 2 4 1 2 0 4 2 1 1 2 1 0
148 77093 37175 36283 61964 19116 9521 5823 7457 13 3087 112 0 928 1091 1 331 508 1 181 1 208 49 0 66 0 2 15 29 0 0 6 15 22 6 1 6 3 7 0 20 10 0 2 0 37 1 12 10 3 3 2 10 6 0 2 0 17 0 0 1 1 0 4 0 2 4 0 1 3 6 3 1 1 0 3 5 0 5 0 2 0 1 1 2 2 1 4 0 1 0 2 0 0 0 3 0 2 8 18 1 1 3 3 0 0 2 9 0 2 5 2 4 0 0 0 0 0 0 3 5 0 0 0 3 1 3 2 4 1 3 0 5 3 0 2 3 1 2 2 2 0 0 0 1 1 2 4 1 2 0 3 0 1 2 0 1 0 1 1 0 1 3 0 0 0 0 3 0 0 1 3 0 0 1 0 1 0 2 9 1 0 5 0 2 0 1 1 0 2 0 0 1 1 0 0 0 1 2 0 2 0 3 0
148_c 256851 282195 24984 19714 112413 1361 741 790 15 1251 698 3 13171 652 0 1844 191 13 52 9 1022 846 24 383 0 0 72 195 4 8 107 70 25 118 4 42 39 25 2 10 10 0 1 6 0 11 7 2 11 15 2 56 45 1 7 5 4 5 0 13 5 1 19 1 0 1 2 4 1 7 7 1 1 0 35 22 0 34 2 11 4 10 0 4 9 7 2 0 4 0 2 1 3 5 29 0 0 2 2 0 16 10 16 0 8 1 23 20 21 7 12 8 6 10 3 0 22 18 9 6 0 4 2 5 13 8 1 18 8 6 10 1 3 12 0 14 0 2 10 1 16 4 6 5 3 0 4 13 2 0 1 12 8 18 13 3 19 2 13 6 2 11 8 6 2 1 14 9 1 13 6 6 2 5 5 4 4 10 3 7 9 22 7 3 5 12 1 8 0 1 1 7 5 6 0 0 3 2 0 2 2 1 0
149_c 339437 203564 1738 66631 92604 3448 2592 2405 39 6883 870 25906 4448 1531 1 2799 592 0 60 179 1793 343 1 628 2966 0 255 337 0 0 111 69 14 95 0 118 47 47 0 2 0 0 0 0 5 4 3 2 17 26 1 62 64 0 18 0 6 0 0 47 11 0 11 0 0 1 0 8 1 26 14 1 11 0 54 38 0 45 0 8 8 11 1 1 28 12 5 0 2 0 1 0 0 10 12 0 1 0 3 0 33 24 21 0 6 0 42 4 26 7 34 16 14 29 0 0 52 28 13 10 0 0 0 4 18 16 0 14 10 15 17 6 0 41 1 16 0 0 15 4 23 1 14 12 6 1 5 30 0 1 0 14 12 23 9 2 21 0 15 7 6 10 14 15 24 11 6 12 7 11 10 16 29 14 17 9 9 8 14 20 19 37 5 10 6 6 3 6 3 9 3 16 17 7 8 6 13 2 2 4 4 1 2
15_J 448042 224693 12995 23131 49990 2753 2404 876 2 456 734 14 1 2115 126 282 0 166 1269 2240 12 30 0 262 1 0 16 21 0 0 8 54 50 144 0 7 5 171 0 23 1 0 1 0 1 26 25 3 23 1 3 8 14 0 2 0 3 0 0 3 116 2 12 0 10 2 0 1 16 57 16 1 2 0 1 4 0 6 0 13 0 0 9 1 0 0 13 0 12 0 11 0 0 5 13 6 7 11 6 2 0 1 3 14 8 7 2 2 4 24 2 25 0 5 0 0 4 1 0 2 0 0 0 0 2 4 0 0 4 4 2 6 0 0 1 1 0 1 12 1 7 4 2 0 10 17 25 0 6 0 6 3 7 2 9 2 1 0 0 0 23 4 4 2 1 2 0 2 2 12 15 2 1 1 1 0 1 12 1 2 0 0 1 0 0 2 6 0 1 1 4 0 0 1 1 4 1 9 10 19 15 3 7
150 93449 32164 59615 24008 21958 3318 13161 4903 1 1072 902 0 1147 685 0 585 351 96 37 4 207 152 105 106 0 182 23 49 22 23 24 17 27 9 12 2 7 6 12 10 3 10 32 19 11 5 7 1 1 4 4 11 8 7 2 9 25 11 5 1 2 0 2 12 1 1 6 0 1 6 1 1 2 1 9 6 9 8 7 2 0 2 0 1 12 0 2 1 2 0 0 0 6 2 2 0 0 3 9 1 8 3 6 0 0 0 19 0 4 3 4 10 5 2 1 4 6 4 1 8 3 2 1 2 0 1 2 1 0 3 3 0 0 0 1 4 0 1 1 3 2 1 0 0 0 0 1 2 0 0 0 4 7 5 3 0 2 0 2 2 2 1 1 7 0 0 3 0 1 1 2 3 1 4 1 1 1 5 8 4 3 2 1 3 1 1 4 0 2 1 0 1 3 0 0 0 0 2 2 1 1 3 5
150_c 246501 236900 220 23795 66885 3212 597 1410 34 3109 1254 212 446 462 306 39 134 0 258 1410 76 74 0 68 0 0 122 5 0 0 1 147 64 97 0 39 0 10 0 40 131 0 0 1 4 38 40 70 7 0 71 1 1 0 0 0 2 0 0 15 1 0 37 1 3 0 0 0 4 6 4 11 2 0 1 18 0 3 0 14 1 0 3 46 1 0 7 0 2 0 3 2 0 3 13 4 1 10 19 33 2 0 12 2 7 3 0 0 4 5 2 2 1 0 0 0 0 0 0 2 0 0 0 6 0 0 31 1 6 0 0 14 35 13 0 0 8 11 0 0 1 1 5 11 1 2 1 0 2 18 1 0 0 0 2 0 0 10 0 0 0 0 1 0 11 5 0 0 7 3 0 0 3 1 5 0 1 6 0 1 0 2 0 0 0 8 1 0 1 3 2 0 0 0 7 0 3 1 0 0 0 2 1
151 107805 117409 38925 3985 49843 3518 20713 8688 7 1113 1327 0 1725 386 43 87 279 18 71 2 165 70 13 40 0 105 24 9 5 7 3 58 78 20 1 10 0 10 0 38 22 2 13 3 17 8 25 4 26 2 7 2 2 2 0 1 1 0 1 5 0 1 9 2 0 1 3 1 0 7 3 5 1 1 2 7 2 1 0 4 0 0 2 6 6 0 8 1 2 0 1 19 0 4 24 0 6 9 31 6 1 3 2 0 2 0 5 5 9 3 0 7 3 2 0 1 1 0 0 12 1 3 2 5 0 2 4 0 4 1 0 11 7 3 1 0 0 2 0 0 1 1 1 1 0 0 5 3 1 7 0 0 1 1 9 1 1 3 1 0 1 0 1 0 1 0 0 0 0 2 0 2 0 1 0 0 0 4 1 0 1 0 0 0 0 5 3 1 0 1 6 0 0 1 0 2 1 0 3 3 1 18 3
151_c 181212 223115 1833 178221 74976 9734 1111 4375 46 30211 9 707 105 984 0 590 50 2 1229 3119 298 29 9 139 1 0 257 75 3 0 28 113 59 65 0 128 13 11 1 26 120 3 0 0 0 45 35 50 6 4 62 9 6 0 2 0 10 1 0 45 2 0 39 0 26 3 0 2 19 7 4 0 12 0 18 32 0 6 3 20 0 3 11 41 11 4 5 0 12 0 21 2 0 4 11 23 3 24 34 31 6 4 4 6 5 18 5 0 4 4 2 2 0 4 0 0 5 2 0 12 0 0 0 5 3 4 19 3 25 1 4 12 27 25 0 1 10 16 2 0 4 0 15 10 2 15 3 2 5 3 14 3 5 5 5 4 4 15 5 4 2 1 5 7 24 10 3 1 18 3 1 5 20 2 10 1 3 4 2 1 4 5 0 2 0 8 1 5 5 8 1 1 2 2 7 5 7 2 0 1 2 0 5
152 227013 134600 12456 18924 35476 4027 20298 4416 8 1129 6113 0 2854 913 201 413 357 0 345 7 266 2238 0 143 0 169 74 42 0 0 11 86 104 48 0 40 5 22 0 57 12 0 17 0 16 6 48 5 26 5 5 4 5 0 2 0 3 0 0 11 3 0 5 0 3 0 0 1 3 7 8 1 0 0 5 34 0 2 0 19 4 0 3 7 12 1 17 0 4 0 4 7 0 7 6 1 1 12 25 3 5 3 3 0 3 5 25 4 8 3 1 10 5 0 0 0 2 3 1 4 0 0 0 2 2 4 4 0 4 1 2 8 4 11 3 1 3 0 3 3 3 5 5 2 0 2 4 2 4 1 5 1 0 5 7 5 0 1 2 1 6 1 2 3 2 4 3 6 1 4 4 0 6 2 3 4 0 9 7 0 2 5 2 3 6 2 1 4 2 4 3 2 1 3 4 2 2 2 1 2 1 15 1
152_c 125480 134406 151 75209 87232 3116 1689 1470 15 3200 0 3 5196 687 0 433 447 20 622 2786 137 56 0 144 1 0 342 65 0 0 13 64 38 38 0 126 8 10 0 26 65 0 0 0 3 27 17 34 1 5 41 12 9 0 1 0 2 0 0 58 1 0 36 0 11 2 0 0 16 8 9 0 2 0 6 30 0 6 0 11 2 2 6 23 3 2 2 0 5 0 4 1 0 2 16 12 3 20 16 19 2 4 4 4 5 7 9 0 9 3 8 5 2 0 0 0 5 3 0 6 0 0 0 2 1 4 16 4 9 2 2 5 19 34 1 4 5 12 2 1 2 0 18 7 3 2 4 5 5 0 7 1 2 7 2 0 1 11 4 1 2 3 9 1 24 12 3 3 13 7 0 2 19 3 16 2 1 3 0 1 1 6 0 0 3 10 0 5 1 10 0 2 0 1 12 1 6 2 0 0 0 5 1
153 39648 16339 12951 8119 8049 3674 14131 4075 30 1532 1158 1 137 220 28 69 385 18 26 52 81 401 12 28 0 84 8 3 4 3 2 18 24 6 2 6 0 8 2 8 2 0 15 0 18 3 6 1 1 1 0 4 0 1 1 1 6 3 0 0 1 3 1 1 0 1 1 2 0 1 0 2 0 0 0 1 0 0 0 2 0 0 0 0 2 0 4 0 0 0 0 1 1 0 6 0 0 0 7 1 0 1 0 0 2 0 3 1 2 0 2 2 2 0 0 0 0 0 0 0 0 0 0 1 0 2 1 3 2 0 0 0 2 1 2 0 1 0 0 1 0 3 0 0 1 0 2 0 1 1 0 0 0 0 0 1 0 4 0 0 1 0 0 3 0 0 0 0 0 0 0 0 1 0 1 1 0 0 0 1 0 0 0 0 0 0 0 0 1 1 1 0 0 0 0 0 0 0 3 0 1 5 2
153_c 131331 219701 429 42170 84600 3911 915 1099 12 2739 2 164 2099 1110 0 442 154 71 769 1593 271 23 0 127 0 0 137 64 0 0 17 141 61 76 1 48 8 10 0 28 114 0 1 0 0 41 27 60 8 7 83 18 15 0 2 0 2 0 0 20 1 0 32 0 14 0 0 2 11 5 1 1 4 0 10 26 0 8 0 20 2 2 4 37 11 2 3 0 5 0 16 0 0 4 13 5 1 27 20 25 3 1 4 5 8 12 2 0 5 2 6 2 1 1 0 0 10 3 1 5 0 0 0 4 0 1 15 5 7 2 4 8 28 13 0 1 8 25 0 0 1 0 10 5 0 7 1 4 17 0 4 5 1 4 6 6 4 20 2 4 1 3 4 2 9 6 5 1 10 4 3 4 9 2 5 1 1 0 3 6 1 10 2 2 2 10 0 4 1 3 1 4 4 0 3 1 3 0 0 0 0 1 0
154 83019 66659 43228 24286 32004 2579 5933 5701 19 535 1343 0 3360 1491 2 429 1165 0 61 10 244 35 3 104 0 0 22 61 0 0 19 17 31 13 0 5 7 7 0 12 8 0 0 0 27 5 8 4 3 5 3 9 8 0 3 0 2 0 0 1 6 0 0 0 0 2 0 3 1 9 0 1 2 0 7 5 0 4 0 2 1 1 0 4 7 0 2 0 0 0 2 1 0 5 5 0 0 0 10 4 1 3 3 0 1 0 15 0 4 1 0 5 5 4 0 0 5 2 5 3 0 1 0 1 1 2 1 6 2 1 0 1 1 2 3 6 1 1 5 2 1 0 0 0 0 1 3 1 0 0 1 0 2 0 1 0 5 0 0 2 1 1 3 1 0 0 2 2 1 0 0 3 1 1 2 5 3 0 3 4 1 5 1 0 0 2 0 0 2 0 1 3 2 0 0 0 0 3 1 1 1 7 0
154_c 226393 152622 506 40878 103417 1394 1212 1462 67 1424 305 4 1359 871 0 1484 200 0 15 7 556 190 1 375 2 0 103 214 1 3 55 48 13 72 1 44 20 57 0 12 0 0 1 1 1 5 8 2 2 16 0 43 30 0 8 0 2 0 0 15 7 0 5 0 0 0 0 7 0 26 10 0 6 0 28 23 0 19 0 7 5 5 0 1 12 6 3 0 2 0 0 1 0 1 28 1 0 0 1 1 17 7 24 1 12 1 14 7 15 16 8 18 5 4 0 0 19 12 3 9 0 0 0 6 4 4 0 15 2 11 7 1 0 15 0 6 0 0 7 0 12 3 9 12 9 0 5 11 0 1 0 3 5 14 10 0 8 0 14 7 8 6 15 10 6 6 14 5 4 6 6 8 9 9 10 6 5 11 4 13 6 15 4 1 3 15 2 2 0 1 1 5 11 8 2 1 7 4 1 4 5 1 4
155 124902 91004 314 26380 29088 8073 7732 22593 130 3336 2122 0 1509 1360 7 339 3282 1 354 5 291 31 0 78 0 0 36 30 0 0 10 38 46 18 0 13 2 8 0 26 18 0 3 0 70 12 19 6 6 2 6 6 3 0 1 0 3 0 0 5 2 0 6 0 5 0 0 0 2 3 0 2 0 0 4 10 0 5 0 5 0 0 0 7 13 0 7 0 4 0 3 0 0 5 5 1 2 5 25 4 2 4 1 3 4 3 5 0 4 2 0 5 2 0 0 0 3 3 1 3 0 0 0 6 1 4 2 3 5 1 3 3 7 0 2 3 3 1 2 3 0 2 1 2 0 5 1 4 4 1 8 0 1 4 4 4 1 1 4 4 0 0 0 1 2 4 1 0 0 1 1 0 2 1 1 5 1 1 1 1 3 5 2 1 0 2 0 0 0 2 3 2 1 1 0 2 1 4 2 1 1 3 1
155_c 97923 84695 185075 23817 74274 1961 2242 797 72 2011 19 5 1210 400 1 686 287 548 255 183 337 66 548 153 0 0 13 96 161 142 33 36 14 37 69 8 10 9 68 6 15 49 0 123 0 12 6 7 1 2 15 19 10 29 3 45 13 89 31 7 2 16 4 29 6 3 52 2 5 6 2 0 22 25 11 8 7 8 35 4 0 4 0 8 4 4 2 23 2 16 1 0 21 0 21 2 0 3 4 4 9 4 6 1 1 4 9 3 10 3 2 1 1 4 15 10 11 6 1 9 13 31 22 5 3 3 4 4 4 5 4 2 9 5 1 2 0 1 5 1 5 1 1 2 0 1 1 6 6 1 4 2 2 9 8 3 0 2 4 4 0 4 3 5 0 0 2 3 1 6 1 2 2 3 2 4 2 2 1 1 2 8 2 3 7 9 1 0 0 0 0 3 5 1 0 0 1 0 0 0 0 2 1
156 80897 38298 4713 38872 15222 21331 17867 26269 51 7363 440 0 446 438 2475 105 2037 14 126 524 101 47 9 28 0 49 41 7 0 0 4 23 31 6 0 15 0 1 1 20 13 0 15 0 59 6 9 5 2 2 4 2 0 1 0 1 9 3 0 10 0 0 2 2 2 3 0 0 2 2 1 67 0 1 4 11 1 0 1 4 0 1 0 2 3 1 9 0 0 0 1 0 0 3 3 15 0 8 12 2 3 2 1 0 0 4 4 1 3 0 1 0 1 2 0 0 0 0 3 0 0 0 0 2 0 0 0 1 2 0 0 2 5 2 6 0 0 0 0 2 0 1 1 1 0 0 2 1 1 0 1 0 0 0 0 1 2 1 1 0 0 0 1 1 1 0 0 1 3 0 2 1 1 0 3 0 0 1 1 0 0 0 0 0 0 2 0 1 0 3 1 0 0 0 4 1 0 0 0 0 0 2 0
156_c 413843 80465 209 15726 140319 1079 2890 614 23 593 450 3 2400 501 0 2267 162 0 1215 398 898 650 0 524 0 0 71 282 0 0 104 83 18 50 0 37 26 45 0 11 17 0 0 0 0 10 12 11 14 24 13 53 56 0 17 0 2 0 0 14 8 0 33 0 18 0 0 9 25 24 2 1 1 0 47 17 0 40 0 18 4 15 8 9 14 4 5 0 11 0 13 1 0 3 25 11 6 6 4 5 23 12 13 7 9 14 44 14 8 12 11 17 4 12 0 0 20 25 7 11 0 0 0 8 12 14 3 22 26 13 10 5 2 5 1 11 1 1 11 2 30 3 1 5 4 8 2 13 8 2 12 16 6 18 4 0 17 3 13 9 6 12 22 15 4 4 10 9 7 16 4 14 3 7 10 7 7 5 4 16 18 38 16 7 7 21 3 2 2 2 1 8 10 8 1 1 4 3 3 1 10 2 2
157 61057 53328 13694 22438 21046 2731 761 1792 2 146 2223 0 38 365 364 281 154 0 44 223 152 53 0 58 0 0 35 33 0 0 17 18 38 9 0 11 5 14 0 12 15 0 1 0 9 7 21 6 9 5 3 5 4 0 1 0 7 0 0 5 3 0 1 0 1 1 0 1 2 1 0 0 1 0 4 10 0 4 0 2 0 0 0 6 9 2 3 0 0 0 0 4 0 2 2 0 1 6 10 3 5 5 2 0 2 0 12 1 2 2 3 3 3 3 0 0 3 1 1 6 0 0 0 4 0 0 4 2 4 1 0 2 1 6 1 2 2 1 0 1 2 1 1 2 1 2 1 2 0 0 3 1 2 6 0 1 4 2 2 0 1 2 0 1 4 1 1 3 1 2 2 1 2 0 0 5 1 0 4 1 0 7 0 0 1 1 1 1 3 2 3 0 1 1 0 0 1 0 0 1 2 3 1
157_c 55441 167855 94 25650 104842 2848 1596 2602 185 5203 1565 11 489 700 288 80 336 0 226 582 66 15 0 38 0 0 29 15 0 0 4 67 37 70 0 22 2 8 0 21 59 0 0 0 6 24 23 33 11 1 50 3 3 0 0 0 5 0 0 9 0 0 24 0 8 2 0 1 6 1 1 76 7 0 2 12 0 3 0 7 0 0 1 21 6 0 2 0 3 0 2 2 0 9 39 9 3 9 14 20 5 1 0 1 6 8 2 1 3 1 1 1 0 0 0 0 2 1 1 4 0 0 0 2 0 1 14 3 5 0 0 4 21 5 0 0 9 11 1 0 1 0 1 0 0 3 1 0 3 2 1 1 1 2 1 0 0 7 0 2 0 0 1 0 1 1 0 1 1 3 0 1 3 0 1 1 0 4 1 1 1 0 0 0 0 14 2 0 2 0 1 1 0 0 0 0 0 1 0 0 0 4 0
158 95765 49155 29799 3777 29298 2302 17302 3531 1 388 1176 1 139 286 308 258 207 25 69 98 219 40 13 57 0 220 20 17 5 5 6 16 31 7 2 6 9 14 2 21 6 2 30 3 14 4 17 3 5 2 1 4 6 1 1 1 6 0 0 4 0 0 1 1 0 0 2 1 2 1 1 0 1 1 5 5 5 2 1 4 1 2 0 4 8 1 4 1 3 1 0 16 2 5 10 1 0 2 15 6 4 4 0 1 0 1 12 1 1 5 1 7 1 1 0 0 3 0 1 3 0 0 1 7 0 1 1 1 3 0 2 2 1 4 1 1 1 1 2 2 1 2 0 0 0 0 2 4 2 5 3 0 1 3 2 2 1 0 0 1 1 0 0 3 1 1 4 1 0 2 0 5 1 0 1 3 0 4 2 1 2 2 0 1 0 4 2 0 2 0 1 0 0 0 0 0 0 0 0 2 1 12 1
158_c 160987 98322 100807 27083 76724 990 611 709 86 3353 699 3 819 187 0 909 282 91 140 1406 423 235 109 220 0 0 83 100 25 30 51 81 30 51 21 41 24 26 10 14 31 11 0 26 1 13 10 25 5 8 18 23 27 7 7 10 6 20 4 12 4 6 19 10 1 0 12 3 2 8 5 0 8 2 14 18 2 15 13 14 0 5 0 11 7 7 1 0 2 3 3 0 2 3 16 0 1 4 12 7 11 5 15 0 2 1 13 1 5 8 5 8 4 4 2 4 16 16 5 1 4 9 3 6 5 8 6 9 9 0 9 2 10 11 2 10 3 6 2 3 5 4 2 6 3 0 4 4 1 0 1 1 4 8 2 1 11 3 6 7 7 3 10 5 3 4 9 3 2 4 4 3 4 1 4 2 3 2 2 5 7 9 4 2 3 5 1 1 1 3 0 4 2 2 1 1 2 3 1 2 4 1 2
159 99364 80008 19472 9189 40043 2943 12037 6107 0 774 76 0 2640 566 2 370 1034 1 281 212 217 22 0 87 0 16 26 27 0 0 16 22 52 12 0 11 4 2 0 28 10 0 0 0 11 8 14 3 4 3 6 7 7 0 0 0 2 0 0 8 0 0 3 0 3 2 0 3 3 1 1 1 0 0 10 8 0 3 0 5 1 0 0 6 9 0 4 1 4 0 2 1 0 1 10 1 0 1 12 7 4 2 3 0 2 4 6 0 6 2 3 4 3 2 0 0 8 1 2 6 0 0 0 7 2 1 2 6 2 4 4 2 2 2 1 0 3 3 4 1 1 0 1 1 0 0 1 2 1 1 3 2 1 3 2 1 4 0 1 0 3 1 6 0 0 1 4 2 0 0 1 1 1 0 1 2 0 0 2 4 3 5 0 2 0 3 0 1 3 0 1 3 1 1 1 1 0 1 1 0 1 11 1
159_c 294731 92601 229624 18413 100977 1882 10622 504 20 232 1065 11071 528 809 0 3560 474 697 55 26 1613 288 576 746 946 103 38 282 222 149 190 16 33 47 103 12 60 67 60 13 0 82 25 91 1 12 11 1 13 41 0 69 61 56 30 45 13 47 61 9 137 128 4 53 1 1 29 15 0 21 6 1 19 34 32 8 37 63 29 4 7 24 0 0 55 12 7 20 1 13 0 2 17 4 17 1 5 2 5 0 22 7 29 1 4 0 16 3 2 15 32 13 10 34 6 13 22 12 27 31 19 36 33 1 16 18 0 21 2 18 15 1 0 1 1 23 0 0 18 10 12 3 1 0 4 1 4 20 0 2 1 15 15 13 4 7 16 0 9 13 9 12 19 13 1 0 10 11 0 3 13 24 2 11 0 5 15 6 13 10 12 9 8 13 12 5 4 0 2 4 2 7 8 10 5 2 0 4 3 4 3 2 0
16_J 280626 279573 358 5586 73323 691 2781 139 1 120 13269 11 921 218 69 1264 1 3 1022 457 451 197 1 337 2 6 57 103 0 0 59 70 99 153 0 31 12 57 0 49 54 0 2 0 0 87 54 52 39 15 39 23 16 0 7 0 3 0 0 10 84 0 10 0 14 3 0 3 15 12 9 30 0 0 10 9 0 17 0 21 1 5 7 17 7 8 17 0 7 0 11 0 0 7 34 9 12 29 16 13 8 4 8 11 18 12 5 8 9 12 10 9 5 9 1 0 2 8 4 13 0 0 0 6 3 8 10 6 1 9 8 7 12 1 1 6 3 15 7 2 3 4 4 3 1 8 11 3 4 2 7 3 7 4 9 7 2 8 7 3 9 11 8 5 6 3 3 8 0 3 9 3 1 3 4 4 4 6 3 4 4 2 2 2 5 3 6 4 1 3 0 1 2 7 3 1 2 4 3 1 10 0 2
160 65123 41832 166 12211 13700 702 528 2131 0 299 1 0 776 477 0 449 189 0 129 34 107 39 0 109 0 0 35 20 0 0 28 13 30 8 0 11 9 8 0 15 12 0 0 0 16 5 11 13 2 2 2 3 4 0 2 0 2 0 0 2 0 0 0 0 1 1 0 0 1 1 2 0 0 0 3 4 0 1 0 2 3 3 0 3 6 1 1 0 1 0 0 0 0 4 6 3 1 10 13 9 3 1 3 0 0 1 10 1 0 0 1 2 2 3 0 0 3 1 4 3 0 0 0 1 2 2 0 2 0 3 4 3 3 1 0 0 1 1 0 1 3 2 1 0 0 0 1 2 0 0 1 5 0 5 2 2 1 5 2 0 1 0 1 0 0 1 2 1 1 0 0 2 1 0 0 0 1 0 6 3 4 0 2 2 0 5 0 0 1 2 0 0 2 1 2 2 1 0 1 0 1 1 2
160_c 307008 121875 28791 34366 131152 2477 750 632 34 2198 1631 13 2678 711 1 2848 270 54 411 4479 1005 44 43 550 1 0 84 226 19 11 171 44 66 55 4 15 39 70 9 25 60 14 1 4 3 55 35 29 19 29 38 48 35 2 19 4 3 2 5 12 118 12 6 2 3 4 1 12 2 36 6 1 2 0 25 7 2 29 3 11 5 12 5 14 34 6 15 0 2 0 2 1 1 4 37 3 4 35 12 23 26 10 13 2 8 5 14 1 5 11 14 15 10 20 2 2 15 16 7 12 0 3 2 5 17 16 17 8 2 10 14 5 9 1 0 14 4 7 23 9 11 5 8 3 4 3 11 12 4 5 0 24 20 13 4 4 15 10 3 7 8 16 12 17 4 6 23 9 2 5 13 16 3 15 1 8 7 7 9 11 7 3 8 11 10 6 4 2 0 6 1 8 2 11 3 0 1 6 6 2 7 2 3
161 53109 54757 3091 15589 17666 1815 922 1901 0 1009 174 0 127 526 0 316 116 0 22 10 256 30 0 84 0 3 39 26 0 0 13 11 32 14 0 21 3 4 0 16 16 0 0 1 4 2 13 9 4 4 9 6 3 0 1 0 3 0 0 6 3 0 1 0 0 1 0 0 0 2 0 7 0 0 3 8 0 1 0 1 0 0 1 2 12 0 1 0 0 0 0 0 0 1 6 0 0 11 21 2 6 2 2 0 0 0 11 1 2 1 3 1 2 4 0 0 0 2 0 2 0 0 0 3 1 1 1 2 2 1 0 1 5 3 0 2 1 1 1 2 2 0 1 1 0 0 0 0 0 0 0 0 2 1 1 3 1 3 1 0 1 0 1 0 5 4 3 2 0 0 1 1 3 0 0 4 0 0 6 1 2 2 2 0 0 1 0 0 1 1 1 1 0 0 1 3 2 0 0 0 0 3 2
163 89790 25512 11249 12495 14053 1049 8470 2061 0 983 977 0 586 232 0 779 700 6 50 4 188 152 3 170 0 35 17 71 1 2 29 6 14 3 0 4 13 4 0 6 1 2 3 1 6 0 2 1 4 6 0 15 10 0 5 0 1 0 0 1 4 0 0 0 0 0 0 4 0 3 2 0 0 1 13 5 3 14 0 0 1 2 0 2 8 1 0 0 2 0 2 0 0 2 5 0 0 3 5 1 7 3 3 0 0 0 32 2 2 0 4 2 9 6 0 0 4 3 8 4 0 0 0 1 4 7 1 4 0 3 5 1 0 1 0 9 0 0 1 2 4 1 1 0 0 0 1 3 0 0 1 3 2 3 0 0 4 0 5 3 2 7 0 2 0 3 10 4 1 0 0 7 1 2 1 6 2 0 11 3 4 8 4 1 5 1 0 1 1 0 1 3 4 3 1 0 0 0 0 1 0 6 2
163_c 224894 261365 2530 38663 112894 3407 2245 1068 62 2468 4 5 1296 2229 0 1223 873 48 1187 2896 451 67 7 304 0 0 78 120 4 2 65 79 102 106 3 38 22 33 0 46 150 5 0 3 0 125 84 77 8 25 76 27 16 1 10 1 0 0 0 3 57 3 13 2 12 2 0 4 12 18 3 0 5 0 16 7 0 23 0 5 1 6 12 50 32 3 17 1 14 0 11 4 1 5 27 6 5 79 29 26 9 3 9 12 16 16 6 0 8 10 13 6 2 10 0 2 3 7 4 4 0 1 2 9 9 3 35 4 3 7 6 2 19 3 0 9 18 32 7 4 7 2 7 4 3 7 2 7 2 5 8 4 3 7 6 3 4 21 6 2 2 3 6 0 3 3 3 9 1 3 7 3 2 4 5 1 6 6 8 4 2 0 2 6 3 8 2 0 2 3 0 1 2 5 1 0 0 1 3 5 5 6 1
164 51999 51365 12188 21126 22964 992 7324 4715 4 214 34 1 3423 1485 1 148 518 4 216 3 258 82 12 56 0 24 8 10 1 5 3 11 20 4 5 1 1 4 1 12 12 1 10 2 7 1 14 8 2 3 3 6 0 0 1 0 8 0 1 2 0 0 5 0 0 4 1 2 3 3 0 0 0 0 0 3 4 1 0 0 0 0 0 5 7 1 1 0 1 0 1 0 0 2 8 4 0 9 15 4 0 5 0 2 1 0 7 3 2 1 1 2 0 2 0 0 3 0 1 4 0 1 0 2 0 0 2 0 3 0 2 0 3 0 0 1 0 1 1 1 0 0 0 1 2 1 1 0 1 0 3 0 0 0 0 0 0 0 0 0 2 0 0 0 0 0 1 1 0 0 0 0 2 0 0 4 0 1 7 0 0 0 1 1 0 1 0 0 1 1 0 0 0 0 0 0 0 0 1 0 1 7 0
164_c 492923 84476 3231 71845 89181 4671 3813 3767 42 3355 4 12343 47 879 0 1803 1784 885 284 6046 964 34 7 563 643 0 21 131 4 1 87 21 54 68 2 11 25 235 1 11 8 0 0 0 10 12 10 5 22 26 7 33 29 2 9 3 3 0 2 5 201 3 3 0 7 5 1 9 1 94 27 0 5 0 13 3 0 17 2 9 2 10 3 3 15 6 10 1 3 0 3 0 0 0 19 1 7 9 3 0 13 5 21 3 9 1 5 3 6 49 20 57 7 13 1 0 18 6 6 9 0 0 0 1 14 10 2 11 1 11 5 1 1 3 0 9 1 1 11 4 15 12 2 1 14 0 38 9 6 6 1 17 9 10 4 3 9 0 8 4 37 7 12 6 3 5 4 3 1 13 17 6 0 2 0 1 9 23 7 2 6 8 5 10 3 7 15 1 1 0 0 4 5 9 2 3 0 24 16 8 27 4 6
165 48459 17927 12259 29917 10938 2428 12952 4149 4 5145 365 0 351 528 0 226 920 0 202 44 127 69 1 58 0 125 26 20 0 0 7 2 20 3 0 15 5 2 0 7 5 0 21 0 8 2 5 0 3 2 4 2 2 0 1 0 10 0 0 2 0 0 1 0 5 2 0 2 5 0 2 0 0 0 6 1 0 3 0 0 0 0 1 2 3 0 1 0 0 0 7 0 0 0 3 1 1 3 4 1 5 2 0 1 1 0 6 2 0 0 5 1 1 0 0 0 0 1 1 1 0 0 1 0 1 1 1 2 3 1 0 0 1 0 1 0 0 0 0 2 2 1 4 0 0 1 0 0 3 0 2 0 1 2 1 0 0 1 1 2 0 1 1 1 1 0 1 0 0 0 1 1 4 2 0 4 1 0 4 0 5 0 0 2 1 0 1 0 2 1 1 0 1 0 1 0 0 0 0 1 0 5 0
165_c 197168 276830 5209 46388 97968 1542 560 1090 0 115 8 6662 1140 1303 0 3819 39 102 39 1995 375 54 14 756 358 0 259 312 5 6 213 19 58 128 3 96 67 20 0 19 1 2 0 8 0 11 13 5 12 61 2 78 40 2 20 1 4 0 0 34 134 4 2 2 0 2 1 20 0 11 12 0 2 1 50 22 0 54 1 3 15 20 2 1 14 14 7 0 2 0 0 0 1 5 29 0 1 9 5 0 43 7 32 0 17 0 32 0 18 3 27 3 15 35 1 0 31 20 12 10 0 0 0 2 22 26 1 18 0 20 16 3 0 9 0 24 0 0 32 12 19 2 15 8 0 1 1 14 0 2 0 33 13 15 12 4 10 0 17 18 3 14 13 13 12 8 17 22 14 5 9 32 14 12 15 10 18 8 16 9 9 6 12 8 9 7 2 0 0 9 0 4 13 4 9 0 11 2 2 3 2 1 2
166 104283 29641 213 15805 13793 7893 2259 11194 4 3783 420 0 119 288 1030 13 766 0 48 506 60 24 0 24 0 0 37 1 0 0 0 17 26 9 0 10 0 2 0 19 7 0 0 1 15 3 15 8 5 0 7 0 1 2 0 0 3 0 0 1 0 0 2 0 1 1 0 0 0 4 1 11 0 0 0 5 0 1 0 2 0 0 0 5 1 0 3 0 0 0 0 0 0 1 3 1 3 11 15 0 1 1 0 0 0 0 0 1 0 1 0 0 0 0 0 0 0 0 0 1 0 0 0 1 0 0 4 0 0 0 0 4 5 3 2 0 5 2 0 0 0 3 0 3 0 0 0 0 0 0 1 0 0 0 0 0 0 0 0 0 0 1 0 0 1 0 0 0 0 0 0 0 4 0 0 0 0 1 0 0 0 0 0 0 0 0 0 0 0 4 0 0 0 0 0 0 3 0 0 0 1 1 0
166_c 253514 72539 292532 60430 80029 2153 1086 545 6 405 3 90 715 276 0 2514 411 487 44 1303 340 429 362 475 9 0 94 205 189 122 153 17 39 31 55 30 36 82 47 17 3 55 1 70 1 9 10 2 16 23 1 38 38 26 17 27 24 35 49 6 147 121 4 34 0 6 20 11 0 39 7 1 18 18 22 6 14 29 18 11 5 15 1 1 25 8 3 20 1 13 0 1 16 8 12 0 2 0 3 0 14 3 19 0 8 0 13 1 2 18 12 26 7 22 8 8 16 13 3 6 16 17 10 1 12 16 0 16 0 16 13 3 0 4 2 10 0 1 16 11 23 1 3 3 5 1 7 16 0 2 0 9 23 10 4 5 7 1 12 6 9 10 10 7 3 1 7 12 3 5 17 13 3 11 3 5 9 8 4 7 7 3 11 17 7 9 2 1 0 2 1 6 2 8 6 4 5 2 1 2 10 1 12
167 103404 35229 26146 5054 25983 3445 10397 2287 0 609 76 0 424 326 0 890 353 50 51 8 264 197 29 228 0 55 39 47 9 10 37 10 21 11 1 7 13 16 3 6 2 2 7 5 5 0 5 7 1 2 1 13 4 1 1 2 8 3 3 0 3 2 0 3 1 0 0 8 0 8 2 0 0 0 6 3 10 7 0 1 0 5 0 1 13 5 3 0 0 0 1 1 3 1 6 0 2 3 12 1 7 1 5 1 0 3 16 1 1 2 2 7 14 5 1 0 3 1 7 12 2 0 0 1 5 4 3 2 2 4 4 2 3 2 0 0 2 1 1 7 5 5 1 1 1 1 1 0 2 0 0 7 2 1 0 0 0 1 3 4 1 4 1 0 0 6 3 5 0 1 2 2 1 1 1 8 4 5 11 2 5 0 2 2 1 1 1 0 1 1 1 2 0 1 2 0 0 1 5 1 3 1 3
167_c 358875 81555 94871 38085 146029 1321 1904 441 0 308 0 125 3705 2015 0 2067 708 262 2460 2056 1203 275 232 540 7 0 161 167 80 73 110 34 62 53 50 52 32 79 12 25 47 29 1 41 2 31 37 36 19 23 26 33 30 22 12 18 7 8 25 10 136 55 16 16 32 2 11 9 33 31 15 1 6 6 13 9 18 39 16 7 2 12 21 10 25 4 15 13 12 7 24 2 2 5 36 17 15 25 7 5 12 13 16 22 1 16 7 5 2 9 16 14 6 13 7 6 16 7 6 12 10 14 10 7 10 14 11 8 11 13 10 1 9 7 1 5 8 8 20 8 6 5 3 5 4 17 7 10 6 4 29 13 9 12 1 6 8 5 10 10 5 8 15 13 5 5 14 7 2 3 6 15 10 6 3 6 7 9 7 6 3 4 2 8 6 15 5 2 1 5 1 2 5 2 9 5 1 5 4 3 7 5 13
168 62253 20922 21294 38206 14244 2664 5681 2433 1 1665 1143 0 334 468 18 292 251 0 17 1 160 92 0 73 0 64 42 21 0 0 12 10 17 7 0 43 10 6 0 5 2 0 7 0 0 0 6 1 0 1 0 0 0 0 1 0 7 0 0 8 3 0 0 0 1 2 0 4 0 1 0 0 1 0 2 2 0 6 0 2 0 6 0 0 11 1 2 0 1 0 0 1 0 1 4 0 0 4 3 1 4 4 2 0 0 0 6 1 0 1 0 2 0 2 0 0 4 2 2 3 0 0 0 0 2 1 0 0 1 1 3 0 1 3 0 0 0 0 0 1 1 0 0 1 0 0 1 2 0 0 0 2 0 2 0 1 1 0 0 0 1 1 2 1 1 4 4 0 3 0 0 0 2 2 2 5 0 0 4 2 1 2 1 0 0 1 1 0 1 2 0 1 1 2 2 0 0 0 0 0 0 2 0
169 88458 29470 12079 7583 14533 4880 23432 9856 0 2124 474 0 377 444 0 596 890 16 23 4 143 53 14 184 0 265 20 21 4 4 26 11 18 9 0 6 5 7 1 5 8 1 53 3 6 0 6 3 7 4 0 7 4 1 1 0 8 15 1 3 2 0 0 1 0 0 0 2 0 5 1 2 1 1 2 5 1 6 0 1 2 5 0 1 3 1 0 0 0 0 0 0 1 0 1 0 0 4 4 1 3 1 4 1 0 0 15 4 3 5 5 5 9 5 0 1 1 1 3 2 1 1 1 3 0 4 0 2 2 1 4 0 6 0 1 0 0 2 4 3 0 1 0 0 0 0 2 0 0 1 0 4 1 3 2 0 4 0 1 2 0 2 2 3 1 0 4 2 0 0 3 4 0 1 1 3 0 1 6 1 2 1 0 2 4 2 0 0 0 0 0 1 3 2 0 0 1 0 1 2 2 2 2
169_c 176609 146183 140180 54320 111505 468 774 676 0 388 2 7 3120 1219 0 1133 138 251 1091 1443 761 38 211 277 0 0 85 101 88 69 76 44 55 73 53 41 19 25 20 19 39 45 0 40 2 40 41 28 7 10 26 31 23 18 7 21 18 20 22 12 53 53 24 21 21 4 12 5 18 7 2 0 15 5 17 5 6 19 9 6 2 7 14 11 11 2 12 7 9 9 11 3 5 2 37 5 7 20 13 13 9 7 13 8 8 5 5 1 2 10 9 2 5 18 6 2 6 6 5 10 5 10 5 2 13 8 8 3 6 1 9 5 5 4 1 5 4 10 3 4 7 1 5 3 2 8 2 6 6 0 13 3 8 19 5 1 5 10 6 1 2 11 4 4 6 4 8 6 1 2 2 4 6 2 2 0 7 4 5 4 5 1 3 6 9 12 4 2 1 0 0 0 2 1 1 2 2 0 1 0 4 0 1
17_J 229661 242337 70832 6115 33070 338 5056 264 0 109 3 3711 4228 1 0 962 18 83 410 3 39 79 57 258 0 0 20 74 23 16 45 23 52 109 5 4 8 47 14 16 0 14 1 15 0 30 24 3 29 24 1 21 15 12 3 9 3 6 10 3 67 28 7 10 5 1 2 4 4 20 8 3 2 5 13 5 5 16 1 2 1 2 2 1 3 4 6 6 2 3 4 92 2 13 13 1 1 7 5 0 7 4 10 3 19 3 7 5 9 7 10 10 7 7 0 1 4 7 4 4 6 4 2 7 10 3 0 3 5 4 6 7 0 0 0 5 1 0 10 2 6 4 4 1 5 2 2 4 0 22 3 5 6 2 6 8 3 1 4 4 3 2 5 2 1 0 7 5 0 4 7 4 1 1 0 1 3 5 2 3 6 1 3 2 4 3 0 1 0 0 0 5 0 5 5 4 1 1 5 4 4 2 4
170 76854 44933 65 67177 18861 8076 9842 4733 0 3877 2427 0 985 1495 1239 143 587 0 141 15 96 106 0 46 0 6 51 11 0 0 4 13 31 13 0 29 2 7 0 7 14 0 5 0 18 2 16 6 8 1 6 0 1 0 1 0 12 0 0 3 1 0 2 0 1 2 0 1 0 6 2 3 1 0 0 11 0 2 0 1 0 1 0 3 0 1 4 0 2 0 0 2 0 4 7 2 5 8 12 3 1 1 0 1 0 1 4 2 0 1 1 7 1 0 0 0 1 0 2 1 0 0 0 0 0 0 1 1 1 0 0 0 2 5 0 0 1 0 0 1 3 3 1 0 0 0 0 0 1 0 0 2 1 2 0 1 0 0 0 0 3 0 1 0 3 5 1 0 0 1 1 1 2 0 0 1 0 1 2 0 0 0 0 1 1 1 2 1 3 3 0 0 2 0 2 2 0 1 1 1 1 6 0
170_c 285916 129106 15769 33106 172536 2593 1525 543 1 369 2 1089 1052 886 0 2775 747 8 2036 939 1116 129 5 575 84 0 117 235 2 1 157 52 80 55 2 68 46 47 0 32 87 1 0 3 0 68 55 33 21 24 46 43 29 1 11 1 2 0 0 16 94 5 15 3 28 3 0 15 17 12 6 0 1 0 31 11 0 37 0 5 4 15 13 23 17 11 7 0 16 0 13 0 1 5 27 8 10 37 17 19 26 6 19 15 7 20 20 7 2 5 17 11 6 24 0 0 14 17 11 5 0 1 0 8 17 18 17 11 10 20 10 3 12 4 2 14 5 21 12 5 17 1 2 3 2 14 3 12 10 2 10 15 9 15 3 3 5 12 9 7 8 11 15 7 2 4 4 7 2 5 10 16 4 12 1 5 13 7 18 12 6 3 9 11 4 17 1 2 1 3 0 3 7 7 1 6 0 4 1 1 2 8 3
171 130040 29926 228 32460 12581 4735 2242 5000 1 3315 519 0 110 747 622 14 369 0 36 306 61 34 0 27 0 4 30 1 0 0 0 16 35 11 0 17 0 5 0 22 6 0 1 0 6 1 19 13 2 0 7 2 0 0 0 0 4 0 0 5 0 0 2 0 1 1 0 0 1 1 1 31 1 0 0 8 0 1 0 0 1 0 1 4 1 0 3 0 1 0 1 0 0 1 3 6 0 12 17 5 0 0 0 0 0 0 1 1 0 1 0 3 0 0 0 0 0 2 0 3 0 0 0 1 0 0 1 0 0 0 0 2 0 1 0 0 1 3 0 0 0 1 3 1 0 1 1 0 0 0 1 1 0 0 1 1 1 3 0 0 1 1 0 0 0 3 0 0 0 2 0 0 1 0 7 1 0 1 0 0 0 0 0 0 0 1 1 2 1 0 1 0 0 0 1 0 1 0 0 0 0 5 0
172 110605 42138 1027 3201 14687 985 21022 3479 0 215 740 0 341 103 43 238 214 0 218 112 108 104 0 84 0 163 47 8 0 0 12 13 29 19 0 21 5 18 0 10 4 0 41 0 5 2 14 4 16 2 3 6 1 0 2 0 0 0 0 5 1 0 1 0 5 0 0 1 2 9 3 0 0 0 0 10 0 1 0 6 0 0 3 2 4 1 5 0 3 0 0 0 0 5 8 1 7 9 12 1 0 2 0 0 0 0 7 3 1 2 7 7 3 2 0 0 3 0 0 2 0 0 0 2 1 3 1 0 3 0 3 2 4 0 0 0 3 0 0 1 2 1 2 1 0 0 3 1 0 1 3 2 0 2 0 1 0 0 1 0 2 1 1 2 0 2 1 0 5 0 2 4 5 0 0 4 0 1 3 0 2 0 0 0 0 1 0 1 0 1 1 0 1 0 1 0 1 1 1 3 1 5 3
173 76059 16865 17001 15351 13411 7307 31146 9769 1 4160 846 0 569 599 2 693 1542 36 25 20 257 98 12 167 0 234 13 25 8 4 30 4 5 3 0 7 14 1 1 3 5 1 56 1 10 0 2 1 1 5 2 8 5 1 0 1 4 1 0 2 2 0 0 0 1 0 0 2 0 3 1 0 2 2 5 0 3 5 1 3 0 2 0 2 4 1 1 1 0 0 0 0 2 0 3 0 0 1 1 0 7 3 3 0 0 0 14 1 1 3 4 5 9 1 0 0 4 1 2 6 0 0 0 2 3 5 0 0 1 0 2 1 0 0 1 0 0 0 4 1 10 0 0 0 0 0 0 0 0 0 1 1 3 3 0 0 3 1 2 0 2 1 1 3 0 2 0 0 0 1 6 3 0 0 0 1 1 1 13 1 2 1 1 6 2 0 0 1 1 0 1 0 2 0 0 0 0 0 0 0 0 3 0
173_c 192221 218490 700 52610 147109 1459 1249 700 39 954 7 345 532 1441 0 1414 377 0 793 4707 491 67 0 369 1 0 126 109 0 0 75 58 90 82 0 44 25 35 0 37 123 0 0 1 0 91 79 90 6 17 90 25 18 0 14 0 7 0 0 9 79 0 4 0 11 2 0 6 4 5 8 0 2 0 14 9 0 19 0 4 3 9 11 42 27 7 10 0 7 0 4 1 0 2 57 5 5 76 31 26 10 5 11 2 9 7 5 3 1 7 12 6 5 7 0 0 7 6 1 18 0 0 0 2 22 12 29 11 4 8 7 3 23 4 0 10 18 30 10 4 3 0 3 1 1 10 4 2 2 0 14 9 8 6 1 4 8 21 6 5 2 8 4 2 4 5 6 2 3 2 5 15 1 5 3 3 10 2 12 4 9 3 5 14 4 10 1 2 1 3 2 1 6 1 3 2 0 2 1 3 2 4 1
174 79006 45393 191 10064 15959 4422 11786 11475 14 7464 56 0 210 644 0 22 1084 0 55 0 67 31 0 25 0 40 65 0 0 0 0 16 28 14 0 22 1 3 0 19 14 0 10 0 10 5 22 10 21 0 11 0 0 0 0 0 0 0 0 10 0 0 3 0 0 1 0 0 0 1 0 136 0 0 0 6 0 0 0 5 0 0 0 6 0 0 3 0 0 0 0 2 0 3 6 24 3 13 25 6 1 3 0 0 2 1 1 2 1 1 0 0 1 1 0 0 0 0 0 3 0 0 0 2 0 0 3 0 5 1 0 2 8 0 0 0 0 6 0 0 0 2 2 2 0 1 0 0 0 1 2 0 0 0 0 4 0 2 0 0 0 0 0 0 1 5 0 1 2 0 1 0 2 0 0 0 0 0 0 0 0 0 0 0 0 1 0 0 1 5 3 0 0 0 1 1 0 0 0 0 0 7 0
174_c 143297 264598 1926 37654 199494 624 1106 1331 1 122 158 19 742 1447 0 1234 265 1 68 26 739 346 1 270 1 0 269 105 0 0 58 37 70 125 0 63 17 6 0 16 4 0 0 0 0 22 22 6 11 7 2 13 14 0 5 0 1 0 0 33 48 1 2 0 0 0 0 11 0 1 13 1 4 0 13 8 0 18 0 4 4 8 0 1 37 9 8 0 1 0 0 0 0 4 46 0 1 9 5 0 9 4 6 0 39 2 5 14 6 2 7 1 9 5 0 0 5 6 3 11 0 0 0 2 6 7 0 10 0 3 6 2 0 16 0 6 2 0 7 5 8 1 8 3 1 0 0 17 1 1 1 7 2 8 12 2 2 0 5 3 1 2 6 8 11 7 1 3 6 1 4 4 16 4 10 2 10 5 5 5 3 5 6 1 0 12 1 2 1 10 1 3 2 4 4 0 2 8 1 3 0 2 1
176 61197 60632 76 8333 25892 154 2047 2094 0 400 0 0 2570 556 0 51 571 0 158 1258 65 39 0 27 0 0 39 2 0 0 1 14 44 15 0 5 0 7 0 12 23 0 0 0 3 6 31 12 3 1 11 0 2 0 0 0 1 0 0 6 1 0 1 0 1 1 0 0 3 1 2 4 0 0 0 6 0 0 0 0 1 0 0 13 0 0 3 0 4 0 1 0 0 1 9 0 1 25 34 6 0 4 0 2 2 0 2 1 4 0 0 0 0 0 0 0 0 0 0 3 0 0 0 2 0 0 3 0 1 1 1 2 8 2 1 1 9 5 0 0 1 1 1 1 0 2 0 0 2 0 0 0 1 0 0 0 0 1 0 0 0 0 0 0 0 2 0 0 0 0 0 0 1 0 1 0 0 1 1 0 0 0 0 0 0 3 0 0 0 2 0 0 0 0 0 0 3 0 0 0 1 10 0
176_c 277517 201058 44 62793 84109 7340 1249 1440 8 2901 6 13686 4462 828 30 3008 370 0 62 3053 1075 1481 0 690 1088 0 185 235 0 0 187 39 51 88 0 75 43 39 0 25 0 0 0 0 2 19 24 2 35 39 2 73 25 0 14 0 5 0 0 23 124 0 4 0 1 2 0 12 0 16 10 1 6 0 34 18 0 29 0 1 5 31 2 0 32 11 5 0 6 0 0 1 0 12 21 0 0 9 3 0 24 5 26 2 10 0 14 5 7 13 15 9 11 21 0 0 17 11 8 11 0 0 0 0 22 13 0 12 4 18 11 3 0 17 1 20 1 0 11 8 10 1 13 10 1 0 6 13 0 3 1 10 10 12 9 9 12 0 10 5 8 12 22 7 9 4 10 7 11 2 12 16 15 6 3 9 6 8 12 16 10 5 9 6 7 2 7 1 0 8 3 5 4 3 8 1 7 2 3 2 4 0 1
177 72497 19034 43877 8415 10684 1587 2295 1826 0 538 40 0 286 155 1 95 124 2 97 4 82 18 3 42 0 0 32 7 2 2 1 8 14 1 0 13 1 10 1 4 7 0 0 0 6 0 3 2 1 1 0 6 6 0 0 0 3 0 0 5 0 0 0 3 3 0 0 0 1 3 5 0 0 0 3 4 1 2 0 1 0 0 0 0 4 0 0 0 0 0 0 0 0 0 3 0 1 4 1 0 0 0 1 0 0 2 3 0 1 1 0 7 2 2 0 0 0 0 0 0 1 0 0 0 0 2 0 1 1 0 0 1 1 3 2 0 0 0 1 2 2 0 4 1 1 1 0 0 3 0 2 3 0 1 0 0 1 0 0 0 1 0 0 0 1 1 1 1 3 0 0 3 0 3 6 1 1 3 3 1 1 2 0 0 0 0 2 1 1 0 1 0 1 0 1 1 0 1 1 2 3 1 1
177_c 242072 272078 3655 100578 70454 7648 3568 1588 18 5154 3 5 10 602 1079 405 991 4 91 1592 471 80 8 159 0 0 264 37 1 0 29 71 84 133 0 64 5 38 0 39 55 2 0 2 0 60 57 36 44 4 39 3 8 0 3 0 7 2 1 14 50 1 6 0 2 5 0 2 0 16 6 15 10 0 8 10 0 10 0 4 0 2 2 29 16 1 16 0 6 0 0 4 0 18 12 2 0 48 23 16 5 2 3 3 21 0 2 7 8 9 4 5 3 7 0 0 3 2 1 12 0 1 0 2 3 1 54 1 2 1 3 6 7 7 0 3 9 12 4 0 2 0 12 7 1 0 4 2 0 0 1 3 1 0 6 13 1 10 1 1 6 5 1 0 3 6 3 2 3 2 2 3 10 0 6 1 0 7 0 4 2 2 5 4 0 5 0 0 4 9 6 1 1 1 6 5 2 4 3 1 6 1 2
178 72425 26396 5980 16231 22621 2356 5262 2847 5 400 186 0 2533 451 2 444 362 0 110 0 270 135 0 121 0 68 12 37 0 0 23 4 20 0 0 1 7 4 0 3 4 0 11 0 3 1 7 9 4 4 1 2 2 0 5 0 5 0 0 0 1 0 0 0 2 1 0 1 0 1 1 0 0 0 2 3 0 3 0 3 1 3 1 1 13 0 2 0 1 0 1 0 0 2 5 0 0 5 12 1 0 4 7 1 0 0 12 2 1 3 1 1 8 0 0 0 4 1 1 15 0 0 0 0 1 1 0 1 0 2 2 0 0 0 0 2 2 1 0 3 3 2 1 0 2 0 3 2 2 0 3 2 4 2 0 1 0 0 2 2 0 0 0 5 0 0 3 1 0 0 1 4 0 0 0 2 0 4 4 3 3 0 0 0 1 2 0 0 1 0 2 0 0 2 0 0 1 1 0 2 0 6 1
178_c 145939 182566 1060 127232 68237 3696 1689 1592 10 4040 1 8 1102 1950 0 50 396 6 157 3060 107 21 7 70 1 0 121 3 27 0 1 57 108 69 1 30 0 25 0 39 93 0 0 3 3 101 64 86 4 1 69 2 1 0 1 1 11 0 0 14 32 0 8 0 3 3 0 0 3 18 8 0 4 0 1 7 0 0 0 8 1 0 4 39 3 0 9 0 2 0 0 0 0 2 25 1 2 70 24 26 1 3 1 1 11 2 0 1 5 7 1 6 0 0 2 1 0 0 1 9 1 0 0 1 0 2 32 0 2 0 0 5 15 6 1 0 10 25 4 0 1 3 10 1 1 2 4 0 0 0 1 0 1 0 4 1 0 14 1 0 1 0 2 0 6 4 0 0 1 3 2 0 7 1 3 0 0 5 0 0 1 1 0 1 0 3 2 0 2 3 0 0 1 0 3 1 2 8 1 1 2 2 2
179 163477 88701 2917 4299 81654 547 1008 1362 1 429 183 0 1018 426 0 1190 268 14 36 9 748 65 7 222 0 1 47 78 1 5 32 21 59 9 0 19 14 23 0 30 13 1 0 1 3 11 37 17 5 6 14 15 10 1 8 0 0 0 0 9 2 1 0 0 0 0 0 3 0 7 5 1 1 0 14 8 1 6 1 4 5 4 0 10 24 0 6 0 2 0 0 0 1 2 11 0 2 16 19 6 6 14 6 1 4 0 20 5 6 4 3 6 6 9 0 0 3 2 4 19 1 0 0 3 0 2 5 3 1 3 4 7 7 3 0 6 8 3 7 3 5 3 3 0 1 0 6 5 0 0 1 3 2 3 3 1 3 3 3 2 7 2 3 6 1 4 2 6 0 1 2 2 2 2 2 1 2 2 8 3 2 1 1 3 1 7 2 0 0 2 0 3 3 2 1 0 1 1 2 7 4 14 4
180 103344 50486 91325 19204 33933 4326 9382 3646 0 1415 601 0 557 770 63 752 255 127 438 24 315 185 64 147 0 83 27 45 20 20 16 12 39 5 14 9 16 10 7 19 8 7 20 4 8 4 14 8 10 7 1 9 3 1 5 1 10 4 7 4 6 5 7 4 2 2 4 3 1 2 3 0 1 1 6 5 18 5 2 1 1 3 0 3 11 3 6 3 1 2 3 1 7 2 11 2 4 6 15 1 5 5 0 0 1 4 15 6 7 0 4 3 9 4 0 3 1 2 9 7 1 1 1 1 5 3 4 1 2 6 0 3 1 1 6 3 1 2 3 7 2 1 1 0 1 5 1 3 6 0 6 4 2 3 1 3 5 1 1 3 1 0 2 4 1 1 0 2 0 0 1 2 1 5 3 3 3 0 8 2 1 1 0 4 4 5 1 0 4 1 1 2 0 2 1 0 1 3 0 1 0 6 0
181 119782 126579 451 30137 71193 1320 2218 3246 0 435 1 1 1799 497 1 474 328 1 415 1726 200 25 3 94 0 0 122 20 1 0 9 51 122 23 0 44 3 5 1 55 48 67 1 5 2 27 71 32 4 2 20 5 5 1 2 0 4 0 0 10 0 1 12 0 4 3 0 1 4 6 4 18 0 0 4 13 0 5 1 2 1 0 2 15 6 2 9 12 5 0 8 0 0 1 32 6 4 44 51 13 1 4 0 4 5 3 8 2 2 0 1 1 5 0 0 0 2 1 0 8 0 0 0 3 1 0 18 1 4 1 3 9 21 4 1 0 10 8 1 4 2 2 4 3 1 2 3 1 3 0 5 2 2 4 1 4 1 5 1 3 2 0 0 2 2 2 1 3 5 1 3 1 7 2 3 4 0 2 4 1 1 1 0 1 1 4 1 1 3 4 2 0 0 0 4 1 1 1 1 3 0 19 1
181_c 147952 252643 41304 33405 127525 1757 2705 509 0 530 19472 12 502 2218 283 937 523 20 79 2540 323 138 34 252 0 0 110 85 6 8 49 34 66 108 7 40 32 36 2 20 51 2 0 6 1 57 43 38 22 17 37 17 12 1 6 2 6 3 1 8 45 10 8 0 2 2 2 5 0 16 3 2 2 1 14 7 3 10 2 9 3 6 0 19 15 2 5 3 0 0 0 12 2 9 64 1 2 36 17 21 8 4 11 0 15 0 7 6 11 6 7 11 4 10 0 0 8 4 2 13 3 1 1 5 13 5 12 2 0 11 7 3 11 8 0 1 9 12 5 4 2 2 3 2 2 0 5 3 2 5 0 3 5 6 14 12 5 4 3 8 4 8 4 3 6 4 5 4 4 2 2 7 5 5 6 3 1 5 1 2 6 2 1 5 4 9 1 1 1 4 4 2 6 1 4 0 3 2 4 0 4 1 6
182 180980 44081 45654 18296 39411 2084 2777 2598 2 956 1531 0 675 385 0 482 375 3 1370 511 585 272 6 123 0 0 62 40 3 1 6 27 43 8 0 17 3 24 5 25 12 0 0 0 5 6 15 10 10 3 5 9 4 0 3 0 3 1 0 10 3 0 13 0 12 2 1 2 12 7 3 1 4 0 1 10 1 4 0 4 1 1 10 4 6 1 7 0 9 0 12 1 0 2 10 7 9 6 7 0 6 10 1 2 1 10 11 6 2 8 6 9 0 1 0 0 1 2 4 14 0 0 0 3 1 1 6 2 11 0 1 7 3 3 2 5 4 2 2 1 6 5 5 1 2 8 3 2 7 0 16 3 1 5 4 3 1 1 0 0 1 0 1 1 0 0 1 0 2 1 4 0 4 1 1 1 1 6 2 0 2 1 0 1 2 1 2 2 0 1 3 2 1 0 3 3 1 1 2 2 1 8 0
182_c 1093 514 138 31 304 1 7 1 0 0 7 3 6 2 0 8 0 1 0 2 9 2 1 2 1 0 0 1 0 0 1 2 4 3 0 0 0 0 0 2 0 0 0 0 0 0 2 0 0 0 0 1 0 0 0 0 0 0 0 0 1 0 0 0 0 0 0 0 1 0 0 0 0 0 0 1 0 0 0 0 0 0 0 0 1 0 1 0 0 0 0 0 0 0 1 0 0 0 0 0 0 0 0 0 0 0 0 0 0 1 0 0 0 0 0 0 0 0 0 0 0 0 0 0 0 0 0 0 0 0 0 0 0 0 0 0 0 0 0 0 0 0 0 0 0 0 0 0 0 0 0 0 0 0 0 0 1 0 0 0 0 0 0 0 0 0 0 0 0 0 0 0 0 0 0 0 0 1 0 0 0 0 0 0 0 0 0 0 0 0 0 0 0 0 0 0 0 0 0 0 0 0 0
184_c 174189 124435 12493 48072 83892 3145 1883 3254 131 3440 371 3 1463 1378 1 1962 922 17 20 1441 879 242 24 419 0 0 138 156 17 5 219 28 28 38 12 35 169 27 7 10 85 8 0 6 6 21 36 36 8 32 46 35 48 2 81 1 10 5 3 13 13 1 0 0 0 2 3 67 0 15 4 1 3 5 18 7 0 21 0 4 68 10 5 23 22 21 2 0 3 4 0 3 0 4 20 0 0 18 18 18 11 14 17 7 14 0 13 5 9 6 13 9 18 20 1 0 10 17 11 5 1 1 1 4 6 18 11 13 0 19 16 0 11 3 2 21 15 9 11 8 18 23 7 0 6 2 2 9 1 0 1 11 22 10 2 1 12 5 6 22 7 9 6 15 6 14 10 5 6 1 13 6 2 6 2 3 9 3 8 9 8 5 8 4 6 7 1 4 0 4 0 6 10 7 7 2 5 1 8 1 3 1 4
185 149594 81449 92 14153 31761 3042 6795 4134 0 316 164 0 969 837 2 654 507 1 439 2 450 127 0 156 0 87 76 40 0 0 18 40 62 15 0 22 9 23 0 42 30 0 19 0 7 16 55 17 22 4 19 7 10 0 4 0 7 0 0 9 1 0 5 1 4 3 0 5 1 9 1 3 1 0 5 12 0 4 0 7 1 2 2 10 10 1 12 0 2 0 2 0 0 12 4 1 0 18 24 11 5 2 2 0 4 2 10 2 3 3 1 9 5 3 0 0 4 3 4 12 0 0 0 2 0 1 12 1 4 3 4 4 10 5 0 1 3 4 4 7 1 2 3 0 0 1 5 4 3 1 4 4 3 1 3 3 5 3 0 2 1 3 1 4 3 3 4 1 2 1 2 1 1 0 1 1 2 1 6 0 2 1 1 3 2 2 1 4 1 2 7 2 1 3 2 2 0 1 1 4 1 7 1
185_c 250046 177833 72 31878 97465 3744 2195 2560 215 3645 1 4 1577 1408 0 536 1108 0 1584 3082 478 93 0 229 0 0 170 55 0 1 71 65 45 74 0 40 116 55 1 36 128 0 0 0 3 49 72 97 7 6 86 8 27 0 45 0 3 0 0 8 5 0 12 0 36 1 0 54 17 19 5 0 3 0 5 9 0 9 0 12 47 3 43 36 10 7 7 0 42 0 22 1 0 4 31 15 11 27 28 35 2 12 4 43 14 19 2 0 4 19 1 12 1 1 0 0 3 1 4 10 0 0 0 11 5 2 27 5 9 9 9 2 19 16 2 5 21 32 3 5 11 44 5 3 4 20 8 5 25 1 10 6 4 3 2 2 2 17 1 5 7 2 1 2 5 10 4 2 9 0 5 4 4 1 1 1 3 9 5 8 2 1 2 1 1 2 0 3 0 6 0 1 3 3 2 1 2 4 11 8 4 2 6
186 142869 75325 5588 14733 54240 2327 22050 9565 0 3140 1105 0 6896 991 0 812 1145 2 540 7 530 102 0 153 0 219 84 50 0 0 22 24 54 14 0 19 12 12 0 34 18 0 42 0 13 11 30 11 9 8 8 6 9 0 4 0 2 0 0 11 2 0 3 0 1 0 0 4 4 1 1 1 0 0 9 2 0 4 0 5 3 4 2 7 5 2 16 0 5 0 8 0 0 6 16 3 3 19 22 5 5 4 7 1 2 4 7 3 5 4 4 9 8 2 0 0 2 0 10 7 0 0 0 3 2 5 7 3 0 2 1 3 2 0 1 4 5 1 2 1 3 2 3 2 0 1 3 1 3 0 8 3 4 4 1 3 0 1 4 1 2 4 1 2 2 1 6 2 3 1 1 2 7 0 1 2 0 3 6 4 2 1 1 3 2 3 0 1 0 2 4 1 0 1 3 4 1 3 0 2 0 13 2
186_c 250241 100729 4410 25758 84260 6599 3599 2373 618 991 469 32 353 1212 0 2464 1089 11 1678 1992 2020 131 10 591 2 0 14 198 6 1 258 41 27 53 3 1 221 30 5 23 30 5 1 4 12 16 28 26 10 42 19 37 55 0 102 0 4 1 3 0 20 1 11 2 25 0 1 87 13 19 5 1 2 2 21 7 0 32 0 8 72 8 57 10 86 27 3 0 45 5 18 1 0 5 18 21 8 3 11 11 16 27 19 40 7 15 14 3 13 4 9 5 19 12 1 0 18 14 10 25 1 0 1 26 15 23 6 13 8 27 17 1 6 0 3 27 4 8 9 17 12 20 0 1 0 15 4 19 20 2 13 19 7 12 2 2 14 8 11 17 6 10 7 10 0 3 17 3 1 2 15 5 0 6 0 1 9 3 17 13 18 5 11 6 3 3 2 0 1 0 0 5 5 6 0 4 0 1 6 3 1 1 4
187 226398 75712 308 9289 42669 4560 5485 12189 0 4470 197 2 2978 1717 1 1340 2204 0 1097 3 225 99 0 242 0 0 38 73 0 0 34 36 57 20 0 4 22 17 0 32 16 0 2 0 23 16 39 10 4 7 11 12 12 0 4 0 2 0 0 4 1 0 9 0 5 1 0 7 9 5 1 1 1 0 7 4 0 10 0 4 4 4 8 11 6 3 7 0 9 0 4 1 0 5 8 4 7 11 28 5 9 6 11 2 1 6 11 1 4 6 7 7 11 7 0 0 4 5 7 4 0 0 0 3 7 11 9 1 13 9 9 4 5 2 0 3 1 4 2 6 8 0 0 0 1 1 6 1 4 0 5 6 3 1 2 1 4 0 2 3 5 2 1 1 4 0 6 1 0 2 1 3 2 2 1 5 1 2 9 0 5 0 4 3 1 3 1 1 1 2 1 2 2 4 0 0 0 0 0 3 0 9 2
187_c 206007 93507 8500 21560 69956 5097 3308 8272 376 1558 86 12436 112 1236 0 2682 1415 35 351 1846 591 52 22 538 877 0 114 192 14 15 286 14 18 49 12 26 201 38 7 7 0 18 0 8 12 4 11 2 15 37 3 43 61 4 110 5 4 3 8 6 14 2 2 2 9 0 6 85 4 17 4 6 5 3 31 6 0 27 0 9 74 6 17 0 13 39 4 2 17 3 5 21 0 6 11 2 8 0 1 1 25 8 32 15 9 4 18 5 6 7 11 11 3 16 2 2 10 12 15 10 5 0 1 13 20 24 0 16 3 23 18 1 0 9 0 27 0 0 15 12 10 24 7 1 0 1 4 27 7 11 0 27 8 10 2 2 11 0 7 17 5 11 10 8 2 5 13 7 6 2 13 10 5 9 4 3 5 7 5 10 12 6 12 7 7 4 8 2 0 6 0 8 4 8 2 2 2 2 5 3 3 2 1
188 200584 92620 126 28128 75745 4101 6128 3457 2 467 439 1 1232 666 1 604 253 2 586 1755 634 607 0 186 0 1 52 36 0 0 23 55 98 24 0 10 9 28 0 49 31 0 2 0 7 19 56 23 17 6 13 6 8 0 3 0 8 0 0 2 0 0 15 0 4 3 0 4 1 12 4 0 1 0 5 14 0 4 0 4 4 2 3 11 24 0 21 0 4 0 2 0 0 7 19 6 9 13 50 9 4 13 4 8 3 5 9 7 5 6 3 6 2 3 0 0 3 0 3 20 0 0 0 8 3 3 8 5 2 2 2 6 11 0 2 3 3 2 4 1 3 7 3 0 1 3 4 0 1 1 9 4 1 3 4 3 0 2 0 2 5 0 0 1 2 3 2 1 0 2 4 1 2 1 2 1 0 7 7 2 3 0 0 2 0 11 1 0 2 3 1 1 1 1 2 1 0 0 1 1 7 26 2
188_c 319035 47015 16960 12925 71979 5709 1652 2088 143 863 141 83 27 715 2 5179 392 23 65 37 2872 494 21 944 7 0 4 422 8 10 505 13 14 24 6 2 327 31 11 7 2 7 1 7 4 5 9 0 13 75 0 81 99 1 177 0 3 4 6 0 31 0 3 2 0 0 2 164 0 21 4 0 1 5 62 6 0 54 0 5 137 29 17 1 70 78 3 0 8 5 2 0 5 9 11 1 3 2 2 1 40 40 45 9 4 0 31 1 9 18 34 7 25 31 3 0 37 26 33 21 0 2 2 6 41 32 0 27 3 47 28 2 0 0 1 56 0 0 24 31 33 29 3 0 2 0 10 25 2 7 0 38 22 25 0 15 25 1 21 38 4 32 16 28 0 2 24 28 4 2 19 18 0 16 1 18 15 5 31 26 23 9 22 13 17 2 2 3 0 0 3 16 9 10 0 1 0 1 5 7 3 2 0
189_c 162874 123644 720 22721 94348 6111 931 1724 112 2454 76 15 1092 859 0 2510 285 1 34 2188 664 73 4 532 0 0 105 188 1 0 253 31 39 59 0 23 168 19 0 17 70 0 0 1 0 25 30 32 12 42 34 52 83 1 102 0 5 0 0 6 20 0 3 1 0 1 0 89 0 12 8 1 1 0 26 6 0 38 0 7 59 2 2 33 25 44 3 0 9 0 0 2 0 2 19 0 0 12 13 27 26 13 20 8 11 0 20 0 13 10 21 10 13 17 0 0 17 10 20 11 0 0 0 13 18 16 13 18 0 14 18 0 10 5 1 40 10 11 15 14 9 14 3 5 7 3 3 20 0 2 2 11 17 11 1 3 6 8 9 26 11 15 12 16 3 10 7 12 6 0 4 13 7 11 1 4 12 4 12 11 11 8 6 10 15 6 2 1 0 7 1 14 5 5 4 1 0 3 5 3 2 2 1
19_J 233795 210314 30935 7638 57817 955 8186 622 0 76 46308 2144 2669 186 114 924 66 5 277 196 279 103 8 293 0 98 26 54 1 1 44 57 103 115 0 7 25 75 0 39 56 0 13 2 0 66 52 40 33 10 50 14 21 0 6 0 1 0 0 4 68 3 9 0 1 0 0 5 0 29 9 48 3 0 6 2 1 11 1 8 2 3 2 25 4 3 15 0 3 0 0 16 0 10 41 3 1 42 20 10 3 1 14 3 10 2 4 5 9 5 10 14 5 10 0 0 8 10 1 7 0 0 3 5 4 6 15 2 3 1 5 3 16 1 0 4 8 11 4 1 10 4 4 1 4 1 10 8 0 2 4 3 9 1 9 8 4 8 8 1 12 1 2 0 0 1 5 0 1 4 6 3 2 1 2 2 2 5 1 1 1 1 2 3 5 3 3 3 0 1 5 3 1 2 1 5 0 1 2 5 2 3 3
191 66520 19726 3403 9414 21088 704 3895 1377 10 107 184 0 1372 178 0 644 175 7 25 3 323 144 8 145 0 25 27 34 2 1 26 9 17 6 0 6 6 9 1 5 2 0 9 0 1 1 8 1 2 10 1 8 5 0 4 1 1 0 0 4 1 0 0 0 0 0 0 4 0 4 1 0 0 0 5 9 2 5 0 1 1 6 0 2 11 1 2 0 1 1 0 2 0 0 6 0 1 3 4 0 2 1 4 0 1 0 12 5 1 5 0 1 10 7 0 0 4 1 1 8 1 0 0 0 1 6 0 0 0 5 4 3 1 3 1 3 0 1 2 4 5 2 2 1 1 0 0 3 1 0 0 2 1 4 0 2 1 0 0 1 1 6 1 3 0 0 1 2 0 0 2 0 1 1 0 6 1 1 10 5 1 2 0 0 1 3 0 0 0 2 0 1 0 1 0 0 0 0 0 0 0 6 0
191_c 248463 107446 18562 17285 88101 6554 1956 2496 235 2085 547 1272 2000 492 1 2577 671 29 77 20 1346 295 30 611 105 0 107 196 15 10 271 23 10 50 9 21 205 39 9 8 0 12 1 9 2 4 23 1 23 46 2 35 54 4 100 3 1 7 8 13 16 1 3 2 0 0 1 109 0 7 7 2 2 9 26 7 1 25 2 5 102 13 20 0 22 36 4 1 12 8 3 0 1 11 16 0 2 1 4 0 22 25 24 10 8 2 11 18 2 6 15 8 14 17 3 1 23 18 11 8 0 0 0 1 12 29 0 12 3 16 20 3 0 2 3 25 0 0 25 12 21 22 6 14 0 1 5 12 7 4 0 13 11 9 5 4 12 0 10 9 4 15 9 5 6 7 2 14 11 0 4 3 4 3 3 4 5 6 13 9 4 7 8 8 6 2 2 3 0 2 9 14 5 4 1 4 5 2 6 5 3 0 2
192 67245 46800 38 3871 24348 530 2182 3603 0 734 32 0 1549 459 0 167 961 0 241 444 203 42 0 58 0 1 49 5 0 1 10 22 45 3 0 11 5 5 0 11 12 0 0 0 3 9 20 13 5 1 7 2 2 0 2 0 1 0 0 2 1 0 2 0 3 0 0 0 1 5 1 0 0 0 1 3 0 1 0 0 0 0 3 11 0 0 1 0 1 0 2 0 0 1 7 3 2 15 34 5 1 2 2 0 0 4 0 0 1 4 1 1 4 0 0 0 0 0 0 3 0 0 0 2 1 0 1 1 1 3 1 0 2 0 0 0 2 3 3 1 1 1 1 1 0 1 0 2 4 0 2 0 1 0 0 0 0 3 0 0 3 0 0 0 1 0 0 0 1 0 1 3 2 0 0 0 0 0 1 1 0 0 0 0 0 0 0 0 0 0 1 0 0 0 0 0 0 0 0 0 0 5 0
193 51054 60609 29 3320 29842 149 675 844 0 155 0 23 1164 456 0 130 248 0 129 499 171 39 0 45 2 0 31 5 0 0 4 13 32 8 0 4 1 3 0 17 22 0 0 0 1 3 32 14 1 0 7 1 2 0 2 0 2 0 0 5 2 0 3 0 3 0 0 1 1 1 0 0 0 0 2 2 0 2 0 1 0 2 0 6 2 0 0 0 1 0 2 0 0 0 9 1 3 25 30 5 3 1 0 0 1 1 2 1 0 0 0 1 1 0 0 0 1 0 0 2 0 0 0 1 0 1 5 0 0 0 1 0 5 0 0 0 2 2 1 0 2 1 2 0 1 2 0 0 2 0 3 1 0 0 0 0 0 6 0 0 0 1 1 0 0 1 0 0 4 1 0 0 0 0 1 1 1 0 2 0 0 0 0 0 0 4 0 1 0 0 0 1 0 0 0 0 3 0 0 1 1 7 0
193_c 170677 83854 59150 81797 85145 9493 4521 12683 494 3254 616 27 1228 1652 0 1893 2109 156 55 1903 441 57 133 405 0 2 105 152 88 46 226 23 19 48 49 20 162 39 50 13 22 46 3 47 27 14 25 16 5 26 18 26 66 16 72 12 16 20 27 7 12 9 3 7 0 4 6 78 0 15 10 0 7 16 14 9 8 14 6 2 72 3 0 4 4 24 5 3 3 25 0 2 5 5 16 0 2 6 10 5 8 5 16 2 5 0 3 1 5 11 6 8 12 18 16 2 5 10 10 11 5 3 4 5 17 19 3 4 2 17 19 0 3 5 3 16 8 4 6 3 7 20 8 0 2 0 5 13 1 3 0 8 6 3 4 2 12 4 12 12 8 9 7 7 3 9 7 8 3 2 4 4 1 4 1 3 10 9 6 7 2 10 14 3 4 6 8 1 1 4 5 6 8 6 0 1 0 1 6 6 4 1 1
194 40603 12921 35577 1736 7427 2322 9819 2616 0 447 18 0 270 157 0 401 325 1 62 0 71 66 1 97 0 104 9 22 0 0 22 3 9 2 0 1 9 2 0 6 2 1 20 0 5 0 3 0 1 6 0 2 2 0 0 0 1 0 0 0 0 0 0 0 0 1 0 2 0 4 1 1 2 0 2 5 0 1 0 1 0 2 0 1 4 0 1 0 1 0 0 0 0 0 2 1 2 2 3 0 3 2 1 0 0 1 5 1 0 2 1 0 0 1 0 0 2 1 0 3 0 0 0 1 2 6 0 1 1 1 2 0 0 0 0 0 0 0 1 2 1 3 0 1 0 0 1 0 0 0 0 0 0 0 0 1 0 1 2 0 0 2 2 0 1 0 1 0 2 0 1 1 0 3 0 4 0 1 4 1 0 0 0 2 0 1 0 0 0 0 0 0 0 0 0 0 0 0 0 0 0 2 0
194_c 202090 184628 464 64826 118538 6710 3276 5740 223 3094 1045 10 1554 2066 2 2117 1633 4 912 3400 447 421 0 484 1 0 162 156 3 0 241 65 29 112 2 41 133 21 0 19 110 0 0 0 1 34 50 69 8 22 73 25 42 0 60 0 11 0 0 10 14 0 5 0 9 0 0 65 7 17 11 2 0 0 24 7 0 16 1 5 66 9 30 37 5 25 9 0 17 0 8 0 0 1 40 9 8 24 24 36 17 9 14 36 10 6 9 2 3 7 11 6 6 16 0 0 11 15 9 8 0 0 0 2 8 21 17 7 3 11 23 3 10 6 0 20 13 24 9 9 17 17 7 5 1 4 5 8 12 2 8 10 8 3 0 1 15 9 9 11 0 11 5 8 7 13 12 13 8 2 4 11 6 12 3 2 15 2 5 5 1 1 4 3 8 4 1 3 1 4 1 6 10 7 17 0 8 1 3 0 2 6 2
195 33273 9228 35301 2809 5659 1422 4663 1005 1 141 24 0 481 284 1 271 31 62 22 2 93 79 18 63 0 18 10 12 9 4 14 3 10 0 1 2 6 5 1 5 1 1 10 4 3 0 3 0 3 3 1 2 2 1 2 2 5 1 0 2 0 0 0 4 0 1 0 0 0 2 0 0 1 0 1 1 2 0 1 1 0 0 0 1 3 1 1 1 0 0 0 1 1 0 0 0 0 1 2 1 1 1 3 0 0 0 7 4 1 1 0 2 5 3 0 0 2 0 1 1 0 2 0 1 0 0 0 0 0 0 0 1 0 0 1 1 0 0 0 0 0 0 0 0 0 0 2 0 0 0 1 1 1 0 1 0 0 0 0 0 1 0 0 0 0 0 2 0 2 0 1 1 0 0 0 1 1 0 2 0 0 1 0 1 1 0 0 0 1 1 0 0 1 1 1 1 0 0 1 0 0 5 0
195_c 163722 107799 133 31665 65756 2298 1118 1770 116 1716 269 41 1673 548 0 1993 564 0 50 1114 393 149 0 421 2 1 74 137 0 1 189 29 26 43 1 10 134 15 0 27 41 0 0 0 2 20 26 31 5 33 34 42 49 0 73 0 3 0 0 9 16 0 4 0 2 2 0 71 0 6 1 1 2 0 32 6 0 16 0 6 55 7 4 13 4 35 4 0 8 0 0 0 0 3 8 0 5 14 11 19 16 5 9 7 10 0 10 2 6 6 15 7 8 16 0 0 10 10 18 11 0 0 0 9 17 16 11 7 1 22 18 1 6 1 0 20 10 10 14 11 9 14 3 3 2 0 2 12 2 2 0 14 8 4 0 1 13 2 10 18 1 14 4 11 5 4 12 8 5 0 5 4 3 8 4 2 12 1 4 3 5 7 4 4 4 1 0 5 0 1 1 7 4 4 5 0 3 0 0 2 0 0 1
196 34580 22470 366 4298 7693 708 8739 3266 0 111 92 0 449 229 0 113 233 0 106 43 99 73 0 34 0 58 17 5 0 0 5 5 11 0 0 3 2 2 0 5 3 0 19 0 0 0 4 2 1 2 2 0 0 0 0 0 0 0 0 2 0 0 0 0 0 1 0 1 2 0 0 0 0 0 0 1 0 0 0 1 0 1 1 2 2 0 1 0 3 0 0 1 0 0 1 0 1 8 8 0 1 1 2 0 0 1 3 0 3 0 1 1 0 2 0 0 1 0 0 3 0 0 0 0 0 2 0 0 0 2 0 1 0 0 0 0 0 0 0 1 1 0 5 1 0 0 1 0 0 1 2 1 2 0 0 0 0 1 0 0 1 0 0 0 2 2 1 0 0 0 0 0 1 0 0 2 0 0 5 0 0 0 0 1 0 2 0 0 0 2 1 0 0 0 0 0 0 0 0 2 0 1 1
196_c 205517 194202 4052 68992 102413 8620 7395 9346 1347 8723 2 3 597 1437 0 2509 3301 6 21 3558 344 281 9 553 0 0 95 164 12 8 277 51 28 51 5 14 198 21 3 22 94 0 0 4 13 29 49 73 13 44 65 40 72 0 83 2 8 1 3 6 14 1 4 0 0 2 0 83 0 19 5 1 3 3 25 8 0 18 0 2 83 7 7 28 7 38 2 0 3 4 0 1 0 2 27 0 0 12 23 26 12 4 17 7 19 1 15 2 7 5 14 6 17 15 0 1 8 6 9 3 1 0 1 2 27 19 13 10 0 15 10 2 11 4 2 17 17 24 12 17 22 19 5 0 4 0 3 17 2 1 1 5 16 7 4 2 15 14 5 17 6 20 2 13 6 6 13 9 7 3 3 6 1 13 0 6 13 1 8 6 7 8 9 6 6 4 1 1 2 1 0 10 3 4 6 0 3 3 5 2 1 3 18
197 35846 10035 43840 10786 5956 901 8008 1276 0 245 11 0 668 427 0 272 118 69 49 2 72 166 39 79 0 117 8 14 15 17 6 9 14 4 4 3 5 2 3 3 1 2 19 3 2 0 6 1 1 0 0 2 3 2 4 1 15 2 2 4 1 3 0 1 0 3 6 0 1 0 0 0 1 0 1 3 16 3 6 0 1 1 1 0 2 2 1 0 0 2 0 0 7 0 1 0 0 0 1 0 5 0 1 1 0 0 8 2 0 0 0 0 6 3 1 7 3 0 1 1 1 2 0 1 4 2 0 0 0 0 1 0 0 2 1 0 0 0 1 4 1 1 0 1 0 0 0 2 0 0 0 0 1 0 1 0 1 0 0 0 0 0 1 3 0 0 4 1 2 0 2 0 1 1 0 4 0 1 2 3 0 9 0 0 0 0 0 0 3 0 0 0 1 2 0 0 0 0 0 0 0 0 0
198 27954 27686 14 3425 10824 370 1314 3270 0 1148 1 0 140 188 0 27 432 0 35 0 36 15 0 10 0 0 34 1 0 0 0 10 24 10 0 8 0 0 0 5 9 0 0 0 13 1 15 6 2 0 4 0 0 0 0 0 3 0 0 3 0 0 1 0 0 0 0 0 2 0 0 53 0 0 1 3 0 0 0 1 0 0 0 2 0 0 2 0 0 0 0 0 0 1 6 8 0 11 12 0 0 2 0 0 0 0 0 0 0 0 0 0 0 1 0 0 0 0 0 1 0 0 0 0 0 0 0 0 3 0 0 1 3 6 0 0 0 0 0 0 0 0 1 1 0 0 1 0 1 0 0 0 1 0 1 0 0 1 0 0 1 0 0 0 0 3 1 0 0 0 0 0 0 1 1 0 0 0 0 0 0 0 0 0 0 0 2 0 0 1 1 0 0 0 1 1 0 0 0 0 0 7 0
199 30425 14927 73 21008 8938 3044 8961 12742 25 10259 0 0 242 875 1 129 2106 0 15 2 92 11 0 33 0 2 23 8 0 1 6 8 9 5 0 9 3 6 0 3 4 0 2 0 35 0 7 0 3 1 0 1 3 0 0 0 2 0 0 7 1 0 0 0 0 0 0 0 0 1 2 0 0 0 4 4 0 0 0 0 0 0 0 0 6 1 0 0 0 0 0 0 0 2 1 0 0 3 5 1 0 1 4 0 0 0 1 0 0 1 1 1 3 0 0 0 1 0 2 2 0 0 0 0 1 1 2 0 1 1 0 1 2 0 0 2 0 0 0 1 1 1 1 0 1 0 0 1 0 0 0 0 0 0 0 0 3 0 1 0 0 0 0 0 1 3 1 0 1 0 0 0 0 0 1 0 0 0 3 0 0 2 0 1 0 1 0 0 0 0 1 2 0 0 1 0 0 1 0 0 0 2 0
199_c 292240 61675 10643 39024 85161 6542 13447 5547 89 478 1219 275 3061 1860 1 3359 1779 15 76 341 1563 409 6 768 35 249 133 249 13 7 354 22 10 39 6 33 279 64 8 4 5 5 47 4 2 1 13 1 24 56 2 49 118 2 119 2 8 3 1 13 19 0 2 1 1 0 1 133 0 32 7 3 0 4 31 15 0 20 2 11 128 10 10 1 24 48 4 0 6 4 0 2 0 3 15 0 1 0 0 1 34 20 19 16 6 1 10 0 8 13 21 12 11 22 1 0 18 17 9 24 0 0 0 3 29 17 1 16 4 41 30 2 0 11 1 37 0 0 20 18 16 34 7 4 7 1 7 20 1 3 1 20 20 14 3 2 19 2 9 20 14 11 10 15 10 7 14 13 10 1 18 4 4 11 5 4 22 3 13 11 10 7 10 10 8 2 1 3 0 6 2 5 10 8 5 1 5 3 6 4 3 1 0
20_J 215409 352856 81184 13541 109653 705 3606 404 1 0 11 560 4292 107 0 306 0 1749 107 7 161 115 112 168 2 0 91 32 57 34 24 67 64 174 19 42 4 46 13 27 1 30 0 26 2 34 45 6 49 4 0 5 11 11 2 10 4 5 15 4 61 34 5 8 0 2 15 2 0 20 165 5 4 7 3 8 4 12 5 7 1 2 2 1 2 2 20 5 3 4 1 101 3 22 97 0 6 8 14 0 2 4 6 3 23 0 3 10 11 8 2 14 1 11 0 2 6 2 2 10 4 7 6 2 6 4 0 3 3 2 4 3 0 7 0 1 1 0 5 1 4 2 9 2 2 0 4 0 0 36 0 1 4 0 13 11 1 2 2 0 6 1 5 2 3 6 1 3 6 4 4 0 2 0 0 0 0 6 3 0 0 1 4 0 0 12 3 10 1 2 4 1 0 0 4 2 5 9 4 9 2 9 6
200 26228 16930 41018 18715 9641 2777 7681 1524 0 502 515 0 20 239 323 80 66 135 21 22 78 17 81 37 0 101 14 2 8 16 3 5 11 4 4 4 0 5 4 2 5 8 14 9 6 2 4 6 2 0 4 0 2 3 0 5 15 12 1 0 1 3 0 4 0 3 8 0 0 1 1 0 1 5 0 4 29 0 4 1 0 0 0 1 2 1 0 2 0 2 0 5 4 0 4 1 0 3 6 0 1 1 0 0 0 0 4 1 0 0 0 0 3 0 4 1 0 0 0 5 1 4 3 2 1 2 0 2 0 0 0 1 0 0 1 0 0 0 0 0 0 0 1 0 0 0 1 0 0 1 0 0 0 0 0 0 0 1 0 0 1 0 1 0 2 0 2 0 0 0 2 0 0 1 0 0 0 0 2 0 0 1 0 1 0 1 3 0 0 1 0 0 1 0 0 0 0 0 0 0 0 2 2
200_c 228079 120821 20621 50084 115688 6835 2753 3702 761 3281 394 94 1491 1548 3 2477 932 44 23 3 537 181 33 517 8 4 45 191 36 13 276 21 20 45 18 10 225 62 17 10 36 19 0 12 5 12 26 16 4 25 16 38 55 4 98 4 6 5 5 9 16 1 0 6 0 3 2 104 0 24 8 0 2 5 30 7 0 28 0 5 116 10 1 7 5 37 7 4 7 12 1 1 0 6 28 0 1 6 5 7 17 18 24 5 14 0 11 5 4 11 17 11 17 19 3 0 12 12 16 6 3 2 0 2 18 23 9 5 2 19 27 1 1 3 2 35 5 3 5 13 13 36 2 1 4 0 4 7 1 5 0 16 21 5 4 2 10 1 13 16 7 13 8 7 0 1 4 9 2 2 9 7 2 8 1 3 7 4 9 6 3 2 5 7 0 4 5 2 0 1 0 4 6 6 3 0 0 5 8 5 3 4 6
201 32187 10487 14804 10374 5678 7709 1046 3073 47 1710 158 0 172 342 157 83 387 32 13 2 72 4 13 29 0 1 8 8 9 4 1 3 8 1 1 0 0 3 2 4 1 2 0 2 31 1 2 0 1 2 0 0 1 0 0 2 4 1 1 3 0 0 1 0 0 0 1 0 0 1 0 2 1 0 2 1 4 0 2 1 0 0 0 1 1 0 0 1 0 0 0 1 2 0 0 0 0 1 2 0 1 0 0 4 0 0 3 0 0 0 2 0 0 1 0 0 0 1 0 3 1 1 0 0 1 2 0 0 1 1 0 0 0 1 5 0 0 0 0 0 1 1 0 1 0 0 1 2 0 1 0 2 0 0 0 1 0 0 0 0 0 1 0 0 0 0 2 0 3 0 0 0 0 0 0 0 0 0 0 0 1 1 0 0 0 1 0 0 0 0 0 0 0 0 0 0 1 0 0 0 0 3 1
201_c 184147 87325 1000 22048 97924 8017 1406 3642 403 899 918 5 856 995 0 2962 696 5 1050 2282 697 169 2 597 0 0 157 202 1 1 296 38 29 53 0 30 187 26 1 24 73 0 0 0 2 37 38 39 5 48 43 41 63 0 92 0 5 0 0 19 23 0 6 0 25 0 0 105 12 10 8 1 3 0 26 1 0 21 0 2 78 6 34 12 10 33 7 0 14 0 7 0 0 3 24 6 16 15 14 22 28 19 20 23 5 7 13 6 1 4 19 9 14 27 0 0 17 13 15 12 0 0 0 4 22 16 7 10 5 21 20 6 5 6 4 36 13 14 16 18 24 8 13 3 1 11 0 20 10 1 4 12 23 4 1 2 10 14 11 12 5 14 6 11 1 5 6 10 17 2 11 8 5 3 2 5 18 5 9 3 9 4 14 16 10 2 0 3 0 3 0 11 6 7 3 0 5 2 1 1 2 4 1
202 24315 6430 57461 17193 3477 2801 2503 691 4 471 77 0 377 243 1 167 136 94 7 0 39 56 74 44 0 9 7 9 18 16 3 0 6 1 4 3 2 4 7 6 0 10 2 11 1 1 1 1 0 3 0 2 0 7 1 5 24 7 1 1 1 3 1 5 0 3 4 0 0 2 0 0 1 2 5 0 13 3 2 0 0 0 0 0 2 0 0 3 0 0 0 0 6 1 0 0 0 0 0 1 2 0 1 0 0 0 4 0 2 1 0 1 1 1 0 4 1 1 0 1 0 4 1 0 0 0 0 2 0 0 0 1 0 0 0 2 0 0 3 0 0 1 1 0 0 0 0 0 0 0 0 1 0 1 0 0 1 0 1 0 0 0 1 0 0 0 0 1 1 0 1 0 0 1 1 0 0 0 2 0 0 2 0 0 0 0 0 0 1 1 1 1 2 1 0 0 0 1 0 0 0 0 0
202_c 177366 81550 34718 50698 53591 3405 4325 2195 429 355 2160 2 1144 648 0 1574 501 57 523 118 896 679 24 404 0 0 48 93 21 9 180 20 16 57 14 8 132 24 13 7 11 4 1 7 6 12 27 6 5 19 6 26 40 3 64 3 7 2 14 4 14 1 8 0 11 5 1 72 6 14 7 2 5 13 11 2 2 15 1 4 52 3 14 4 11 17 2 0 13 10 8 0 2 2 19 2 6 4 6 1 18 8 11 17 4 4 7 4 4 7 8 6 4 12 2 1 7 3 5 10 2 2 0 1 7 8 1 6 2 15 12 0 4 1 3 12 5 1 9 7 11 16 4 0 3 3 5 3 4 0 3 11 9 4 2 2 4 3 6 11 7 11 3 5 2 2 5 6 7 1 3 2 0 0 0 2 13 6 10 6 4 3 6 5 1 0 1 8 0 1 0 5 3 3 0 1 3 5 5 4 2 0 1
203 33721 24777 5036 4979 8418 3610 4029 2476 33 597 1575 0 29 122 1012 34 161 0 100 128 37 52 0 19 0 18 27 4 0 0 1 23 24 9 0 5 2 1 0 7 6 0 2 0 13 2 7 4 3 1 6 0 0 0 0 0 2 0 0 3 0 0 0 0 2 1 0 0 0 1 1 16 0 0 1 2 0 0 0 1 0 0 1 0 1 0 6 0 0 0 1 0 0 4 5 5 4 5 7 4 0 1 1 0 0 1 2 1 0 1 0 2 3 1 0 0 0 0 1 2 0 0 0 1 0 1 1 0 0 0 0 2 3 1 0 0 0 0 1 0 0 0 2 2 0 1 1 0 0 2 1 1 0 0 0 1 0 0 0 0 0 0 0 0 0 1 0 0 0 0 0 0 1 0 0 2 0 0 0 0 0 0 0 1 0 0 1 0 1 2 0 0 0 3 0 0 1 1 0 0 0 5 0
203_c 173981 93685 8429 26694 93503 5180 4003 3817 270 811 1 5 2623 1148 1 2356 2007 35 298 1250 657 438 15 509 0 0 54 157 5 3 233 16 22 45 4 22 179 36 2 8 37 2 0 3 6 16 21 17 4 28 26 30 56 0 102 1 3 2 1 9 21 0 3 0 7 0 0 80 3 15 5 0 0 1 20 3 1 15 0 7 63 5 7 13 8 34 1 1 6 2 6 1 0 1 20 2 4 8 7 8 23 15 26 8 7 4 4 0 3 6 17 8 12 16 2 0 18 13 6 8 1 0 1 4 14 9 11 7 3 12 17 0 3 3 0 33 6 9 12 12 12 20 0 0 3 7 6 18 1 2 2 12 18 8 3 3 8 4 5 17 5 17 8 6 3 4 3 3 10 0 4 6 1 8 2 4 10 6 7 7 5 2 3 6 5 4 0 2 0 4 2 9 7 4 1 0 1 1 6 3 2 0 1
204 21968 17215 41 14257 10036 1174 2372 4327 0 788 0 0 727 333 0 82 1168 0 61 120 47 4 0 20 0 0 14 8 0 0 2 9 20 4 0 1 0 1 0 5 4 0 0 0 21 2 8 2 0 0 4 3 2 0 1 0 2 0 0 5 0 0 2 0 1 0 0 0 1 2 1 0 1 0 2 2 0 0 0 0 0 0 0 2 0 1 0 0 0 0 0 0 0 0 10 0 0 9 15 1 0 2 0 0 1 1 4 0 0 1 1 0 1 0 0 0 0 1 0 3 0 0 0 0 0 0 1 0 0 0 0 0 2 0 2 0 2 0 0 2 3 0 0 0 0 2 0 1 1 0 2 0 0 0 0 0 0 1 1 0 1 0 0 0 0 0 1 1 0 0 1 0 0 0 0 0 0 1 0 0 0 0 0 0 0 0 0 1 0 0 0 0 1 0 0 0 0 0 0 0 0 3 0
204_c 214978 137016 17593 39118 100233 11560 2976 3391 326 3288 0 41 672 880 59 2645 780 49 1381 2204 1140 503 51 536 0 4 128 189 40 10 248 51 35 44 23 19 184 19 15 23 51 14 1 17 6 33 34 30 10 28 30 43 62 3 103 6 4 2 14 7 18 0 10 4 42 3 2 88 12 7 5 1 6 5 34 7 0 26 0 5 78 6 48 18 44 26 3 1 42 8 17 1 2 7 30 13 20 8 12 14 24 22 22 47 8 14 10 1 4 4 3 3 14 17 3 1 15 13 9 29 1 1 0 8 19 21 12 16 6 13 25 4 7 2 2 27 9 10 6 14 16 22 2 1 2 16 4 13 16 3 4 8 13 5 3 7 12 7 7 14 3 11 5 13 5 10 12 5 7 2 8 7 3 9 0 5 8 3 9 4 5 1 8 5 6 2 1 3 0 4 1 6 1 11 1 4 0 2 4 0 0 3 1
205 10256 6628 35420 7101 2690 578 192 639 0 301 27 0 184 108 0 24 18 0 58 22 6 11 0 10 0 0 1 2 0 0 0 2 10 1 0 0 0 0 0 3 1 0 0 0 2 1 1 2 1 0 0 0 2 0 1 0 7 0 0 1 0 0 1 0 1 0 0 0 2 0 0 0 0 0 1 0 0 0 0 0 0 0 0 1 0 0 0 0 0 0 1 0 0 0 0 0 2 1 6 0 0 0 0 0 0 0 0 0 0 0 0 0 0 0 0 0 0 1 0 1 0 0 0 0 3 0 0 0 0 0 0 0 1 0 0 0 0 1 0 0 0 0 1 0 0 1 0 0 0 0 1 0 0 0 1 0 0 0 0 0 0 0 0 0 0 0 0 0 1 0 0 1 0 0 0 1 0 0 0 0 0 0 0 0 0 0 0 0 1 0 0 0 0 0 0 0 0 0 0 0 0 0 0
206_c 152243 173841 18130 36280 75474 11948 3360 3346 279 3302 1586 6 186 982 2385 1527 369 86 51 1139 393 93 54 370 0 3 279 100 52 25 194 37 30 91 19 41 125 31 17 15 12 22 1 15 9 13 26 13 14 29 10 26 46 4 52 5 8 1 11 24 8 1 6 3 0 4 2 55 1 11 7 1 4 10 9 8 3 12 5 10 62 7 11 3 11 21 8 5 4 13 2 9 0 6 29 0 2 4 3 5 15 13 11 11 12 0 5 2 16 4 12 12 9 22 5 3 11 9 4 8 3 5 1 17 8 20 2 4 0 10 13 5 0 7 8 17 4 3 7 5 5 14 9 5 3 1 3 9 2 9 0 13 16 9 8 6 6 3 5 15 4 6 4 3 11 6 4 16 12 4 4 1 8 8 8 7 5 4 5 3 2 1 5 4 6 3 2 4 1 5 2 5 5 3 8 2 4 1 4 4 2 3 0
207 46129 18997 45 11678 5726 6971 7852 2419 0 442 3766 0 60 192 2363 15 118 0 79 120 25 38 0 10 0 65 38 1 0 0 0 19 18 2 0 11 0 4 0 4 7 0 10 0 4 1 6 3 6 0 2 0 0 0 0 0 4 0 0 2 0 0 1 0 1 0 0 0 0 1 0 53 0 0 0 6 0 1 0 3 0 0 2 3 0 0 5 0 0 0 2 0 0 2 1 12 0 2 7 2 0 0 0 0 0 0 0 2 0 0 0 0 0 0 0 0 0 0 0 1 0 0 0 1 0 0 0 0 0 1 0 1 3 2 3 0 0 0 1 0 0 2 1 2 0 1 0 0 2 1 1 0 0 0 1 3 0 0 0 0 0 0 0 0 0 1 0 1 1 0 0 1 1 0 1 0 0 0 0 0 1 0 0 0 1 0 0 0 1 2 0 0 0 0 2 0 0 0 0 1 0 0 0
207_c 199580 17455 82956 26860 42258 12399 2689 6979 3979 3001 3 1 130 1845 2 4143 1239 374 43 3 1461 290 319 397 0 0 1 335 126 73 210 8 9 4 48 2 106 32 51 10 3 59 0 26 15 4 1 2 21 41 0 109 58 24 53 20 7 23 11 0 19 15 1 23 0 13 38 32 0 20 5 1 11 19 37 8 26 31 21 4 9 12 0 3 15 18 6 15 0 10 0 0 11 21 1 0 2 0 0 2 34 12 31 1 1 2 30 12 3 5 27 7 76 53 9 10 27 24 10 19 17 14 4 2 37 32 4 23 0 32 33 0 1 0 7 8 1 2 24 19 14 3 1 0 3 2 3 18 0 6 1 19 35 20 0 6 20 1 15 12 6 21 8 12 0 0 8 22 0 2 14 16 0 11 1 34 23 2 11 16 14 5 18 10 17 4 2 0 2 0 3 11 14 21 0 0 0 6 3 5 3 0 1
208 32172 10327 40 15348 5811 5052 10479 8771 13 4082 661 0 860 498 1 44 1346 0 167 231 71 19 0 24 0 2 17 5 0 0 5 5 15 3 0 13 2 6 0 3 0 0 5 0 16 0 4 0 0 0 0 1 1 0 0 0 0 0 0 1 1 0 2 0 3 0 0 0 2 1 0 0 0 0 0 6 0 1 0 2 0 0 1 2 2 0 0 0 0 0 2 0 0 0 3 0 1 4 5 1 1 1 0 0 0 2 3 0 0 1 0 1 0 0 0 0 0 0 0 2 0 0 0 1 0 0 0 0 1 1 0 0 1 2 1 0 0 0 0 0 2 0 0 0 1 1 0 1 1 0 1 1 0 4 0 1 0 2 1 0 0 0 0 0 1 1 0 0 0 0 0 0 1 0 0 0 0 0 1 2 2 0 0 2 1 0 0 1 0 0 1 0 0 0 0 0 0 0 2 0 0 4 0
208_c 69628 73655 8047 173445 37625 27408 3884 20343 16307 2782 1 2 706 1687 5 1171 2076 28 360 454 295 8 21 121 0 3 55 90 15 8 68 6 17 6 9 16 17 14 5 12 48 7 1 2 4 14 6 30 1 18 35 13 21 2 15 1 11 1 1 4 8 1 0 3 5 21 2 8 1 11 3 1 7 2 7 5 6 16 2 2 9 2 3 9 5 8 1 1 25 3 5 0 1 0 3 0 3 10 4 26 11 10 11 1 12 2 11 0 5 2 18 8 23 6 1 0 12 10 10 3 0 2 3 2 9 12 13 14 0 6 8 2 4 4 2 7 9 13 10 4 4 1 3 1 2 6 3 1 1 2 2 8 12 5 1 0 9 10 9 6 3 8 3 12 1 3 5 8 1 0 5 4 2 7 0 9 2 0 5 2 5 6 2 2 7 1 1 2 4 1 2 2 2 3 0 1 2 1 1 0 0 1 1
209 38374 13592 39842 10280 9303 1268 2978 822 0 22 273 0 376 97 1 316 31 58 27 3 89 52 37 70 0 45 11 20 9 13 6 6 12 7 9 10 4 3 9 3 1 3 8 5 2 0 2 1 0 1 0 3 5 0 0 3 12 5 2 0 0 0 2 2 0 2 0 2 1 0 0 0 2 1 6 2 9 5 3 1 1 1 0 0 3 2 0 0 0 0 2 0 3 1 0 1 0 2 5 0 1 0 2 0 0 0 15 2 2 0 2 3 2 0 0 1 4 0 4 0 2 2 1 0 0 1 0 2 2 0 1 1 0 1 1 2 0 0 1 2 2 0 1 0 0 0 1 1 1 0 0 0 2 3 0 0 1 0 0 1 0 0 1 1 0 1 1 2 1 0 0 2 0 1 0 3 0 4 4 2 0 3 0 0 1 0 0 0 1 0 0 1 0 0 0 0 0 1 1 1 0 1 0
209_c 93967 60307 259 140366 40183 23068 1256 6337 18456 8411 641 1 228 868 17 784 446 2 741 1333 418 19 2 94 0 0 60 56 0 0 34 7 18 6 2 29 17 22 0 12 35 0 1 0 1 17 10 37 5 7 27 12 16 0 7 0 7 0 0 7 2 0 3 0 6 15 0 1 1 7 3 1 4 0 5 3 0 10 0 4 3 3 8 18 7 6 5 0 6 0 0 1 0 3 4 6 15 15 9 18 4 8 7 10 9 8 4 1 3 8 6 4 21 10 0 0 8 4 7 9 0 0 0 3 7 6 19 4 0 5 8 6 8 0 1 2 8 12 11 6 4 4 3 1 2 5 1 4 0 0 7 2 2 1 1 2 7 5 3 2 7 2 2 2 2 2 4 1 19 2 4 4 1 3 3 3 2 1 3 8 6 0 5 3 3 0 2 1 3 2 2 2 3 4 1 0 0 3 0 1 1 0 3
210 38086 16220 55 26805 7426 2255 10024 3294 5 617 334 0 456 371 2 70 125 0 161 2 91 34 0 24 0 159 26 3 0 0 5 8 17 5 0 22 1 0 0 7 2 0 18 0 7 1 9 2 1 0 1 3 1 0 0 0 3 0 0 1 0 0 2 0 4 1 0 0 4 0 0 0 0 0 1 3 0 0 0 2 0 0 0 2 0 1 0 0 0 0 0 1 0 0 0 1 0 2 7 3 1 1 0 0 0 0 3 0 0 1 0 1 0 0 0 0 0 1 1 2 0 0 0 3 0 0 0 1 0 1 0 0 4 3 2 0 0 0 0 0 2 0 0 0 1 1 0 0 1 0 3 1 0 2 0 0 1 0 0 1 0 1 1 0 0 0 0 0 1 1 0 0 0 0 2 1 0 1 0 0 0 0 0 0 0 0 0 0 0 2 0 0 0 0 2 0 0 0 0 0 1 3 1
210_c 69400 119876 1537 71863 52563 19080 3000 15340 11715 12481 0 3 1 1011 3 89 0 29 289 2615 148 4 5 23 0 1 1 8 0 1 1 11 20 5 2 0 3 21 0 23 91 0 0 1 2 23 19 79 1 0 51 3 3 2 0 0 5 0 0 0 2 0 2 0 0 3 1 1 0 14 4 0 2 0 0 3 2 3 1 3 0 0 1 33 2 1 5 0 1 0 7 0 0 0 1 0 3 23 7 38 0 2 1 12 19 6 0 0 2 9 1 8 7 0 0 0 0 0 0 1 0 1 0 4 0 2 24 0 0 3 0 4 9 0 6 0 19 24 0 0 1 3 0 0 1 3 4 0 2 0 2 1 0 0 0 1 4 21 0 0 4 0 1 0 0 0 2 1 0 2 0 0 0 0 0 2 0 1 0 0 1 0 1 0 0 3 5 1 0 0 0 0 0 0 0 1 0 2 3 1 1 1 4
211 46045 15730 49546 20591 11798 2783 7540 1900 5 251 16 0 752 275 1 301 161 35 34 2 179 101 25 63 0 130 14 29 12 10 12 2 7 3 1 3 4 7 7 1 2 5 21 4 3 0 4 0 2 0 0 3 6 0 0 3 17 1 2 1 2 0 0 2 0 0 1 1 1 5 4 0 2 0 2 1 6 1 2 4 1 1 0 0 6 0 2 0 1 1 0 0 3 0 1 0 0 2 4 1 9 2 4 1 0 0 13 4 0 1 2 7 2 1 0 0 2 3 2 8 2 1 1 0 1 0 0 3 2 3 0 1 0 5 1 0 0 0 2 0 1 3 0 1 0 1 0 1 0 0 1 0 0 10 0 1 1 1 2 1 0 1 2 1 0 0 2 0 0 0 0 0 0 2 0 4 2 1 4 1 2 4 0 1 0 1 0 0 1 0 0 0 1 1 1 0 0 0 0 1 0 6 0
212 42992 35217 48 1943 15185 319 415 1854 0 227 1 0 35 127 0 16 186 0 161 668 15 8 0 19 0 0 8 2 0 0 1 22 37 4 0 1 0 2 0 17 9 0 0 0 8 4 21 7 0 0 4 0 0 0 1 0 2 0 0 0 0 0 1 0 2 0 0 0 5 1 1 4 0 0 0 3 0 0 0 3 0 0 1 4 1 0 2 0 0 0 2 0 0 0 6 5 2 12 23 7 0 3 0 0 0 1 3 0 0 0 0 0 0 0 0 0 0 1 0 1 0 0 0 2 0 0 2 0 0 0 0 1 6 2 0 0 2 0 0 0 0 0 0 1 0 1 0 0 1 1 2 0 0 0 0 0 0 0 0 0 0 0 2 0 0 0 0 0 1 0 0 0 0 0 0 0 1 2 1 0 0 0 0 0 0 1 0 0 1 0 0 0 0 0 1 0 0 0 0 0 1 6 1
213 24459 15889 41 10292 9499 1613 2966 4589 1 3149 144 0 400 308 1 63 837 0 28 71 32 13 0 14 0 0 8 9 0 0 1 10 18 3 0 9 1 2 0 3 5 0 0 0 16 1 7 4 1 0 3 1 2 0 0 0 3 0 0 0 0 0 0 0 1 0 0 0 2 0 0 0 0 0 0 2 0 0 0 0 0 0 0 1 0 0 0 0 0 0 0 0 0 0 5 3 1 4 3 2 3 0 0 0 2 0 2 0 0 1 0 1 2 0 0 0 0 0 0 2 0 0 0 0 0 0 0 4 2 0 0 2 2 0 0 0 1 0 0 0 0 2 2 1 0 0 0 0 1 0 2 0 1 0 0 0 2 1 0 0 0 0 0 0 0 0 0 1 0 0 0 0 0 1 0 1 0 0 1 0 0 0 0 0 0 1 0 0 0 0 0 0 2 1 1 0 0 0 0 0 0 2 0
214 40682 18741 10961 11975 7991 3234 7429 5094 38 3614 0 0 850 621 3 149 881 0 155 27 84 19 0 32 0 4 8 16 0 0 5 14 21 4 0 5 4 3 0 6 4 0 3 0 19 2 8 5 1 0 1 3 5 0 1 0 4 0 0 0 0 0 2 0 2 0 0 0 2 1 0 0 1 0 1 0 0 1 0 3 0 0 1 2 1 0 0 0 1 0 2 0 0 0 1 3 4 5 6 1 2 0 0 0 0 0 5 0 2 0 4 1 2 0 0 0 0 0 0 0 0 1 0 3 1 0 0 1 1 0 0 1 1 0 1 1 0 0 1 0 4 0 1 1 0 1 0 0 1 1 2 0 0 2 0 1 1 1 0 0 0 1 0 0 0 0 0 2 1 0 0 1 0 3 0 0 0 0 3 1 1 3 0 2 0 0 0 0 0 0 0 1 0 0 0 0 1 0 0 0 0 1 1
215 54089 20199 4840 3226 13881 428 2087 956 0 142 0 0 576 76 0 412 137 0 44 2 126 74 0 100 0 34 12 31 0 0 9 12 15 4 0 7 6 6 0 2 2 0 4 0 0 1 8 0 0 3 0 8 5 0 1 0 1 0 0 0 0 0 3 0 1 0 0 2 0 1 1 0 0 0 10 5 0 5 0 1 0 1 0 0 2 2 0 0 0 0 1 0 0 0 4 2 1 1 4 1 5 1 3 0 0 1 19 0 2 2 5 5 2 2 0 0 4 3 3 1 0 0 0 1 2 1 1 2 0 1 2 2 0 4 0 4 0 0 1 3 3 0 2 0 0 0 0 0 0 0 0 1 2 7 0 0 2 0 1 1 1 0 0 0 1 0 1 3 2 1 0 2 0 2 2 1 0 0 9 1 2 5 0 1 1 0 0 0 0 0 0 0 1 1 0 1 0 0 1 1 1 1 1
216 49101 28700 35 20764 14080 3108 3604 6250 0 1031 182 0 503 798 1 345 1053 0 105 179 125 9 0 83 0 0 14 27 0 0 12 19 25 2 0 9 3 1 0 12 7 0 3 0 47 2 12 5 0 3 5 5 3 0 2 0 5 0 0 2 2 0 2 0 5 1 0 3 1 2 0 1 0 0 7 1 0 4 0 3 2 1 0 1 0 2 0 0 2 0 1 0 0 1 8 2 2 14 9 4 3 3 0 0 2 2 18 0 2 2 5 1 5 4 0 0 0 1 2 1 0 0 0 2 1 3 0 0 0 3 1 0 1 2 3 2 0 1 3 0 1 1 1 0 0 1 1 3 2 0 3 1 0 1 0 0 0 0 0 2 1 0 1 3 1 0 2 2 0 1 1 1 0 0 0 4 0 0 6 9 0 0 1 0 2 1 0 0 1 0 0 0 1 0 0 0 0 0 2 0 1 5 0
217 34217 31515 28 2758 10386 2107 20430 9841 0 149 334 0 542 48 78 59 1125 1 90 126 48 10 0 11 0 236 8 4 0 0 1 14 18 4 0 6 1 2 0 9 2 0 41 0 43 2 17 7 2 1 4 2 1 0 1 0 2 0 0 3 1 0 1 0 4 0 0 0 2 0 1 7 0 0 0 2 0 0 0 3 0 0 0 3 0 0 0 0 5 0 1 0 0 4 12 3 0 7 15 4 0 0 0 1 0 0 7 0 1 0 0 2 0 1 0 0 0 2 0 1 0 0 0 1 0 0 3 2 1 0 0 3 1 0 1 0 4 0 2 1 0 0 3 0 0 0 3 0 1 0 2 3 0 0 0 2 0 1 0 0 0 0 0 0 0 0 0 2 1 0 0 0 0 0 1 1 0 0 0 0 0 0 1 0 1 1 0 0 1 0 0 0 1 0 0 0 0 0 0 0 0 1 0
219 48207 31084 10156 5419 15758 1269 2718 1268 0 441 140 0 556 109 0 322 108 0 35 63 150 24 0 79 0 26 12 32 0 0 4 6 16 6 0 4 8 4 0 2 3 0 7 0 5 0 6 4 3 3 3 2 1 0 1 0 4 0 0 0 1 0 0 0 1 0 0 2 1 0 1 0 0 0 7 3 0 1 0 1 0 1 0 3 3 0 1 0 0 0 1 0 0 0 3 1 1 5 6 3 2 3 1 0 1 0 11 1 3 0 1 2 2 0 0 0 2 1 1 2 0 0 0 0 2 6 1 0 0 2 0 1 2 2 1 3 1 4 3 1 0 2 0 0 0 0 0 1 2 0 1 3 0 2 2 0 1 0 0 1 3 0 0 3 1 1 0 0 0 0 1 0 1 1 1 3 0 2 2 3 2 0 1 1 1 1 1 0 1 2 0 1 2 0 1 0 0 0 0 0 1 6 0
22_J 335955 422611 37049 11828 89958 596 1155 140 42 176 660 15 3209 567 0 2496 14 2 552 11 297 3082 3 574 2 0 109 182 1 0 167 96 135 205 0 35 37 47 1 64 75 0 0 0 1 97 72 63 50 22 58 34 31 0 21 0 0 1 0 16 79 8 18 0 9 0 0 13 2 22 30 2 1 0 18 23 0 30 0 15 7 15 6 27 4 16 20 0 5 0 2 25 0 16 25 1 4 46 19 21 16 2 26 1 22 7 14 4 13 12 16 12 8 17 0 0 7 12 5 7 0 0 0 9 16 15 22 21 2 15 16 10 10 6 1 14 12 20 22 5 10 4 12 0 2 4 6 8 2 12 11 19 15 15 18 5 10 14 6 6 6 7 6 15 7 3 13 10 1 2 5 14 8 9 2 5 6 6 7 4 6 3 5 6 5 5 2 3 1 0 1 3 5 8 3 4 2 4 2 2 3 1 1
220 36072 17913 104 13296 9525 3083 4199 3222 26 2134 42 0 347 316 2 167 625 0 88 269 126 21 0 34 0 1 17 11 0 0 6 11 5 3 0 6 2 4 0 4 8 0 1 0 11 2 6 2 4 2 1 0 1 0 2 0 2 0 0 5 0 0 1 0 1 1 0 1 1 3 1 0 1 0 1 4 0 1 0 0 0 0 0 2 2 0 2 0 1 0 1 0 0 0 2 1 1 3 7 0 2 1 1 0 0 1 9 0 1 0 0 1 2 1 0 0 2 0 2 2 0 0 0 1 1 1 0 0 1 1 0 1 3 2 1 1 0 2 0 0 0 2 1 2 0 0 0 0 2 0 0 0 1 0 0 0 0 1 0 0 2 0 0 0 0 3 2 2 1 1 0 1 0 0 4 1 0 1 1 1 0 1 0 1 0 1 0 0 0 0 1 0 1 0 2 2 0 0 0 0 0 1 2
221 34716 20602 184 19130 8260 4549 3784 1753 0 1165 745 0 63 274 953 33 79 0 85 3 35 28 0 22 0 51 38 1 0 0 1 12 23 7 0 18 0 4 0 7 6 0 7 0 2 1 10 2 6 2 3 0 1 0 1 0 4 0 0 5 0 0 2 0 1 1 0 0 0 0 1 2 0 0 0 6 0 1 0 3 0 0 0 1 1 0 1 0 2 0 2 0 0 2 10 2 2 5 5 0 0 0 1 0 0 0 2 1 0 0 1 0 1 0 0 0 1 0 0 0 0 0 0 0 0 0 0 1 1 1 0 2 1 4 1 0 2 1 0 0 1 1 2 6 0 1 0 0 0 0 2 0 0 0 0 0 0 1 0 0 1 0 0 0 1 2 0 0 2 0 0 0 2 0 5 0 0 2 1 0 1 0 0 0 0 0 0 0 2 0 0 0 0 1 1 0 0 0 0 2 1 3 0
222 22339 25010 36 3803 10645 1101 5934 11085 0 719 0 0 467 364 1 57 2966 0 78 336 21 1 0 12 0 0 5 3 0 0 0 10 28 3 0 0 1 2 0 6 11 0 0 0 60 1 10 7 1 0 5 0 1 0 0 0 1 0 0 0 0 0 0 0 0 1 0 0 2 0 0 0 0 0 0 0 0 0 0 1 1 0 0 4 0 3 0 0 0 0 0 0 0 1 4 2 1 4 13 5 0 2 0 1 0 2 1 0 0 0 1 1 1 1 0 0 0 0 0 1 0 0 0 0 0 1 0 0 0 0 1 0 5 0 1 0 3 3 1 0 0 0 0 0 0 1 0 1 0 0 2 1 0 1 0 0 1 1 1 1 0 0 0 1 0 0 1 1 0 0 0 0 2 1 0 0 0 0 1 0 0 0 1 0 0 0 0 1 0 0 0 0 1 0 0 1 1 0 0 0 0 5 0
223 28766 25506 37 4539 8075 811 12160 5101 0 447 211 0 969 186 31 18 314 1 54 84 50 29 0 8 0 152 22 2 0 0 0 14 15 3 0 3 0 1 0 0 10 0 17 0 19 2 11 2 2 0 2 1 0 0 0 0 0 0 0 0 0 0 1 0 0 1 0 0 0 1 1 8 0 0 0 2 0 0 0 2 0 0 0 6 0 0 2 0 0 0 0 0 0 1 4 4 0 4 9 1 0 1 0 1 0 0 0 0 0 0 0 0 0 0 0 0 1 0 1 0 0 0 0 1 0 0 1 0 1 0 0 2 1 0 0 0 0 1 0 0 0 0 0 0 0 0 0 0 0 1 0 0 0 0 0 0 0 1 0 0 0 0 0 0 0 2 0 0 1 0 0 0 1 0 2 1 0 0 0 0 0 0 0 0 0 0 0 0 0 0 0 0 0 0 0 1 1 0 0 0 1 6 0
224 22514 21671 41 25942 7634 3469 9708 9139 0 404 150 1 599 319 0 72 1931 0 56 89 59 6 0 22 0 2 3 8 0 0 4 6 21 4 0 1 1 3 0 3 5 0 3 0 30 1 12 3 0 1 4 4 1 0 0 0 7 0 0 0 0 0 0 0 0 1 0 0 0 1 0 0 0 0 0 1 0 0 0 1 0 0 0 2 1 0 1 0 0 0 1 0 0 0 2 0 1 5 6 2 0 1 0 0 1 0 6 0 0 1 0 0 2 0 0 0 1 0 0 0 0 0 0 0 0 0 0 1 0 1 1 0 2 0 0 0 0 1 0 0 0 0 1 0 0 1 0 0 0 0 0 1 0 1 0 0 0 1 1 0 0 0 1 0 0 0 1 0 0 0 0 1 0 0 0 4 2 1 0 0 0 2 1 0 0 0 0 0 1 0 0 0 0 1 0 0 0 0 1 1 0 1 0
225 48547 14181 4973 4760 7071 433 3640 1457 0 390 364 0 363 103 0 456 348 1 5 0 76 80 0 106 0 14 7 39 1 1 10 3 10 2 0 3 11 4 0 1 1 0 3 0 5 0 5 1 0 5 0 4 10 0 1 0 2 0 0 0 2 0 0 0 1 2 1 2 0 3 0 0 0 0 10 3 1 8 0 2 0 1 0 3 0 2 0 0 0 0 0 0 0 0 1 0 0 1 2 0 3 0 4 0 0 0 12 3 3 0 4 0 5 3 0 0 4 5 3 2 0 0 1 1 0 5 0 4 0 2 2 3 2 0 1 0 0 0 3 1 4 0 0 0 0 0 2 1 0 0 0 1 0 3 0 1 4 0 1 2 0 1 3 3 0 0 6 0 0 0 2 2 0 1 0 5 1 0 4 1 2 12 1 1 1 0 1 0 0 0 0 2 0 0 0 0 0 0 0 2 0 2 0
226 47820 13542 44278 11355 6486 3396 5404 1247 5 506 191 0 180 218 711 42 43 60 43 21 20 17 36 27 0 47 36 1 7 19 0 1 16 4 1 8 1 7 4 1 1 5 8 5 5 0 6 3 4 0 1 4 2 1 0 1 8 5 1 3 2 1 0 2 0 4 2 0 1 6 2 2 3 1 0 2 3 0 2 2 0 1 0 0 0 1 2 2 0 0 0 6 2 0 4 1 1 1 4 2 1 1 0 0 0 0 3 0 0 2 0 3 2 1 0 0 0 0 0 3 2 2 2 2 0 1 0 2 0 0 0 0 1 2 0 0 3 0 0 0 2 2 2 0 0 0 1 0 0 2 0 1 0 0 0 2 0 0 0 0 1 0 2 1 0 2 0 0 2 1 0 0 2 0 4 1 0 1 4 0 1 0 0 0 2 0 1 0 1 1 1 0 0 1 1 0 2 0 0 0 1 4 0
227 35436 9804 7696 16591 7510 1664 7250 2889 19 2109 168 0 409 303 2 192 662 0 169 142 89 46 0 35 0 74 16 9 0 0 4 2 12 1 0 2 2 2 0 2 4 0 5 0 5 0 3 2 2 4 1 2 4 0 2 0 3 0 0 1 0 0 3 0 4 3 0 0 0 0 1 0 1 0 3 1 0 2 0 0 0 0 0 1 0 0 0 0 1 0 3 1 0 0 0 0 1 3 7 1 2 1 2 1 0 1 6 0 0 0 2 0 3 1 0 0 1 3 3 2 0 0 0 2 3 2 0 1 1 1 0 2 0 0 0 0 0 2 0 2 0 0 4 3 0 2 0 0 1 0 1 0 1 0 0 0 3 1 0 1 1 1 0 0 1 0 3 0 1 0 0 1 0 3 0 0 0 0 2 0 1 1 0 0 0 1 0 1 3 2 1 1 1 1 0 0 1 1 0 1 0 1 0
228 28794 9222 43213 5126 4555 1343 3462 1189 59 442 46 0 321 194 1 65 283 2 140 58 30 74 1 21 0 0 3 4 0 0 2 4 16 1 0 0 0 3 0 4 5 0 0 0 3 2 5 3 3 1 0 1 0 0 0 0 2 0 0 0 0 0 1 0 0 0 0 1 0 0 0 0 0 0 3 1 0 0 0 0 0 0 1 0 1 0 1 0 2 0 3 1 0 1 0 0 1 1 2 0 1 1 0 0 1 0 0 0 0 1 2 0 1 0 0 0 0 0 0 1 0 0 0 1 1 2 1 1 1 0 0 1 1 0 2 0 1 1 0 0 1 0 0 0 0 2 0 1 0 0 1 0 0 0 0 0 0 0 0 0 0 0 0 0 0 0 0 0 0 0 0 0 0 0 0 2 0 0 1 0 0 0 0 0 0 0 0 0 0 0 0 0 0 0 0 0 0 0 0 0 0 2 0
229 46321 21733 12200 4915 10022 344 4237 874 0 40 1106 0 294 135 63 77 40 35 79 54 88 70 12 25 0 49 27 2 5 3 5 6 13 10 0 17 0 6 3 5 3 3 5 1 0 2 10 1 3 1 2 0 1 3 1 2 5 3 0 6 0 1 1 1 2 0 0 0 1 4 1 0 1 1 1 3 1 0 0 1 0 0 0 0 2 0 3 0 0 1 2 2 0 2 2 3 1 5 6 2 0 1 0 0 0 0 6 3 1 0 2 1 2 0 1 0 1 0 0 1 0 0 0 1 0 1 0 1 1 0 1 0 3 3 0 0 2 0 1 0 2 1 2 0 1 0 0 0 1 1 1 0 0 0 0 1 1 0 0 0 3 0 0 1 0 1 0 0 1 0 0 0 0 0 4 1 0 0 1 0 0 1 0 0 0 1 0 0 1 2 0 0 0 0 0 0 0 1 0 1 2 6 0
23_J 313567 318072 447 6578 79457 375 2180 242 0 12 34159 114 1386 168 108 1207 16 0 587 177 690 239 1 378 0 31 48 88 0 1 60 79 125 145 0 16 21 93 0 57 121 0 4 0 1 88 74 43 41 10 75 22 13 0 16 0 0 0 0 9 95 0 10 0 6 0 0 3 7 34 20 19 2 0 15 10 0 13 0 10 3 6 5 42 7 2 19 0 9 0 10 22 0 15 28 5 4 51 25 28 12 13 6 3 16 4 7 10 12 19 6 18 4 11 0 0 9 8 1 13 0 0 0 11 9 9 17 9 3 7 10 9 12 2 0 5 10 22 13 5 12 14 1 3 3 7 18 4 4 7 6 2 6 4 9 6 5 17 5 2 11 8 7 9 5 1 2 6 3 5 4 3 3 2 1 4 2 10 2 5 3 3 2 1 4 6 7 3 2 1 3 2 3 5 1 1 4 3 7 7 8 8 6
230 65436 17951 19634 31745 15646 3612 5841 2300 43 1347 1690 0 415 362 5 339 325 0 25 4 193 141 0 85 0 58 38 23 0 0 12 4 23 6 0 15 9 3 0 3 0 0 15 0 10 1 6 1 1 3 1 5 6 0 1 0 13 0 0 8 1 0 1 0 0 0 0 1 2 2 1 0 0 0 9 6 0 4 0 0 1 0 0 0 5 1 1 0 0 0 0 0 0 0 4 0 1 1 6 0 5 2 3 1 2 0 8 2 1 5 4 3 2 1 0 0 4 2 1 2 0 0 0 0 2 1 0 2 0 2 2 2 0 4 0 5 0 1 1 3 2 1 1 1 0 0 1 3 0 0 0 2 0 2 1 0 3 0 1 3 1 0 1 1 2 2 1 0 2 0 0 4 2 0 1 5 3 1 3 1 3 4 0 1 0 1 1 0 5 2 0 0 0 0 0 0 3 0 0 2 1 6 0
231 37467 26548 1404 39360 15155 1796 4206 2354 9 978 0 1 1084 1170 0 213 263 0 8 3 175 23 0 59 0 0 13 15 0 0 7 11 25 7 0 10 3 3 0 4 4 0 2 0 8 2 15 6 2 0 5 6 3 0 0 0 12 0 0 5 0 0 0 0 0 0 0 0 0 1 0 0 1 0 5 5 0 1 0 0 0 1 0 1 2 0 0 0 0 0 0 0 0 0 4 1 0 1 6 0 4 0 0 0 0 1 12 0 0 2 0 0 1 1 0 0 1 1 1 5 0 0 0 1 1 1 1 4 2 1 1 0 3 1 1 1 0 3 0 2 2 1 3 1 0 0 0 0 0 0 0 1 1 3 0 0 3 1 1 0 0 1 1 4 0 0 2 1 1 0 0 3 0 1 0 3 1 0 2 1 2 2 0 1 1 0 0 1 2 0 0 1 1 1 0 0 2 1 0 0 1 4 0
232 70805 26245 17853 8909 16512 3000 1307 2300 5 1892 511 0 1033 663 1 241 158 0 311 11 179 15 2 86 0 0 32 16 0 0 12 18 34 8 0 8 8 7 0 7 11 0 0 0 13 4 14 2 0 1 2 7 6 0 6 0 5 0 0 1 0 0 3 0 6 0 1 1 2 2 1 5 2 0 3 7 1 0 0 1 1 1 1 2 6 0 1 0 4 0 4 1 1 0 2 3 2 4 5 1 0 4 3 2 1 1 13 0 2 0 2 0 1 0 0 0 0 1 1 5 0 0 0 1 2 1 0 1 2 2 2 3 0 4 1 1 1 1 0 2 6 0 3 0 0 2 0 1 3 0 4 0 1 1 1 0 1 0 1 1 1 0 1 2 0 3 1 1 1 0 1 1 1 1 3 1 1 0 1 1 0 5 1 0 1 2 0 3 0 1 0 1 3 1 2 0 1 0 0 0 0 4 0
233 20262 56586 114 15325 21420 2344 2663 4651 4 1176 1 0 274 1565 1 67 658 0 51 2 167 20 0 30 0 7 90 7 0 0 8 14 44 3 0 25 1 2 0 10 11 0 0 0 6 4 20 9 1 2 5 2 1 0 0 0 7 0 0 11 1 0 1 0 2 0 0 0 1 2 0 0 0 0 0 17 0 0 0 0 1 0 0 3 3 0 0 0 1 0 0 0 0 0 5 0 3 20 14 7 1 4 1 0 3 1 2 0 0 1 0 2 0 0 0 0 1 0 0 2 0 0 0 1 1 0 0 1 0 0 0 0 4 6 0 0 0 1 0 0 1 0 4 2 0 0 0 1 1 0 0 0 0 1 1 1 0 3 0 0 0 0 0 1 1 2 0 1 5 0 0 0 5 0 2 0 0 0 0 0 1 2 0 0 1 1 0 0 1 1 0 0 0 0 0 0 5 0 1 0 0 7 0
234 60110 28406 15838 11861 11386 5157 26368 3966 1 1323 846 0 604 383 832 156 584 14 64 30 50 382 4 51 0 322 37 15 1 5 3 10 22 7 2 11 1 7 1 9 8 0 38 0 6 3 15 8 4 0 1 3 0 0 1 0 8 0 2 9 0 0 2 0 2 0 0 0 1 3 1 0 0 0 2 10 1 1 1 1 2 0 0 4 0 0 1 0 1 0 0 0 0 0 5 0 1 9 11 2 0 3 1 0 0 0 4 0 0 0 2 1 1 0 1 0 1 0 1 0 0 0 2 2 0 0 0 2 0 1 1 1 5 1 3 2 1 1 0 1 2 1 5 2 1 2 1 0 0 0 2 0 0 0 0 0 0 1 1 0 0 2 1 1 2 1 0 0 1 0 0 0 2 2 2 1 3 2 3 0 0 4 2 1 0 1 3 1 0 2 2 1 0 0 1 0 1 0 0 1 1 4 0
235 60233 12975 46014 14817 10325 3046 3934 1730 28 541 40 0 317 307 2 132 115 1 346 42 135 86 0 31 0 43 18 12 0 0 7 11 22 2 1 6 4 9 0 8 1 0 5 0 2 2 9 0 2 0 0 2 1 0 0 0 4 0 0 6 0 0 5 0 3 1 0 1 3 2 0 0 0 0 1 1 0 1 0 1 1 1 0 1 3 0 2 0 1 0 7 0 0 0 2 2 1 3 6 0 0 2 0 0 0 3 3 1 1 4 1 3 0 1 0 0 0 0 2 4 0 0 0 2 0 1 0 1 3 0 0 0 4 2 1 0 0 0 0 1 1 0 1 2 0 0 0 1 4 0 3 0 1 0 0 0 1 0 0 0 3 0 0 0 0 2 0 0 0 0 2 0 1 1 3 2 0 0 0 1 0 1 0 0 0 1 1 0 0 1 1 0 1 0 0 0 1 1 0 2 1 2 1
238 50778 17323 62313 6493 8442 781 1614 735 3 94 84 0 258 330 8 237 72 113 95 0 88 96 87 77 0 1 29 19 28 30 9 7 18 3 16 9 2 5 8 4 3 10 0 19 1 2 11 5 2 4 1 3 5 3 1 5 19 10 5 7 1 3 0 4 2 0 9 1 2 3 1 0 4 1 1 6 25 5 3 2 1 5 2 0 1 0 2 1 1 1 2 0 7 0 3 2 1 3 8 0 5 0 2 0 0 1 9 0 1 2 5 4 1 1 2 2 1 0 2 1 6 0 3 1 1 1 0 0 1 1 2 1 0 0 1 1 0 0 0 3 2 1 2 0 0 0 2 2 0 0 2 0 1 1 0 0 18 2 1 1 0 0 1 2 1 1 3 0 0 0 1 0 2 1 1 2 0 1 0 0 1 3 0 1 0 2 0 2 3 3 1 0 1 0 2 0 1 1 0 0 2 3 1
239 40980 10186 44989 3984 5779 754 11637 2417 0 103 143 50 82 122 0 184 115 54 28 93 43 60 43 42 4 58 10 12 13 13 4 6 8 4 2 5 3 5 5 2 2 4 10 5 1 0 6 0 1 1 0 1 3 3 0 1 6 7 2 0 0 1 0 1 0 0 1 1 0 3 0 0 2 2 3 4 12 1 0 3 1 1 1 0 0 0 0 2 2 1 0 0 3 0 0 0 0 0 2 1 2 1 2 0 0 0 4 0 0 0 1 2 0 2 0 3 1 0 0 5 1 0 2 2 0 2 0 1 0 0 0 0 0 2 0 0 0 0 1 1 0 2 0 1 0 0 0 0 0 1 1 0 0 0 2 0 2 0 0 0 2 0 1 1 0 0 0 0 0 1 1 1 2 2 2 2 0 0 4 1 0 3 0 0 1 0 0 0 1 0 0 2 0 2 0 0 0 0 0 0 0 3 1
24_J 271155 295953 59218 17357 55775 438 5171 219 26 125 236 12 12750 331 1 1220 20 1 187 7 536 2205 2 286 1 42 45 96 0 0 63 77 90 169 0 10 22 36 0 56 75 0 11 0 0 79 47 42 55 17 49 22 20 0 9 1 2 0 0 3 53 12 6 0 1 1 0 6 1 9 5 2 1 0 9 16 0 22 0 11 2 6 3 22 9 2 17 0 8 0 3 0 0 26 21 0 5 37 19 18 6 3 12 3 19 0 6 171 13 6 8 14 2 7 0 0 3 8 3 6 0 0 1 3 8 13 16 10 9 4 3 11 11 2 0 8 5 21 5 7 6 1 0 1 1 1 6 4 1 1 0 2 9 3 8 10 2 11 6 1 6 2 5 1 5 3 3 6 4 1 3 5 2 5 0 2 7 12 5 5 0 3 1 3 2 6 2 0 0 2 5 1 4 1 1 5 1 1 3 0 0 4 3
240 82232 11635 29285 8938 11861 3385 6381 1119 0 293 0 383 782 450 0 160 130 44 34 1 40 792 33 56 34 72 69 16 11 10 4 10 9 6 5 58 2 3 7 9 0 4 10 6 0 0 2 0 6 2 0 2 5 4 0 1 10 6 1 12 0 0 3 2 0 1 6 0 1 5 7 2 0 2 5 21 6 1 2 4 1 0 0 0 3 1 4 0 1 0 1 3 2 3 3 0 5 1 0 0 1 0 1 0 0 1 2 35 3 2 3 6 6 0 1 2 1 0 0 1 0 0 2 0 2 1 0 0 3 1 1 2 0 8 1 0 0 0 0 0 0 0 6 2 1 0 1 0 1 0 0 1 0 2 0 2 1 0 1 0 1 1 2 2 2 5 1 0 3 0 0 0 2 1 3 0 2 1 4 1 1 0 0 0 0 1 0 3 0 0 1 0 1 0 1 0 3 0 0 1 1 5 0
241 55925 17267 28763 6315 7460 1610 1330 1615 0 383 22 0 205 99 0 103 86 9 112 41 96 25 3 36 0 2 15 4 1 5 0 9 13 7 0 15 1 8 0 9 0 0 0 3 4 0 6 1 3 2 2 0 1 1 0 1 2 1 1 4 1 0 0 1 2 0 1 0 1 2 1 1 0 0 2 3 3 0 0 1 0 0 1 0 1 0 1 0 0 0 2 0 0 0 1 1 0 2 1 0 1 0 1 0 0 2 2 1 1 0 0 0 0 0 1 2 1 0 1 0 0 0 0 0 0 1 0 1 1 0 2 1 4 3 0 2 0 1 1 3 0 5 0 0 0 0 0 0 0 0 1 0 0 0 0 0 0 1 0 0 2 0 0 0 0 2 0 0 2 1 0 0 0 0 1 3 0 1 3 1 0 0 0 0 0 1 1 0 1 0 2 0 0 0 0 0 0 1 0 1 2 3 0
242 63504 4136 27540 7580 4700 1160 4683 1438 29 546 77 272 98 134 13 61 32 21 327 13 47 202 17 31 23 36 24 5 10 10 2 8 7 7 2 12 0 4 3 7 0 3 8 7 0 0 1 1 4 2 0 1 0 1 0 0 10 1 0 3 1 1 3 3 3 0 4 0 3 4 0 0 1 0 2 7 11 1 0 0 0 0 2 0 2 0 0 0 4 4 7 0 1 0 4 1 3 0 0 0 3 1 0 1 0 4 4 17 0 0 0 3 2 0 0 1 0 0 0 0 0 0 0 0 0 0 0 1 9 0 0 0 0 1 1 0 0 0 0 0 2 1 0 0 0 2 0 0 2 0 4 0 0 1 0 0 1 0 0 0 4 0 0 0 0 0 5 0 3 0 0 0 1 0 0 2 0 0 1 0 0 0 0 0 0 1 1 0 1 0 0 0 1 0 0 1 0 2 1 0 1 0 2
243 27287 12634 102171 2792 4515 1020 221 263 2 75 2 10 153 101 1 123 26 142 8 0 37 11 92 35 3 0 9 10 26 27 3 7 9 4 15 7 2 3 8 3 0 10 0 22 1 0 0 0 3 0 0 1 3 8 3 4 15 13 1 2 0 4 0 4 0 2 16 0 0 3 2 0 3 2 1 1 29 0 4 0 0 0 0 0 1 0 1 2 0 3 0 2 6 1 0 0 0 0 3 0 0 1 0 0 1 0 5 1 0 1 1 0 0 1 1 5 0 0 1 1 1 2 6 0 0 0 0 0 0 1 1 0 1 2 1 0 0 0 1 1 0 1 0 0 0 1 1 0 1 0 0 0 0 0 0 0 1 0 0 1 0 1 0 2 0 0 2 2 1 1 1 1 1 1 1 1 2 0 3 1 0 0 0 2 0 0 0 0 2 2 0 0 1 2 0 0 0 0 0 0 1 0 0
244 29545 7370 76611 7479 2600 3859 5910 576 0 70 0 1209 366 41 202 116 6 11143 20 0 53 27 157 26 131 11 3 7 42 47 7 5 4 3 12 1 2 3 19 1 1 9 2 22 0 0 6 0 1 0 0 1 1 7 0 4 26 39 5 0 0 0 0 10 0 1 15 0 0 0 1 0 7 7 1 3 28 4 10 2 0 0 0 0 0 0 1 2 1 5 1 4 5 0 0 6 0 0 3 0 1 0 0 0 2 0 9 5 0 0 0 0 4 1 1 3 0 1 1 0 4 5 1 0 0 0 0 3 1 1 1 2 0 1 3 2 0 0 0 0 1 0 1 0 0 0 0 0 1 2 0 0 0 1 1 4 0 0 0 0 0 0 0 2 0 0 0 0 0 0 0 0 1 0 2 2 1 3 1 1 0 0 0 0 0 0 1 0 0 0 0 0 0 0 0 0 0 0 0 0 0 1 0
245 32540 25015 51261 5027 6549 3655 2870 410 0 61 451 123 41 161 134 57 28 140 20 0 21 11 104 24 9 8 10 3 29 31 1 6 9 3 9 2 1 5 15 3 1 14 4 15 0 0 3 0 3 1 0 0 2 5 0 6 13 16 1 0 1 2 0 11 0 0 7 0 1 2 0 0 6 2 1 2 35 1 7 1 0 0 0 0 0 0 0 5 0 2 0 6 3 1 0 0 0 1 2 0 2 0 0 0 0 0 1 1 0 2 0 0 0 0 3 2 0 0 0 1 0 2 5 1 2 0 0 0 1 0 0 1 0 2 1 1 0 0 1 1 2 2 1 1 1 0 0 0 0 3 0 1 0 1 0 1 0 0 0 0 3 0 0 0 0 1 0 0 0 0 0 0 0 0 0 1 0 0 1 0 1 0 0 0 0 0 0 0 1 0 0 0 0 0 1 0 0 1 0 0 0 1 0
246 35170 6793 101293 3574 4227 1939 4542 428 2 64 20 826 125 131 44 83 35 290 37 0 58 112 227 25 81 18 10 7 72 59 7 5 6 1 29 2 2 4 31 1 2 20 3 48 0 0 0 0 2 2 0 4 2 9 0 18 33 22 3 1 0 6 1 26 0 0 17 2 0 0 0 0 4 5 1 1 52 0 20 1 0 1 0 0 0 2 0 10 0 4 0 0 10 1 0 0 0 1 3 0 1 0 0 0 0 0 5 2 2 0 1 0 2 0 5 6 2 0 0 2 6 5 11 2 0 1 0 1 1 0 1 0 0 0 1 0 0 0 0 0 1 0 1 0 0 0 2 0 0 0 0 0 0 0 0 0 3 0 0 0 1 0 0 0 2 0 0 0 0 0 0 0 0 0 1 0 1 0 0 0 0 0 0 1 0 0 0 0 1 0 1 0 1 0 0 0 0 0 0 0 0 1 0
247 41998 12791 21384 10492 3887 1157 3334 1483 17 495 284 0 54 209 0 94 114 28 11 24 33 43 20 23 0 17 31 8 10 6 0 8 4 3 1 11 1 5 2 5 2 2 1 4 3 0 3 2 0 1 1 8 2 2 1 1 7 3 0 5 2 2 0 0 1 0 2 1 0 2 1 0 2 0 1 2 7 1 1 2 1 0 0 0 0 0 0 2 0 0 0 1 0 1 0 0 0 2 2 0 1 0 2 0 0 0 6 0 1 2 0 5 0 1 0 0 0 2 0 0 0 1 1 0 1 0 0 0 0 0 0 0 1 2 1 0 0 0 1 2 0 1 1 3 0 0 1 0 0 0 0 0 0 0 1 0 2 0 0 0 3 0 2 1 0 1 0 0 2 0 0 1 1 1 3 0 0 1 0 0 1 2 0 0 0 0 0 0 1 0 0 0 0 0 1 0 0 0 0 0 2 0 0
248 22273 5636 55716 8244 1883 2589 5799 1308 4 231 73 16 137 223 260 71 35 139 13 0 12 54 129 28 1 15 11 5 32 26 4 0 2 2 19 10 3 4 8 1 1 8 4 26 0 0 1 0 1 1 0 0 0 6 0 4 25 8 3 1 0 2 0 5 0 4 4 1 0 3 2 0 0 1 0 1 28 0 3 0 0 1 0 0 1 0 0 1 0 2 0 4 13 0 0 1 0 1 2 0 0 0 1 0 0 0 0 0 0 0 0 0 1 0 1 4 0 0 0 0 5 5 5 0 1 0 0 0 0 0 0 0 0 1 1 0 0 0 1 0 1 0 0 0 2 1 0 0 0 0 0 0 0 0 1 0 0 0 0 0 0 0 0 0 1 2 1 0 1 0 0 0 4 0 1 0 0 1 0 0 0 0 0 1 0 0 0 0 2 1 0 0 0 1 1 0 0 1 0 1 0 0 0
25_J 313209 334862 637 3518 89254 356 629 130 0 1 351 2694 3459 171 0 470 45 1 2800 2750 482 267 0 186 0 1 89 41 0 0 25 80 121 162 0 32 8 46 0 78 127 0 0 1 0 92 85 80 40 6 70 12 7 0 3 0 3 0 0 13 50 1 32 0 32 0 0 3 29 5 9 46 0 0 4 10 0 4 0 16 0 5 29 35 7 3 24 0 24 0 26 36 0 12 29 25 20 64 27 23 3 8 4 25 19 27 1 5 10 8 6 7 0 3 0 0 3 1 0 9 0 0 1 10 2 1 19 3 11 4 1 7 14 7 0 2 18 29 6 0 5 1 10 1 1 34 3 3 14 17 24 2 6 0 11 10 3 17 2 1 6 3 3 3 8 2 1 3 7 5 1 2 2 1 8 2 3 4 2 0 1 3 1 3 3 7 4 16 0 3 5 1 0 0 3 11 2 6 2 3 1 2 3
250 29486 6539 60519 3727 2309 1321 3723 1035 3 119 31 55 85 66 115 74 11 180 66 0 23 97 96 26 10 15 49 3 24 38 3 3 6 3 14 12 0 2 15 4 0 7 3 25 2 0 5 1 2 0 0 0 2 6 0 4 20 23 4 4 0 8 2 9 0 2 8 0 0 2 0 0 2 4 2 9 36 2 6 1 0 0 1 0 1 0 0 2 1 2 0 6 14 0 0 1 0 0 1 0 0 1 1 1 0 0 3 3 0 1 2 0 0 0 1 1 0 0 2 0 1 3 3 0 0 1 0 0 2 1 0 1 0 1 1 0 0 0 0 0 1 0 0 4 0 0 0 0 0 1 1 0 0 0 0 0 1 0 1 0 0 1 1 0 0 0 0 0 0 0 1 1 3 1 5 0 0 0 1 0 0 2 0 0 1 0 0 0 0 3 0 0 0 0 1 0 0 0 0 0 1 0 0
251 39081 13430 69339 8540 4789 2195 10033 1811 4 78 99 168 277 303 1 105 155 150 56 2 57 185 121 23 25 66 45 6 41 32 5 5 12 3 10 10 2 9 14 3 1 13 19 29 4 0 4 0 4 1 1 5 1 7 0 7 28 33 2 2 2 2 1 7 1 4 14 2 1 1 0 0 2 2 3 3 40 2 6 0 0 1 1 0 1 0 2 3 0 3 2 0 8 0 0 2 0 1 3 0 0 0 2 1 0 1 11 1 3 0 0 0 2 2 4 4 0 3 0 1 6 2 11 1 0 0 0 4 0 0 1 0 1 1 1 0 1 0 0 0 2 1 1 0 1 0 1 0 0 0 1 0 0 1 0 1 2 0 1 0 0 0 0 0 1 1 2 0 1 0 1 0 1 1 2 0 0 0 0 0 1 0 0 0 0 0 0 0 3 3 1 1 0 1 0 0 1 0 0 0 0 1 0
252 45219 15057 20723 4196 3201 2397 841 644 0 198 2 0 91 159 0 98 28 32 270 0 29 51 14 8 0 0 27 3 2 2 2 3 6 0 5 7 0 3 4 16 2 1 0 0 0 5 1 0 1 0 0 1 0 0 0 0 0 3 0 4 0 0 0 1 3 0 3 0 1 2 1 0 0 0 1 0 0 0 1 1 1 0 0 0 0 0 3 1 1 1 6 3 2 0 0 3 0 0 0 0 2 1 0 0 0 3 1 0 1 0 0 3 0 0 1 0 1 0 0 0 0 0 0 1 0 0 0 0 0 0 0 0 0 3 0 1 0 0 1 0 0 0 1 1 0 1 1 0 1 1 3 0 0 1 1 0 0 0 0 0 0 0 0 0 0 0 0 0 2 0 1 0 1 0 0 1 0 0 1 0 0 0 0 0 0 0 0 0 0 1 0 1 0 1 0 1 3 0 2 0 1 0 0
253 29571 9142 34618 12633 3134 8540 30738 12449 4 1143 576 0 155 269 6 15 527 6 31 27 8 93 3 1 0 334 4 0 1 0 0 3 9 0 0 4 0 4 0 17 2 0 46 0 8 3 0 0 0 0 0 1 0 0 0 0 1 1 0 3 0 0 1 0 0 0 0 0 1 1 0 0 0 0 0 0 0 0 1 1 0 0 0 1 0 0 1 0 0 0 1 1 0 1 0 1 0 0 1 0 0 0 0 0 0 1 0 2 0 1 0 0 0 1 0 0 0 0 0 0 0 1 1 1 0 0 0 0 0 0 0 0 0 0 1 0 0 0 0 0 0 0 1 2 1 0 1 0 0 1 0 0 0 0 1 0 0 0 0 0 1 0 0 0 0 0 0 0 4 0 0 0 0 0 0 0 0 0 0 0 0 0 0 1 0 0 0 1 1 0 0 0 0 0 0 0 0 0 0 0 0 0 0
254 44016 9966 47694 6509 4814 1023 979 455 0 478 0 0 311 180 0 107 12 80 141 18 20 105 40 10 0 13 8 9 5 7 6 3 6 0 2 2 0 4 5 21 4 4 1 0 2 5 1 0 2 0 1 1 2 0 2 1 2 2 2 5 0 0 1 1 1 3 6 1 0 4 1 0 2 0 1 0 0 0 3 0 1 1 0 1 0 1 3 2 0 1 1 0 0 0 0 0 0 0 0 1 0 0 1 0 0 1 5 0 0 1 0 0 2 0 1 1 1 0 3 1 1 2 0 0 0 1 0 0 0 0 0 0 4 1 0 1 0 0 0 0 0 1 0 0 0 0 0 1 0 0 0 0 0 3 0 0 1 0 0 0 0 0 0 0 0 1 1 0 0 0 0 0 0 0 0 0 0 0 0 0 0 1 0 0 0 0 1 0 3 1 0 0 1 0 0 0 0 0 0 0 0 2 0
255 30772 13366 109193 2635 5037 1002 1868 281 4 15 0 66 0 53 2 129 9 230 3 0 51 53 131 8 7 0 4 8 38 27 0 0 3 0 25 2 0 3 15 12 0 15 0 1 0 2 0 0 0 2 0 0 1 4 1 3 4 22 1 0 0 4 0 21 0 1 4 0 0 0 0 0 4 3 1 0 4 5 4 0 0 0 0 0 2 0 0 4 0 2 0 15 5 0 0 0 0 0 0 0 1 0 1 0 0 0 1 3 0 1 0 1 2 0 1 2 0 0 1 1 2 4 6 2 0 0 0 0 0 0 0 0 0 0 0 0 0 0 1 0 0 0 0 0 0 0 0 0 0 3 0 0 0 3 0 0 0 0 0 2 0 2 0 1 1 0 2 2 1 0 1 0 0 0 0 0 0 0 0 0 0 1 0 0 1 0 0 0 1 2 0 1 0 0 0 0 0 0 0 0 0 1 0
256 39222 4679 70811 9024 3201 2762 15838 2592 0 310 0 1540 220 137 119 88 225 105 47 0 12 77 68 4 167 87 15 3 14 15 3 0 2 1 11 10 0 4 3 18 0 7 13 0 1 2 0 0 2 0 0 0 2 3 0 1 6 11 1 3 2 3 0 8 0 2 7 2 0 0 2 0 1 2 1 0 1 0 9 0 0 0 0 0 2 0 1 6 0 1 0 0 0 0 0 1 0 0 0 0 1 0 0 0 0 0 1 0 0 1 0 2 0 0 4 1 0 2 1 1 0 3 0 0 0 0 0 2 0 0 0 0 0 0 0 0 0 0 0 0 0 0 1 4 0 0 2 0 1 0 0 0 0 0 0 0 0 0 0 0 0 0 0 3 1 0 0 0 1 0 0 0 0 0 0 0 0 0 0 1 1 2 0 0 0 0 0 0 2 1 0 0 0 0 0 0 0 0 0 0 0 0 1
257 39656 25158 91981 2803 4084 2977 6687 1520 1 161 5 1695 55 89 281 75 0 7897 75 26 38 21 131 11 115 32 6 6 35 33 2 3 13 3 23 4 2 7 18 32 3 8 2 5 0 6 1 2 4 0 0 1 6 4 0 13 4 12 3 5 0 4 0 12 0 0 5 0 3 3 0 0 4 2 1 0 2 0 9 1 1 0 0 3 3 0 1 7 1 1 0 7 8 1 0 0 0 0 1 0 0 0 0 0 0 0 0 0 2 2 0 2 0 0 5 0 0 0 0 1 4 3 6 3 0 1 0 0 0 1 0 0 1 0 0 0 1 0 0 0 0 0 1 0 0 0 0 1 0 2 0 0 0 0 1 0 2 0 0 0 1 0 1 0 0 0 1 1 1 0 0 0 0 0 0 1 0 0 0 0 0 0 0 0 0 0 0 0 3 0 0 1 2 0 0 0 1 0 0 0 0 0 2
258 28606 8272 45799 7401 4200 2061 9374 1518 1 693 91 43 107 70 223 62 115 115 3 0 26 33 54 5 6 30 2 5 10 16 3 1 7 0 14 1 1 3 7 10 0 3 6 3 4 1 0 0 1 1 0 3 1 5 0 4 7 5 2 0 0 1 0 3 0 3 10 1 0 2 2 0 2 2 0 0 0 0 5 2 1 0 0 0 1 0 2 1 0 7 0 1 5 0 0 0 0 0 2 1 0 0 1 0 0 0 0 1 1 0 0 2 0 0 1 1 0 0 1 1 4 2 2 0 1 0 0 0 0 1 1 0 0 1 1 0 0 0 0 0 0 2 0 0 0 0 4 1 0 3 0 0 0 0 1 0 0 0 0 0 1 0 0 1 0 0 0 0 0 0 0 0 0 0 0 0 0 0 0 0 0 1 0 0 1 0 0 0 0 0 0 0 3 0 0 0 1 0 0 0 0 0 0
259 71234 9320 76708 10107 7021 783 15200 2381 0 587 1998 5 581 317 0 90 76 101 113 0 36 174 67 4 0 88 10 2 11 24 2 3 10 0 10 3 0 5 10 22 0 3 13 1 0 2 2 0 2 0 0 1 2 2 0 4 4 5 1 3 0 2 0 4 2 2 3 0 0 2 0 0 3 0 1 0 2 0 4 0 1 0 0 0 2 0 2 2 1 2 0 0 5 2 0 2 0 0 1 0 0 3 0 2 0 2 1 4 0 1 0 2 0 0 4 4 0 0 0 1 3 2 2 1 0 1 0 0 0 1 0 0 0 1 0 0 0 0 0 0 0 0 0 0 0 0 2 1 0 0 0 1 0 0 0 0 1 1 0 0 0 0 0 0 0 0 0 0 0 0 0 0 0 0 0 2 0 0 0 0 0 0 0 0 0 0 0 2 2 0 2 0 1 0 1 0 0 0 0 0 0 0 0
26_J 282835 404056 1938 5408 97265 193 1438 85 0 100 168 39 13937 62 0 717 54 1 4046 2042 363 86 1 242 0 0 32 56 0 0 66 110 124 166 0 6 10 23 0 45 175 0 1 0 0 144 107 114 30 17 83 7 8 0 3 0 0 0 0 1 55 1 43 0 50 0 0 3 39 4 4 10 1 0 7 2 0 7 0 7 0 7 41 45 5 1 28 0 33 0 39 1 0 10 30 31 93 85 39 22 10 3 6 38 22 29 1 4 11 3 10 1 4 9 0 0 6 9 1 4 0 0 0 4 6 6 30 3 10 4 7 5 30 0 1 7 10 36 1 0 6 1 3 0 3 40 3 3 16 3 20 10 4 3 12 11 5 21 2 4 4 6 4 1 1 2 9 6 0 4 1 2 0 0 0 2 2 7 3 0 0 3 8 2 2 12 0 7 0 0 5 3 1 0 1 11 0 4 2 0 3 1 0
261 47975 8621 96851 12370 6602 5090 9680 1299 0 731 41 96 562 239 1 194 29 131 15 4 134 14 107 7 6 3 8 7 25 15 6 2 6 0 13 8 0 5 16 23 4 5 1 3 1 1 1 0 0 2 0 3 2 5 1 5 9 2 1 3 0 4 0 10 0 1 2 0 0 4 0 0 4 5 0 1 0 0 13 0 1 0 0 0 3 0 1 2 0 1 0 3 4 2 0 0 0 0 0 1 1 6 1 0 0 0 2 0 0 0 1 2 2 1 3 1 1 1 1 2 1 2 3 1 1 2 0 1 0 1 0 0 0 1 0 0 0 0 1 1 0 0 0 1 0 0 0 2 0 0 0 1 0 0 1 0 0 0 0 0 1 0 0 0 0 0 0 0 0 0 0 0 1 0 0 0 0 0 0 0 0 1 0 1 0 0 0 1 0 0 0 0 1 0 0 0 0 0 0 0 0 0 0
262 61049 36672 70194 12566 5989 5849 8769 2000 0 302 3375 234 170 246 53 109 69 254 33 19 25 50 125 7 19 15 16 13 41 37 3 6 18 0 33 5 0 6 18 41 1 8 4 3 3 9 0 0 3 0 0 1 2 6 0 6 6 9 1 0 0 5 0 9 0 3 8 1 0 5 0 0 3 4 2 2 2 1 6 0 0 0 0 0 0 0 4 2 0 4 0 0 6 5 0 0 0 0 1 0 0 1 0 0 1 1 1 0 2 1 0 2 0 1 4 3 0 1 0 2 3 2 0 2 0 0 0 0 0 0 0 0 0 2 0 0 0 0 1 0 0 0 0 0 0 0 0 0 0 0 0 0 0 0 0 1 2 0 0 0 1 0 0 0 0 0 1 1 2 2 1 0 0 0 0 2 0 0 0 0 0 0 0 2 0 0 0 0 0 0 2 0 0 1 1 0 0 0 0 0 0 1 0
263 17033 2980 20715 6117 2201 588 1156 512 3 84 0 45 24 96 1 56 28 39 18 7 17 40 8 5 5 12 6 2 3 3 2 0 2 0 1 1 1 0 8 9 1 2 2 0 0 2 0 0 0 1 0 0 2 2 0 2 1 2 0 1 1 0 0 1 0 2 2 0 1 0 1 0 0 0 1 0 1 0 5 1 1 0 0 0 1 0 0 1 0 1 0 0 2 0 0 0 0 0 0 0 0 1 1 0 0 0 0 0 0 0 0 3 0 0 0 0 0 0 0 0 1 0 0 0 0 0 0 0 0 0 0 0 0 0 0 0 0 0 0 0 0 0 1 0 0 0 0 0 0 0 0 0 0 0 0 0 1 1 0 0 1 0 0 0 0 0 0 0 1 0 1 0 0 0 1 0 0 0 0 1 0 0 1 0 0 0 0 0 1 0 0 0 0 0 1 0 1 0 0 1 0 1 0
264 68932 10601 26094 2105 2275 1188 3822 644 0 121 624 728 467 19 78 17 10 196 72 0 8 68 29 0 41 4 3 1 4 11 0 6 10 0 3 1 0 1 3 42 0 4 0 0 0 2 1 0 6 0 0 0 0 2 1 2 1 0 1 0 0 0 0 2 0 0 3 0 0 1 1 0 1 1 1 0 1 2 1 2 0 0 0 0 0 0 10 0 2 1 0 1 0 8 0 0 0 0 0 0 2 0 0 0 0 3 0 1 0 1 0 0 0 0 0 0 1 0 0 0 0 1 3 2 0 0 0 0 0 2 0 0 0 0 0 0 0 0 0 0 0 0 0 0 0 0 0 0 0 0 1 0 0 0 1 2 0 0 0 0 0 0 0 0 0 0 0 1 0 0 0 0 1 0 0 0 0 0 0 0 0 0 0 0 0 0 4 0 0 0 1 0 1 0 0 0 0 0 0 0 0 0 0
265 42388 18295 111191 16835 3495 2961 6463 2184 42 537 147 0 7 145 291 96 63 309 63 0 12 14 184 8 0 33 34 3 53 35 3 4 12 0 37 21 2 3 28 19 3 18 4 5 11 6 1 1 0 1 0 1 1 16 2 12 7 20 6 11 0 6 0 13 0 6 9 0 2 1 1 2 5 3 1 0 3 1 11 2 0 0 0 0 0 0 1 3 0 7 1 5 8 1 0 1 1 0 0 0 0 0 0 0 0 2 1 1 1 0 0 0 0 0 8 4 1 6 0 0 3 17 6 1 0 0 0 0 0 0 0 0 0 3 0 0 0 0 0 0 0 0 2 1 0 0 0 1 1 2 1 0 1 0 1 1 0 0 0 0 1 1 0 0 1 1 0 0 1 0 0 0 4 0 2 0 0 0 0 1 0 1 0 2 0 0 0 2 3 1 0 1 0 1 0 0 1 0 0 0 0 0 1
266 70457 13111 91653 7403 7570 1551 8423 1809 0 27 2 264 232 134 2 171 25 3053 22 1 94 180 123 8 27 36 9 7 46 35 2 7 8 0 32 4 0 3 25 25 1 11 7 1 8 2 1 0 3 2 0 2 1 12 0 6 7 14 2 1 0 2 0 5 0 2 9 0 0 0 0 0 6 3 4 1 2 2 15 2 0 0 0 0 5 0 5 5 0 2 1 8 7 5 0 1 0 0 0 0 0 4 2 0 1 0 0 3 0 3 1 0 0 1 6 3 2 1 4 1 2 2 6 1 1 2 0 1 1 1 2 0 0 2 0 1 0 0 4 0 0 0 1 0 0 0 1 1 0 4 1 1 0 2 0 0 2 0 0 0 1 0 0 0 0 0 2 0 1 0 1 0 3 0 0 1 0 0 1 0 0 0 0 0 1 0 4 0 1 0 0 0 0 0 2 1 0 1 0 0 0 0 1
267 57342 6393 41648 7190 4446 3346 5949 959 0 122 404 547 156 109 257 203 33 142 65 0 19 131 50 13 40 11 17 7 18 21 3 1 6 0 11 5 0 16 9 23 0 8 2 1 1 1 0 1 3 2 0 2 2 3 1 7 2 5 3 5 1 0 0 1 1 1 1 0 0 2 1 0 4 2 1 0 4 2 2 0 3 0 0 0 1 0 3 2 1 2 1 1 1 2 0 2 1 0 1 0 0 0 1 1 1 0 1 2 1 0 1 1 2 1 1 1 0 0 0 0 1 4 1 1 1 0 0 1 0 1 1 0 0 0 0 2 0 0 0 0 0 1 1 0 0 0 0 0 0 0 0 0 1 0 0 2 1 0 0 1 3 1 0 2 1 1 1 0 0 1 0 0 2 0 0 0 1 0 0 0 2 0 0 0 0 0 0 1 0 1 0 1 0 0 0 0 0 0 0 1 0 0 0
27_J 194163 243812 18728 779 52721 96 1074 204 0 13 13 1589 2664 255 0 838 0 906 105 7 255 167 10 237 1 0 49 66 9 2 43 55 50 148 2 11 22 46 4 18 0 4 0 4 0 21 26 3 42 16 2 10 14 2 6 0 2 0 0 5 46 4 5 0 3 0 0 2 0 15 66 0 0 0 4 7 2 14 0 10 2 8 0 0 9 2 13 1 1 0 0 35 0 5 53 0 0 8 10 0 6 2 10 0 17 0 3 3 16 6 7 10 2 7 0 0 4 1 3 19 0 1 1 2 1 2 0 8 2 7 3 6 0 0 0 6 0 0 5 1 7 1 4 3 1 0 4 13 1 6 1 4 12 5 13 7 2 0 6 3 6 12 1 3 1 0 4 4 1 1 3 6 2 3 1 0 4 4 4 1 2 5 3 1 0 9 1 1 0 4 6 3 1 3 1 0 0 2 2 3 8 7 2
270 45426 7076 47912 20579 3764 6102 8678 1178 1 97 439 309 243 104 224 103 38 729 35 0 44 705 96 4 17 34 5 1 17 16 4 2 7 2 21 3 0 7 20 43 1 3 10 3 1 1 0 0 5 1 0 3 1 3 1 0 0 6 5 0 0 2 0 5 0 3 2 0 2 1 1 0 0 7 0 0 0 0 3 2 1 0 1 0 1 0 3 5 0 0 0 2 4 3 0 0 2 0 1 0 0 3 0 0 0 0 0 32 0 1 0 1 0 0 3 0 0 1 0 1 3 3 0 2 0 0 0 0 0 1 1 0 0 0 2 0 0 0 0 0 0 0 0 0 0 1 0 0 0 2 0 0 0 0 0 1 0 0 0 0 0 0 0 0 0 2 0 3 0 0 0 0 1 1 0 0 0 0 0 1 0 0 0 0 0 0 1 1 3 0 0 0 0 0 1 0 0 0 0 0 0 0 0
272 41614 11583 74613 3469 4671 2680 6370 997 11 305 101 181 1035 67 0 66 2 1570 20 2 36 77 156 7 0 28 7 1 54 48 2 2 10 0 32 2 0 4 25 21 2 9 3 2 1 1 0 1 3 1 0 0 0 7 0 6 4 12 1 0 0 3 0 6 0 3 5 0 0 0 367 0 7 8 1 1 3 0 6 0 0 0 0 0 0 0 4 4 1 4 0 17 4 2 0 0 1 0 0 0 0 1 1 0 0 0 0 0 1 4 0 4 0 1 2 1 1 0 0 0 1 3 4 1 0 0 0 0 0 0 0 0 0 1 1 0 0 0 0 0 0 0 0 0 0 0 2 0 0 4 0 0 2 0 1 2 0 0 0 1 0 0 0 0 0 0 0 0 0 0 1 0 0 0 0 0 0 0 0 0 0 0 0 0 1 0 0 1 1 0 1 0 0 0 0 1 0 0 0 1 0 0 0
273 64349 20620 22351 6731 9099 2869 9422 2377 9 3475 31 1 304 84 27 143 123 11 80 88 27 56 17 13 1 42 16 2 3 5 6 2 16 0 5 9 0 11 5 39 3 0 3 0 3 14 0 1 3 1 1 0 1 1 2 0 1 0 1 2 0 0 0 1 1 1 0 1 1 1 1 0 0 1 0 0 1 1 1 1 0 0 0 1 0 1 4 0 1 1 0 7 0 0 0 0 2 2 1 0 0 0 0 2 1 0 0 1 2 0 1 2 0 0 0 0 0 0 0 0 0 1 0 5 0 0 1 0 0 1 0 0 0 0 2 0 0 0 2 1 1 0 0 0 0 0 3 0 0 3 0 0 1 1 0 1 0 0 0 0 1 0 2 1 0 2 1 0 0 1 0 1 1 0 0 0 0 0 0 0 0 0 0 1 0 0 0 0 1 1 0 0 1 0 1 0 0 0 0 0 0 0 1
275 33604 5657 26200 14633 6734 1410 2409 1561 16 691 1 0 36 443 0 124 180 52 7 0 72 13 24 9 0 18 29 5 8 5 3 0 3 0 8 9 0 4 5 21 0 2 4 1 2 1 0 0 2 1 0 2 2 3 2 0 1 1 0 0 1 0 0 2 0 4 1 0 0 0 1 0 0 0 0 1 1 1 1 0 1 1 0 0 0 0 2 1 0 2 0 0 0 2 0 0 0 0 0 0 1 2 0 0 0 0 1 0 0 0 0 1 0 1 0 0 0 1 0 1 0 0 1 0 1 0 1 0 0 0 0 0 1 0 0 0 0 0 1 0 0 0 2 1 0 0 0 0 0 0 0 0 0 0 0 0 0 0 0 1 2 0 0 0 1 0 0 1 1 0 0 0 0 0 0 0 0 0 0 0 0 0 0 0 0 0 0 1 1 1 0 0 1 0 0 0 1 0 0 0 0 0 0
277 36044 5823 54246 8069 2852 3169 3783 547 4 218 23 82 142 167 93 130 76 188 56 3 26 11 79 10 3 11 7 7 17 21 3 0 11 0 24 3 0 1 20 11 4 5 1 2 0 2 1 1 3 1 0 1 0 4 1 3 2 4 4 2 0 8 0 10 0 1 5 0 1 1 2 0 0 2 1 0 1 0 4 0 3 0 0 0 0 0 4 4 0 8 0 0 4 0 0 0 0 0 0 0 1 0 2 0 0 0 0 1 0 2 0 2 0 0 2 0 0 0 0 0 2 0 1 0 0 0 0 1 0 1 0 0 0 0 0 1 0 0 1 0 0 0 1 0 1 0 2 2 0 0 0 1 1 0 0 1 1 0 0 0 0 1 0 1 0 0 0 2 0 0 0 0 0 1 0 0 0 0 0 0 0 0 0 3 0 0 0 0 0 0 0 1 0 0 1 0 0 1 0 0 0 0 0
278 40674 8613 71314 8455 4171 1512 3081 521 5 355 3 1 26 429 4 143 25 290 11 0 33 72 162 7 0 1 2 1 40 48 2 0 7 0 51 2 2 6 20 27 0 20 0 3 0 1 0 0 2 4 0 3 3 8 1 6 6 26 6 0 0 4 0 4 0 4 11 0 0 2 0 0 6 3 1 0 4 0 3 0 0 0 0 0 0 0 2 5 1 4 0 1 4 2 1 0 0 0 0 0 0 1 0 0 0 0 2 0 0 3 0 1 0 0 9 3 0 0 0 0 3 2 4 0 0 0 1 1 0 3 0 0 0 0 0 0 0 0 1 1 0 1 0 0 0 0 0 1 0 0 0 0 2 0 0 0 0 0 0 0 0 0 0 0 0 0 1 0 0 0 1 0 0 3 1 0 0 0 0 0 0 1 0 0 1 1 0 0 1 0 0 1 0 0 0 0 0 1 0 0 0 0 1
279 56513 19710 45203 1370 13117 529 7197 1520 0 1 90 53 170 31 0 64 94 50 28 97 41 25 2 4 3 38 1 0 2 0 2 4 11 0 1 1 0 11 3 39 2 2 5 0 1 17 0 3 3 0 1 1 2 0 1 1 0 0 0 0 0 0 0 0 0 2 0 0 0 4 1 0 2 1 2 0 0 0 0 0 0 0 0 1 1 0 3 0 1 0 0 0 0 1 1 0 1 2 1 1 2 1 0 0 0 0 0 0 1 5 1 2 0 0 0 0 0 0 0 0 0 0 0 1 1 1 0 0 0 0 0 0 4 0 0 0 0 0 0 0 0 0 0 0 1 0 5 0 0 0 1 0 0 0 1 1 1 0 1 0 0 0 0 0 0 0 0 0 0 1 0 0 0 0 0 1 0 0 0 0 0 0 0 0 1 2 2 0 0 0 1 0 1 0 0 0 0 0 0 0 0 0 0
28_J 175844 280639 105520 7159 57149 337 2951 138 6 1 675 8 9375 20 15 1351 3 87 855 11 375 71 3 328 0 8 172 115 1 1 70 49 54 146 0 54 19 51 2 28 26 0 3 2 0 36 60 28 20 9 23 20 19 0 4 2 0 1 0 18 71 11 9 1 5 3 0 7 7 13 9 2 6 0 17 8 0 14 0 10 2 6 9 7 9 13 9 0 8 2 11 0 0 12 19 6 7 32 17 4 9 1 11 14 9 11 7 11 12 10 17 9 5 6 1 0 7 6 1 6 0 0 0 2 5 14 6 8 2 10 6 4 2 4 2 4 2 4 5 1 9 9 6 3 4 2 2 7 3 2 4 10 5 7 9 2 6 3 11 2 7 11 7 1 7 2 7 4 5 3 8 4 3 5 3 1 11 8 5 5 6 1 3 8 5 4 2 8 0 5 2 1 5 10 3 1 5 2 2 5 2 4 6
280 51922 13231 67534 6407 6124 1045 3112 641 73 234 14 6 218 233 0 120 96 246 12 1 29 17 117 10 0 4 10 6 40 35 4 1 8 0 29 4 0 5 8 30 2 10 2 0 0 7 0 1 4 0 1 0 2 4 0 7 4 10 5 2 0 6 0 6 0 3 5 0 0 6 1 0 1 3 0 0 1 0 4 0 1 0 0 2 0 0 0 4 0 1 0 6 8 1 0 0 0 0 2 3 1 1 0 0 0 0 0 0 0 0 1 2 0 1 6 3 2 0 1 0 6 5 1 0 1 0 0 1 0 0 1 0 0 0 0 0 0 0 0 0 0 0 0 1 1 0 1 0 0 9 0 0 0 0 0 0 0 0 0 0 2 0 0 1 0 1 0 0 1 0 0 0 0 0 0 0 1 0 0 3 0 0 0 0 1 0 1 0 0 0 0 0 0 0 1 0 0 0 0 0 0 0 0
281 54954 7979 80986 11014 3723 2489 12181 1496 19 240 215 0 554 369 1 98 67 222 295 0 67 94 121 4 0 97 19 6 54 37 5 1 1 0 23 8 0 11 18 49 1 13 11 1 0 3 2 1 3 2 1 0 2 5 0 5 5 6 5 2 0 2 1 11 0 7 5 0 2 1 1 0 3 2 1 0 8 0 3 0 3 0 0 0 2 0 2 3 3 4 2 6 4 2 0 1 2 0 0 0 1 0 0 1 0 0 0 2 0 1 0 2 0 1 4 3 0 1 0 0 3 4 1 0 0 0 0 1 0 0 0 0 0 1 0 2 0 0 0 0 0 1 3 0 0 0 3 0 1 2 0 0 0 1 2 1 0 0 0 0 2 0 0 0 2 1 0 0 3 1 0 0 1 1 0 0 1 0 0 0 0 0 0 0 0 1 0 0 1 1 0 0 0 0 1 1 0 0 2 1 0 0 0
282 33959 3352 34021 3534 3232 2226 10884 1113 1 827 113 22 310 67 3 77 194 104 30 27 30 26 43 8 2 47 5 3 23 17 2 0 5 0 13 0 0 3 5 16 0 10 10 3 2 2 0 0 1 3 0 1 0 3 1 1 3 5 0 1 0 2 0 2 0 2 2 0 0 0 0 0 0 1 0 0 0 2 2 0 0 0 0 0 0 1 1 3 1 2 1 0 3 0 0 0 0 0 0 0 0 3 0 0 1 0 1 1 1 0 0 1 0 0 0 1 0 0 1 1 0 2 2 0 1 0 0 0 0 0 1 0 0 0 0 0 0 0 0 0 0 0 0 0 0 0 1 0 0 1 0 0 0 1 0 0 0 0 0 1 0 1 0 0 0 1 1 0 0 0 0 0 0 1 1 0 0 0 0 0 0 0 0 0 0 0 0 0 0 0 0 0 0 0 1 0 0 2 1 0 0 0 0
283 55642 23080 267 2926 5722 590 6986 1953 2 313 0 0 156 72 1 82 10 1 147 1 29 12 0 13 0 82 12 8 0 0 1 2 9 1 0 9 3 4 0 38 12 0 7 0 0 16 0 3 2 0 3 0 1 0 2 0 0 1 0 0 0 0 0 0 2 1 0 0 4 1 1 1 0 0 1 0 0 0 0 0 0 0 0 0 1 0 2 0 0 0 1 6 0 1 0 0 1 1 0 0 1 0 1 4 0 0 1 0 2 0 0 1 1 0 0 0 1 0 0 0 0 0 0 0 0 0 1 1 0 0 0 0 1 2 0 0 3 0 1 2 0 0 3 0 0 0 3 0 1 0 0 0 1 0 0 2 0 4 1 0 0 0 0 0 1 0 0 0 1 0 0 0 1 0 4 0 0 0 0 0 1 0 0 0 0 0 0 0 1 0 0 0 0 0 1 0 0 1 0 1 0 1 2
284 34756 5109 57124 4367 2868 1479 6149 911 10 233 70 49 50 113 0 74 52 182 13 0 9 17 84 8 3 11 6 3 28 27 1 1 1 0 17 0 0 0 14 12 0 7 7 3 2 1 0 0 1 1 0 2 0 7 0 3 1 5 3 0 0 3 0 7 0 2 4 0 0 1 0 0 2 2 0 1 0 0 8 0 0 0 0 0 0 0 1 1 0 2 0 0 5 1 0 0 0 1 0 0 1 0 0 0 0 0 0 0 0 1 1 0 0 1 5 5 0 1 1 0 2 1 0 1 1 0 0 0 0 0 0 0 0 0 0 0 0 0 0 1 0 0 0 1 1 0 0 0 0 1 1 0 0 0 0 0 1 0 0 1 0 0 0 1 0 0 0 0 0 0 0 0 0 0 0 0 0 0 1 0 0 0 0 0 1 0 0 0 0 0 0 0 0 0 0 0 0 0 0 0 0 0 0
285 27348 5862 34586 5439 2653 1031 4325 712 7 191 101 3 124 138 2 48 43 151 46 14 31 31 65 1 0 17 9 5 24 15 3 0 1 0 24 5 1 0 3 11 2 12 6 2 0 6 0 0 1 0 0 0 1 6 0 3 2 2 2 1 0 1 0 7 3 4 1 0 1 1 0 0 2 2 0 0 1 0 0 1 0 0 0 0 1 1 0 1 0 1 0 3 6 0 0 0 0 0 0 0 0 0 0 0 0 0 0 1 2 0 0 0 0 0 2 0 0 0 0 1 3 2 0 0 0 0 0 0 0 0 0 0 0 1 0 0 0 0 1 0 0 1 1 0 0 0 1 1 0 0 0 0 0 0 0 0 0 0 0 0 2 0 0 0 0 0 0 0 0 0 0 0 1 0 0 0 0 0 0 0 0 0 0 0 0 0 0 0 2 0 0 0 0 0 0 0 0 0 0 0 0 1 1
286 44795 13925 70 7879 6085 800 3560 984 15 1692 0 34 326 349 0 69 36 1 52 52 42 18 0 5 3 18 14 4 0 0 0 0 6 0 0 10 1 9 0 21 4 0 3 0 1 19 0 0 1 0 1 3 0 0 0 0 0 0 0 0 0 0 0 0 1 2 0 0 0 2 1 0 0 0 0 0 0 1 0 0 0 1 0 0 0 0 3 0 0 0 1 0 0 1 0 0 0 1 1 1 0 2 0 0 0 0 1 0 0 3 1 1 1 1 0 0 0 1 0 1 0 0 0 1 0 0 0 0 0 1 0 0 0 0 0 0 0 2 0 0 0 1 0 1 2 0 0 0 0 0 0 0 0 0 1 2 0 0 0 0 1 0 0 0 0 1 0 0 1 1 0 0 1 0 0 0 0 0 1 0 0 0 0 0 0 0 1 0 1 1 0 0 0 0 0 0 0 0 1 0 1 1 2
287 62858 17578 52613 4628 6297 927 7335 1155 4 145 0 168 512 257 2 132 50 280 69 60 54 52 138 7 0 49 11 6 32 38 1 1 10 1 30 1 0 9 27 40 3 13 8 1 0 10 1 0 3 1 0 1 1 3 1 4 4 5 4 1 1 6 0 5 1 1 6 0 0 4 3 0 6 8 1 0 5 0 7 0 0 0 0 0 0 0 0 9 0 0 1 8 5 0 0 0 0 0 0 1 0 1 0 0 2 1 3 0 0 4 1 3 1 0 3 1 1 0 2 1 6 7 2 1 0 0 0 3 0 1 0 1 1 0 0 0 0 1 0 1 0 2 0 1 1 0 2 0 0 3 0 0 3 0 1 0 0 0 0 0 0 1 0 1 0 0 0 1 0 0 0 0 1 2 0 0 0 0 0 0 1 0 0 1 1 0 0 0 1 0 0 0 0 0 0 2 1 0 1 0 0 0 2
288 25264 10121 25938 10512 4189 3077 7843 1348 0 565 547 0 326 356 245 69 52 80 18 0 12 15 38 9 0 20 4 3 11 20 5 1 4 1 9 2 1 6 8 14 1 4 8 0 3 3 0 1 0 1 0 0 0 0 1 0 2 7 1 0 0 1 0 2 0 4 3 0 0 0 0 1 0 3 1 0 0 0 0 0 0 0 0 0 0 0 1 1 1 3 0 3 1 0 0 0 0 0 1 0 0 2 0 0 0 0 0 0 0 0 0 0 0 2 1 0 0 0 0 0 0 1 1 1 0 0 0 0 0 0 0 0 2 0 1 0 0 0 1 0 0 1 0 0 0 0 2 0 0 0 0 0 0 2 0 0 0 1 0 0 1 1 0 0 0 0 0 0 0 1 0 0 1 0 0 0 0 0 0 0 1 0 0 0 0 0 0 0 0 0 0 0 1 0 0 0 0 0 1 0 1 0 0
289 47106 14386 258 15710 4060 5106 13322 3351 13 1661 0 0 330 389 0 97 692 1 74 1 17 46 0 16 0 82 6 4 0 0 6 0 11 0 0 5 1 6 0 32 5 0 20 0 11 7 0 1 3 0 1 2 2 0 0 0 3 0 0 3 0 0 0 0 0 1 0 1 0 1 0 0 0 0 0 0 0 0 0 1 0 0 0 0 2 0 3 0 1 0 1 10 0 1 2 0 0 0 2 1 1 0 0 0 1 1 0 0 0 0 0 2 0 0 0 0 0 0 0 1 0 0 0 1 0 0 0 0 0 0 0 0 1 0 0 0 0 0 0 0 0 1 0 0 1 0 2 0 1 1 0 0 0 0 1 1 0 1 1 0 1 0 0 0 1 0 0 0 0 0 0 0 0 0 0 0 1 0 0 1 0 0 0 0 0 0 0 0 2 0 0 1 0 0 1 0 0 1 0 1 0 0 0
29_J 191751 278828 87445 8877 88340 374 1834 335 4 60 242 2563 2358 157 2 199 0 4044 63 8 178 238 113 149 0 0 101 13 61 46 5 51 69 123 20 42 2 36 15 24 1 21 0 25 1 27 22 4 31 5 4 2 12 12 2 15 8 6 13 12 50 44 3 6 0 1 5 1 0 20 51 5 3 5 2 6 9 1 2 5 0 0 0 0 1 0 13 2 2 9 2 68 2 9 78 1 1 7 3 0 1 5 6 2 20 0 1 4 15 11 0 13 1 5 1 1 1 0 0 10 7 8 3 4 0 2 0 2 0 1 1 4 0 4 1 1 1 0 1 0 1 3 8 3 1 1 7 0 1 34 2 2 11 0 14 10 0 0 0 1 6 0 0 0 6 1 2 2 3 3 2 0 0 1 4 1 0 2 2 3 0 0 0 0 3 4 0 1 0 1 4 0 0 2 3 2 1 2 3 3 3 7 5
290 39566 13939 59019 17715 5609 2588 4868 1510 27 455 51 38 466 563 15 134 66 220 85 12 15 21 105 4 2 22 12 2 31 33 4 3 9 2 41 11 1 4 23 24 0 12 1 5 1 7 0 1 2 0 0 1 1 7 1 7 4 20 2 1 1 4 0 5 1 4 8 0 1 0 2 0 6 2 0 0 1 0 3 1 0 0 1 0 1 0 6 6 0 4 0 5 7 0 0 0 0 0 0 0 2 3 0 0 0 0 1 0 0 0 2 2 1 1 3 2 0 0 0 0 4 2 3 0 0 1 1 0 0 0 1 0 0 1 0 1 0 0 1 1 0 0 1 0 0 0 0 0 0 2 0 0 0 0 0 0 0 0 0 0 2 0 0 1 0 1 0 0 0 1 0 0 2 0 0 0 0 0 0 0 0 1 1 0 2 1 0 1 4 0 1 1 0 0 0 0 0 0 0 1 0 2 0
291 48411 21709 260 15751 5497 5189 3190 2879 6 8482 1 0 39 559 291 89 305 2 149 100 33 19 0 13 0 1 25 3 0 0 4 2 11 2 0 21 2 9 0 44 13 0 1 0 0 26 0 1 0 1 3 0 0 0 0 0 1 0 0 6 1 0 1 0 1 1 0 0 2 1 4 12 1 0 0 1 0 0 0 1 2 0 1 3 1 0 1 0 1 0 1 0 0 0 0 2 0 0 2 0 0 3 0 0 1 0 0 0 1 3 0 4 0 1 0 0 1 1 0 0 0 0 0 1 0 1 1 0 0 0 0 0 2 3 1 2 1 1 0 0 0 1 0 1 0 0 2 0 1 0 0 0 0 0 0 0 0 0 0 0 1 0 0 1 0 0 0 0 1 0 1 1 1 0 1 0 0 0 1 0 0 0 0 1 1 0 0 0 1 0 0 0 0 0 0 1 0 0 0 0 0 0 2
292 52429 6786 46171 9168 3411 4780 6633 1275 2 1671 41 0 134 154 2 106 310 125 36 1 10 48 30 4 0 14 11 5 21 17 6 1 4 0 10 4 2 8 4 19 1 5 3 2 5 4 0 0 1 0 0 2 2 0 0 1 5 7 0 1 1 1 0 2 1 3 5 0 0 2 2 0 1 1 1 2 1 1 0 0 1 0 0 1 0 0 4 0 0 2 0 2 3 1 0 1 0 1 0 0 0 2 1 1 0 0 0 1 0 0 0 1 0 3 4 0 0 0 0 0 0 2 0 0 0 0 0 0 0 0 0 0 0 0 0 0 0 0 0 0 0 1 0 0 0 0 1 0 0 0 0 0 0 0 0 0 0 0 0 0 0 0 0 0 0 2 0 1 0 1 1 1 0 0 0 1 0 0 0 0 0 0 0 0 0 0 2 0 0 0 0 0 1 0 0 0 1 0 0 2 0 0 0
293 45476 10044 54268 5742 5030 2097 9653 1248 8 422 17 11 58 183 78 107 118 212 116 1 29 26 97 12 3 52 6 3 38 37 5 0 6 2 26 3 0 8 15 19 2 4 6 3 1 4 0 0 1 1 1 1 0 3 1 4 4 5 3 3 0 4 0 8 1 4 1 0 2 2 0 0 5 2 0 1 3 1 4 0 1 0 0 0 0 0 4 0 1 5 0 5 4 0 0 4 1 0 0 0 0 3 1 0 0 0 0 1 1 2 2 1 0 0 3 1 0 1 0 0 5 3 1 1 1 0 0 0 0 1 0 0 1 0 0 0 1 1 0 0 0 0 2 0 0 0 0 0 0 0 0 0 0 0 0 0 0 0 0 0 2 0 0 0 0 1 1 0 0 0 0 1 0 0 0 1 3 0 0 3 1 0 2 1 0 0 1 1 3 0 1 0 0 0 0 1 1 0 0 0 0 0 0
294 29392 4485 29267 16832 1762 10668 9538 2154 4 1500 276 1 31 250 1456 111 59 80 16 1 12 21 34 5 0 13 9 5 18 6 7 2 1 0 18 9 0 1 5 20 0 5 0 2 7 3 0 0 0 0 1 0 2 2 0 1 1 1 3 0 0 1 0 5 0 4 2 2 0 0 2 0 2 1 1 0 3 1 0 0 1 0 0 0 0 0 1 1 1 0 0 1 1 2 0 0 0 0 1 0 0 2 1 0 0 0 0 0 0 0 0 1 0 0 0 1 1 0 1 0 0 0 1 1 0 0 0 1 0 0 2 0 1 0 3 1 0 0 0 0 0 0 1 0 1 0 0 0 0 0 0 0 0 1 0 0 0 0 0 0 3 0 0 0 0 0 0 0 0 0 0 0 0 0 1 0 0 0 0 0 0 0 0 0 0 0 1 0 0 0 0 0 0 1 0 0 0 0 0 0 0 0 1
295 28215 5514 57690 5081 2665 2965 6535 774 7 225 251 42 197 203 1 101 51 199 9 0 23 48 93 7 1 5 9 6 36 40 2 2 2 0 33 6 0 3 13 14 0 11 1 3 0 2 0 0 2 1 1 1 0 4 0 8 6 13 2 1 0 2 0 8 0 3 7 0 0 0 1 0 3 3 0 1 4 2 6 0 0 0 0 0 0 0 0 1 0 2 0 1 6 1 0 0 0 1 1 0 1 2 2 0 0 0 1 0 0 0 0 2 0 0 4 2 1 0 0 2 1 2 2 1 0 0 0 0 0 0 0 0 0 0 0 0 0 0 0 0 0 2 0 0 0 0 0 1 0 0 0 0 0 1 0 1 1 0 0 0 0 0 0 0 1 1 0 0 0 1 1 1 0 0 0 0 0 0 0 0 0 0 0 0 0 0 0 1 3 0 0 0 0 0 1 0 0 3 1 1 0 0 0
296 30820 12846 48842 10703 3741 1787 2748 1079 21 664 43 0 164 292 87 63 19 246 94 23 22 20 120 6 0 15 14 2 26 34 2 2 5 1 26 5 4 2 17 23 0 3 1 2 4 13 1 1 0 1 0 0 0 4 0 2 4 6 5 2 1 1 0 6 0 3 6 0 1 1 0 0 3 4 0 0 1 0 1 2 0 1 0 0 0 0 2 6 2 4 1 0 6 0 0 1 0 0 2 1 0 0 0 0 0 0 1 0 0 1 0 5 0 0 8 2 0 0 0 1 2 2 4 1 1 0 0 1 0 0 0 0 1 0 0 0 0 0 0 0 0 0 2 0 0 0 1 0 0 1 1 0 0 0 1 0 0 0 0 0 1 0 1 0 0 0 0 0 1 0 0 0 0 0 0 0 0 0 0 0 0 0 0 0 1 0 0 0 0 4 0 0 0 0 0 0 0 1 0 0 0 0 0
297 35244 8679 66612 5960 5035 1584 4045 812 9 184 31 12 63 91 10 124 10 239 16 31 39 132 116 9 2 5 1 7 25 31 7 2 5 0 25 1 1 3 20 18 2 9 3 5 0 5 0 0 0 1 0 0 0 5 0 6 3 9 6 0 0 2 0 14 0 1 6 3 0 2 2 0 1 5 1 0 1 1 0 0 0 0 0 0 0 0 0 4 0 7 0 1 7 0 0 0 0 0 0 0 0 1 0 0 0 0 0 1 0 1 0 1 1 2 5 1 2 1 1 0 1 5 3 0 0 0 0 0 0 1 0 0 0 0 0 0 2 0 0 0 0 0 0 0 0 0 1 0 0 0 0 0 1 1 0 0 1 0 0 0 1 0 0 0 0 0 0 0 0 0 0 0 0 1 0 0 0 0 0 0 0 0 1 0 1 0 0 0 3 0 0 0 0 0 0 0 0 1 0 0 0 0 1
299 128854 20519 78576 21104 15036 10307 5342 2066 1 1677 0 170 706 954 7 332 370 219 52 1 272 217 155 18 9 3 39 22 58 41 6 4 11 2 19 12 3 18 15 50 3 19 1 8 4 2 0 2 5 1 0 7 1 8 2 6 13 15 20 3 0 1 0 12 2 5 11 1 0 3 7 1 4 1 1 3 6 0 4 0 3 1 0 0 4 0 5 7 2 3 0 2 4 4 0 1 0 1 1 1 1 4 1 0 0 0 0 0 1 2 1 0 1 0 5 10 1 1 1 3 3 10 6 1 2 1 0 1 0 2 2 1 1 1 5 2 1 1 1 0 0 1 3 3 1 0 2 2 0 1 0 2 1 0 1 2 1 0 0 1 3 0 1 0 0 2 2 1 1 0 0 0 1 0 0 2 0 1 1 1 1 2 0 2 0 1 1 0 2 3 3 0 0 0 2 0 0 1 6 0 2 0 3
30_J 254483 145376 48127 3837 62775 1679 2551 1024 19 54 792 2987 4538 34 0 1339 24 3568 132 4 93 555 113 406 0 5 70 128 77 41 142 37 23 85 40 16 158 32 38 13 0 30 2 39 0 10 27 0 26 22 3 22 36 8 68 7 3 15 30 5 9 5 4 10 3 1 10 75 0 18 36 6 3 24 10 7 1 14 9 13 52 3 12 2 2 19 7 2 13 25 1 22 4 12 44 2 6 0 3 0 11 19 9 21 14 0 3 9 17 7 9 8 1 9 12 6 5 9 3 11 4 5 4 18 8 11 0 4 3 13 16 0 0 1 0 21 1 0 4 9 8 22 2 3 4 2 4 10 1 7 0 8 10 6 5 5 5 1 1 2 7 6 6 9 3 5 5 8 7 2 10 4 2 1 3 2 5 8 7 3 3 4 3 4 4 2 1 11 0 2 3 5 2 6 0 1 4 1 5 3 4 4 7
300 57632 11557 55399 10080 5004 3629 12184 4681 0 1671 69 14 416 255 487 240 263 174 23 0 41 60 94 20 0 83 19 16 23 27 11 1 11 2 12 11 1 8 15 30 0 5 10 4 8 5 0 1 5 1 0 3 2 5 1 4 5 4 3 1 2 2 0 5 0 5 5 1 0 2 0 0 1 0 2 2 1 1 0 0 1 0 0 0 4 0 5 1 0 6 1 5 4 2 0 0 0 1 0 0 1 3 0 0 1 0 1 0 2 2 1 2 0 0 4 1 0 1 0 1 2 3 2 2 0 0 0 0 1 0 0 1 0 0 0 0 0 0 0 0 0 1 0 0 0 0 1 1 0 0 0 1 3 0 0 0 1 0 0 0 1 4 1 1 2 0 0 1 0 0 0 1 0 1 0 0 0 0 1 0 3 0 0 0 0 0 1 0 1 1 2 1 0 0 1 1 0 0 3 0 0 0 1
301 73837 16058 69497 8539 7511 3920 8352 1232 13 869 46 75 155 288 404 277 71 384 16 0 55 84 94 27 4 41 9 17 26 32 8 4 6 2 19 8 7 8 11 27 0 9 3 3 3 4 2 1 0 2 1 2 2 3 6 5 2 15 8 3 2 4 0 3 0 3 3 1 0 3 0 0 4 7 2 1 3 3 2 1 1 1 0 0 0 1 1 1 1 3 0 3 5 2 0 0 0 0 1 2 4 5 0 0 0 1 2 3 1 4 1 3 0 1 1 2 1 1 2 2 4 2 1 2 0 0 1 2 0 0 0 1 0 1 1 1 1 0 2 0 1 2 1 0 0 0 2 1 0 0 0 1 0 0 1 0 2 0 0 0 1 0 1 0 0 2 2 1 0 2 0 1 0 0 0 1 1 0 0 3 1 0 0 1 1 0 0 0 1 0 2 1 0 1 0 1 0 1 0 2 0 1 0
302 90940 9586 78737 5127 5988 1839 7564 1400 18 197 0 1193 153 175 9 278 3 6161 61 0 47 50 123 19 86 26 9 15 53 30 6 4 10 1 27 4 2 11 18 32 2 15 5 2 1 6 0 0 8 2 1 3 4 4 0 4 4 13 16 0 1 4 1 7 0 6 7 1 0 3 3 1 3 5 1 1 4 0 5 0 1 0 0 0 1 0 3 4 0 2 0 6 8 2 0 0 0 0 1 1 1 0 1 0 0 0 1 0 0 4 1 3 1 3 6 5 0 0 3 2 2 8 2 0 0 1 0 1 0 0 0 0 0 0 0 0 0 0 1 0 1 1 0 0 0 0 4 1 0 1 2 1 0 0 0 2 1 0 0 0 2 1 0 0 0 0 0 1 0 0 1 1 0 2 0 1 0 0 0 1 0 0 1 2 2 0 0 0 2 0 0 0 2 0 0 1 1 1 2 2 0 0 1
303 95656 16428 25296 2916 9284 1616 5334 1285 0 393 0 2117 337 422 160 147 2 40 56 1 54 73 24 18 198 5 22 7 12 6 1 5 5 3 7 13 0 13 1 47 0 1 5 1 1 8 1 0 10 0 0 0 1 0 0 1 3 6 3 4 0 1 0 2 2 1 2 0 0 3 2 0 2 0 0 2 2 0 2 0 1 0 0 0 2 0 3 0 0 0 0 15 1 4 0 0 0 0 0 0 0 3 0 0 0 0 0 0 1 1 1 7 0 0 1 1 3 0 1 2 0 2 1 3 0 1 0 0 0 1 1 2 0 0 0 1 0 0 1 0 0 1 0 0 0 0 4 0 0 1 0 1 0 0 1 4 0 0 0 0 0 0 0 1 0 0 1 1 0 1 0 0 1 0 3 1 0 1 0 0 0 0 0 0 0 0 0 1 0 0 0 0 0 0 0 1 0 2 1 0 0 0 0
304 62165 16245 60945 5285 9190 1243 5881 759 0 109 409 42 326 284 83 135 66 187 35 34 110 87 158 14 2 48 23 10 28 33 2 3 14 1 14 12 1 12 10 39 5 5 9 6 0 6 0 1 2 0 0 1 2 4 1 15 3 23 9 3 0 3 0 16 0 2 9 1 0 5 2 0 4 0 0 0 2 0 3 0 1 0 3 0 0 0 2 6 0 3 2 6 4 0 1 0 0 0 2 0 0 1 1 0 0 0 0 0 0 1 1 5 0 0 4 0 0 1 0 2 4 5 0 0 1 0 0 1 0 1 0 0 0 3 1 1 0 1 0 1 1 1 5 0 0 0 2 0 0 3 0 0 0 0 2 1 0 0 0 0 4 0 0 0 3 0 2 1 1 0 1 1 0 0 2 0 0 0 0 1 0 0 2 1 0 0 0 0 0 2 1 0 0 1 1 0 1 0 1 0 1 0 1
305 64644 10736 33632 5760 6199 960 6473 886 1 358 8 9 391 339 12 172 9 80 37 2 67 68 39 12 2 49 21 13 10 10 6 8 7 2 9 7 5 7 3 23 0 1 4 0 1 3 0 0 5 0 1 0 0 1 3 0 5 1 4 7 0 1 0 2 1 3 3 0 0 4 3 1 0 1 2 4 3 1 0 0 2 0 0 0 6 2 2 0 0 1 0 0 0 0 0 0 0 0 0 0 0 1 1 0 1 1 1 0 1 2 0 2 0 1 1 0 2 0 1 1 0 2 0 1 2 1 0 0 0 1 2 1 0 0 1 0 1 0 3 0 0 0 1 1 1 1 5 0 1 0 0 1 0 0 1 0 0 0 0 0 1 0 0 1 2 1 0 2 0 1 0 0 2 1 1 0 0 0 0 0 0 0 0 0 1 0 1 0 0 2 1 0 1 0 0 1 1 0 0 0 0 1 0
307 60555 17449 82860 10574 5861 7561 16588 2101 19 146 0 112 440 241 235 255 81 595 68 3 60 86 182 18 8 94 9 14 48 33 6 3 8 0 32 2 2 3 23 37 1 19 17 6 1 8 1 1 1 3 1 4 5 3 0 7 3 22 16 0 0 8 0 15 0 5 12 1 1 1 0 0 5 2 0 1 4 0 5 2 0 0 3 1 0 0 1 3 0 3 0 13 9 1 0 1 0 0 1 0 2 0 0 0 0 1 0 0 1 1 1 1 1 1 9 6 0 1 1 0 1 2 3 3 1 0 1 0 1 0 0 0 0 0 3 1 0 0 0 1 1 0 0 0 0 0 3 1 0 4 0 0 0 0 0 0 0 0 2 2 1 0 0 1 0 1 1 0 1 1 0 0 0 2 0 0 0 0 2 1 0 0 1 3 1 1 0 0 2 0 0 0 0 0 0 1 1 0 0 1 1 0 0
309 50587 12837 37893 8283 5724 1335 2825 703 13 741 7 4 194 250 1 156 114 198 97 16 39 39 96 6 1 11 4 3 41 31 5 2 8 0 15 1 0 8 13 29 1 7 4 4 1 6 1 2 0 0 1 0 1 2 2 6 6 10 3 0 0 3 0 6 0 4 5 0 0 2 2 0 2 3 0 0 0 0 3 0 0 0 0 0 1 0 1 5 0 2 0 1 4 0 0 0 2 0 0 3 0 1 2 0 1 0 0 0 1 1 1 2 0 0 7 4 0 0 1 0 0 0 2 1 1 1 0 0 0 1 0 0 1 0 0 0 0 0 0 1 0 4 0 0 0 0 1 0 1 1 0 0 0 0 0 0 0 1 0 0 0 0 0 0 0 0 0 0 0 0 0 0 1 0 0 1 1 0 0 0 0 1 0 0 1 0 1 0 2 1 0 0 0 0 0 0 0 0 0 1 0 0 1
31_J 256457 133539 49696 9244 24657 2476 6599 1449 30 54 2090 3445 4178 22 1 743 14 285 410 14 288 3306 127 276 2 100 34 44 106 43 82 33 32 99 56 3 136 42 40 21 13 42 22 27 2 11 28 15 40 13 4 8 26 15 64 19 3 13 24 3 2 10 6 8 4 2 4 64 5 18 5 8 1 25 8 9 5 13 6 15 51 2 21 3 7 16 8 2 19 35 3 45 4 14 15 9 3 3 8 4 8 5 11 32 12 3 4 5 16 9 9 6 9 9 9 2 4 4 6 2 4 7 4 7 3 5 0 3 5 10 4 7 4 3 0 9 5 3 5 2 11 20 4 0 1 11 4 7 9 29 1 6 9 10 6 15 0 4 2 6 5 4 3 3 0 2 1 6 7 1 2 1 0 4 3 2 2 6 1 4 3 1 4 3 8 0 4 9 0 2 7 4 2 6 2 3 2 7 7 8 2 3 1
310 41022 5012 42062 2336 3930 311 3729 513 6 155 66 128 414 133 2 79 43 157 9 0 19 52 69 11 9 22 6 4 21 23 4 1 6 0 14 3 0 4 22 19 0 5 7 5 0 4 1 1 1 0 0 1 1 2 0 6 1 6 1 0 0 3 0 3 0 4 3 0 0 0 0 1 1 4 0 1 1 0 1 0 0 0 0 0 0 0 0 0 0 1 0 0 0 0 0 0 0 0 0 0 0 0 0 0 0 0 0 1 0 1 0 0 0 1 4 1 0 0 0 1 3 2 0 0 0 0 0 1 0 0 0 0 1 0 1 0 0 0 0 0 0 0 0 0 0 1 1 0 0 0 1 0 0 1 1 0 2 0 0 1 0 0 0 0 0 0 0 0 0 3 0 0 0 0 0 1 0 0 0 0 0 0 0 1 1 1 0 2 0 0 0 0 0 0 0 0 0 1 1 0 0 0 0
311 28598 5750 29363 4988 2411 1314 1194 391 0 276 0 0 9 95 5 107 2 82 53 57 19 36 46 10 0 9 5 7 14 10 6 3 2 0 8 1 0 6 0 16 0 5 1 1 0 4 2 0 1 0 1 3 1 2 1 1 4 5 3 0 0 1 0 3 0 2 1 1 0 1 1 0 3 1 1 0 3 0 3 0 0 0 0 0 0 0 1 1 0 0 0 0 0 1 0 0 0 0 1 0 1 1 0 1 0 0 0 0 0 0 0 0 0 0 2 2 1 0 0 0 0 3 2 1 2 0 0 0 0 1 0 0 0 0 0 0 1 0 1 0 0 1 0 0 0 0 0 0 0 0 0 1 0 0 0 1 0 0 0 1 0 0 0 0 0 0 0 0 0 0 1 0 0 0 0 0 0 0 0 0 0 0 0 0 1 0 0 0 0 0 0 0 0 1 0 0 0 0 2 0 0 0 0
312 26047 10980 22304 1551 4772 122 830 84 0 31 133 0 123 66 1 82 0 70 34 58 35 31 58 6 0 0 3 4 9 13 4 1 4 0 5 6 3 1 7 15 4 6 0 0 0 6 0 2 1 2 0 0 1 2 1 3 0 3 1 0 0 0 0 2 0 0 0 0 0 1 1 0 1 1 0 0 1 0 2 1 1 0 0 0 0 0 1 1 0 0 1 0 1 1 0 0 0 0 0 1 0 2 0 0 1 0 0 0 1 0 0 1 0 0 1 0 0 0 0 1 0 0 1 1 0 0 0 0 0 1 0 0 0 0 0 0 0 0 0 0 0 1 1 0 0 0 2 0 0 0 0 1 0 0 0 0 0 0 0 0 1 1 0 1 0 0 0 0 0 0 0 0 0 0 0 1 0 0 0 0 0 0 0 0 0 3 0 0 1 0 0 0 1 0 0 0 0 1 0 0 0 0 0
313 18698 5717 41001 4160 4107 270 3515 461 1 83 145 89 39 104 1 31 25 618 9 40 36 53 80 2 7 17 4 1 28 23 1 0 3 0 19 4 1 1 9 3 1 5 4 4 0 2 0 2 1 0 0 0 0 5 1 5 1 5 1 1 0 2 0 5 0 4 4 0 0 2 0 0 4 6 0 0 2 0 3 0 0 0 0 0 0 0 1 2 1 1 0 5 3 1 0 0 0 0 0 0 1 0 0 0 0 0 0 0 0 0 0 0 3 0 4 2 0 0 2 0 3 2 1 0 0 0 0 0 0 0 0 0 0 0 0 0 0 0 0 0 0 0 1 0 0 0 1 0 0 1 0 0 0 0 0 0 0 0 0 0 1 0 0 0 1 0 0 0 0 0 0 0 0 0 0 0 0 0 0 0 0 0 0 1 0 0 0 1 1 0 0 0 0 0 0 0 0 0 0 0 0 1 0
314 24897 3787 55885 5583 2152 1029 5309 250 5 104 0 246 108 128 0 70 15 195 17 1 44 9 160 4 23 3 2 4 32 31 1 1 3 0 26 1 1 2 22 10 0 14 3 6 0 3 0 0 1 1 0 0 0 3 0 3 2 14 7 1 0 2 0 9 0 3 5 0 0 2 0 0 1 3 0 0 1 1 2 0 0 0 0 1 0 0 1 1 0 4 0 0 7 0 0 0 0 0 1 0 0 0 2 0 0 0 0 0 0 1 1 2 0 0 3 1 0 0 0 0 4 2 2 0 0 0 0 0 0 0 0 0 0 0 1 0 0 0 0 0 1 0 0 0 0 0 0 0 0 2 0 1 0 0 0 1 0 0 0 0 1 0 1 1 0 0 1 0 2 1 0 0 0 0 0 1 0 0 1 0 0 0 0 2 0 0 0 0 1 0 0 1 0 0 0 0 1 0 1 0 0 0 1
315 43450 19446 80 5163 4990 1318 1315 762 25 240 1 1 125 236 0 62 187 1 103 30 18 11 0 4 0 0 5 3 0 0 1 3 9 2 0 4 0 1 0 31 6 0 0 0 0 14 0 4 1 0 0 0 0 0 0 0 1 0 0 0 1 0 0 0 0 1 0 0 1 0 0 3 0 0 0 0 0 0 0 1 0 0 3 2 0 0 0 0 0 0 0 0 0 0 0 1 2 1 0 3 0 0 0 0 1 0 0 0 0 0 0 1 0 0 0 0 0 0 0 0 0 0 0 0 0 0 0 3 0 0 0 1 1 1 0 0 0 1 0 0 0 0 0 0 0 0 0 0 0 0 0 0 0 0 1 1 0 0 1 0 0 0 0 0 0 0 1 0 0 0 0 0 0 1 0 1 0 0 1 0 0 0 0 0 0 0 0 0 1 0 0 0 0 0 0 0 0 0 0 0 0 1 0
316 39211 6069 31539 13434 4245 4474 4179 770 25 461 232 97 430 122 399 62 5 201 19 0 36 19 70 3 1 18 4 4 34 29 3 0 4 0 19 5 0 7 21 34 2 5 4 3 2 5 0 0 1 1 1 2 2 4 0 4 1 2 2 4 0 3 0 7 0 6 3 0 0 5 2 1 3 0 0 0 1 1 1 0 0 0 0 2 0 0 2 3 1 0 0 3 2 1 0 1 0 0 0 0 0 1 2 0 0 1 0 0 0 1 0 0 0 0 5 2 0 2 0 0 4 3 0 1 0 0 0 0 0 0 0 0 0 0 3 0 0 0 0 0 0 2 0 0 2 0 3 0 0 1 0 0 0 0 0 0 0 0 0 0 0 0 0 0 0 0 0 0 0 0 0 0 1 1 0 0 0 0 0 0 0 0 0 1 0 0 1 0 2 0 0 0 0 0 0 0 0 0 1 0 0 0 0
317 29013 7876 41403 7891 3343 4022 6340 687 1 749 450 127 271 249 216 21 20 335 14 8 19 11 142 6 0 34 11 2 32 33 0 0 4 0 29 5 0 3 27 17 0 8 5 5 2 2 0 0 1 1 0 0 3 3 0 7 11 20 4 0 0 3 0 11 0 4 4 0 0 1 1 0 3 4 0 0 0 0 6 0 1 0 0 1 0 0 2 5 0 0 0 3 2 1 0 0 1 0 0 0 0 0 0 0 0 1 0 0 0 0 0 1 0 0 7 1 0 0 0 0 4 3 1 0 1 0 0 0 0 1 1 0 0 0 0 0 0 0 0 0 0 1 0 0 0 0 0 0 0 1 0 0 0 0 0 0 1 0 0 0 0 0 0 0 0 0 0 0 1 0 0 0 0 0 0 0 0 0 0 0 0 0 0 0 0 0 0 0 1 0 0 0 0 0 0 0 0 0 0 0 1 0 0
318 15361 3071 31059 2811 1289 1489 4175 525 0 26 40 441 102 143 134 58 21 4012 10 0 11 16 82 5 30 8 0 2 20 17 0 2 4 0 17 0 3 1 10 11 0 6 4 0 1 1 0 1 1 1 0 2 0 6 0 2 4 8 2 1 0 0 0 4 0 0 3 0 0 0 0 1 2 0 0 0 0 3 1 0 0 0 0 0 0 0 3 0 0 7 0 1 1 0 0 0 0 0 0 0 0 1 0 0 0 0 0 2 0 0 0 0 0 0 4 1 0 0 1 0 2 1 4 0 1 0 0 1 1 0 0 0 0 0 0 0 0 0 0 0 0 0 0 0 0 0 0 0 0 2 0 0 0 0 0 0 0 0 0 0 0 0 0 0 2 0 0 0 0 0 0 0 0 0 0 0 0 0 0 0 0 0 0 1 0 0 0 0 0 0 0 0 0 0 0 0 0 0 0 0 0 0 0
319 25895 3676 33212 2567 2512 1534 3175 350 2 112 87 770 218 100 7 112 3 4372 12 0 33 53 58 5 47 5 0 3 27 12 3 0 1 0 19 1 0 1 7 13 0 3 2 2 0 2 0 0 2 0 0 2 2 3 0 4 5 9 4 1 0 3 0 7 0 2 1 0 0 1 0 0 1 3 3 1 1 2 2 0 1 0 0 0 1 0 0 0 0 1 1 3 3 0 0 0 0 0 0 0 1 0 0 0 0 0 0 1 0 0 1 0 0 1 2 2 0 0 0 1 1 1 2 0 0 0 0 0 0 1 0 0 0 0 0 1 0 0 0 1 0 0 0 0 0 0 0 0 0 1 0 1 1 0 0 0 1 0 0 1 0 0 0 0 0 0 0 0 0 0 0 0 0 1 0 0 1 0 1 0 0 0 0 0 0 0 0 0 1 1 1 0 0 1 0 0 0 1 0 0 0 0 0
32_J 227006 305560 1906 13850 48503 4703 5678 4039 341 1850 335 14 2320 419 45 670 86 5 1406 453 439 155 2 223 0 52 116 45 0 0 82 70 71 112 1 34 99 25 0 39 152 0 16 0 7 71 89 110 21 14 96 14 25 0 42 0 2 2 1 16 6 0 18 0 26 1 0 40 10 10 10 38 2 0 3 7 0 6 0 10 35 2 58 47 7 15 6 0 42 0 13 6 0 8 16 11 24 22 28 53 5 6 8 40 19 10 4 6 6 0 2 6 2 3 0 0 2 4 1 4 0 0 0 15 7 2 22 1 0 3 3 5 19 3 1 7 31 37 1 1 8 25 4 2 0 7 0 7 23 6 6 4 7 2 5 9 2 23 1 3 1 3 0 2 6 9 2 5 10 1 2 1 2 2 5 1 2 4 2 2 1 3 0 2 6 0 2 8 0 5 2 2 5 0 1 2 4 2 2 2 1 2 1
320 24316 16790 31774 2499 3117 759 4102 1185 1 207 0 43 0 182 66 4 12 1824 21 0 7 34 54 0 0 14 10 0 16 13 1 2 9 1 18 0 0 1 12 35 1 6 3 5 0 3 0 0 6 0 0 0 0 3 0 0 4 3 0 1 0 1 0 7 0 2 2 0 0 1 0 1 3 1 0 0 1 0 2 0 0 0 0 0 0 1 2 1 0 3 0 2 3 1 1 0 0 0 1 0 0 0 0 0 0 1 1 0 5 0 0 0 0 0 3 0 0 0 0 0 1 0 1 0 0 0 0 0 0 0 0 0 0 0 0 0 0 0 0 0 0 0 0 0 0 0 0 0 0 0 0 0 0 0 0 1 0 0 0 0 0 0 0 0 0 0 0 0 0 0 0 0 0 0 0 0 0 0 0 0 0 0 0 0 0 0 0 0 2 1 1 0 0 0 0 1 0 0 0 0 0 0 0
322 29664 8198 34088 4488 4525 871 1443 381 1 400 1 11 217 205 16 131 40 119 65 28 27 13 78 8 1 7 4 3 29 20 6 1 5 4 25 0 2 2 18 16 0 4 2 4 0 5 1 0 1 3 0 0 2 1 3 1 5 6 3 2 0 3 1 2 0 3 4 0 0 1 0 1 2 1 1 0 4 0 2 0 0 0 0 0 0 1 1 3 0 8 1 0 0 1 0 0 0 0 1 1 0 0 1 0 0 0 2 0 1 0 0 0 0 0 6 0 0 0 1 0 1 2 1 1 0 0 0 1 0 1 0 0 0 0 0 1 0 0 0 0 1 0 0 0 0 0 1 0 0 1 0 0 0 1 0 0 0 0 1 0 0 0 0 0 0 0 1 0 0 0 1 1 1 0 0 0 1 0 0 1 1 1 0 2 0 0 0 0 0 0 0 0 0 0 0 0 0 0 0 0 0 0 1
323 42094 10304 40620 9812 5743 2353 3686 1065 37 284 97 63 135 162 532 105 14 167 24 14 59 25 82 7 0 23 5 3 20 31 2 2 8 0 20 1 1 5 10 33 3 7 3 1 3 9 0 2 2 0 0 1 0 8 1 2 5 2 6 0 0 0 0 7 0 6 3 1 0 2 1 0 3 2 0 0 2 0 2 0 0 0 0 0 1 0 0 5 0 5 0 0 1 6 0 0 1 0 1 0 1 1 0 0 0 0 2 0 0 0 1 1 1 0 4 0 0 0 0 0 1 3 3 2 0 0 0 0 0 0 1 0 2 1 0 1 0 0 1 0 0 0 0 0 0 0 0 0 0 1 0 0 0 0 0 1 1 0 0 0 1 0 0 0 0 1 0 0 0 1 0 1 0 0 0 0 0 0 0 0 0 0 0 0 0 0 0 0 1 0 1 0 0 0 0 0 0 0 0 0 0 0 0
324 28472 15298 66892 10242 4148 6564 7950 3641 145 893 0 384 134 282 989 5 17 131 10 39 30 24 61 2 1 18 1 1 15 33 1 5 4 1 16 0 0 1 16 18 1 8 2 5 0 4 0 0 2 0 0 0 0 7 0 4 6 7 0 0 0 2 0 10 0 6 4 0 0 1 0 0 4 0 1 1 3 0 7 1 0 0 0 0 1 0 1 2 0 2 0 1 1 0 0 1 0 1 1 0 0 2 0 0 0 1 0 1 0 0 0 0 0 0 8 2 0 0 0 0 3 1 4 3 0 0 0 0 0 0 0 0 0 0 1 0 0 0 0 0 0 1 0 0 0 0 0 0 0 0 0 0 0 0 1 0 1 0 0 0 0 0 0 0 1 0 0 0 0 0 0 0 0 0 0 0 0 0 0 0 0 0 0 0 0 0 0 0 0 0 0 0 0 0 0 0 0 0 0 0 0 0 0
325 22458 3866 35222 6957 1942 2095 8538 930 0 114 140 156 334 211 1 43 114 153 8 0 5 73 78 8 10 39 4 0 19 11 0 1 3 0 15 5 0 4 9 14 0 5 10 0 2 1 1 1 2 0 0 0 0 1 1 1 3 11 0 1 0 1 0 1 0 2 2 0 0 0 0 0 2 0 0 0 1 0 2 0 0 0 0 0 0 0 1 4 0 1 0 0 2 0 0 0 0 0 1 0 0 0 0 0 0 0 0 0 0 0 0 2 0 0 3 1 1 0 1 0 1 1 1 0 0 0 0 0 0 0 0 0 0 0 1 0 0 0 0 0 0 1 0 0 0 0 1 0 0 0 0 1 0 0 0 0 0 0 0 0 0 0 0 1 0 1 0 0 0 0 0 0 0 1 0 0 0 0 0 0 0 0 0 0 1 0 1 1 1 0 0 0 0 0 0 0 0 0 0 0 0 0 0
326 25430 20078 33584 10016 4464 2405 1557 783 65 252 49 1 177 318 66 9 93 169 59 50 11 25 64 2 0 0 6 0 20 24 0 3 12 1 20 3 0 0 10 34 2 14 1 4 0 12 2 0 1 0 2 0 0 1 0 2 7 2 2 0 0 1 0 4 0 4 1 1 0 0 1 4 5 1 0 1 2 0 5 3 0 0 0 3 0 0 1 5 1 2 2 0 3 8 0 1 1 1 0 0 0 0 0 1 0 0 0 2 0 0 0 0 0 0 5 3 0 0 0 0 0 4 0 2 0 0 0 0 0 0 0 1 1 0 0 0 2 0 0 0 0 0 0 0 0 0 0 0 0 0 2 0 0 2 0 1 0 0 0 0 0 0 0 0 0 0 0 0 0 0 0 0 0 0 0 0 0 0 0 0 0 0 0 0 0 0 0 0 0 0 1 0 0 0 0 0 0 0 0 0 0 0 1
327 38298 10666 33703 3539 5385 1382 2902 413 0 228 91 41 371 49 0 91 20 44 49 59 71 31 21 7 6 32 9 5 4 13 0 1 3 0 11 3 0 7 2 18 4 2 3 2 3 7 1 0 3 2 1 0 0 0 0 0 1 4 1 4 0 0 1 5 0 1 1 0 0 4 0 0 1 3 0 0 0 0 2 0 0 0 0 1 1 0 1 2 2 0 1 0 0 3 0 1 0 0 1 0 0 1 0 0 0 0 1 0 0 2 0 3 0 1 1 1 0 0 0 0 0 0 0 0 1 0 0 1 0 1 0 1 1 1 0 1 0 0 1 1 0 2 0 2 0 0 2 0 0 0 0 0 1 0 0 0 0 0 0 0 1 0 0 1 0 0 0 0 0 0 2 0 0 1 0 0 0 0 1 0 0 0 0 0 0 0 0 0 2 1 0 1 1 0 0 0 0 2 0 0 0 0 0
328 48454 16798 29716 9565 6629 3423 1588 1057 0 1743 59 304 229 897 0 295 304 98 62 1 39 33 51 28 42 4 11 10 13 10 8 1 5 0 13 9 2 4 5 38 2 4 1 2 9 12 0 1 3 2 1 0 2 3 1 0 1 9 3 1 1 1 0 5 2 2 5 2 1 1 2 0 3 2 1 0 1 1 0 1 2 0 0 0 0 1 0 2 0 3 0 0 0 2 0 0 1 1 1 0 0 0 0 0 0 0 0 0 1 0 2 3 0 0 3 1 2 2 2 0 1 1 1 0 1 0 0 1 0 1 1 0 1 2 1 3 0 0 3 0 1 0 0 0 1 0 2 0 1 0 1 0 1 0 1 0 0 0 2 0 2 0 0 1 0 0 0 0 1 0 1 0 0 2 0 0 1 0 0 0 1 0 1 2 0 0 0 0 1 1 0 0 0 2 1 0 1 0 0 1 0 0 0
329 37366 8455 39557 6922 4837 735 1129 424 8 623 3 0 206 296 4 121 22 110 104 12 30 51 39 10 0 13 4 4 22 5 4 1 2 1 14 3 1 10 6 27 1 11 2 3 2 7 2 0 1 3 0 0 0 1 0 3 0 3 0 0 1 2 0 4 1 4 6 0 0 0 2 0 0 1 2 0 0 1 1 0 0 0 0 1 2 1 2 2 0 1 1 0 3 0 0 0 1 0 1 1 0 0 0 0 0 1 2 0 0 1 0 3 1 0 1 0 0 1 0 1 4 3 3 0 4 0 0 1 0 0 0 1 1 1 0 0 0 0 2 0 0 1 0 0 0 0 1 0 0 0 1 0 0 1 1 0 0 1 1 0 1 0 0 0 0 0 0 0 0 0 0 0 0 0 0 0 1 0 0 0 1 0 0 0 1 0 1 1 0 0 0 0 0 1 0 0 0 1 0 0 0 0 0
33_J 176001 245932 2282 3872 38079 2868 10686 2065 154 50 7675 1 1374 50 0 938 18 0 87 20 354 84 0 270 0 91 24 41 0 0 129 47 41 122 0 9 116 40 1 33 58 1 23 0 2 23 52 32 18 13 50 10 24 0 47 0 0 0 0 1 4 0 7 0 0 0 0 52 0 19 16 15 1 0 8 9 0 9 0 13 57 2 5 17 6 15 6 0 14 0 4 9 0 9 17 0 2 14 17 11 4 7 8 12 20 0 5 0 23 9 5 7 11 7 0 0 3 2 4 4 0 0 0 16 2 9 5 3 2 9 9 4 6 3 3 14 17 5 6 4 4 30 0 0 1 1 4 7 5 2 0 9 5 3 9 7 2 10 6 5 4 6 4 2 0 1 3 2 0 6 8 2 1 1 0 2 4 4 6 1 7 3 0 6 2 2 2 1 0 0 2 2 5 3 3 3 0 2 6 5 3 1 2
330 31021 27813 63 5625 7533 5448 2358 3386 55 9520 0 140 0 189 1020 12 100 0 40 224 29 15 0 3 0 19 21 2 0 0 0 2 8 1 0 8 1 2 0 35 8 0 2 0 3 19 1 1 1 0 4 0 0 0 0 0 1 0 0 3 0 0 1 0 0 0 0 0 0 1 3 0 1 0 0 0 0 0 0 0 0 0 0 5 0 0 1 0 0 0 0 0 0 0 0 0 0 0 4 1 0 0 0 0 0 0 0 0 1 0 0 0 0 0 0 0 0 0 0 0 0 0 0 2 0 0 1 0 0 0 0 0 1 2 0 0 0 2 0 0 0 0 1 0 0 0 1 0 0 0 0 0 0 0 0 1 0 2 0 0 1 0 0 0 1 0 0 0 1 0 0 0 2 0 1 1 0 0 0 0 0 0 0 0 0 0 0 1 0 2 0 0 0 0 1 0 0 0 0 0 0 0 0
331 36504 25860 117 3864 7227 3092 6780 1976 78 910 1012 63 109 335 554 6 28 0 78 146 27 29 1 2 2 24 21 0 0 0 0 1 10 1 0 6 0 5 0 39 6 0 5 0 8 18 0 3 4 1 3 0 0 0 0 0 0 0 0 1 0 0 0 0 0 0 0 0 2 1 1 3 0 0 0 0 0 0 0 0 0 0 0 2 0 0 6 0 0 0 0 1 0 0 2 0 1 2 2 1 0 0 0 0 0 0 0 0 0 1 0 1 0 0 0 0 0 0 0 1 0 0 0 1 0 0 0 0 0 0 0 1 2 2 0 0 1 2 0 1 0 0 1 0 1 0 0 0 0 1 0 0 0 0 1 0 0 0 0 0 0 0 0 0 1 2 0 0 0 0 0 0 0 0 0 0 0 0 0 0 0 0 0 0 0 0 0 1 0 1 0 0 0 0 0 0 0 0 1 0 0 1 1
332 50601 22083 4307 10350 9023 1899 3552 1678 22 911 0 20 11 351 52 430 324 0 65 159 92 9 0 35 0 15 20 22 0 0 8 8 9 0 0 5 1 1 0 45 1 0 2 0 4 11 1 1 1 1 3 3 1 0 4 0 1 0 0 5 0 0 0 0 1 0 0 0 0 1 0 0 0 0 2 1 0 0 0 2 1 0 0 0 2 2 2 0 1 0 0 0 0 0 0 0 1 0 3 2 3 8 4 0 1 2 0 0 2 2 0 0 0 0 0 0 0 1 1 1 0 0 0 2 2 3 1 1 0 1 2 0 0 0 0 1 0 1 4 2 0 2 2 0 0 0 1 2 0 0 0 0 0 0 0 0 3 1 2 0 0 4 1 1 1 1 0 0 3 0 2 0 0 0 0 1 1 0 0 0 0 0 0 4 0 2 0 0 0 2 0 1 1 2 0 0 0 0 0 2 0 0 0
333 26108 11089 22782 3593 3504 1285 7892 904 43 291 403 65 117 49 176 13 69 77 38 49 31 65 50 4 0 63 142 0 9 14 0 1 6 0 15 13 0 2 5 37 1 6 19 2 2 8 0 3 2 0 1 1 1 7 1 0 0 1 2 14 0 1 0 5 0 1 3 0 0 1 5 1 2 1 0 0 1 0 1 0 1 0 0 0 0 0 2 4 0 4 0 0 2 0 0 0 0 0 2 1 0 0 0 0 1 0 0 1 1 0 0 2 0 0 5 0 0 0 0 0 0 2 0 2 0 0 0 0 0 0 0 0 0 4 0 0 1 0 0 0 0 0 5 0 0 0 0 0 0 0 0 0 0 0 1 0 0 1 0 0 0 0 0 0 5 3 0 0 31 0 0 0 7 0 1 0 0 0 0 0 0 0 0 1 0 0 0 1 4 1 0 0 0 0 2 1 1 0 0 0 0 0 0
334 31453 14282 248 8117 6043 2058 3147 2389 36 2809 0 29 0 209 429 8 109 1 47 90 7 12 0 1 0 6 11 0 1 0 0 1 8 0 0 2 0 5 0 29 2 0 1 0 3 10 4 3 0 0 4 0 0 0 0 0 0 0 0 1 0 0 0 0 0 2 0 0 1 1 1 3 1 0 0 0 0 0 0 1 0 0 0 1 1 0 1 0 0 0 1 0 0 2 0 2 0 0 1 0 0 1 0 1 1 0 0 0 0 1 0 1 0 1 0 0 0 0 0 1 0 0 0 2 0 0 1 0 0 0 0 0 2 0 0 0 1 0 0 0 0 0 0 0 1 0 0 0 0 0 0 0 0 0 0 0 0 1 0 0 0 0 0 0 0 0 0 0 0 0 0 0 0 0 2 0 0 0 0 0 0 0 0 0 0 0 1 0 1 0 0 0 0 0 0 0 0 0 0 0 0 0 0
335 53221 17865 73035 4720 8356 711 1825 586 0 175 0 44 203 172 0 107 23 332 140 44 19 15 158 6 3 8 20 7 57 39 4 2 4 1 44 4 1 4 31 40 1 11 0 1 0 8 1 0 1 0 0 0 1 6 0 8 8 21 6 0 0 7 1 11 0 5 4 0 1 1 2 0 9 5 1 1 5 1 4 0 0 0 0 0 0 0 1 5 1 4 0 9 2 0 1 0 1 0 0 0 0 1 1 2 1 0 0 0 0 0 0 0 0 0 9 6 1 0 1 0 1 6 4 1 1 0 1 0 0 0 2 0 0 1 0 0 1 0 0 0 0 0 0 0 0 1 0 0 0 2 1 1 0 0 0 1 0 1 0 0 0 0 0 0 0 0 0 0 0 0 0 0 0 0 0 0 0 0 0 0 0 1 0 0 0 0 0 0 0 0 0 0 0 2 0 0 0 0 0 0 0 0 0
336 29897 11669 24331 6945 4999 3384 8355 2025 22 637 95 1 121 168 291 18 18 65 25 73 19 68 12 9 0 36 9 1 8 6 0 1 9 2 5 0 0 2 2 30 1 2 6 1 2 13 0 0 7 0 1 0 0 0 0 0 2 5 0 1 0 2 0 0 0 1 1 0 0 0 2 3 1 0 0 0 1 0 1 3 0 0 0 1 0 0 4 0 1 0 0 2 1 1 1 0 0 0 2 0 0 2 0 0 1 0 0 0 1 0 0 0 0 0 1 1 0 0 0 2 0 0 0 0 0 0 0 0 0 0 0 1 0 0 0 0 0 0 0 0 0 0 0 1 0 0 0 0 0 0 0 0 0 0 1 2 0 0 0 0 0 0 0 0 1 0 0 0 0 0 0 0 1 0 0 0 0 0 0 0 0 0 0 0 0 0 0 0 0 0 1 0 0 0 0 0 0 0 0 0 1 0 0
337 28642 19216 6673 10779 7091 1488 2410 1057 13 1008 1691 0 0 135 95 15 202 6 41 94 19 5 1 9 0 1 4 0 1 1 0 1 10 1 0 1 0 6 0 38 6 0 1 0 1 17 2 6 2 0 1 1 0 0 0 0 2 0 0 0 0 0 0 1 0 3 0 0 0 2 0 1 0 0 0 0 0 0 0 0 0 1 0 2 0 0 2 0 0 0 1 0 0 0 0 0 0 0 3 2 0 1 0 0 0 0 0 0 0 2 0 0 0 0 0 0 0 0 0 2 0 0 0 2 0 0 1 0 0 0 0 0 1 0 0 1 4 2 0 0 0 1 0 0 0 0 0 0 0 0 0 0 0 0 1 0 0 0 0 0 0 0 0 0 0 1 0 0 0 0 0 0 1 0 0 0 0 0 1 0 0 0 0 0 0 0 0 0 3 0 0 0 0 0 0 0 0 0 0 0 0 1 0
338 24492 15001 39084 10608 4271 3142 8734 1343 33 619 234 0 23 175 444 16 21 171 22 31 14 17 74 4 0 51 6 0 26 24 0 0 7 2 13 5 0 1 11 33 2 6 7 1 0 6 1 0 1 0 1 0 0 1 0 4 6 3 2 0 0 4 0 1 0 1 2 0 0 0 1 1 4 1 0 0 0 0 2 2 0 0 0 0 0 0 4 3 0 13 0 5 0 0 0 0 0 0 0 0 0 2 0 0 2 0 0 0 0 1 0 1 0 0 6 1 0 0 0 0 0 2 0 0 0 0 1 0 0 0 0 0 0 0 1 0 0 0 1 0 0 0 1 0 0 0 2 0 0 2 0 0 0 0 0 0 0 0 0 0 2 0 0 0 0 0 0 0 1 0 0 0 1 0 0 0 0 0 0 0 0 0 0 0 0 0 0 0 2 0 0 0 0 0 0 0 0 0 1 0 1 1 0
339 43623 16692 47704 5809 5149 2097 9712 2160 0 260 987 1995 673 53 231 33 39 897 18 44 10 16 44 8 81 35 8 1 23 15 0 1 6 5 15 1 0 3 6 41 0 3 8 2 2 0 0 0 4 0 0 1 0 2 0 3 2 6 4 0 0 3 0 2 0 2 2 0 0 1 0 0 0 3 0 0 1 0 0 1 0 0 0 0 0 0 2 3 0 2 0 1 2 4 0 0 0 0 0 0 0 3 0 0 0 0 0 3 1 0 0 3 0 0 3 0 1 0 0 2 0 1 0 3 0 0 0 0 0 0 0 0 0 0 0 0 0 0 0 0 1 1 2 0 0 0 1 0 0 2 0 0 1 0 1 1 0 0 0 0 1 0 0 0 0 1 0 0 2 0 0 0 0 0 0 0 0 0 0 0 0 0 0 0 0 0 0 0 3 0 1 0 0 0 1 0 0 3 0 0 0 1 0
34_J 255437 141288 9546 8937 35263 2684 8821 2662 93 199 9220 1413 435 121 0 1137 35 91 295 6 357 239 14 275 0 45 33 75 18 11 132 43 14 67 7 15 156 57 4 13 14 10 8 5 3 11 21 8 20 12 10 17 43 0 65 1 2 2 10 2 6 0 5 1 4 0 5 70 1 25 6 9 1 1 11 7 1 14 1 8 71 4 28 4 4 22 3 2 11 9 5 31 0 12 4 3 13 4 5 1 7 5 7 14 8 2 6 4 10 15 8 6 9 5 3 1 3 3 11 5 0 0 0 10 9 9 1 3 8 7 11 0 0 0 0 16 2 1 8 8 11 36 6 2 2 2 6 6 7 16 2 2 9 7 6 8 1 2 1 5 6 2 4 4 0 5 7 4 5 1 9 1 1 5 1 2 6 8 3 1 5 2 7 4 5 2 5 8 1 0 4 6 0 6 1 2 0 2 10 2 1 0 3
340 43703 13387 12411 19094 7790 4671 7764 2944 154 1364 0 274 0 280 495 14 424 73 37 1 15 54 31 0 0 16 33 1 14 16 0 4 8 1 5 13 0 1 5 38 0 9 2 0 2 2 1 0 6 0 0 0 0 0 0 1 6 1 3 9 0 0 0 1 0 1 0 0 0 0 1 1 4 0 1 0 2 0 0 1 2 0 0 0 2 0 1 3 0 2 0 2 0 3 0 0 0 0 1 0 0 0 0 0 0 0 0 0 0 0 0 0 0 1 2 1 0 0 0 0 0 0 1 0 0 0 0 0 0 0 0 0 0 1 0 0 0 0 0 0 0 0 3 1 1 0 0 0 0 1 0 0 0 0 0 1 0 0 0 0 0 0 1 0 0 0 0 0 0 0 0 0 2 0 0 0 0 0 0 0 0 0 0 0 0 0 0 0 1 1 3 0 0 0 1 0 0 0 0 1 0 0 1
341 34522 28984 30187 1827 5605 929 5528 422 17 34 226 1764 320 17 11 20 40 104 12 13 34 34 57 15 0 17 21 2 13 17 0 4 6 0 5 3 0 2 13 41 0 7 3 1 0 12 0 0 1 1 0 1 1 8 1 3 2 2 2 1 0 0 0 5 0 2 0 1 0 3 0 0 1 0 0 0 1 0 4 2 0 0 0 1 2 0 3 3 0 6 1 1 3 0 1 0 0 0 2 0 2 2 0 0 0 0 0 0 2 0 0 0 0 0 9 0 0 0 1 0 1 1 1 2 0 0 0 0 0 0 0 0 0 0 0 0 0 0 0 0 0 0 0 0 0 0 0 0 0 0 0 1 0 0 0 0 0 0 0 0 1 0 0 0 0 1 0 0 0 0 1 0 0 0 0 0 0 0 0 0 0 0 0 0 0 0 1 1 3 0 0 0 0 0 2 0 0 1 1 0 0 0 0
342 20053 11516 39772 6593 3101 4069 7519 3085 2 3052 174 412 98 261 648 35 79 177 21 47 8 10 93 2 4 7 3 1 39 38 0 3 5 2 13 3 0 3 10 15 1 8 2 1 19 8 1 2 0 0 2 0 1 4 1 1 3 8 2 0 0 3 0 7 0 2 2 0 1 4 1 0 7 0 0 0 2 0 4 0 1 0 0 0 0 0 2 1 0 3 0 1 0 2 0 0 0 0 0 0 0 2 0 0 0 0 0 0 2 1 1 1 0 0 3 0 0 0 0 0 2 1 0 1 0 0 0 0 0 1 0 0 0 0 1 0 0 0 0 0 0 0 1 0 0 0 0 0 0 0 0 0 0 0 0 0 0 0 0 0 0 0 0 0 1 0 0 0 0 0 0 0 0 0 0 0 0 0 0 0 0 0 0 0 0 0 0 0 0 0 1 0 0 1 1 0 0 1 0 0 0 0 0
343 51943 17499 28439 5193 15017 1694 11313 1707 0 1038 0 145 47 197 342 10 46 71 17 7 14 42 34 9 0 28 14 0 15 9 0 0 5 3 3 9 2 4 4 33 1 3 7 0 2 5 2 0 3 0 0 0 0 1 1 1 0 2 2 2 0 1 0 1 0 1 1 0 0 0 163 1 1 2 0 1 0 1 0 1 1 0 0 0 2 0 3 4 0 0 1 6 3 0 2 0 0 0 0 0 0 3 0 0 1 1 0 0 1 0 0 2 0 1 0 0 0 0 0 0 0 2 0 0 0 0 0 0 0 0 0 0 0 0 2 0 0 0 0 0 0 0 0 0 0 0 2 0 0 1 0 0 0 0 1 0 0 0 0 0 0 0 0 0 1 1 0 0 0 0 0 0 1 0 0 0 0 0 0 0 0 0 0 0 1 0 0 2 1 1 0 0 0 0 0 0 0 0 0 0 0 2 1
344 30882 7939 60312 3570 5345 537 2313 329 3 200 235 0 115 188 0 108 24 257 10 1 12 10 106 11 0 0 5 7 30 40 4 1 1 0 26 1 1 1 18 11 0 8 0 5 0 5 0 1 1 3 0 1 0 4 2 3 4 13 6 0 0 6 0 11 0 1 1 0 0 1 1 0 3 4 2 0 5 0 3 0 0 0 0 0 0 0 1 5 1 5 0 3 6 0 0 0 0 0 1 1 1 0 1 0 1 0 0 1 0 0 2 1 1 0 4 0 0 0 0 0 1 2 0 0 0 0 0 1 0 1 1 0 0 0 1 0 0 0 0 1 0 0 1 0 0 0 1 1 0 4 0 0 0 0 0 0 0 0 0 0 1 0 0 0 3 0 0 0 0 0 1 0 1 0 0 0 0 0 0 0 0 0 0 0 0 0 1 0 2 0 1 1 0 0 0 0 0 0 0 0 0 0 0
345 28724 16947 36630 10422 4590 3833 6949 1384 24 641 211 529 73 466 459 40 35 138 10 0 14 26 70 1 4 23 6 1 24 14 2 3 9 3 19 2 2 4 5 30 1 10 8 1 2 10 5 1 3 2 0 0 0 3 0 2 0 2 4 0 0 0 1 8 0 7 1 0 0 1 0 0 4 1 1 0 0 0 3 0 0 0 0 0 0 0 3 3 1 0 0 1 3 1 0 0 0 0 3 0 0 1 0 0 1 0 0 0 2 1 0 0 1 0 0 3 0 0 0 0 0 1 1 3 0 0 0 0 0 0 0 0 0 0 1 0 0 0 0 0 0 0 0 0 0 0 0 0 0 1 0 0 0 0 0 0 0 0 0 0 0 0 0 0 1 0 0 0 1 1 0 0 0 0 0 1 0 0 0 1 0 0 0 0 0 0 0 0 0 0 0 1 0 0 0 0 0 0 0 0 0 0 0
346 32637 8729 1784 2763 3490 666 4472 2615 1 491 0 423 271 35 41 5 3 6 21 16 1 34 2 1 1 7 3 0 0 1 0 3 3 0 0 4 0 6 0 29 0 0 3 0 1 5 1 1 1 0 0 0 1 0 0 0 0 0 0 0 1 0 0 0 0 0 0 0 0 0 1 2 0 0 0 1 0 0 0 0 0 0 0 1 0 0 2 0 0 0 0 0 0 0 0 0 0 0 0 0 0 0 0 0 0 0 0 0 1 1 0 3 0 0 0 0 0 0 0 0 0 0 0 1 0 0 1 0 0 0 0 0 0 0 0 0 0 0 0 0 0 1 2 0 0 0 0 0 0 0 0 0 0 0 0 1 0 0 0 0 2 0 0 0 0 0 0 0 0 0 0 0 0 0 1 0 0 0 0 0 0 0 0 0 0 1 0 0 0 1 0 0 0 0 0 0 0 1 1 0 0 0 0
347 30686 7777 41613 6113 5385 2042 3834 1033 0 448 0 123 71 164 306 13 52 150 14 34 16 35 54 2 0 31 10 0 28 20 0 0 3 0 13 9 0 5 17 31 0 6 1 2 0 6 1 0 4 0 0 0 0 2 0 3 4 1 2 1 0 3 0 4 0 2 5 1 0 2 4 0 1 2 0 0 0 0 1 0 1 0 0 0 0 0 6 4 0 0 0 3 3 1 1 0 0 0 0 0 0 3 0 0 0 0 0 0 0 0 0 0 0 0 2 3 0 0 0 0 1 4 0 1 0 0 0 0 0 0 0 0 0 0 0 0 0 0 0 0 0 0 3 0 0 0 0 0 0 1 0 0 0 0 0 1 0 0 0 0 0 0 0 0 1 0 0 0 0 0 0 0 1 0 0 0 0 0 0 0 0 0 0 0 0 1 0 0 0 0 2 0 0 0 0 0 0 0 0 0 0 0 1
348 25276 13227 34309 1640 2481 2085 4967 960 0 493 34 309 385 114 251 12 19 171 12 34 10 16 41 6 1 12 3 0 7 14 0 1 6 1 7 1 1 4 8 21 0 3 6 1 1 7 1 0 2 0 0 0 0 3 0 3 1 3 0 0 0 3 0 2 0 1 3 0 0 1 0 0 2 1 0 0 2 0 0 2 0 0 0 0 0 0 0 2 0 0 0 1 1 0 0 0 0 0 0 1 0 1 0 1 0 0 0 0 0 0 0 2 0 0 5 0 0 0 0 0 1 0 0 3 0 1 0 0 0 0 0 0 0 1 0 0 0 0 0 0 0 1 0 0 1 0 0 0 0 0 0 0 0 0 0 0 0 0 0 0 0 1 0 0 1 0 0 0 0 0 1 0 0 0 0 0 0 0 0 0 0 0 0 0 0 0 0 0 1 0 0 0 0 0 0 0 1 1 0 1 0 0 0
349 24697 10231 40036 9916 3579 1784 3467 2111 15 1342 87 300 9 252 176 17 53 120 18 70 12 15 48 4 0 18 7 1 16 17 0 3 5 0 13 3 0 1 8 25 0 3 1 1 2 4 0 0 2 0 1 0 1 0 0 1 2 1 4 0 0 1 0 7 0 2 2 0 0 1 0 0 4 1 0 0 2 0 3 0 0 0 0 0 0 0 3 4 0 2 0 2 3 1 0 0 1 0 0 0 0 0 2 0 1 0 0 0 2 1 0 0 0 0 0 3 0 0 0 0 1 4 2 0 0 0 1 0 0 0 0 0 0 0 0 0 0 0 0 0 0 1 1 0 0 0 0 0 0 1 0 0 0 0 0 1 0 0 0 0 0 0 0 0 0 0 0 0 0 0 0 0 0 0 1 0 0 0 0 0 0 0 0 0 0 0 0 0 4 0 1 0 0 0 1 0 0 0 0 0 0 0 0
35_J 207623 157530 68766 3983 24482 1858 8685 1049 65 57 1759 2204 1125 37 13 568 11 228 190 4 383 1481 180 244 3 56 54 33 125 78 88 38 25 67 70 11 135 65 65 21 16 55 20 53 1 16 26 9 25 9 11 12 39 11 72 20 5 17 45 6 2 8 1 5 3 1 11 60 1 23 9 3 5 29 5 14 2 7 10 17 50 0 10 10 4 7 3 6 9 48 2 71 1 4 15 6 4 3 5 4 6 17 5 20 9 8 4 1 12 9 3 12 2 7 23 5 8 1 4 5 17 6 4 8 1 5 3 4 2 5 7 5 1 5 0 15 1 4 4 2 8 25 5 0 5 2 6 3 4 30 1 3 1 1 4 5 2 3 3 4 13 4 2 3 3 13 5 3 7 11 2 1 5 1 4 0 1 5 4 0 1 2 0 2 2 5 3 1 0 0 6 1 0 1 0 3 1 3 15 9 2 1 3
350 33017 13199 48012 5849 5028 1951 4190 1995 3 764 0 237 0 103 73 9 1 2993 18 5 15 25 33 0 0 4 17 0 4 8 0 2 7 0 4 13 0 1 4 35 0 1 2 1 3 7 2 0 4 0 0 0 0 1 0 1 1 4 0 1 0 2 0 4 0 2 1 0 0 2 1 1 2 0 0 1 1 0 0 0 0 0 0 0 0 0 1 0 0 0 0 4 0 2 0 0 0 0 1 0 0 3 0 0 0 1 0 2 0 0 0 0 0 0 0 1 0 0 0 0 1 1 1 0 0 0 0 0 0 0 0 0 0 0 0 0 0 0 0 0 0 2 0 1 0 0 0 0 0 1 0 0 0 0 0 1 0 0 0 0 0 0 0 0 0 0 0 0 1 0 1 0 1 0 0 0 0 0 0 0 0 0 0 0 0 0 1 1 3 1 0 0 0 0 2 0 0 0 0 0 0 1 0
351 43585 24462 14841 6940 10433 2599 12476 2635 3 1790 0 574 290 182 301 10 376 53 16 327 10 36 29 9 0 42 12 1 6 8 0 0 2 1 6 3 0 6 1 25 0 2 5 1 10 12 1 0 5 1 0 0 0 1 0 0 3 1 5 1 0 2 0 0 0 2 1 0 0 2 0 0 1 1 0 0 0 0 0 0 0 0 0 0 0 0 3 1 0 1 0 0 0 2 0 0 0 0 1 0 0 3 0 0 1 0 0 0 3 0 0 0 0 0 0 0 0 0 0 0 2 0 0 1 0 0 0 0 0 0 0 0 0 1 0 0 0 0 0 0 0 0 2 1 0 2 0 0 0 0 0 0 0 0 0 1 0 0 0 0 0 0 0 0 0 0 0 0 0 0 0 0 1 0 0 0 0 0 0 0 0 0 0 0 0 2 0 0 0 1 0 0 0 0 0 0 0 0 0 0 0 0 0
352 31425 8376 26898 4613 2642 2491 19216 3389 4 524 237 286 2 37 243 10 107 71 9 0 0 22 16 3 0 86 0 0 2 3 0 0 6 1 1 0 0 2 4 22 0 0 26 0 0 2 0 0 5 1 0 0 2 0 0 0 1 0 0 0 0 0 0 0 0 2 0 0 0 2 0 0 1 0 0 1 0 0 0 1 1 0 0 0 0 0 3 0 0 0 0 2 0 1 0 0 0 0 0 1 0 1 0 0 1 0 0 0 0 0 0 0 0 0 0 0 0 0 0 0 0 1 1 1 0 0 0 0 0 0 1 0 0 0 1 0 0 0 0 0 0 0 1 0 0 0 0 0 0 0 0 0 0 0 0 1 0 0 0 0 0 0 0 0 0 0 0 1 0 0 0 0 0 0 0 0 0 0 0 0 0 0 0 0 0 0 0 1 1 0 2 0 0 0 0 0 0 0 0 0 0 0 0
353 23409 5296 19139 4374 3519 1423 3815 922 1 277 2 460 726 6 127 2 71 952 6 0 8 16 22 2 2 7 5 0 9 12 0 2 3 4 8 4 0 0 3 16 0 2 0 2 1 1 0 1 2 0 0 0 0 0 0 1 1 0 1 2 0 0 0 3 0 0 2 0 0 0 1 2 0 1 0 1 0 0 1 0 0 0 0 0 0 0 1 3 0 0 0 1 2 1 0 0 0 0 1 0 0 0 0 0 1 0 0 0 1 0 0 0 0 0 1 0 0 0 0 0 2 0 1 1 0 0 0 0 0 0 0 0 0 0 0 0 0 0 0 0 0 0 1 0 0 0 0 0 0 0 0 0 0 0 0 0 0 0 0 0 0 0 0 0 1 0 0 0 0 0 0 0 0 0 0 0 0 0 0 0 0 0 0 0 0 0 0 4 0 0 0 0 0 0 0 0 0 0 0 0 0 0 0
354 31590 3941 38888 1810 3180 609 3789 529 0 82 0 197 0 0 0 7 0 1717 45 0 4 41 83 2 0 3 17 0 18 20 0 2 7 0 25 3 0 9 10 19 0 13 2 3 0 1 0 0 3 0 0 0 1 7 0 6 2 5 9 3 0 2 0 10 0 1 3 0 0 1 27 1 2 1 0 0 0 0 0 0 0 0 1 0 0 0 3 5 0 2 1 2 6 4 0 0 0 0 0 0 0 0 0 1 1 2 0 1 2 0 1 0 0 0 5 1 0 1 0 1 2 2 3 0 0 0 0 0 0 1 1 0 0 1 1 0 0 0 0 0 0 0 5 1 0 2 0 0 0 0 0 0 2 0 0 2 0 0 0 0 0 0 0 0 2 1 0 0 0 1 0 0 0 0 1 0 0 0 0 0 0 0 0 0 0 0 0 0 1 1 0 0 0 0 0 2 1 0 0 0 0 0 1
355 20241 5939 27792 722 2815 350 2285 728 0 0 0 148 294 85 0 10 0 1780 6 1 1 33 51 1 8 2 5 0 13 15 0 0 3 2 23 0 0 8 9 9 1 3 0 3 0 5 0 1 1 0 0 0 0 2 0 1 5 2 2 0 0 1 0 1 0 2 3 0 0 1 226 0 3 0 0 0 1 0 2 2 0 0 0 0 1 0 0 2 0 1 0 6 1 0 0 0 0 0 0 0 0 0 0 0 0 0 0 0 0 0 0 0 0 1 2 2 0 0 0 0 1 4 0 0 0 0 0 0 0 0 0 0 0 0 0 0 0 0 0 0 0 0 0 0 0 2 0 0 0 0 0 0 0 0 0 2 0 0 0 0 0 0 0 0 0 0 0 0 0 0 0 0 0 0 0 0 0 0 0 0 0 0 0 0 1 0 0 0 0 0 0 0 0 0 0 0 0 0 0 0 0 1 1
356 35385 14460 24564 5269 5849 1191 9338 1460 2 403 0 0 0 152 2 42 230 23 48 0 16 41 9 2 0 58 1 1 6 2 1 0 3 0 2 5 0 9 2 25 0 0 22 1 1 6 0 1 1 0 1 2 1 0 0 0 0 2 0 1 1 2 0 0 0 1 0 0 1 2 1 0 0 0 0 0 0 2 0 0 0 0 0 0 1 1 0 0 2 0 0 0 0 0 1 1 1 0 0 0 0 3 0 0 0 1 0 0 0 3 0 1 0 0 1 0 0 0 0 1 0 0 0 2 0 0 0 0 0 0 0 0 1 0 1 2 0 0 0 0 0 1 0 0 0 0 0 0 1 0 1 0 0 0 0 0 0 1 0 0 0 0 0 0 0 0 0 0 0 1 0 0 1 0 0 0 0 0 0 0 0 0 0 0 0 0 0 0 0 0 0 0 0 1 0 1 0 0 1 0 0 0 0
359 37671 38512 5232 30191 11425 4661 1215 2872 26 1501 1 33 512 680 0 122 110 7 222 12 25 22 0 7 6 1 14 7 0 1 1 0 14 0 0 16 1 1 0 40 12 2 0 0 5 26 3 6 3 1 7 0 1 0 0 0 5 0 0 0 1 0 1 0 3 4 0 0 2 2 3 0 0 0 2 0 0 0 0 0 1 0 2 3 0 0 2 0 0 0 0 0 0 0 0 3 1 0 8 1 0 1 0 1 0 2 1 0 1 0 0 1 2 0 1 0 1 0 0 0 0 0 0 1 0 1 0 0 0 0 0 0 3 2 0 1 1 2 0 0 0 0 0 0 0 1 0 0 0 0 2 0 0 0 1 0 0 0 0 0 0 0 0 0 1 1 0 0 1 0 0 0 2 2 2 0 0 0 0 0 0 0 0 0 0 0 0 0 3 0 0 0 0 0 0 0 0 0 0 0 0 0 0
36_J 182714 239327 15725 24703 39464 1060 6398 1529 61 517 1186 3 820 81 0 707 33 4 553 354 425 115 2 236 1 71 57 44 3 2 96 55 35 107 2 20 99 36 4 26 79 1 19 0 5 52 59 58 12 7 54 4 16 0 54 0 3 1 2 10 5 0 9 0 7 0 0 42 2 6 9 48 1 1 4 6 0 4 0 15 44 2 26 24 7 11 9 1 14 1 8 32 0 10 13 15 6 28 27 25 6 7 10 22 17 4 2 0 6 6 2 7 4 6 1 0 2 3 2 4 0 0 0 8 8 9 20 1 1 6 3 2 9 3 0 8 14 22 6 6 8 19 4 0 3 8 7 6 9 18 3 5 3 2 9 3 2 13 1 2 7 6 6 0 3 3 3 7 6 1 7 0 2 2 1 1 2 2 2 0 2 0 2 2 3 1 1 6 0 4 2 1 1 3 1 5 6 1 8 1 2 0 1
360 33578 12487 60053 4717 7877 895 5853 1590 0 172 0 290 259 87 0 6 1 1804 27 0 16 22 115 15 1 26 23 1 35 158 0 2 5 2 6 5 1 4 12 4 0 12 10 4 1 1 1 0 8 36 0 1 1 2 0 0 11 4 3 1 0 1 2 6 1 1 4 1 0 1 371 1 2 4 0 1 2 0 0 3 0 0 0 0 0 0 2 19 0 2 0 2 14 11 3 0 0 1 1 0 0 1 1 0 0 0 0 0 0 1 0 0 1 0 2 2 0 0 0 2 2 0 3 0 0 0 0 0 0 0 0 0 0 3 2 1 0 0 0 1 0 0 5 0 0 0 3 0 0 0 0 0 0 0 1 0 0 1 0 0 0 0 0 0 0 0 0 0 1 1 0 0 3 0 1 0 0 0 0 0 0 0 0 0 0 0 0 0 0 2 0 0 0 0 0 1 0 0 0 0 0 6 0
361 21666 13630 45314 9499 3722 4429 6522 2136 4 78 0 74 307 162 1 7 2 873 24 0 8 33 77 0 0 54 3 0 12 124 0 4 6 0 3 3 1 5 14 6 0 9 16 7 3 0 0 0 2 32 0 0 0 2 0 4 15 9 0 1 0 2 1 2 0 7 2 0 0 0 24 0 2 4 0 0 4 0 5 1 0 0 0 0 0 0 1 15 3 0 0 4 2 20 2 0 0 0 0 0 0 0 0 0 1 1 0 1 0 0 0 0 0 0 1 2 0 0 0 4 4 1 5 0 0 0 0 0 0 0 0 0 0 0 6 0 0 0 0 0 0 0 2 0 0 0 1 0 0 8 0 0 0 0 0 0 0 2 0 0 0 0 0 0 0 0 0 0 0 0 0 0 0 0 0 0 0 0 0 0 0 0 0 0 0 0 0 2 1 0 1 0 0 0 0 0 0 0 1 0 0 1 0
362 32135 7003 39749 938 3811 359 6601 1265 0 0 3 2 268 90 0 104 126 195 3 1 44 3 72 7 0 9 13 3 12 98 0 8 1 0 2 0 2 3 12 5 1 4 2 2 4 1 0 0 1 37 0 0 0 3 0 1 9 20 3 2 0 0 0 5 0 1 1 1 0 3 1 1 2 0 1 1 1 0 0 1 0 0 0 0 1 0 0 12 0 5 0 0 4 6 0 0 0 0 3 1 1 2 1 0 0 0 1 6 0 3 3 0 2 0 1 0 0 0 0 1 3 0 1 0 0 0 0 0 0 0 0 0 0 1 0 0 1 1 0 3 0 1 2 0 0 0 2 0 0 0 0 0 0 0 0 0 0 0 0 1 0 0 0 0 0 1 0 0 0 0 1 0 0 0 0 0 1 0 1 0 0 0 0 0 3 0 0 0 1 0 0 0 0 0 1 0 0 0 0 1 1 1 1
363 21096 21351 25485 3336 3149 4267 8544 5399 0 998 0 1805 0 207 225 39 131 83 24 433 45 5 45 6 71 1 10 3 4 53 0 7 6 1 2 0 1 1 3 11 5 1 6 1 13 4 6 1 4 31 4 0 0 0 1 0 4 3 0 0 0 0 0 2 0 3 3 0 0 3 0 4 1 0 0 0 1 1 3 1 0 0 1 3 0 0 1 13 1 0 0 0 2 6 1 0 0 1 8 2 0 1 0 0 0 0 0 0 0 1 0 0 0 0 0 1 0 0 0 1 1 1 0 0 0 1 3 0 0 0 0 1 0 0 3 0 18 8 0 1 1 1 0 0 0 0 1 0 0 0 0 0 0 1 0 0 0 6 0 0 2 0 0 0 0 0 0 0 0 0 1 0 0 0 0 0 0 0 0 0 0 0 0 0 1 0 0 0 2 2 0 0 0 0 0 0 0 0 1 1 0 2 0
364 36457 6556 16263 9033 7889 5581 3212 3695 0 2403 0 17 415 760 2 750 751 11 4 0 3 2 6 41 0 0 23 55 0 12 14 1 1 1 0 3 21 1 0 5 0 0 0 0 1 0 0 0 1 153 0 19 7 0 1 0 7 0 0 4 0 0 0 0 0 2 0 3 0 1 1 0 3 0 7 0 0 2 0 0 0 0 0 0 1 0 2 2 0 0 0 3 0 3 4 0 0 0 2 0 6 1 3 0 0 0 4 0 0 1 12 0 5 2 1 0 4 2 2 2 1 0 0 1 3 7 0 0 0 2 2 0 0 1 4 5 0 0 2 5 3 0 3 2 3 0 0 3 0 1 0 2 4 7 0 0 3 0 2 3 0 3 1 2 0 1 2 1 1 0 0 1 1 5 0 11 1 0 1 1 0 0 5 2 14 0 0 0 1 0 1 2 1 3 1 0 1 0 0 0 0 0 1
365 52317 8022 45895 4647 7563 5773 2188 2939 14 458 293 2 0 127 5 297 147 187 10 1 32 9 77 23 0 14 11 15 9 102 10 3 5 0 4 5 12 10 8 1 0 4 3 5 6 0 1 0 2 90 0 4 1 2 1 4 9 2 3 1 6 0 3 4 0 1 1 1 0 7 0 0 1 3 0 0 2 1 1 0 2 2 0 0 3 0 1 23 0 1 0 0 8 10 0 0 0 0 0 0 3 0 1 0 0 0 1 0 0 10 8 0 1 2 0 0 1 0 0 0 6 0 1 0 0 2 0 2 0 1 0 0 0 1 3 2 0 0 2 4 2 3 3 0 0 2 7 0 0 0 0 1 2 1 1 0 0 0 2 0 6 2 2 0 0 1 0 0 0 0 0 0 0 2 2 4 3 0 0 0 0 1 2 0 5 0 0 0 1 0 0 0 1 0 0 0 0 0 0 2 1 0 1
366 45575 25793 29137 10667 5706 1030 8191 4846 1 145 1 2079 1 272 20 235 265 12 31 0 40 183 6 13 4 84 33 15 1 23 5 7 8 4 0 16 4 2 0 6 0 0 38 1 18 1 0 1 2 63 0 5 1 0 13 1 12 0 1 5 0 0 0 0 2 5 0 1 0 1 17 1 1 0 1 2 1 1 0 2 0 1 0 0 2 0 1 2 0 0 1 3 1 8 1 0 1 0 5 0 1 4 2 0 0 0 2 1 0 0 1 0 2 0 0 0 2 1 1 5 0 0 0 1 1 0 0 3 0 0 0 0 0 1 2 1 0 1 1 3 0 0 9 0 0 1 7 0 0 0 0 0 3 1 1 0 1 0 0 0 0 0 1 5 5 3 0 1 1 0 1 0 0 1 1 3 0 0 3 4 1 1 1 0 3 0 0 1 0 0 1 0 0 0 1 1 0 0 1 0 0 1 1
367 35100 31602 763 31763 13243 5427 4541 2902 32 901 0 41 191 667 1078 383 245 3 20 0 152 12 0 35 4 0 44 23 0 0 10 4 6 0 0 8 13 2 0 10 10 0 3 0 13 9 5 6 2 82 6 10 5 0 2 0 23 0 0 6 1 0 0 0 0 8 0 1 0 1 1 19 4 0 0 3 0 2 0 0 0 1 0 3 0 1 0 0 0 0 0 4 0 16 3 3 1 1 13 4 1 5 3 0 2 0 2 0 0 2 4 1 2 1 0 0 6 3 0 2 0 0 0 2 0 1 0 2 0 1 5 2 0 1 7 2 31 9 2 4 1 1 6 1 0 0 2 0 0 3 0 0 2 0 0 0 2 11 1 1 0 4 1 0 0 1 1 2 1 0 0 2 0 1 1 2 2 1 1 0 0 0 1 2 5 0 0 0 1 3 0 1 0 0 1 0 0 1 0 0 0 2 0
368 42190 4062 50623 15108 8694 5434 1576 1507 49 385 110 1082 162 455 3 254 807 210 58 0 188 5 74 19 92 1 11 20 18 118 6 1 6 0 6 9 15 8 8 4 1 6 3 5 1 1 0 0 2 89 1 5 1 4 0 4 14 3 1 1 1 1 0 3 0 3 2 1 0 6 2 1 2 3 4 2 2 5 3 1 0 2 1 0 2 1 0 9 0 1 0 0 3 8 0 0 0 0 1 0 3 6 0 1 0 1 1 0 0 5 5 5 2 1 0 3 0 1 0 1 5 1 0 1 0 0 0 0 0 2 0 0 0 0 7 2 3 0 3 4 1 4 1 2 0 1 9 0 2 1 0 2 0 0 0 0 1 1 0 0 2 2 0 1 4 0 0 2 0 1 0 0 1 3 0 1 0 0 1 0 1 0 2 0 4 0 1 0 2 0 0 0 0 0 0 0 0 0 0 1 0 0 0
369 42716 16026 72434 6098 12759 4014 5245 1194 1 46 9 491 204 225 278 14 125 2114 97 5 59 37 56 5 0 56 57 1 15 113 1 5 5 2 9 17 1 3 62 6 0 3 13 2 3 0 0 0 8 49 0 0 1 3 0 2 14 1 2 3 0 8 0 2 1 1 5 0 1 0 2 1 0 4 0 2 3 0 3 1 0 0 0 0 0 0 1 18 0 1 1 2 4 17 3 0 2 0 3 0 0 7 0 0 1 0 0 0 0 1 1 0 0 0 0 2 0 1 0 5 2 0 3 1 0 0 0 0 0 0 0 0 0 1 3 0 0 0 0 2 0 1 9 2 0 1 1 0 1 2 0 0 0 0 0 3 0 1 0 0 0 0 0 0 2 0 0 0 2 0 0 0 1 0 6 0 0 1 0 0 0 0 0 0 0 1 0 6 1 0 1 0 0 0 0 0 0 0 0 0 0 1 0
37_J 194415 245818 5778 13326 41923 1502 2916 1632 57 478 1713 96 763 154 77 568 66 1 387 229 189 85 0 183 0 2 27 44 0 0 77 56 29 151 1 8 58 21 1 14 14 0 0 0 6 14 39 12 11 6 17 17 20 0 64 0 2 0 1 8 1 0 7 0 5 0 0 35 3 18 6 47 1 0 5 7 0 2 0 10 30 3 23 5 4 9 2 0 20 1 3 8 0 8 13 9 5 2 8 6 6 11 7 19 15 2 0 0 14 5 3 4 3 4 0 0 1 3 2 0 0 0 0 2 0 2 4 1 2 2 1 1 2 4 0 7 4 4 3 2 2 17 1 0 1 2 4 7 9 5 2 5 3 1 14 10 1 2 7 5 3 6 3 1 0 2 4 5 3 1 3 1 1 1 1 3 0 6 3 4 2 1 5 2 1 4 1 5 0 0 0 2 0 0 0 1 3 3 2 1 3 1 1
370 42025 10420 50349 5628 6663 1487 1995 1054 6 119 0 261 247 279 178 87 5 268 358 92 67 99 100 2 15 5 16 7 27 144 2 4 7 2 12 2 5 4 14 10 0 10 5 7 2 0 2 4 3 48 3 3 0 3 0 4 11 2 3 5 0 1 1 3 2 4 1 0 5 1 1 0 3 3 0 1 5 0 4 0 0 0 3 1 1 0 1 28 2 1 6 0 7 12 0 1 8 0 0 0 1 2 1 1 0 1 0 11 0 0 1 0 0 0 0 0 0 0 0 1 4 2 0 3 0 0 0 0 2 2 0 0 1 1 0 1 8 2 1 2 1 0 3 1 1 11 5 0 0 0 2 0 0 1 0 3 1 2 0 0 3 1 0 1 2 3 0 0 0 0 1 1 0 0 0 0 0 0 0 0 0 0 0 0 0 0 0 0 0 0 0 0 0 0 0 2 1 0 0 0 0 1 0
371 34856 7842 72116 5531 5885 3055 4609 534 25 48 629 472 1 141 2 92 1 3076 40 62 27 9 175 7 1 17 17 2 30 277 2 1 3 1 18 9 3 2 46 7 0 8 5 5 0 1 1 2 4 37 1 2 1 8 1 6 9 4 6 5 0 4 0 7 0 3 3 1 0 2 0 0 6 6 0 2 7 0 4 0 1 1 1 0 0 0 1 27 2 3 0 3 15 7 3 0 0 0 0 0 1 0 0 0 0 1 0 0 1 0 3 0 1 0 4 7 1 0 0 4 5 6 5 0 0 0 0 1 0 0 0 0 0 4 5 0 0 0 1 0 0 0 1 0 1 1 1 0 1 0 0 1 0 0 0 3 0 0 0 0 1 0 0 0 0 0 1 0 0 0 0 3 0 0 0 1 0 1 3 0 0 1 0 1 0 0 0 3 0 1 0 0 0 0 1 0 2 0 1 0 0 1 0
372 42468 12093 27492 10791 9647 3589 4212 1135 8 161 1443 466 297 199 446 131 171 76 82 308 82 47 47 11 0 5 20 10 5 63 1 4 4 0 14 6 2 6 5 9 5 4 3 4 18 1 2 2 2 58 3 2 2 3 2 0 6 3 0 2 0 1 0 1 2 2 3 0 3 1 0 3 3 0 0 1 1 1 2 2 0 1 0 0 1 0 0 9 1 1 3 2 4 16 2 1 2 1 2 0 3 3 0 0 1 1 0 0 1 4 2 0 0 3 0 3 3 1 0 4 1 1 0 0 0 2 0 0 0 1 0 0 0 1 2 0 5 2 1 5 0 0 1 0 2 4 1 0 0 1 1 0 2 0 0 1 0 3 0 1 0 0 0 0 0 0 0 0 0 0 0 0 1 0 0 1 0 0 0 0 0 0 3 0 2 1 0 1 0 1 1 0 0 0 1 1 1 0 0 0 0 2 0
373 56364 13833 42291 2524 13665 1784 631 251 0 1 289 1448 382 138 1 281 0 110 105 118 206 64 70 33 111 0 43 15 12 76 9 5 6 1 2 26 12 11 6 6 0 4 0 7 0 1 2 0 3 86 0 5 3 0 0 5 7 1 0 2 2 0 1 2 0 2 0 0 1 4 3 0 2 0 4 1 3 3 4 0 0 1 0 0 6 0 1 11 0 0 1 0 3 7 0 1 6 1 0 0 4 4 2 1 0 0 0 0 1 5 4 0 2 0 2 0 3 2 1 6 8 0 3 1 1 0 0 4 0 3 1 1 1 1 1 1 5 0 0 8 1 1 3 0 1 4 5 2 2 0 1 0 2 1 0 0 4 0 0 0 1 0 2 1 1 5 1 1 0 0 1 0 1 0 1 0 1 1 1 0 0 0 2 0 3 2 2 0 0 1 1 2 0 0 3 0 0 1 0 6 0 0 0
374 34069 13832 66229 15869 5321 7126 6813 1336 10 85 241 175 55 86 76 93 79 645 191 83 64 15 139 10 11 29 11 5 26 189 2 2 4 2 12 6 5 3 15 9 1 7 8 6 3 1 0 0 10 68 0 0 0 9 0 11 25 8 4 1 1 3 0 6 5 10 5 0 1 0 0 0 12 4 3 0 4 1 7 0 1 0 5 2 3 0 2 37 1 2 2 10 13 21 1 2 4 0 2 0 1 1 1 1 1 1 0 0 1 1 4 1 0 0 2 3 1 0 0 3 13 1 4 1 0 4 1 1 0 0 0 0 0 0 9 0 7 4 0 3 0 1 1 1 1 2 3 0 5 10 1 0 1 4 0 3 0 1 0 0 0 0 0 0 0 1 1 1 1 0 0 0 1 0 3 1 2 1 0 0 0 0 0 0 1 1 0 0 3 0 0 2 0 1 1 2 1 0 0 1 0 1 0
375 34651 23225 34322 4400 11771 2212 6358 1613 3 552 0 663 0 212 18 13 0 182 20 0 22 75 18 6 0 11 39 1 10 54 0 4 2 4 0 16 2 1 6 7 0 2 5 1 4 0 3 0 6 56 1 1 1 1 1 1 5 2 4 4 0 0 0 0 0 1 1 0 0 1 35 1 3 0 0 1 2 0 0 0 1 0 1 0 2 0 3 12 0 0 0 6 1 11 4 0 2 0 3 0 2 2 0 0 1 0 0 0 0 0 0 0 0 1 0 1 0 0 0 5 1 0 0 1 0 0 0 0 1 0 0 0 0 1 1 0 1 1 0 1 0 0 7 1 0 0 2 0 1 3 0 1 2 0 0 1 0 0 0 0 0 0 0 0 0 2 0 0 2 0 0 0 1 0 1 0 0 1 0 0 0 0 2 0 0 0 1 1 2 1 3 0 0 0 3 0 0 1 1 1 0 3 0
376 77121 35857 897 9001 18035 3629 397 1950 7 367 2 171 325 413 1 406 79 14 517 467 160 27 1 32 7 0 126 23 0 3 11 6 16 1 0 33 13 5 1 21 20 0 2 0 3 10 8 13 3 148 9 4 6 0 1 0 6 0 0 17 9 0 2 0 2 1 0 3 2 1 2 1 0 0 5 6 0 2 0 1 0 2 3 5 3 0 3 0 8 1 2 0 0 21 1 4 6 2 12 9 2 3 3 1 0 3 3 1 1 4 8 0 4 1 0 0 5 1 5 11 0 0 0 3 0 4 0 2 2 0 1 1 6 4 1 4 47 23 3 7 2 0 6 3 0 19 5 2 5 3 3 0 2 1 0 2 1 20 0 0 0 2 0 0 1 3 3 1 8 0 2 2 5 0 0 1 0 1 3 0 0 0 4 0 15 2 0 0 0 3 0 2 1 0 1 0 2 2 0 0 0 5 0
377 46120 7996 69703 16918 5511 3040 6508 1830 0 77 0 2929 341 372 147 207 112 319 121 134 82 262 124 16 268 23 24 10 31 161 3 4 3 0 11 3 7 6 15 8 0 9 16 9 1 2 1 2 0 65 0 1 0 9 0 6 23 5 5 6 0 1 1 4 1 8 5 0 0 5 0 0 4 6 2 0 4 1 9 0 1 1 1 2 3 0 1 33 0 4 0 0 6 14 1 0 1 0 0 1 2 2 4 0 0 1 1 13 0 6 3 3 2 0 0 2 1 1 0 0 7 1 3 0 0 4 0 2 0 1 0 0 0 1 6 1 3 1 0 4 0 1 3 0 0 5 4 1 1 0 1 0 1 2 0 0 2 1 0 0 1 1 0 1 1 1 1 0 0 0 0 2 1 1 1 2 2 2 0 0 0 1 2 1 2 0 0 0 2 0 0 0 1 0 1 3 0 0 1 1 0 1 1
378 44297 14608 62538 17269 6525 8507 10320 1323 6 113 0 958 575 139 322 25 5 5020 27 1 16 244 103 26 0 113 38 0 17 183 0 16 9 11 7 12 1 3 58 9 0 8 48 8 1 1 2 0 8 85 0 1 0 3 0 2 19 5 3 4 0 2 0 2 0 11 4 0 0 1 42 2 8 5 0 3 11 0 2 14 1 0 0 1 0 0 3 27 1 4 0 4 6 17 1 1 0 0 2 0 0 6 0 0 0 1 0 0 9 3 1 0 0 1 2 3 0 0 0 0 3 1 0 5 0 0 0 0 0 0 2 0 0 1 11 0 0 2 0 1 0 1 8 0 1 1 2 0 0 4 0 0 1 0 4 1 0 1 0 0 3 0 0 0 2 0 0 0 0 1 0 0 1 0 3 0 1 0 0 0 0 0 0 0 2 0 0 3 4 2 2 0 0 0 0 1 0 0 0 0 0 0 0
38_J 909 623 52 100 245 16 15 22 0 8 1 3 3 3 0 4 0 0 5 7 2 3 0 5 0 0 4 0 0 0 0 5 2 7 0 0 2 0 0 1 0 0 0 0 0 1 3 0 0 0 0 0 1 0 0 0 0 0 0 0 0 0 0 0 0 1 0 0 0 0 0 0 0 0 0 0 0 0 0 0 0 0 0 0 0 0 0 0 0 0 0 0 0 0 0 0 0 0 2 0 0 0 0 0 0 0 0 0 0 0 0 0 0 0 0 0 0 0 0 0 0 0 0 0 0 0 0 0 0 1 0 0 0 0 0 0 0 0 0 0 0 0 0 0 0 0 0 0 0 0 0 0 0 0 1 0 0 0 0 0 0 0 0 0 0 0 0 0 0 0 0 0 0 0 0 0 0 0 0 0 0 0 0 0 0 0 0 0 0 0 0 0 0 0 0 0 0 0 0 0 0 0 0
380 30168 3478 29754 9617 3104 5302 7228 1602 3 172 107 920 211 176 83 139 133 218 23 61 22 39 105 15 81 24 5 12 19 128 4 0 1 0 3 3 7 5 6 1 0 3 8 6 4 1 2 0 1 40 0 2 1 1 2 4 15 2 4 1 2 2 0 2 0 1 4 1 0 2 1 1 4 3 1 2 0 0 1 0 0 0 0 0 1 0 0 26 2 3 0 0 7 12 0 0 0 0 1 0 1 1 0 0 0 0 0 1 0 6 2 0 0 0 3 1 1 3 0 1 6 1 1 1 0 1 0 1 0 0 0 0 0 0 1 3 0 2 0 4 0 0 0 0 1 0 4 0 0 0 0 1 2 0 0 2 0 1 2 0 0 0 0 1 0 0 1 0 0 0 0 0 0 0 0 0 0 0 0 1 0 0 0 0 2 0 0 0 1 0 0 2 0 2 0 1 1 0 0 1 0 0 1
381 33129 7711 23471 35189 4992 5952 824 1523 19 757 13 87 144 514 207 184 409 143 117 104 56 33 53 18 10 0 34 11 12 92 7 2 3 0 5 2 8 4 10 1 3 2 0 5 3 4 3 1 0 59 0 5 3 1 1 1 17 2 1 3 0 2 1 3 0 12 1 1 1 4 0 1 5 3 2 2 1 1 1 2 0 0 3 1 0 0 0 15 4 3 0 1 6 4 0 0 2 0 0 0 3 2 0 0 0 0 2 0 1 4 3 1 0 2 0 1 0 1 1 1 2 1 2 1 1 2 1 0 0 2 1 0 2 0 6 1 6 2 0 3 2 1 3 1 0 3 6 0 0 1 0 0 1 0 0 1 0 4 1 0 3 0 0 0 0 0 0 0 0 0 0 1 1 0 2 3 0 0 0 2 0 0 3 0 3 0 2 1 2 1 0 2 1 0 0 0 0 0 0 1 0 0 0
382 30639 6590 40569 7756 4840 2242 4148 1242 0 111 190 95 65 341 5 194 155 360 32 50 53 5 143 11 4 2 6 25 44 242 7 4 3 0 10 2 6 9 17 2 1 8 1 10 2 1 4 0 0 46 0 2 0 8 3 2 22 3 4 1 3 4 0 3 0 5 7 2 0 3 3 0 9 8 0 0 4 2 3 0 0 0 0 0 1 0 0 29 0 6 0 0 9 5 0 0 1 0 2 0 6 7 0 0 1 0 1 0 0 2 2 3 1 1 2 2 0 0 0 0 5 3 1 2 0 1 0 1 0 0 0 1 0 1 2 1 2 2 0 2 0 0 1 0 1 0 8 1 0 0 0 0 1 2 0 0 0 2 1 0 2 0 1 2 0 0 0 0 0 0 0 0 0 1 0 1 0 2 0 0 1 0 1 0 2 0 0 1 1 0 0 1 0 0 0 0 0 0 1 1 1 3 3
383 14749 5458 59805 15226 3400 6419 14022 1503 9 126 1057 126 28 158 20 26 65 2104 23 54 17 97 176 2 8 135 6 1 29 237 0 2 1 1 7 2 6 2 16 0 0 11 44 12 4 1 1 0 0 22 0 0 0 4 0 7 23 4 5 1 1 4 1 12 0 11 7 2 0 2 0 1 4 5 0 0 3 1 5 0 0 1 0 0 1 0 0 38 0 3 0 3 16 8 0 2 0 0 1 0 0 3 0 0 0 0 0 0 0 3 0 1 0 0 1 3 0 0 0 0 12 1 8 0 0 1 1 0 1 0 0 0 0 0 3 0 3 0 0 1 0 0 0 1 0 1 1 0 0 1 0 0 0 0 0 0 0 1 1 0 3 0 0 0 0 0 0 0 2 0 0 0 0 0 0 0 0 1 0 0 0 0 0 0 1 0 0 0 3 2 0 0 0 0 0 1 0 0 0 0 0 0 0
384 44356 4730 37840 13908 5440 2851 2086 1376 5 94 75 3017 706 412 2 283 140 153 8 138 64 14 66 23 249 1 6 19 14 105 7 2 1 0 0 5 11 13 10 6 2 3 3 4 1 1 0 0 0 99 1 1 5 4 1 2 19 1 0 0 2 0 0 4 0 4 3 1 1 6 0 0 6 0 2 1 5 2 3 1 2 0 0 1 2 0 0 16 0 1 0 0 4 5 0 0 1 0 0 0 5 2 3 0 0 0 5 1 0 5 5 1 1 0 0 0 0 0 1 0 5 0 1 1 0 1 1 1 0 1 3 0 0 1 3 3 2 0 1 6 2 0 0 0 0 0 10 1 0 0 0 1 1 1 0 0 1 0 0 0 0 1 1 0 0 1 1 0 0 1 1 1 1 2 0 1 0 0 0 0 1 0 0 2 2 0 3 0 0 0 0 0 0 0 0 0 0 1 1 0 1 0 1
385 49820 8445 35103 6120 4544 2984 4258 905 0 41 120 2389 218 251 11 260 44 230 132 235 84 393 104 18 202 5 12 7 27 163 6 7 6 1 13 7 8 6 20 5 1 5 5 7 2 2 1 0 9 88 0 4 4 3 0 3 12 3 1 1 2 2 1 2 0 6 8 3 1 6 0 1 7 2 2 1 3 1 6 4 0 1 2 2 0 0 0 21 2 1 1 0 9 13 0 0 4 0 0 0 1 0 0 1 0 1 3 22 0 5 3 1 3 1 1 2 0 0 0 2 9 2 2 0 0 1 1 1 2 0 0 0 0 0 3 4 7 4 0 3 2 1 2 0 1 3 5 0 4 0 0 0 1 0 0 2 0 1 1 0 0 2 1 1 0 2 0 1 0 1 0 0 1 3 2 2 1 0 1 0 2 0 2 1 4 0 0 1 0 1 0 0 0 0 1 0 0 0 1 0 0 0 0
386 34528 3025 54120 7496 2817 3288 10491 2803 2 24 103 1319 120 183 0 172 237 249 14 0 45 42 122 5 108 8 2 8 19 149 4 3 1 0 3 1 10 1 7 2 0 4 4 4 6 0 0 0 2 45 0 3 1 3 0 4 14 2 0 2 2 2 0 4 0 4 3 0 0 2 0 0 2 1 1 0 10 0 2 0 1 0 0 0 2 0 0 21 0 1 0 1 6 12 0 0 0 0 1 0 0 1 1 0 0 0 1 0 0 6 2 2 2 1 0 1 0 1 1 1 8 2 0 0 1 2 0 2 1 2 1 1 0 0 2 3 0 0 0 9 0 0 1 0 0 0 6 0 0 0 0 0 1 0 0 1 1 0 0 0 3 0 0 0 0 0 1 0 0 0 0 1 0 0 0 1 2 1 0 0 0 0 0 0 3 0 1 0 1 0 2 0 0 0 1 0 0 0 0 0 0 0 0
387 24480 2615 45865 11929 2028 4531 3436 1387 12 70 0 1191 118 270 43 154 266 351 56 32 37 38 150 9 101 0 18 6 25 211 2 1 1 1 6 5 8 2 16 1 2 14 3 8 2 1 0 0 1 51 0 2 4 5 1 8 23 7 7 1 1 6 0 7 0 2 5 0 1 4 0 0 2 3 1 0 3 1 3 1 0 0 1 0 1 0 0 40 0 1 0 0 14 4 0 0 1 0 0 0 3 0 0 0 0 0 1 1 0 3 3 1 0 0 2 6 0 0 0 0 15 4 9 2 0 0 0 0 0 1 1 0 0 0 3 0 1 0 0 1 0 1 1 0 0 2 8 1 1 0 0 0 0 1 0 1 0 0 0 0 1 2 0 0 0 0 1 0 0 0 0 0 1 0 0 0 0 0 1 0 0 0 0 0 1 0 1 0 2 0 0 0 1 0 0 2 0 0 2 0 1 0 0
388 15822 15781 19020 15830 3038 4564 3553 1295 8 462 30 1133 35 330 748 46 141 128 36 183 32 4 47 6 25 1 13 3 8 75 4 3 2 1 3 6 1 3 5 5 3 3 2 4 4 2 3 1 4 17 2 1 0 0 0 3 8 1 3 3 0 1 0 2 0 7 3 0 0 0 0 7 3 2 0 0 1 0 3 0 0 0 0 0 1 0 0 9 0 0 0 0 4 1 0 2 1 0 3 0 0 0 0 0 0 0 0 0 0 1 1 0 0 0 0 0 0 0 0 1 4 0 0 0 0 0 1 0 1 0 0 0 0 1 4 0 19 7 0 0 0 1 1 0 0 3 0 0 0 1 0 0 0 1 0 1 0 2 0 0 0 0 0 0 1 1 0 0 0 0 0 1 0 0 0 0 1 0 0 0 0 0 0 0 0 0 0 0 1 0 1 0 0 0 4 0 0 0 1 1 0 0 0
389 27286 6535 60987 16977 3016 5255 6643 1851 2 173 0 1069 196 375 181 191 282 347 27 3 19 17 149 13 100 10 13 16 46 270 11 4 2 0 20 5 3 4 18 5 1 13 5 9 3 0 1 0 4 58 0 3 0 14 0 6 15 3 2 0 4 4 0 6 0 8 4 2 0 3 1 0 6 8 0 0 6 2 5 0 2 0 0 0 0 0 0 41 1 6 0 4 15 6 0 0 0 0 0 0 0 1 0 0 1 0 0 0 0 4 5 0 0 1 2 2 0 0 0 0 10 5 3 0 0 4 1 2 0 1 0 0 0 0 6 0 0 0 1 3 0 1 1 0 0 1 1 1 0 0 1 2 2 1 0 0 1 0 0 1 4 0 1 0 0 0 0 0 1 0 1 1 0 0 0 1 0 0 1 0 0 0 0 0 3 0 0 0 0 2 0 0 0 0 1 0 0 0 0 0 0 0 1
39_J 176314 252780 7509 2429 53108 1060 3985 639 57 91 491 4 5066 67 0 1009 62 0 503 5 280 69 0 262 0 21 8 89 1 0 113 53 45 133 0 3 110 9 1 64 92 1 5 0 1 48 72 79 24 8 51 10 25 0 63 0 0 0 0 0 4 0 10 0 11 0 0 41 7 7 2 2 0 0 13 4 0 8 0 12 43 0 30 23 10 14 10 0 26 1 4 3 0 14 12 4 6 14 24 30 9 11 12 25 19 4 3 3 16 4 3 1 10 7 2 0 5 6 2 6 0 0 0 14 9 6 18 7 1 9 5 7 11 0 0 8 11 11 4 4 6 11 0 0 0 5 6 5 7 0 2 5 9 4 4 8 2 21 2 12 5 5 2 1 1 3 1 4 1 2 4 3 1 6 1 4 4 5 5 2 1 2 6 3 7 2 0 1 0 0 4 4 4 1 0 10 1 2 2 2 0 0 0
390 34356 10662 28211 20656 6220 5637 1635 515 1 132 1294 406 16 286 510 104 84 144 66 141 28 25 67 12 23 0 24 4 9 92 2 4 6 0 4 6 7 6 10 9 3 2 2 7 0 2 1 1 1 48 1 0 2 6 0 7 23 2 1 1 0 1 0 1 0 5 1 1 0 0 2 0 5 3 1 1 2 0 1 2 0 0 0 0 1 0 4 16 1 1 2 4 8 12 2 0 1 0 1 1 0 1 0 0 1 1 0 0 3 4 2 1 1 1 0 2 0 1 0 3 4 3 2 0 0 0 0 0 0 0 1 0 1 3 5 0 5 5 1 0 2 1 0 0 0 1 4 0 0 2 0 1 2 0 1 1 0 3 0 0 1 0 2 0 1 0 0 0 0 0 1 0 0 1 0 1 0 0 0 1 0 0 1 0 0 0 0 1 1 0 0 0 0 0 0 0 0 1 0 0 0 0 0
391 21737 2573 37574 18474 1912 3487 5029 1055 2 173 2 1265 92 210 3 169 262 232 14 0 14 17 114 7 132 1 5 12 18 147 5 2 0 0 10 3 8 5 13 5 0 2 3 7 2 1 0 0 1 54 0 1 0 4 1 2 23 2 4 2 2 1 1 1 0 8 0 2 0 2 0 3 2 4 2 2 4 3 5 1 1 0 0 0 1 0 1 24 0 3 0 0 7 8 0 0 0 0 0 0 1 0 1 1 0 0 0 0 2 3 4 1 0 1 0 2 2 1 0 0 6 1 1 0 0 3 0 0 0 0 0 0 0 0 5 0 0 0 1 4 1 0 1 1 0 0 2 1 1 0 0 1 2 1 0 0 0 0 2 1 0 0 0 0 1 0 0 0 0 0 0 0 0 0 0 0 1 0 0 0 0 1 1 0 1 0 0 1 1 0 0 0 0 1 0 1 0 0 0 0 0 0 0
392 28035 8080 70216 19417 3120 3609 4307 450 4 277 324 1950 49 363 119 174 19 340 13 0 57 3 156 17 189 31 9 14 31 209 5 2 3 1 6 1 6 3 16 5 0 6 9 9 1 1 3 0 0 69 0 5 1 6 1 9 27 1 5 1 2 3 0 3 0 7 4 0 0 0 1 0 6 6 0 0 7 3 6 0 1 1 0 0 2 0 0 38 1 5 0 6 12 7 0 0 1 0 0 1 1 2 1 0 1 0 1 0 0 4 4 3 0 2 2 2 0 0 1 2 8 4 1 1 0 1 0 0 1 0 1 0 0 0 2 0 3 1 3 3 1 2 1 0 0 0 1 0 0 8 0 0 1 1 0 1 0 1 0 0 5 1 0 3 0 0 0 0 0 0 0 1 0 1 0 1 1 0 0 0 1 0 1 1 3 0 1 0 2 0 1 0 0 0 0 0 0 0 0 0 0 0 0
393 28626 14159 55249 16792 4503 5778 4643 1089 14 477 566 529 0 289 336 116 92 360 81 86 49 22 140 9 3 0 15 11 35 221 2 3 7 0 7 3 7 2 15 8 6 8 2 8 0 3 2 2 1 60 1 3 2 5 0 8 25 5 0 3 0 5 1 5 0 9 6 0 0 0 2 3 6 9 2 1 6 1 2 2 0 0 0 2 1 0 0 35 0 8 0 2 10 8 1 0 0 1 0 2 1 1 0 0 0 0 1 0 0 4 1 0 0 0 0 4 0 1 0 1 5 5 3 1 1 5 1 0 0 0 1 0 0 0 5 1 4 5 0 1 2 0 1 0 2 2 1 1 0 0 0 2 1 0 0 1 0 6 0 0 0 0 0 0 1 3 0 2 0 0 1 1 0 1 1 2 1 1 0 0 0 0 1 0 1 0 0 0 5 0 0 0 0 0 1 1 0 2 0 1 0 1 1
394 44293 5526 37097 7346 4540 1054 1410 692 2 129 82 1309 312 385 2 149 72 253 130 104 69 77 84 10 127 0 14 13 22 156 4 4 2 0 8 5 10 11 7 3 0 3 0 4 3 0 0 0 2 68 1 3 6 6 2 4 8 6 1 1 2 1 0 2 2 6 3 1 2 8 1 0 5 3 1 0 3 1 4 1 0 0 0 1 3 0 1 23 0 0 2 1 6 6 0 1 1 1 0 1 0 4 2 0 0 0 1 6 0 11 1 2 3 0 0 5 1 0 0 0 7 2 2 0 0 0 0 2 0 1 0 0 0 0 0 2 4 1 0 1 1 2 2 0 2 5 13 1 1 0 0 1 0 0 1 0 0 3 1 0 2 0 0 0 0 1 1 1 0 1 0 0 0 0 1 3 0 1 0 1 1 1 0 0 2 0 1 0 1 0 0 0 0 1 2 1 2 2 2 5 1 0 1
395 32725 10688 45946 5750 4737 1415 4287 1224 4 146 0 48 525 390 1 163 48 168 135 113 56 8 72 12 1 7 24 9 8 119 7 2 3 1 8 4 11 5 10 3 3 4 1 6 0 1 1 1 0 54 0 4 2 3 2 3 7 1 0 3 2 1 0 1 0 4 3 1 0 2 0 0 6 8 3 0 3 0 2 0 0 0 0 0 1 0 0 23 2 2 1 7 10 12 0 0 5 4 3 1 0 2 0 0 0 0 0 0 0 2 2 0 3 1 1 2 0 0 0 1 2 3 1 0 0 1 0 0 0 3 2 1 0 0 4 0 13 6 0 2 1 0 0 0 0 5 8 0 1 2 1 1 0 0 0 0 1 5 0 1 2 0 0 1 0 2 1 0 1 1 0 0 1 1 0 2 1 0 2 0 0 0 0 0 5 0 0 0 2 0 0 0 0 1 0 0 0 2 0 0 0 1 0
396 24554 13433 93 6910 5373 2684 2665 4831 0 5327 1 28 301 309 0 110 241 1 171 109 86 4 1 6 3 0 16 8 0 0 8 3 4 0 0 8 5 1 0 12 8 0 2 0 12 5 4 1 1 44 4 2 2 0 0 0 2 0 0 2 2 0 0 0 2 0 0 1 1 1 0 0 0 0 0 0 0 0 0 0 2 0 1 3 1 0 1 0 0 0 0 0 0 2 0 1 0 3 3 4 2 3 0 2 0 1 0 1 1 1 1 1 1 0 0 0 1 0 0 1 0 0 0 0 0 0 2 1 1 0 0 0 1 1 4 1 18 13 1 1 0 1 3 0 0 7 1 0 0 0 1 0 2 0 0 0 0 2 1 0 1 0 0 0 1 2 0 0 0 0 0 1 0 0 0 0 0 0 0 0 1 1 1 0 4 0 0 0 2 0 0 1 0 0 3 0 1 0 0 0 0 1 0
397 25741 4686 53679 4299 2681 4839 3441 860 0 411 17 1200 74 201 5 249 251 289 17 82 72 19 123 12 92 0 6 8 27 209 8 0 2 2 10 1 10 11 15 3 0 11 3 6 2 0 0 1 1 69 0 2 1 5 0 5 16 2 4 0 1 3 0 5 0 3 2 0 0 3 0 0 4 2 4 0 2 1 1 0 0 0 0 0 1 1 1 34 0 0 0 0 6 8 0 0 0 1 0 0 4 2 1 0 0 0 0 1 0 3 4 1 1 0 3 1 0 2 0 2 9 4 2 0 1 0 0 0 0 2 0 0 0 1 6 0 3 1 1 3 1 0 2 0 0 0 6 0 0 0 0 0 2 0 1 0 2 0 1 0 3 0 0 2 0 0 1 1 0 0 1 1 1 0 0 3 1 1 1 0 2 0 0 0 0 0 2 0 1 0 0 0 0 0 2 1 0 0 0 1 0 0 0
398 37162 4489 39841 12321 3569 8158 8223 1022 2 675 24 2411 423 337 126 351 218 226 19 0 27 108 102 27 211 81 9 24 17 145 5 4 3 1 6 1 19 4 11 1 2 3 20 3 2 0 0 1 8 84 0 4 4 3 1 5 21 2 0 0 4 1 0 2 1 3 4 0 0 3 1 0 4 0 4 0 1 2 1 0 0 0 0 0 0 1 0 19 0 1 0 0 8 5 0 0 2 0 1 0 5 0 1 0 0 0 2 4 0 2 5 0 3 5 2 2 1 1 1 0 4 2 0 0 0 2 0 0 0 2 4 0 0 1 11 1 3 1 0 8 1 2 3 0 1 1 5 1 0 0 0 0 2 1 0 1 3 2 1 2 1 0 2 0 1 1 2 2 0 0 0 1 0 0 0 2 1 0 1 1 0 1 3 2 9 0 0 0 2 0 0 0 0 0 0 0 0 0 1 0 0 0 1
399 29436 3561 28508 13922 3357 5848 7547 5690 10 984 8 87 106 320 26 208 1124 141 48 116 72 23 86 16 7 1 15 7 15 122 4 0 1 0 3 4 8 5 10 1 1 3 2 6 14 0 0 1 2 50 1 3 3 4 3 2 17 7 0 2 0 1 0 0 1 8 2 2 1 2 1 0 4 3 3 1 2 0 2 1 1 0 0 0 1 0 0 21 1 1 0 1 2 5 0 0 1 0 0 0 3 0 1 0 0 0 3 0 0 4 3 1 1 2 1 1 0 0 0 1 5 0 0 0 0 0 0 1 0 2 1 1 0 2 4 3 2 0 0 3 1 1 2 0 0 1 2 0 1 0 0 3 1 0 0 0 3 0 0 1 2 0 0 0 0 0 1 1 1 0 0 0 1 1 1 5 1 0 3 1 0 0 1 0 3 0 0 0 1 1 0 0 0 0 0 1 0 0 1 1 0 0 0
40_J 123545 257045 4829 8789 33080 3420 5450 1449 302 1288 1 11 863 157 302 511 98 28 64 1 185 47 3 153 0 9 51 38 2 0 54 35 34 78 1 14 68 18 1 13 48 3 7 0 2 30 39 44 17 10 35 9 15 0 34 1 0 0 3 4 4 1 6 0 0 0 1 34 0 9 6 34 0 0 4 4 0 2 0 6 18 3 7 13 0 4 3 0 3 1 0 5 0 12 9 4 3 11 10 12 5 3 4 9 22 0 2 2 17 5 4 7 0 2 0 0 2 1 2 3 0 0 0 12 2 4 11 2 1 3 7 2 10 2 3 6 12 11 4 1 6 10 2 4 0 1 3 4 1 1 0 3 1 2 5 5 3 9 1 5 8 1 0 1 2 2 1 1 4 3 3 3 3 2 4 1 0 3 3 1 3 0 4 2 0 0 1 0 0 0 3 1 0 3 1 1 0 3 5 1 1 1 0
401 20284 11106 53881 5790 2800 5302 12699 1331 0 237 595 228 19 110 154 54 76 1271 30 154 30 125 112 6 6 94 3 5 27 202 1 3 1 0 12 2 3 4 12 7 3 8 26 8 1 0 1 1 8 27 2 0 0 7 0 6 12 3 4 2 0 7 1 2 0 0 8 0 1 1 0 0 1 5 0 0 7 0 3 1 2 0 0 1 0 0 0 37 0 4 1 6 11 6 1 0 1 0 2 0 0 0 0 0 1 0 1 0 0 0 1 2 0 0 0 2 0 0 1 0 8 3 5 2 0 0 1 0 0 0 0 0 1 0 3 1 2 3 1 1 0 1 0 0 0 0 0 1 1 8 2 0 0 1 0 1 0 3 0 0 0 0 0 1 0 0 1 0 0 0 1 0 0 0 0 1 0 1 0 0 0 0 0 0 1 0 0 0 1 0 1 0 0 0 0 2 1 1 0 0 0 0 0
402 44933 8354 26104 3343 8843 459 677 244 0 65 20 66 238 210 0 313 2 70 104 160 100 11 21 16 10 0 9 16 9 55 9 1 3 0 3 4 17 7 3 2 0 1 0 4 1 2 0 3 1 119 1 7 9 2 0 1 3 0 0 2 1 3 0 1 0 2 0 1 0 3 2 0 1 3 1 0 1 3 1 0 0 0 0 0 1 2 0 6 0 0 1 0 2 9 0 0 1 0 0 1 4 3 2 0 1 0 1 0 1 8 6 3 2 3 0 0 2 2 4 3 2 0 0 0 0 3 1 2 0 7 3 0 1 1 1 0 6 1 1 1 1 2 0 0 1 5 12 1 1 1 0 1 0 2 0 1 0 0 0 1 4 0 1 1 0 0 1 1 0 0 1 0 0 0 0 6 0 0 2 1 2 0 3 0 2 0 1 0 1 1 0 3 1 0 1 0 0 0 1 2 0 2 1
403 21037 4327 46901 5712 3349 1571 2353 659 2 123 108 278 377 188 0 87 102 217 87 32 27 12 88 4 24 0 10 4 22 168 0 0 1 0 3 4 7 5 7 1 0 12 0 6 1 0 1 0 1 42 0 1 1 7 0 4 7 1 2 3 1 6 0 7 0 6 2 0 2 2 1 0 1 4 1 1 2 0 1 1 0 0 0 0 0 0 0 30 3 0 0 0 14 4 0 1 0 0 0 0 0 1 3 0 0 1 3 0 0 5 2 0 0 0 3 2 0 0 0 0 2 3 2 1 0 0 0 1 0 0 0 0 1 0 1 0 1 0 0 2 0 0 2 0 0 2 2 1 2 0 2 0 0 0 0 0 0 0 0 0 1 1 1 1 0 2 0 0 0 0 1 2 1 0 0 0 0 0 1 0 0 0 1 0 2 0 0 0 1 0 0 0 1 1 2 0 0 0 0 1 0 0 1
404 38103 4888 40915 8232 3894 3241 5640 668 8 47 0 2520 736 169 208 150 89 148 25 0 35 25 69 7 245 47 20 6 12 116 5 1 0 0 2 11 8 2 9 4 1 1 15 6 2 0 1 1 4 36 0 3 3 4 0 3 17 4 3 1 3 1 0 2 0 4 2 0 0 4 1 0 2 1 4 0 2 1 4 1 0 0 0 0 4 0 0 18 0 0 0 0 2 25 0 0 0 0 2 0 2 2 0 0 0 0 0 0 1 4 0 0 0 0 0 0 1 1 0 2 3 1 2 2 0 1 0 1 0 0 0 0 0 0 2 0 1 0 0 4 0 2 5 0 0 1 2 0 1 0 0 0 2 0 0 1 0 0 0 0 2 0 1 0 1 1 3 0 1 0 0 2 0 0 0 0 1 0 1 1 0 1 2 0 1 0 0 0 2 2 0 0 0 1 2 1 0 1 0 0 1 0 0
405 39672 4860 53954 6685 4358 4421 1689 497 4 35 32 1970 98 161 0 282 55 326 24 52 125 54 127 27 184 0 7 12 25 182 4 1 0 0 6 1 10 7 8 1 0 7 0 9 3 1 1 0 3 91 0 0 6 2 2 1 17 3 0 1 6 3 1 7 0 2 2 2 1 2 1 1 6 3 1 1 2 3 0 1 2 0 0 0 3 0 0 25 0 0 1 1 6 10 1 0 0 0 2 0 6 3 2 0 0 0 0 0 1 6 6 2 2 3 2 4 1 4 1 2 5 2 3 0 2 0 0 2 0 0 0 0 0 2 5 1 0 1 2 6 1 0 0 1 2 0 7 0 1 0 0 1 1 3 0 1 4 0 1 0 1 0 0 2 0 0 0 0 0 0 1 0 0 0 1 2 0 0 1 0 2 0 0 0 4 0 2 1 0 0 1 0 0 0 1 0 0 2 1 0 1 0 1
406 21523 5338 60231 2849 3294 1399 1894 234 7 26 94 1025 144 116 0 132 44 425 15 0 81 6 196 8 104 0 5 11 34 290 2 3 3 0 12 1 2 5 24 1 0 25 1 12 0 3 0 0 4 34 0 0 2 4 0 7 25 7 6 1 4 6 0 10 0 6 3 0 0 1 0 0 8 7 2 0 8 4 4 0 0 1 0 0 1 0 0 39 0 5 0 0 17 14 0 0 1 0 0 0 5 2 2 2 0 0 1 0 0 2 4 0 0 0 0 4 1 1 0 0 9 3 1 2 0 0 0 0 0 0 1 0 0 0 2 3 1 0 0 3 0 0 1 0 0 0 4 0 0 0 0 4 1 1 0 0 0 0 1 1 2 0 1 0 0 0 1 0 0 0 1 0 0 1 0 2 0 0 0 0 0 0 0 0 1 1 0 0 1 0 0 0 0 0 0 0 0 0 0 2 0 0 0
407 37401 5810 24717 4186 4634 543 1107 322 17 82 0 2428 313 318 0 218 104 95 81 172 66 27 38 14 229 1 3 13 7 85 6 1 6 0 0 0 8 11 4 1 2 5 1 3 2 0 1 2 2 76 2 4 2 2 3 1 10 0 1 0 2 0 0 2 2 2 0 0 2 5 3 0 3 2 2 0 2 1 4 0 0 0 0 5 0 0 0 10 3 0 1 0 1 6 1 0 1 0 6 0 3 0 1 0 0 0 3 2 0 4 1 3 0 1 1 1 2 0 5 0 1 0 0 1 2 1 0 2 0 0 0 0 1 0 2 1 7 3 0 3 0 1 1 0 2 3 9 1 1 1 0 2 0 1 1 1 1 2 0 0 5 0 0 1 0 0 0 0 0 0 2 0 0 0 0 4 0 2 0 0 1 0 2 0 2 0 1 0 1 0 0 0 0 0 0 0 0 1 4 1 0 0 0
408 24186 9056 48724 4741 4461 2877 5167 1119 10 155 0 765 1 166 195 75 105 1484 20 0 9 45 125 13 4 57 28 4 19 158 1 1 4 0 13 8 5 2 30 6 0 7 17 5 4 0 1 0 3 41 0 0 0 3 0 5 15 2 3 1 0 1 0 5 0 1 2 0 0 2 548 1 7 1 1 0 4 2 3 1 0 0 0 0 0 0 2 29 1 1 0 6 5 3 0 0 1 0 1 0 2 0 1 0 0 0 0 0 2 1 1 0 0 0 1 0 0 0 0 1 7 1 3 1 1 0 0 0 0 0 2 0 0 3 1 2 0 0 1 0 0 0 3 0 0 0 3 0 0 2 0 1 1 2 2 0 0 2 0 0 1 0 0 0 0 5 0 0 0 0 0 0 1 0 4 1 0 1 0 0 0 1 0 0 1 0 0 3 4 1 0 1 0 0 2 0 1 0 0 0 1 1 0
409 26171 2460 34919 2447 1954 819 2714 235 0 20 6 1318 84 50 1 126 13 232 34 0 19 24 80 8 110 1 5 13 16 122 6 0 1 0 7 0 4 2 6 8 0 6 1 5 0 0 0 0 3 55 0 3 0 3 0 6 10 1 3 1 2 3 0 7 0 3 2 1 0 0 0 0 3 2 0 0 2 2 8 0 0 1 0 0 0 0 0 16 0 0 0 0 6 20 0 0 3 0 1 0 1 0 0 0 0 0 0 1 0 0 0 0 0 0 3 0 0 0 0 0 5 0 1 0 1 0 0 1 1 1 0 0 0 0 2 0 0 0 0 2 0 1 0 0 0 0 0 1 0 0 0 1 0 1 0 2 0 0 0 1 0 0 0 0 1 0 0 0 0 0 0 0 0 0 0 1 0 2 1 0 2 0 0 0 0 0 0 0 2 0 0 0 0 1 0 1 1 0 0 0 0 0 2
410 20786 2470 54730 17314 1725 4429 6352 1017 4 54 0 789 158 192 135 125 161 348 20 2 63 69 176 6 85 22 7 9 31 209 2 0 2 0 12 0 6 7 23 3 0 17 7 6 1 0 0 0 1 37 0 1 3 9 0 6 25 7 8 2 0 6 2 5 0 8 11 0 1 2 2 1 4 4 1 0 4 3 7 0 0 0 0 1 0 0 0 35 1 3 0 0 7 12 0 0 0 0 0 0 1 2 0 1 0 0 2 3 0 3 2 0 0 2 1 5 0 0 1 2 10 2 4 1 2 0 0 0 0 1 0 0 0 0 4 0 0 0 0 2 0 0 2 0 0 0 3 0 0 0 0 0 0 3 0 1 0 0 0 0 2 0 0 1 0 0 0 0 0 0 0 2 1 0 1 1 1 0 0 0 0 1 0 1 4 0 1 0 3 0 0 0 1 0 0 0 0 0 0 1 0 0 0
411 23405 19762 24158 5399 5641 2583 3233 1015 25 1013 627 340 38 164 170 45 25 160 58 141 40 8 68 3 3 3 25 3 12 105 1 1 1 3 5 13 2 2 3 8 6 6 1 3 3 2 4 2 2 24 3 0 0 2 0 8 3 3 2 1 0 3 0 2 0 4 0 0 0 3 3 0 0 0 0 0 1 0 6 0 0 0 0 3 1 0 0 17 1 0 0 4 3 7 0 1 3 2 3 2 2 1 0 0 0 0 1 0 1 6 0 2 0 2 0 0 0 0 0 1 2 2 0 0 0 0 1 1 0 0 0 0 1 1 1 0 13 4 0 1 0 0 3 0 0 1 6 0 0 3 0 0 1 1 1 2 0 2 0 0 1 0 0 2 0 1 0 0 2 0 1 1 0 0 0 0 0 0 0 0 0 0 0 0 1 0 0 1 0 0 0 1 0 0 0 0 1 1 0 0 0 0 0
412 28335 19197 469 18486 6551 3335 1332 3368 5 3396 2 332 50 591 337 37 209 5 3 139 38 37 1 5 6 0 117 3 0 1 2 2 4 0 0 34 0 2 1 10 13 0 0 0 5 6 5 4 0 45 4 0 0 0 1 0 10 0 0 14 1 0 0 0 0 1 0 3 0 0 1 2 1 0 1 6 0 0 0 0 1 0 0 5 0 0 1 0 0 0 0 0 0 4 3 0 0 6 7 1 0 1 0 0 1 0 0 0 0 5 1 0 0 0 0 0 0 0 0 1 0 0 0 0 0 0 3 0 0 0 0 0 2 6 5 0 35 11 0 2 0 0 14 2 0 0 2 0 0 5 0 1 1 0 0 0 0 13 0 0 1 0 0 0 1 5 0 0 9 0 0 0 0 1 3 0 0 0 0 0 0 0 0 0 1 0 0 1 0 5 0 0 0 0 3 2 1 0 0 0 0 0 0
413 20633 4691 45593 10068 3006 2579 4818 863 19 108 60 36 237 192 3 90 75 397 10 30 47 42 148 4 2 2 23 4 33 260 1 1 5 0 10 7 3 5 16 6 3 12 3 13 3 0 0 0 0 26 0 3 0 14 1 5 24 7 6 7 1 6 0 7 0 4 9 0 0 3 2 0 5 9 1 2 8 0 2 0 0 0 0 0 2 0 2 31 0 1 0 0 18 6 1 0 0 0 1 0 2 0 0 0 0 0 1 0 0 5 2 3 2 0 2 0 1 0 0 2 5 5 7 0 1 0 0 0 0 0 0 2 0 0 1 1 2 0 1 2 0 4 1 0 0 1 1 0 0 0 0 1 0 0 0 1 0 0 0 0 1 0 0 0 0 0 0 0 1 0 0 0 0 0 0 2 0 0 0 1 0 0 0 0 2 0 1 2 0 1 1 0 0 0 0 0 0 0 0 0 1 1 0
414 26726 3126 23748 3857 4606 882 1750 765 3 94 18 1020 263 153 1 237 208 130 8 0 72 17 52 12 92 0 6 26 10 86 3 0 2 1 4 2 5 1 10 5 0 3 1 3 5 0 1 0 0 55 0 7 3 3 1 4 15 2 2 0 4 4 0 3 0 4 1 4 0 3 0 3 6 1 3 0 1 2 1 1 1 0 0 0 2 0 1 9 0 1 0 0 7 14 1 0 0 0 0 0 3 0 2 0 0 1 2 0 0 5 3 1 3 3 0 1 1 1 0 1 0 0 2 0 1 1 0 0 0 3 1 0 1 0 1 4 4 1 0 4 1 0 0 0 0 1 5 0 0 1 0 1 1 0 0 1 0 2 0 1 0 0 0 2 0 0 0 0 0 0 0 0 0 1 0 1 0 0 3 0 0 0 3 0 3 0 0 0 0 0 0 0 0 0 0 0 0 1 1 0 1 1 0
415 39539 13904 40106 5474 4839 839 5263 1126 1 12 62 396 526 103 40 48 5 212 27 1 18 46 79 7 8 40 41 2 19 155 0 3 4 1 6 8 0 0 9 6 0 12 13 8 2 0 1 1 10 55 0 1 1 4 0 5 14 2 6 9 0 3 0 6 0 1 3 0 0 1 1 2 3 4 0 1 2 1 2 1 0 0 1 0 1 0 0 27 2 1 0 4 8 25 1 0 0 0 0 0 0 1 0 0 0 0 2 1 1 3 0 0 2 1 0 3 1 1 0 0 14 4 3 0 0 0 0 0 0 0 1 1 0 1 1 1 0 0 0 2 0 0 10 2 0 1 1 0 0 5 0 1 0 0 0 3 0 2 0 0 0 0 0 0 1 0 0 0 4 1 1 1 2 0 2 0 0 0 0 1 0 0 1 0 0 0 0 1 1 1 1 0 0 0 4 1 0 0 0 2 0 0 0
416 13589 8953 30122 4632 1304 1690 2389 545 3 175 0 601 12 87 0 10 1 1152 9 1 8 46 59 0 0 14 24 0 13 80 0 1 1 1 2 9 0 2 11 2 0 0 7 4 0 0 0 0 2 33 0 0 0 2 0 1 6 2 1 3 0 2 0 3 0 2 4 0 0 2 15 0 1 3 0 0 2 1 3 0 0 0 0 0 0 0 1 10 0 1 0 5 5 6 0 0 0 0 1 0 0 0 0 0 0 0 0 1 0 2 0 0 0 1 0 1 0 0 0 0 6 0 0 2 0 0 0 0 1 0 0 0 0 0 1 0 0 0 0 1 0 0 2 2 0 0 1 0 0 2 0 0 0 0 0 2 0 1 0 0 1 0 0 0 1 3 0 0 0 0 1 0 0 0 0 1 0 0 0 0 0 0 0 0 0 1 0 0 0 0 0 0 0 0 1 0 0 1 1 0 0 0 0
417 25794 7350 14882 2318 2468 331 4334 2622 4 0 91 0 611 15 0 56 1 722 16 1 5 18 19 4 0 73 17 1 5 34 0 2 3 0 1 10 1 6 1 3 2 3 19 1 1 0 0 0 2 53 0 0 0 0 0 0 4 1 0 3 0 1 0 0 0 0 0 0 0 2 29 0 1 2 1 2 0 0 0 0 0 0 0 0 0 0 1 2 0 1 0 9 2 9 0 0 0 0 2 0 1 0 0 2 0 0 0 0 0 4 1 1 0 1 0 0 0 0 0 0 3 0 0 0 0 1 0 1 0 0 0 0 0 0 0 0 0 0 0 1 1 1 1 1 0 0 3 1 0 8 0 0 0 0 0 1 0 1 0 0 1 0 0 0 0 0 0 0 0 0 0 0 1 2 0 0 0 1 0 0 0 0 0 0 1 0 0 0 0 0 0 0 0 0 0 0 0 0 1 0 0 1 0
418 54595 4995 11823 2321 5836 719 3376 681 0 3 0 306 27 80 2 214 64 64 39 0 132 1357 26 18 26 44 19 12 5 43 5 5 5 1 0 14 13 2 2 4 0 0 15 0 0 1 0 0 10 91 0 5 3 1 0 1 5 1 0 4 4 1 0 2 0 0 4 0 0 1 1 2 0 1 0 0 2 0 0 0 0 0 0 0 3 1 2 9 1 0 0 1 4 40 1 0 2 0 0 0 4 3 2 0 0 1 0 68 1 3 7 1 2 2 0 0 0 1 1 2 1 1 0 0 1 1 0 0 2 1 1 0 0 0 2 1 2 0 1 4 0 1 1 1 0 0 2 1 0 1 0 0 2 0 0 8 1 1 0 2 2 1 1 0 2 1 0 0 3 0 1 0 0 0 1 3 3 0 1 0 1 0 1 2 1 0 0 0 0 0 1 0 1 0 0 2 2 0 0 0 0 1 0
419 31707 8885 17798 2089 7710 289 482 171 0 36 144 88 451 119 0 154 59 81 99 190 87 747 41 15 6 0 19 9 6 48 4 2 2 0 3 6 7 1 2 8 2 1 0 2 0 2 3 1 5 62 2 8 1 1 1 1 3 2 1 3 2 0 1 4 2 0 1 0 0 1 0 0 2 2 0 4 2 1 2 1 0 0 0 4 1 0 1 6 1 2 0 0 6 15 0 0 2 0 2 2 0 4 2 0 0 0 2 49 0 2 1 0 0 0 0 1 0 2 0 1 1 1 0 0 1 0 2 0 2 0 1 0 1 1 0 1 6 5 1 4 0 2 4 1 0 1 4 1 0 0 1 0 2 1 0 2 1 7 0 2 1 0 0 0 0 0 0 0 0 0 0 1 0 0 0 1 1 0 0 0 1 0 1 1 3 0 0 2 1 0 1 1 1 0 0 1 0 0 0 0 0 1 0
420 37890 2553 8934 1340 6625 577 443 75 0 26 33 93 320 52 0 265 19 69 54 1 68 430 33 20 10 0 3 17 9 51 9 1 4 0 0 2 9 8 3 3 0 1 0 0 2 2 0 0 4 74 0 6 4 1 1 0 8 0 1 0 0 0 0 1 1 3 1 1 0 3 1 1 1 1 2 0 0 2 0 0 0 0 1 1 2 2 0 5 0 0 3 0 6 9 0 0 1 0 1 0 0 5 3 0 0 0 1 30 0 2 6 2 2 2 0 0 3 1 1 1 3 2 0 1 2 0 1 1 0 1 1 0 0 0 0 2 2 3 2 3 0 0 0 0 2 1 12 2 1 0 0 2 1 0 0 1 2 2 0 1 2 0 0 1 1 0 1 0 0 0 0 0 0 0 0 3 0 0 0 0 0 1 1 1 3 0 0 2 0 0 0 0 0 0 0 0 2 0 0 0 0 1 0
421 30678 5336 34001 4501 6189 2040 2078 903 9 197 13 808 107 109 103 131 122 142 36 66 73 147 63 11 80 0 13 10 12 102 2 2 5 0 4 3 1 4 5 4 1 6 1 6 1 0 0 0 3 61 1 2 7 0 0 2 8 2 1 2 0 4 0 4 0 4 3 0 0 1 1 0 2 2 2 1 1 0 2 1 0 0 0 0 3 0 1 15 0 1 0 0 11 9 1 1 2 0 2 0 2 2 0 1 0 0 1 7 0 5 2 1 0 1 3 1 2 0 0 1 5 3 2 0 1 0 0 0 0 1 1 0 0 0 2 1 4 3 0 2 1 1 2 0 0 1 7 1 1 0 0 0 2 1 1 1 0 1 0 0 1 0 0 0 0 0 0 1 0 0 0 1 1 0 0 1 0 0 0 0 0 0 0 0 1 0 0 0 1 0 0 0 0 0 0 0 0 0 0 0 0 1 2
422 40607 19573 16938 11149 12610 1177 408 1205 0 209 1 34 564 605 0 242 178 25 116 343 101 14 11 11 6 0 35 23 3 10 6 4 12 0 1 8 7 2 1 14 8 0 0 1 0 4 8 10 3 75 5 6 2 1 0 1 16 0 0 2 1 1 0 0 1 5 0 2 1 3 0 0 1 0 4 1 1 2 0 1 1 0 0 11 2 0 1 2 0 0 1 0 1 1 1 0 0 1 9 4 1 5 1 0 0 1 1 0 0 4 4 0 0 0 0 0 0 3 2 6 0 0 2 2 0 1 3 2 3 2 1 0 3 1 0 1 34 15 0 3 0 1 2 1 1 5 4 2 0 0 1 2 1 0 0 1 4 12 0 0 2 1 0 0 0 0 1 0 1 0 0 2 1 0 0 1 2 0 0 0 1 0 0 1 3 1 0 1 0 1 0 0 0 0 1 0 0 0 0 1 0 2 0
423 28717 5902 34077 4293 4622 1426 1739 368 2 242 69 2522 72 325 0 275 102 185 9 96 90 22 111 16 222 1 15 19 29 135 9 0 2 2 5 3 12 3 7 1 0 6 0 6 1 1 1 0 2 73 0 7 5 6 1 3 11 4 1 1 4 5 0 4 0 3 1 2 0 0 1 0 6 0 3 1 3 3 4 0 1 0 0 0 2 0 0 20 1 2 0 0 9 5 0 0 1 0 0 0 2 3 2 0 0 0 1 1 0 5 4 1 2 5 1 3 3 2 1 1 9 1 0 0 1 2 0 0 1 0 2 0 0 0 2 3 0 0 0 5 1 2 2 0 0 0 4 2 0 0 0 1 1 0 0 1 1 1 1 0 2 0 0 1 0 0 0 1 0 0 1 0 2 1 0 0 1 0 0 2 1 1 4 2 3 1 0 0 2 0 0 0 1 0 1 0 0 1 1 0 0 1 0
424 26422 14895 30149 1625 6091 1994 2214 495 0 11 0 513 505 99 1 9 2 2258 22 0 14 210 55 8 0 25 8 0 14 104 0 0 2 1 5 5 1 5 26 7 0 5 8 3 0 0 0 0 5 36 0 0 1 3 0 0 4 1 0 0 0 0 0 2 0 2 0 0 0 1 47 1 2 0 0 2 5 0 2 3 1 0 0 0 1 0 0 26 0 3 0 9 6 18 0 0 0 0 3 0 0 1 0 0 1 0 0 0 3 2 1 1 0 0 0 2 0 0 0 5 2 2 3 0 1 0 0 0 0 0 0 0 0 0 1 0 1 1 0 1 1 0 0 0 0 0 5 0 0 11 0 0 1 0 0 2 1 0 0 0 0 0 0 0 1 0 0 0 1 0 0 0 0 0 1 0 0 0 0 0 0 0 0 0 0 0 0 1 2 0 1 0 0 0 0 1 1 0 0 0 0 0 0
425 39006 7065 41083 7008 5168 2705 3272 810 1 195 41 2143 152 114 102 309 64 155 22 9 76 8 82 29 230 21 7 27 18 107 6 2 1 0 6 4 6 7 3 5 3 9 8 5 4 0 2 5 3 88 0 7 1 1 3 3 9 3 1 2 1 4 0 4 0 3 2 3 0 2 0 4 2 2 0 0 4 2 2 1 0 0 0 0 1 3 1 15 1 0 0 1 5 16 0 0 0 0 2 0 5 1 1 0 1 0 2 0 1 6 4 1 4 4 3 1 2 2 2 3 4 1 3 0 4 2 0 1 0 3 3 0 0 0 1 1 4 1 0 3 2 2 1 1 0 0 5 0 1 1 0 1 1 4 0 2 0 1 0 0 3 1 0 0 1 1 2 0 0 0 1 1 0 1 0 3 3 1 2 0 3 0 2 0 4 0 0 0 2 0 0 2 0 0 0 0 1 0 1 1 0 2 0
426 22884 4393 35478 23728 2352 6651 9959 1357 6 184 947 31 81 157 151 16 114 1833 17 24 8 53 66 2 3 183 18 1 16 109 0 2 2 1 8 6 1 2 8 5 0 7 53 1 8 1 0 0 1 36 1 0 0 3 0 5 20 3 0 2 0 3 0 0 2 8 2 0 0 1 4 0 2 2 0 2 2 0 4 0 0 0 0 0 0 0 0 19 0 1 0 4 7 7 2 0 1 0 0 0 0 2 0 0 0 0 0 0 0 0 1 1 0 0 1 1 0 0 0 0 5 2 4 2 0 0 0 0 0 0 0 0 0 0 3 0 2 0 0 2 0 0 2 1 0 1 2 0 0 0 1 0 0 1 0 0 0 2 0 0 1 0 0 0 3 0 0 0 0 0 0 0 2 0 1 2 0 0 0 0 0 0 0 0 0 0 0 5 5 1 1 0 0 0 1 1 1 0 1 0 0 0 1
427 25864 8414 23198 7235 4570 1161 1597 978 0 393 117 281 239 452 8 134 234 179 58 140 47 17 75 8 20 1 12 7 20 109 6 2 7 0 5 2 4 2 13 2 2 3 0 4 3 1 0 1 0 45 2 1 3 4 0 4 13 9 5 1 0 3 0 6 1 0 2 0 0 2 0 1 1 1 0 1 3 0 2 2 0 0 0 1 1 1 1 13 1 2 0 2 7 9 0 0 3 0 1 0 3 2 0 0 1 0 0 0 0 2 0 0 1 2 0 2 0 0 0 1 2 0 1 0 0 1 1 1 0 3 2 0 2 0 0 2 6 4 0 5 0 0 2 0 0 2 3 0 0 0 0 1 0 1 0 0 0 3 0 1 1 0 1 1 0 0 0 0 0 0 0 0 0 0 0 0 0 0 0 0 1 0 0 0 1 0 0 1 1 0 1 0 1 0 1 1 0 2 0 0 0 0 0
428 24206 9833 36324 6585 5973 721 670 352 0 105 139 18 83 277 0 170 25 208 6 1 53 8 70 15 2 13 3 8 13 126 4 6 6 2 7 0 5 3 16 3 0 7 5 6 0 1 1 0 4 49 0 1 1 6 0 0 9 2 1 1 1 0 0 1 0 3 6 1 0 2 0 0 3 2 4 0 5 0 4 0 1 2 0 0 0 0 1 22 0 2 0 2 3 10 2 0 0 0 2 1 1 1 2 0 0 0 0 0 0 4 4 0 1 1 1 2 3 1 0 1 7 3 0 1 0 2 0 0 1 0 2 0 0 0 2 2 1 1 0 5 0 1 0 0 0 0 3 0 0 1 0 1 1 0 1 1 1 0 0 0 3 0 0 0 0 1 1 1 1 0 0 0 0 1 0 5 0 0 0 1 0 0 0 0 4 0 0 0 3 1 0 0 0 0 0 0 0 1 0 3 0 1 1
429 15073 11918 27756 23593 3818 2785 3282 1475 1 1009 85 71 25 721 552 36 197 143 11 83 10 10 70 4 7 0 41 3 16 125 2 3 1 1 4 11 0 0 7 12 3 5 1 3 9 1 1 4 6 21 0 0 1 1 0 2 29 1 3 8 0 4 0 4 0 9 1 0 0 2 0 1 5 4 0 2 7 0 2 0 0 0 0 2 0 0 0 13 0 3 0 0 9 11 2 0 0 0 3 2 2 3 0 0 0 0 0 0 0 2 1 0 0 0 2 1 0 1 0 2 6 1 1 0 0 0 1 0 0 0 0 0 1 1 4 0 14 9 0 0 0 0 6 1 0 0 1 0 1 0 0 0 0 0 0 1 1 4 0 0 0 0 0 0 0 0 0 0 1 0 0 0 1 0 0 0 0 0 0 0 0 0 0 0 0 0 0 3 2 2 0 0 0 0 0 0 0 0 0 0 0 0 0
430 23024 11197 26972 25980 5180 3427 1542 1225 8 1156 386 315 59 429 199 87 239 201 49 110 19 11 74 8 24 0 16 7 19 136 2 3 4 1 3 3 4 4 7 2 3 5 1 4 1 1 5 1 0 47 1 0 3 1 1 6 26 6 2 2 1 1 0 6 0 6 4 0 0 1 1 2 3 2 1 1 5 0 1 0 0 0 0 1 0 0 0 20 1 0 0 3 6 3 3 0 2 2 2 0 1 0 0 0 0 1 1 0 2 5 1 0 1 0 0 0 0 0 0 1 4 2 1 0 1 0 0 0 0 2 0 0 0 1 4 1 4 4 0 3 1 0 5 0 1 2 1 0 0 1 0 0 0 0 0 0 1 2 0 0 1 0 0 0 1 0 0 1 0 0 0 0 2 0 0 2 1 0 0 0 0 0 0 0 4 0 0 1 1 0 0 0 0 0 1 0 0 1 0 0 0 0 1
431 31781 4367 1900 5436 3759 3530 5329 1514 33 471 116 150 1038 352 343 188 395 5 125 55 54 47 2 9 12 0 37 13 0 3 2 0 1 1 0 10 6 1 1 4 2 0 1 0 17 1 0 1 1 57 0 2 4 0 0 0 5 0 0 4 1 0 0 0 5 0 0 0 2 2 0 0 0 0 2 2 0 1 0 0 0 0 0 0 2 0 2 0 0 0 0 1 0 9 0 1 4 0 1 0 2 2 2 0 0 0 0 0 0 1 1 0 0 0 0 0 3 0 1 0 0 0 0 0 0 3 0 3 1 0 0 0 0 0 2 1 2 2 1 3 1 3 5 0 0 6 3 1 6 0 1 1 0 0 0 1 1 0 0 0 3 1 0 1 0 0 0 1 0 0 2 0 0 0 0 2 0 0 2 0 1 0 0 0 1 0 0 3 1 1 0 1 1 0 0 0 1 0 0 0 0 0 0
432 15342 8820 55059 5250 2836 3916 5193 827 2 43 0 542 91 83 42 6 4 6193 12 0 6 55 99 1 0 51 13 0 26 180 0 3 4 1 11 5 1 1 86 0 0 12 5 12 0 0 0 0 2 22 0 0 0 5 0 12 10 6 0 2 0 2 0 5 0 5 3 0 0 0 10 1 3 5 0 1 11 0 5 0 0 0 0 0 0 0 0 29 0 5 0 4 11 8 0 0 1 0 0 0 0 0 0 0 4 2 0 0 1 2 0 0 0 0 1 4 0 0 0 0 7 1 3 1 0 0 0 0 0 0 0 0 0 0 3 0 1 0 0 1 0 2 4 0 0 0 2 0 0 2 0 0 0 0 1 0 0 0 0 0 2 0 0 0 0 0 0 0 1 0 1 0 0 0 0 0 0 0 0 0 0 0 0 1 0 0 0 0 2 0 0 0 0 1 1 0 0 0 0 0 0 0 1
433 23969 13442 55251 16889 3471 6177 3299 611 11 111 1051 767 31 128 367 70 40 645 12 39 29 34 143 9 8 15 14 2 35 261 1 2 7 0 12 6 2 2 16 5 1 24 4 16 4 1 1 3 1 27 0 1 1 6 0 10 38 3 9 1 0 3 0 9 0 6 8 1 1 3 0 0 6 8 0 2 4 1 5 0 0 0 0 0 2 0 2 42 0 5 0 3 17 2 1 0 1 0 1 0 2 1 1 1 1 1 0 0 2 4 1 1 0 0 3 6 0 0 1 2 10 2 3 1 0 0 0 0 0 0 0 0 2 4 5 0 5 2 0 2 0 0 1 0 0 1 2 1 0 2 0 0 0 0 0 0 0 1 0 2 1 0 0 0 1 0 0 0 0 0 0 1 0 0 0 2 0 0 0 0 0 0 0 0 4 0 0 1 1 1 0 0 0 0 1 0 2 1 0 0 0 0 0
434 42209 6451 24983 10670 6229 929 296 338 5 157 13 950 230 138 12 471 73 46 15 1 60 46 23 38 91 4 16 36 2 38 14 2 4 3 4 2 17 4 2 7 3 4 1 0 2 0 2 1 3 122 0 3 2 1 4 1 11 1 0 3 2 0 0 1 0 1 0 6 0 8 1 0 3 2 0 0 0 4 0 0 1 0 0 0 7 3 1 5 0 1 0 1 2 7 0 0 1 1 0 0 6 1 1 0 0 0 2 5 0 4 9 0 1 1 0 2 0 2 2 2 3 1 0 3 2 4 0 3 0 1 4 0 1 1 1 10 13 4 1 18 1 1 0 1 1 0 7 2 0 0 0 2 3 1 1 1 3 4 0 0 2 0 0 1 0 0 0 1 0 0 3 0 0 2 0 2 1 1 4 1 2 0 3 2 11 0 1 0 1 0 1 1 1 1 0 0 0 0 0 0 0 0 1
435 36918 6577 27318 7587 2989 3286 1276 416 1 35 4 1069 359 161 66 236 61 155 76 27 52 304 73 23 78 0 23 19 16 94 9 1 4 0 5 13 9 2 6 3 0 6 0 8 0 1 1 1 6 87 0 6 4 3 1 1 6 2 4 4 0 1 0 3 0 3 2 0 0 3 0 0 4 1 0 0 2 2 4 0 0 0 0 1 3 1 0 8 1 1 1 1 5 13 0 0 0 0 0 0 4 1 1 0 0 0 2 21 1 2 2 2 0 1 0 2 2 2 0 4 4 5 2 0 0 1 0 3 0 0 1 0 0 1 4 2 1 1 0 2 1 1 1 0 0 4 5 1 1 0 2 0 2 1 0 1 0 1 0 0 2 2 0 0 1 1 1 3 0 0 3 0 0 2 1 3 0 1 1 0 0 0 0 2 6 0 0 1 0 0 1 0 1 1 0 0 0 1 0 0 0 0 1
436 26157 21556 1189 11874 8421 1641 396 1508 7 298 1 9 410 616 2 176 94 2 347 0 52 6 0 10 0 0 20 11 0 0 2 3 4 2 0 5 6 1 0 14 8 0 0 0 5 4 2 7 4 41 3 3 0 0 0 0 7 0 0 0 2 0 0 0 5 2 0 2 3 0 1 0 0 0 2 0 0 2 0 0 2 0 0 8 1 0 1 0 2 0 2 0 0 5 0 2 3 0 9 2 3 2 0 0 1 3 1 0 0 1 4 1 0 2 0 0 0 2 0 0 0 0 0 2 2 0 6 1 1 0 0 0 4 1 2 2 26 16 1 4 1 0 2 1 0 7 1 1 4 2 1 0 0 1 0 1 0 7 0 0 0 0 0 1 0 0 0 0 1 0 1 1 0 0 0 2 0 1 1 0 1 0 0 0 2 0 0 0 2 2 0 0 1 0 0 0 0 0 0 1 0 4 0
437 35406 18776 60148 4331 4931 1569 7688 1678 12 251 0 1444 34 260 91 25 27 1804 14 9 14 70 52 4 0 107 17 2 9 91 2 3 8 0 1 9 2 16 24 6 0 2 27 1 2 2 1 0 7 50 0 0 1 3 0 2 12 1 1 2 0 0 0 2 0 3 1 1 0 4 47 0 2 2 1 0 1 0 1 3 0 0 0 0 0 0 2 16 1 2 0 6 4 19 0 1 1 0 3 0 0 1 0 0 0 0 0 1 5 4 0 0 0 0 1 0 0 0 0 1 4 0 4 1 0 0 0 0 0 0 0 0 0 0 3 1 0 0 0 1 0 0 2 1 0 0 5 0 0 4 0 0 0 0 0 1 0 1 0 0 2 0 0 0 0 4 0 0 0 0 0 0 0 0 1 0 0 0 0 1 1 0 0 0 0 1 0 1 1 0 0 0 0 0 1 1 1 0 1 1 2 2 0
438 25562 4879 67917 13127 2792 2769 3109 842 21 79 21 1665 122 223 10 326 148 387 7 41 33 34 156 24 159 1 0 17 31 260 10 1 6 0 11 0 15 9 19 2 0 7 7 17 2 1 0 0 1 83 0 4 1 9 0 4 29 5 6 1 4 9 0 4 0 7 11 1 0 0 1 0 2 5 3 0 4 2 2 0 1 1 0 0 0 0 0 37 0 6 0 0 20 2 0 0 0 0 1 0 2 0 4 0 0 0 1 1 0 2 7 2 2 1 2 4 0 0 0 0 10 1 4 2 0 0 0 1 0 0 1 0 0 0 7 6 1 0 2 7 1 0 0 0 1 0 10 2 1 0 1 0 3 2 0 2 2 0 0 1 3 0 0 2 0 1 0 0 0 0 1 3 0 0 0 5 0 0 3 0 0 0 3 1 4 0 1 0 3 1 0 0 0 0 0 0 0 0 1 0 0 1 0
439 21891 7414 34927 33670 3394 6990 2182 780 12 209 1162 770 83 240 573 70 96 237 52 93 44 76 109 18 65 6 6 3 31 146 4 0 2 0 6 3 1 3 15 4 1 11 9 6 3 2 1 0 2 44 1 1 1 2 0 8 36 5 1 0 1 3 2 2 3 10 2 0 0 0 2 0 6 7 1 0 4 0 3 0 0 0 0 1 2 0 2 24 1 3 0 0 10 5 0 1 1 1 0 0 0 3 0 0 0 0 0 0 0 5 1 2 0 0 1 1 0 0 0 1 3 3 2 0 0 0 0 0 0 0 0 1 0 0 3 0 8 2 0 2 0 3 2 0 0 2 4 1 0 2 0 0 0 2 0 0 0 4 1 0 3 1 0 0 0 0 1 0 0 0 0 1 1 0 0 0 0 0 0 0 1 0 0 1 3 0 0 3 5 1 1 0 1 1 1 0 0 0 0 0 0 0 0
440 31964 6588 29071 10888 5207 741 1822 1195 0 35 0 1137 264 521 13 164 154 206 126 150 99 272 109 4 98 0 15 4 14 148 2 4 6 1 5 4 8 2 7 1 1 9 0 4 3 2 1 1 2 55 0 5 3 1 0 4 20 6 3 1 0 3 0 2 2 7 5 0 0 3 0 0 5 5 1 0 5 2 2 1 0 0 0 1 1 1 1 29 2 3 2 0 8 10 0 0 3 0 1 0 3 4 0 0 0 0 0 16 0 0 1 1 1 1 3 1 2 0 0 3 6 1 3 1 1 0 0 0 0 0 0 1 0 3 1 1 5 4 0 2 0 2 0 0 0 4 7 2 0 0 1 0 2 0 0 0 3 1 0 0 2 0 0 0 1 4 0 1 1 0 0 0 1 0 2 0 0 0 2 0 1 1 1 0 2 0 0 1 0 0 1 2 0 0 0 0 1 0 0 1 0 3 2
441 29419 4503 42293 9453 1905 6349 3740 755 0 82 69 985 86 100 7 172 154 246 13 0 38 570 124 17 93 3 5 12 23 203 4 0 4 1 9 2 9 0 13 2 0 6 4 4 4 0 0 0 3 56 0 1 2 2 0 0 12 3 0 0 2 3 0 6 0 4 4 4 0 2 1 0 3 4 3 0 2 1 0 0 0 0 0 0 2 0 0 32 0 2 0 1 11 10 0 0 1 0 0 0 0 3 0 0 0 1 1 11 2 4 4 2 3 0 1 4 1 0 2 2 6 4 2 1 2 0 0 0 4 1 1 0 0 0 8 5 0 0 1 0 0 0 0 0 2 0 4 0 0 2 0 1 1 2 1 2 1 2 0 0 3 1 2 1 0 0 0 1 0 0 0 1 0 1 0 2 0 0 1 1 1 0 3 0 1 0 0 0 3 0 0 0 0 0 0 0 0 0 1 0 1 1 0
442 49379 9919 19383 21633 5126 4094 1607 2027 15 449 0 298 281 395 79 248 319 158 187 90 105 49 62 18 33 0 26 20 13 91 6 4 7 3 2 18 5 8 7 10 1 3 2 7 5 3 3 3 1 85 4 3 6 0 1 4 14 2 0 2 2 3 0 7 3 6 3 1 0 5 5 0 4 0 5 1 2 0 1 1 1 0 0 2 1 0 0 18 2 2 2 0 9 5 2 1 4 2 4 2 4 1 2 1 1 1 2 3 1 7 2 2 3 1 0 1 1 0 0 2 3 0 3 4 0 1 0 0 0 0 0 0 0 1 4 1 12 4 0 4 2 3 5 1 0 4 9 1 0 0 3 1 1 0 1 2 0 6 0 1 2 0 0 3 1 0 0 0 0 0 2 0 1 0 0 2 0 0 1 0 1 0 1 0 4 0 0 0 1 1 0 0 0 0 0 0 1 1 0 0 1 2 1
443 14811 8039 32545 10689 4123 3702 11049 3016 3 1983 0 73 49 165 3 11 537 708 7 13 19 26 32 4 0 43 35 0 6 46 0 0 6 0 0 13 1 1 6 6 0 0 21 1 11 0 2 0 0 25 0 0 1 1 0 1 8 0 0 1 0 3 0 0 0 5 1 0 0 0 3 0 2 1 0 1 1 0 0 1 0 0 0 1 1 0 0 8 0 0 0 3 3 1 0 0 0 0 2 1 1 1 0 0 1 0 0 0 1 1 0 0 0 0 1 2 0 0 0 1 1 0 0 0 0 1 0 0 0 1 1 0 0 2 6 0 0 0 0 2 0 0 4 0 0 0 2 0 0 1 0 0 1 0 0 1 0 0 0 0 1 0 0 0 1 2 0 0 0 0 0 0 0 0 0 1 0 0 0 0 0 0 0 0 1 0 1 2 3 2 1 0 0 0 1 0 1 0 0 0 0 1 1
444 25483 3206 38529 18613 2875 2765 1420 1309 5 244 0 793 224 457 2 117 197 247 55 37 25 17 86 11 60 0 14 8 24 165 2 1 4 0 6 4 7 6 15 2 3 4 1 6 6 1 0 0 2 56 0 1 0 5 1 5 14 5 4 0 3 0 0 1 1 4 5 0 0 0 0 1 7 4 2 0 2 0 4 1 0 0 1 0 0 0 0 17 0 2 1 0 7 2 2 1 2 0 0 0 1 0 0 0 0 0 2 0 1 6 2 2 0 2 0 6 0 0 0 2 7 4 4 1 1 1 0 0 0 2 1 0 0 0 4 3 5 0 0 2 0 1 3 0 0 4 7 1 3 0 0 2 0 0 0 0 0 1 0 0 3 0 0 0 0 1 0 0 0 0 1 0 1 1 0 0 0 0 0 0 0 0 1 0 7 0 0 0 2 0 0 0 0 0 1 0 1 0 0 0 2 0 0
445 46692 6921 28380 5277 3598 2697 4900 1226 0 69 0 2353 155 222 7 349 198 117 69 146 81 57 67 30 195 24 7 19 17 89 5 1 5 0 7 5 11 5 7 3 2 4 4 2 6 1 1 1 2 99 1 2 2 3 3 2 14 1 0 3 1 0 0 3 0 1 0 3 2 4 0 0 4 0 4 0 1 2 2 0 0 0 1 0 2 0 0 13 2 3 0 1 5 5 0 1 2 1 1 0 6 2 1 2 0 1 3 0 1 7 2 2 2 3 0 0 2 1 1 0 7 0 0 0 3 0 0 0 0 1 1 1 3 3 1 2 3 3 2 8 0 4 3 0 0 3 7 2 0 0 0 0 5 1 0 2 2 0 0 0 3 0 2 1 0 1 0 0 0 0 0 2 0 2 1 4 0 0 2 1 0 0 2 2 3 0 0 0 2 1 0 0 3 0 0 0 1 2 0 0 0 0 0
446 33159 17899 28673 12946 9099 5426 1779 576 1 316 1436 229 61 341 713 138 70 189 42 314 34 31 65 11 19 1 24 9 12 127 5 3 9 0 1 5 3 10 3 9 5 2 3 3 3 5 5 3 1 55 1 1 0 1 1 5 13 3 0 3 1 3 1 2 2 6 4 0 0 2 2 6 4 1 1 2 2 0 2 2 0 0 0 2 0 0 0 17 0 0 0 5 3 10 2 0 0 1 6 2 1 3 0 0 0 0 0 0 1 11 1 0 2 0 0 1 0 0 0 3 5 3 0 1 2 4 2 1 0 1 0 0 2 2 9 1 19 7 0 2 1 2 2 1 0 0 4 0 1 1 0 0 2 2 1 2 0 8 0 0 2 1 0 0 0 0 1 1 1 0 0 0 1 1 0 0 2 0 0 0 0 0 1 0 1 0 0 0 1 0 0 1 0 0 0 0 0 0 1 1 0 1 4
447 33733 4331 41865 7344 3293 4698 7323 916 0 169 20 1952 184 158 21 181 332 243 20 13 50 35 91 20 187 56 5 11 17 150 5 1 3 1 2 0 6 5 10 2 0 11 17 6 3 0 0 0 1 63 0 5 4 3 3 3 17 3 3 0 2 2 0 5 0 3 5 2 0 3 0 0 6 1 1 1 4 0 2 2 0 0 0 1 3 0 2 22 0 2 0 0 12 9 0 0 0 0 1 0 3 2 1 0 1 0 2 2 1 3 3 0 0 0 0 3 2 2 1 1 10 2 2 0 0 0 0 0 0 1 0 0 0 0 5 2 0 0 2 6 0 1 0 0 0 0 5 1 0 0 0 4 2 1 0 0 0 0 0 1 0 0 0 0 1 0 0 1 0 0 0 0 0 1 0 4 0 0 1 2 0 1 1 1 6 0 1 0 0 0 0 0 0 0 0 0 0 0 1 0 0 0 1
448 20545 10417 43135 14087 5357 5090 4638 1587 0 74 2 339 967 81 62 12 6 1944 11 0 9 144 62 5 0 65 21 0 16 103 0 1 1 2 6 3 2 5 26 2 0 4 32 8 0 0 1 1 4 33 0 0 0 3 0 1 14 1 2 4 0 2 0 6 0 6 1 0 0 1 46 2 3 1 1 0 1 0 3 0 0 0 0 0 0 0 0 16 0 0 0 3 4 8 3 0 1 0 0 0 0 1 0 0 0 0 0 0 2 3 0 0 0 1 1 1 0 0 0 0 4 4 2 3 0 0 0 0 0 0 0 1 0 2 4 0 0 0 0 2 0 1 1 1 0 0 3 0 0 0 0 0 0 0 0 0 0 2 0 0 0 0 0 0 0 1 0 0 0 0 1 0 0 0 0 2 0 0 0 0 0 0 1 0 0 0 0 0 1 3 0 0 0 0 1 0 0 0 0 0 0 2 0
449 21477 16171 34722 33911 4683 5582 3310 2419 19 968 353 108 116 527 557 106 133 59 24 69 31 18 16 10 2 1 17 12 6 45 2 6 3 1 5 10 7 4 1 14 8 1 1 2 15 5 1 7 5 31 2 0 2 0 1 0 23 0 1 2 1 1 1 0 0 8 0 0 0 2 2 0 4 0 0 0 0 0 0 1 0 0 1 2 2 0 0 8 1 1 0 0 1 17 0 0 2 0 8 4 2 3 0 0 1 0 0 0 0 2 2 0 0 1 0 0 2 0 0 1 2 0 0 0 0 0 1 0 1 1 0 0 1 3 7 2 28 9 0 4 1 0 5 0 0 1 0 0 1 0 0 0 1 1 0 0 0 7 0 0 1 1 0 0 0 1 0 1 0 0 1 0 1 0 0 1 0 0 0 0 0 0 0 0 1 0 0 1 5 0 0 0 0 0 0 0 0 1 0 0 0 1 0
450 20778 7710 35255 6627 4442 2049 3676 1075 0 218 0 355 276 162 21 13 4 1687 13 0 3 68 114 7 1 30 29 0 39 180 0 1 1 2 5 13 0 9 46 3 0 7 6 13 5 0 0 0 3 36 0 0 1 3 1 10 10 1 0 2 0 0 0 6 0 4 6 0 0 0 35 2 6 2 0 3 2 0 5 0 2 0 0 0 1 0 0 36 0 0 0 2 9 18 1 0 0 0 0 0 0 1 0 0 1 0 0 1 0 0 0 0 0 1 0 2 0 0 0 0 3 0 3 0 0 0 0 0 0 0 0 0 0 3 1 0 0 0 0 3 0 0 4 0 1 0 1 0 0 0 0 0 0 0 0 2 0 1 0 0 0 0 1 0 0 1 0 1 1 0 0 0 3 0 0 0 0 0 1 0 0 0 0 0 1 0 0 5 1 0 1 0 0 0 1 0 0 0 0 0 0 1 0
451 24058 8480 26504 7193 2466 3384 3216 493 0 22 66 103 79 175 102 43 38 1409 39 43 13 44 41 8 1 39 16 5 8 64 3 2 3 1 2 7 0 3 3 1 0 1 12 3 3 1 0 0 3 34 0 0 1 3 1 2 4 2 1 2 0 1 1 3 0 1 0 1 0 2 0 0 3 0 0 2 0 0 3 0 1 0 0 0 0 0 1 11 0 2 0 7 5 9 1 0 0 0 0 0 1 0 1 0 0 0 1 0 0 5 1 0 0 0 2 1 0 0 1 0 2 0 3 0 0 1 0 1 0 0 0 0 0 0 4 1 0 0 0 2 1 0 0 0 1 2 3 0 0 5 0 0 1 1 0 0 1 1 0 0 1 0 0 0 0 2 0 0 0 0 0 0 0 0 0 0 0 1 0 0 0 0 0 1 3 0 0 3 0 1 0 0 0 0 1 0 0 0 1 0 0 1 1
452 26319 8304 24329 8625 2279 3690 2799 967 0 789 43 669 18 186 39 144 247 86 12 50 7 11 35 7 1 6 13 12 6 45 2 3 2 0 2 7 7 0 1 3 0 0 8 1 7 1 0 1 6 44 0 4 3 1 2 0 10 1 0 2 1 0 1 0 0 4 0 0 0 1 0 1 0 2 0 1 1 1 0 0 0 1 0 0 0 0 0 6 0 0 0 2 3 14 1 0 0 0 0 0 3 0 1 0 0 0 0 0 0 2 4 2 2 0 1 0 1 0 0 0 0 0 0 0 1 0 0 0 0 0 0 0 0 0 2 1 1 0 0 1 0 1 3 0 1 0 1 0 0 0 0 1 0 0 1 0 0 0 0 1 0 0 0 0 0 0 1 1 0 1 0 0 0 0 0 1 1 0 0 1 0 0 0 1 5 0 0 1 0 1 1 0 1 0 1 0 0 0 0 0 0 0 0
453 13708 12663 48505 11808 2379 3265 2534 601 0 235 40 15 37 146 262 52 47 482 6 74 21 24 111 1 4 0 8 4 27 193 0 3 0 3 7 6 1 2 13 8 4 12 0 5 4 3 2 1 3 24 0 1 1 4 1 3 15 5 5 1 0 5 0 5 0 7 3 0 0 0 0 0 3 2 2 1 7 0 1 0 0 0 0 3 0 0 0 31 1 2 0 4 10 5 1 0 0 1 2 4 2 0 0 0 0 0 0 0 1 0 1 0 0 1 2 4 0 0 1 0 4 1 4 0 1 1 1 0 0 1 1 0 4 0 3 0 10 5 0 1 0 0 2 0 0 0 1 0 0 5 0 0 1 1 0 0 0 5 0 0 0 0 0 0 0 2 0 0 0 0 0 0 0 0 0 0 0 0 2 0 0 0 1 0 0 0 0 0 2 2 0 0 0 0 0 0 0 0 0 0 0 0 0
454 28540 3380 46368 16830 2782 7769 9906 2285 2 239 0 2019 361 368 131 92 408 304 21 1 13 21 123 7 177 54 9 5 20 189 0 1 5 0 11 3 2 3 17 1 0 7 20 10 7 0 1 0 6 46 0 0 3 8 0 4 22 4 1 0 0 1 0 8 0 6 2 2 0 1 2 0 5 7 0 0 5 0 4 0 0 0 0 1 0 0 0 34 0 1 0 1 7 13 0 0 0 0 0 0 3 0 0 1 2 0 0 1 0 2 1 1 1 1 1 5 0 0 0 0 7 2 4 1 1 0 0 1 0 1 0 0 0 0 7 1 0 0 0 0 1 0 3 0 0 1 2 0 0 0 1 0 0 0 0 2 0 0 1 1 1 0 0 0 0 0 1 0 0 0 1 0 0 0 0 0 0 0 0 0 1 0 0 0 1 0 0 0 1 0 0 0 0 0 0 0 0 0 1 2 1 0 1
455 31661 13694 53661 34469 3770 7647 9763 7611 53 1063 2 168 69 482 777 30 318 292 43 133 14 5 110 4 0 3 14 2 33 199 0 2 5 6 10 5 0 2 11 13 5 2 4 5 17 1 4 2 1 47 3 0 1 6 0 6 35 4 2 0 0 3 0 4 0 11 2 0 0 0 0 83 2 6 0 1 8 0 2 1 0 0 0 0 0 0 1 29 0 3 1 3 6 12 0 8 2 0 3 0 0 1 0 0 1 0 1 0 1 3 1 0 0 0 3 4 1 0 0 1 3 2 1 2 0 0 2 0 1 0 1 1 0 3 7 0 7 6 0 0 0 0 2 0 0 1 3 0 0 4 0 2 0 0 0 0 0 3 0 0 0 0 0 1 0 0 0 0 2 0 0 0 1 0 0 1 0 1 0 0 0 0 0 0 0 0 0 0 6 1 0 0 0 0 0 0 0 0 0 0 0 1 0
456 40011 8007 54471 5336 4901 3020 2880 779 12 149 1 204 202 203 3 145 105 174 82 78 50 42 80 23 21 1 2 9 31 35 1 4 3 0 10 1 1 2 11 3 0 19 4 8 0 2 1 2 1 1 1 2 1 6 1 6 30 2 1 0 1 4 0 3 0 4 4 0 0 1 0 0 8 1 2 0 1 1 4 1 1 0 0 3 5 0 0 3 0 2 0 0 4 1 0 3 0 0 1 0 2 0 0 0 1 0 0 2 0 1 0 3 0 2 1 5 1 1 0 0 4 2 0 0 0 0 2 1 0 0 1 0 1 0 2 0 0 0 1 0 0 1 0 0 0 0 1 0 2 0 0 1 0 1 1 0 0 0 0 2 2 0 0 2 0 0 0 0 0 0 1 0 0 0 0 0 0 0 0 1 1 0 0 0 1 0 0 0 0 0 0 3 1 0 0 2 0 1 0 0 0 1 0
457 34565 6396 99106 14421 3686 6185 4168 2328 16 433 450 863 92 363 99 66 185 366 46 49 29 13 182 10 85 15 5 3 60 63 5 2 3 1 17 0 1 4 25 8 0 35 6 10 4 1 0 1 1 0 0 0 0 5 0 5 30 5 9 1 0 5 1 11 0 12 9 1 0 0 0 1 20 6 0 1 5 0 8 0 0 0 0 0 0 0 1 1 0 8 1 0 4 2 0 0 0 0 2 1 0 0 0 0 0 0 0 0 0 0 0 2 0 3 4 9 0 0 0 0 7 9 6 0 0 0 0 0 0 0 0 0 0 0 4 1 0 0 2 0 0 2 0 0 0 0 0 1 0 0 0 0 0 0 0 0 0 0 0 0 2 0 0 3 0 0 0 0 0 0 1 2 1 0 1 0 0 0 0 0 0 0 1 1 0 0 1 0 7 0 1 1 0 0 0 2 0 0 0 1 0 0 1
458 26071 5577 54401 24707 3446 6487 4595 1524 3 344 204 1453 177 248 46 90 202 151 58 64 31 6 73 7 129 1 10 5 30 27 4 0 4 0 11 0 2 0 11 6 2 11 8 4 5 3 1 0 1 1 1 0 2 5 1 3 27 5 1 0 0 1 1 1 0 11 1 0 0 0 0 0 10 1 2 0 2 1 0 2 0 0 1 2 1 0 2 4 2 0 1 1 6 0 0 0 0 0 2 0 0 0 0 0 0 0 1 0 0 0 1 1 0 0 3 4 0 0 0 1 3 6 1 0 2 1 0 0 0 0 2 0 1 0 3 2 1 0 0 0 0 2 0 0 0 0 0 0 1 0 2 0 1 1 1 0 0 0 0 1 0 0 0 1 0 0 0 0 0 0 0 0 0 0 0 1 0 1 0 0 0 0 1 0 1 0 0 0 2 0 0 5 0 0 0 6 0 0 0 0 0 0 0
459 21528 10821 46304 20101 3149 4287 2646 1095 5 298 595 819 117 268 295 60 95 120 49 9 25 40 52 12 57 1 13 9 20 15 4 0 4 1 6 2 1 2 7 3 3 6 5 10 1 3 2 2 4 0 1 0 1 6 1 2 26 2 2 2 1 5 0 5 0 3 3 1 0 0 2 1 10 2 3 1 2 0 1 0 0 0 0 1 1 0 0 4 4 0 0 0 1 0 0 0 0 0 1 0 0 2 0 0 0 0 0 0 1 2 0 0 0 1 1 0 0 1 0 0 1 4 1 0 1 0 0 0 0 0 1 0 1 0 5 0 0 0 0 1 0 2 2 0 0 0 0 0 0 0 0 0 0 0 0 0 0 0 0 0 2 0 0 0 0 1 0 0 0 0 0 0 1 0 0 0 0 0 0 0 0 1 0 0 2 0 0 0 1 2 0 2 0 0 2 2 0 0 0 0 0 1 0
460 27179 12738 34411 26486 6763 7317 1968 916 2 1841 2167 119 67 391 303 87 166 72 79 81 14 25 36 11 2 1 17 8 8 10 0 1 4 0 3 6 1 0 4 13 4 5 2 4 2 5 3 1 2 1 2 1 1 4 0 1 15 0 2 4 1 0 1 3 2 7 2 0 0 0 0 1 5 4 0 0 0 1 1 1 0 0 0 3 2 0 3 1 0 0 0 0 4 1 1 1 0 0 0 1 1 0 0 2 2 1 1 0 0 1 2 0 0 1 5 4 2 1 0 2 1 3 0 0 0 1 0 0 0 0 1 0 2 0 4 0 0 0 0 0 1 0 2 0 0 1 0 0 1 0 1 0 0 1 1 0 0 2 0 2 0 1 0 0 0 0 0 1 0 0 0 0 1 0 0 1 0 0 0 0 0 0 0 1 0 0 0 0 2 0 1 1 0 0 1 1 0 0 0 0 0 1 1
461 30435 6326 74955 14121 4320 4375 4604 1662 8 86 10 1994 200 291 6 89 161 255 46 31 16 25 106 14 169 1 3 9 49 38 4 2 3 0 17 1 2 7 15 6 0 21 3 16 1 0 1 0 2 2 1 0 1 10 1 3 38 3 5 2 0 6 0 9 0 7 14 0 0 0 1 0 16 3 1 0 7 1 1 0 0 0 0 0 1 0 1 3 0 4 0 0 4 0 0 0 0 0 1 1 0 0 0 0 0 0 0 2 0 3 0 0 0 0 2 8 0 0 0 0 4 9 1 0 0 1 0 2 0 0 0 0 0 0 3 0 0 1 0 0 1 2 0 0 0 0 1 0 0 0 0 0 0 1 0 0 0 0 2 0 0 1 0 0 0 0 0 0 0 0 0 0 0 0 0 0 0 0 0 0 0 0 0 0 0 0 0 1 4 0 0 0 0 0 0 0 0 0 0 1 0 1 2
462 50281 18913 30379 21129 9890 4258 362 1742 5 882 82 176 249 591 5 203 34 32 107 138 40 25 17 42 20 0 15 7 6 9 10 5 6 0 1 3 2 12 0 16 6 1 3 2 0 2 2 4 3 1 3 4 1 0 0 0 16 4 2 2 2 0 0 0 1 6 2 0 1 3 0 0 2 0 1 8 2 1 2 1 1 0 0 0 3 1 1 1 2 0 0 0 0 1 2 2 1 0 4 2 4 5 0 1 1 1 0 1 1 3 1 1 0 0 0 0 0 1 2 0 1 1 0 2 3 0 1 1 2 0 1 0 5 0 2 1 0 0 1 1 0 1 0 1 1 2 1 0 0 0 1 1 1 2 1 0 0 0 2 0 1 0 1 0 0 1 0 2 0 0 1 1 0 0 0 1 0 0 0 0 2 0 1 0 0 1 0 1 7 1 0 4 1 0 0 1 0 1 2 0 0 0 2
463 48081 17571 49365 29241 7470 10787 11694 1950 3 747 6844 881 43 325 216 74 135 143 36 139 35 108 75 12 57 51 17 2 22 13 0 8 5 5 8 7 2 11 5 14 1 6 17 4 4 4 2 0 6 0 0 2 0 2 0 6 36 1 3 1 0 1 0 1 0 4 3 0 0 2 0 0 8 1 0 2 2 1 0 6 1 0 0 0 2 0 2 2 0 2 0 5 1 1 3 0 0 0 1 2 1 6 0 0 0 0 0 0 0 1 1 0 0 1 2 1 0 1 1 0 1 2 0 1 1 0 0 0 0 0 0 0 0 2 4 0 1 0 0 0 0 1 1 0 0 1 0 0 0 1 0 0 1 0 0 2 0 0 0 0 0 0 0 0 1 0 1 0 1 0 1 0 0 0 0 0 0 1 1 0 1 1 0 2 0 0 0 1 5 1 1 1 0 0 1 0 0 1 0 0 0 2 1
464 39306 8378 45670 7446 4850 3517 4424 1409 18 268 73 358 171 245 51 123 190 162 67 87 36 22 68 8 38 1 7 3 27 27 8 1 1 0 10 2 2 6 13 6 2 12 3 10 1 2 1 0 0 1 0 0 1 8 2 4 23 2 2 1 0 3 0 2 0 3 5 0 1 4 0 0 12 0 0 2 1 0 1 0 0 0 1 0 2 0 1 6 1 2 0 2 7 1 1 1 0 0 0 0 1 1 2 1 0 0 0 1 1 0 0 0 0 0 2 1 0 1 1 1 4 2 1 0 3 0 1 2 0 0 0 0 0 0 3 0 0 0 0 0 2 1 0 0 0 0 3 1 0 0 0 0 0 1 1 1 0 0 0 0 1 1 0 0 0 1 0 0 0 0 2 0 0 0 0 1 0 1 0 0 0 1 0 0 0 0 0 0 2 0 1 6 0 0 0 0 0 0 0 0 1 0 0
465 41043 6206 66518 9043 3808 3811 3295 1278 8 133 102 639 267 457 2 111 218 229 42 61 16 69 102 14 48 3 12 7 43 31 0 7 5 2 12 3 1 5 12 5 0 14 7 10 1 0 3 0 3 1 0 0 5 5 0 2 21 4 1 2 0 2 0 3 2 5 8 1 0 3 1 1 9 0 1 1 5 2 3 0 0 0 0 1 1 0 2 1 1 1 1 0 6 0 0 0 0 1 1 0 0 1 0 0 0 0 0 4 0 0 0 2 0 0 2 3 0 1 0 0 6 6 1 1 0 0 1 0 0 1 1 0 1 0 4 1 0 0 0 0 1 0 0 0 0 0 1 0 0 0 0 1 0 1 1 0 0 0 2 0 0 1 0 0 2 0 0 0 0 0 1 0 1 0 0 0 0 1 0 2 0 0 0 1 1 0 0 1 3 0 0 1 0 0 1 4 0 0 1 0 0 1 0
466 20912 15226 36721 18326 10192 5271 11045 2740 1 954 794 417 87 243 454 22 89 92 35 87 11 13 25 6 22 23 15 0 8 10 0 1 7 1 4 3 0 7 9 12 4 5 9 4 10 2 0 5 2 0 0 1 0 3 0 0 9 1 0 2 0 4 0 5 0 3 3 0 0 1 0 7 3 2 0 0 0 0 5 1 0 0 0 0 0 0 1 0 0 0 0 0 3 1 3 2 0 1 2 0 0 1 0 0 1 0 0 0 1 1 0 0 0 0 2 5 0 0 0 2 0 5 0 0 0 0 0 0 0 0 0 0 1 1 2 0 1 1 0 0 0 0 0 0 1 0 0 0 0 0 0 0 0 0 0 0 0 0 0 0 0 0 0 0 1 0 0 0 0 0 0 3 1 0 0 0 0 0 0 0 0 0 0 0 0 0 0 0 1 1 0 1 0 0 0 4 0 0 0 0 0 2 0
467 22618 20573 36855 11377 6802 3821 1274 998 11 668 813 53 18 276 322 21 86 136 39 162 5 24 52 8 1 0 15 0 22 19 0 2 15 1 9 3 0 1 7 14 1 6 0 4 0 6 2 2 4 0 3 1 0 0 0 2 12 4 0 0 0 1 0 1 0 3 7 1 0 2 0 3 5 1 0 1 0 0 3 1 0 0 0 1 2 0 0 1 0 0 0 0 4 2 1 1 0 0 2 0 0 0 0 0 0 0 0 0 0 0 0 1 0 0 0 3 0 0 0 0 0 3 0 2 0 0 1 0 0 0 0 0 1 0 1 0 2 1 0 0 0 2 4 0 0 0 0 0 1 1 0 0 0 0 0 1 0 0 0 0 1 0 0 0 1 0 0 0 1 0 0 0 3 0 0 0 0 0 0 0 0 0 0 0 0 0 0 1 3 0 0 0 0 0 0 5 0 0 1 0 0 0 0
468 51450 35806 22032 27558 9393 4860 1810 2342 10 695 6 91 538 738 4 102 198 42 207 201 65 14 21 21 4 0 8 2 7 7 4 7 16 3 4 3 0 8 5 29 13 1 3 2 1 9 2 6 4 1 2 0 2 0 0 0 15 0 1 4 0 0 0 2 3 4 3 0 1 0 2 0 2 2 1 1 1 1 0 2 0 0 0 4 4 0 0 1 3 1 1 0 1 2 0 0 2 1 2 3 0 0 0 0 0 0 1 0 1 0 0 2 0 0 0 1 0 0 0 0 1 0 0 3 1 1 0 2 0 0 0 1 5 0 3 1 1 3 0 0 1 0 0 0 1 0 1 0 1 0 2 0 2 0 0 1 0 0 0 0 0 0 0 0 0 0 0 0 1 1 1 0 0 0 1 0 1 0 0 0 0 0 0 0 0 0 0 0 1 0 0 3 0 0 0 0 0 1 0 0 0 2 0
469 40202 7924 35685 19387 6886 3832 1682 1032 1 153 621 2849 389 341 3 94 66 126 105 127 30 15 62 13 232 1 9 4 22 17 3 3 7 0 10 0 0 5 12 13 5 6 2 7 2 5 2 4 0 0 1 0 0 1 0 7 13 3 1 1 0 0 1 4 1 3 3 1 1 0 2 0 6 1 1 0 3 0 4 2 0 0 0 1 0 0 0 4 0 2 3 0 2 0 0 0 1 0 1 1 0 0 1 1 0 0 0 0 0 1 1 1 1 2 4 3 1 2 0 1 2 1 0 1 0 0 0 1 0 0 1 0 3 0 1 1 0 0 0 0 0 2 0 1 0 1 0 3 0 0 0 0 0 0 0 1 0 1 0 0 1 0 0 1 0 0 0 0 0 0 0 0 0 0 0 0 0 0 0 1 1 1 0 0 0 0 0 0 0 0 0 2 0 0 0 0 0 0 0 0 0 1 0
470 28213 22092 15642 15727 6406 4395 5086 1452 0 323 786 1308 80 392 170 79 66 37 31 126 38 27 13 14 99 19 13 7 3 3 5 6 11 2 0 6 0 1 2 17 8 3 12 1 2 7 3 1 2 0 2 1 1 2 2 0 7 0 0 0 1 1 0 2 0 2 0 0 0 2 0 0 6 2 2 2 0 0 2 1 1 0 0 0 0 0 0 2 0 0 0 1 0 4 3 0 1 1 2 3 0 0 0 0 1 0 0 1 5 1 0 1 0 1 0 0 0 0 1 0 1 1 0 0 0 5 1 1 0 1 3 1 2 0 3 1 0 0 0 0 0 2 1 0 1 0 1 0 0 0 1 0 0 1 0 1 0 0 0 0 0 0 0 0 1 0 0 1 0 1 1 0 0 0 0 0 0 0 1 0 0 0 0 0 0 1 0 0 0 0 0 3 2 0 0 0 0 1 0 1 0 2 1
471 32655 17346 26901 8913 5285 2176 4832 1062 0 231 2388 558 163 75 58 71 122 317 49 84 14 17 43 13 33 16 14 2 11 14 2 5 4 1 4 5 0 12 7 10 1 3 7 3 0 2 0 0 5 0 1 0 0 1 0 4 13 0 0 1 2 1 0 5 0 3 1 0 1 4 0 0 8 1 0 0 0 0 1 1 1 0 0 2 1 1 0 4 0 2 0 8 4 1 1 0 0 0 0 2 0 0 0 0 1 0 0 0 0 1 0 2 0 1 1 3 1 0 0 1 0 4 1 0 0 0 0 0 0 0 0 0 0 0 1 0 1 0 1 0 0 1 0 0 0 0 1 0 0 1 0 0 0 1 0 0 0 0 0 0 1 0 0 0 1 0 0 0 1 0 0 0 0 0 0 1 0 0 1 2 1 0 0 0 0 0 0 1 4 0 1 1 0 0 0 5 0 0 0 0 0 3 0
472 25371 13459 58679 21025 10524 5892 7963 2837 3 1130 86 431 43 199 619 21 114 155 30 76 19 18 66 2 10 12 13 0 26 19 1 2 8 0 8 5 2 5 12 14 8 8 9 8 7 4 5 1 1 0 3 0 0 5 2 8 25 3 2 6 0 0 0 5 0 8 7 0 0 0 0 27 6 3 1 3 0 0 1 0 0 0 0 1 1 0 0 2 4 3 0 1 4 1 3 3 0 1 1 1 0 5 0 0 4 0 0 0 0 0 0 0 0 1 2 4 1 0 0 1 4 7 0 0 0 0 0 0 0 0 0 0 1 0 7 0 0 0 0 0 0 0 0 0 0 0 1 0 0 0 1 0 0 0 0 0 0 0 0 0 1 0 0 0 0 1 0 0 0 0 0 0 0 0 0 0 0 0 0 0 1 0 0 0 0 0 0 1 2 0 0 2 0 0 1 8 1 0 0 0 0 5 0
473 54575 21055 22906 14223 10770 1501 224 1649 10 489 211 73 186 159 15 275 16 30 20 8 65 26 14 35 5 0 20 10 3 4 9 5 8 4 2 7 4 8 0 10 2 1 1 1 0 3 2 0 5 1 1 1 1 1 1 2 5 0 0 2 1 0 0 3 0 3 0 1 0 1 2 1 3 0 5 1 3 4 0 0 1 5 0 0 3 1 0 1 0 0 0 0 0 4 0 0 0 1 2 2 2 2 1 0 0 0 0 2 1 1 0 2 4 1 0 0 0 1 1 0 0 1 0 1 4 4 0 0 0 0 2 0 1 0 2 0 1 2 1 0 0 0 0 0 0 0 1 4 0 0 0 1 0 1 1 0 0 0 0 0 0 0 0 1 2 0 0 0 0 0 0 0 0 0 0 0 2 1 1 2 0 1 0 0 0 0 0 0 0 2 0 4 1 0 0 4 0 0 1 0 1 1 0
474 40119 24081 39620 21213 9500 2039 2290 1179 3 555 230 6 112 349 193 68 82 209 70 116 10 15 82 11 0 2 33 3 22 36 1 2 5 2 17 13 2 3 13 12 9 4 0 9 1 7 3 6 4 1 3 0 1 4 0 5 25 3 0 2 2 3 0 3 1 3 4 0 1 1 2 15 8 1 1 3 1 0 7 1 3 0 1 2 2 0 0 4 0 3 1 2 4 2 4 1 1 0 4 3 1 1 2 0 0 0 0 0 0 2 1 1 0 0 2 5 0 0 0 0 6 4 3 2 0 0 0 0 0 0 1 0 3 0 2 1 0 0 0 0 0 1 0 0 0 0 0 0 1 1 0 1 0 0 0 0 0 1 0 1 1 0 0 0 2 2 0 0 0 0 0 1 2 0 4 0 1 0 0 0 0 1 0 0 0 1 0 0 6 0 0 0 0 0 1 4 0 0 0 0 0 1 0
475 38996 16461 62809 12824 7266 3529 9344 2262 6 736 19 482 30 331 41 18 14 1503 29 30 16 57 56 13 0 57 139 0 30 23 0 6 3 3 8 35 0 17 11 11 0 8 12 12 5 3 1 1 4 1 0 0 1 1 4 6 20 1 5 6 0 4 1 3 0 8 7 0 0 3 31 0 6 1 0 1 2 0 3 3 0 0 0 0 1 0 3 2 0 1 0 4 4 5 2 0 0 0 0 0 0 0 1 0 2 0 0 0 1 0 0 1 1 0 1 3 1 0 0 3 2 5 4 0 1 0 0 0 1 0 0 0 0 6 6 0 1 0 0 0 0 0 5 2 0 0 0 0 0 2 0 0 1 0 2 1 0 0 0 0 0 0 0 0 3 4 0 0 3 0 0 0 3 0 3 0 0 0 0 0 0 0 0 0 0 0 0 5 2 3 1 0 0 0 1 6 1 0 0 0 0 5 0
476 22417 18087 50939 11765 5725 2439 2007 693 3 108 248 602 60 270 44 69 75 193 61 132 22 12 110 15 35 0 11 5 40 41 2 5 4 1 12 3 0 3 16 12 4 14 4 5 0 1 3 4 3 1 3 1 0 6 0 7 21 4 1 0 0 11 0 10 0 4 9 0 0 0 1 3 4 6 0 2 5 0 4 0 0 0 0 3 2 0 0 6 0 3 0 5 9 0 2 0 0 2 1 0 0 0 1 0 0 0 0 0 1 0 0 1 0 0 3 5 0 0 0 0 3 8 2 0 0 0 0 0 0 0 1 0 1 0 1 0 3 0 1 0 0 0 2 0 0 0 0 0 0 1 2 0 0 0 0 0 0 0 1 0 2 1 0 0 1 0 0 0 0 0 1 1 2 0 0 1 0 0 0 1 0 0 0 0 0 0 0 0 1 0 0 4 0 0 0 1 0 0 0 0 0 2 0
477 51835 30469 19330 25439 8324 2360 5229 1828 2 732 2617 100 339 197 255 65 161 82 231 100 14 37 25 15 1 16 40 1 10 12 1 6 10 3 7 11 0 4 4 21 6 1 4 0 8 7 4 2 10 0 2 3 2 1 0 0 22 1 0 1 0 0 0 2 2 10 0 0 2 2 0 43 5 0 0 1 0 0 0 1 0 0 0 4 2 0 3 0 2 1 2 0 0 2 2 5 1 2 1 1 1 0 0 0 0 2 0 0 3 0 0 0 0 0 1 0 0 2 0 0 3 1 0 0 0 0 1 0 0 0 0 0 2 3 0 0 2 0 0 0 0 0 2 1 1 2 0 0 2 0 1 0 1 0 0 2 0 4 0 0 0 0 0 0 0 3 0 0 0 0 0 0 2 0 1 0 0 0 0 1 0 0 1 0 0 2 0 0 7 1 1 0 0 1 0 13 2 0 0 1 0 3 0
478 48919 14625 42423 11880 4578 3261 2844 397 0 98 286 688 69 47 19 41 16 1695 127 74 9 857 85 9 14 6 12 1 22 38 0 4 6 2 16 10 0 6 16 7 3 12 5 10 1 2 0 0 9 0 0 0 0 8 0 2 32 4 4 1 1 4 1 4 0 5 7 0 1 0 1 1 6 4 0 9 2 0 4 3 1 0 1 1 2 0 3 5 1 2 1 4 4 7 1 0 3 0 0 1 0 1 0 0 0 1 0 1 5 0 0 0 0 0 0 3 1 0 0 0 2 5 4 5 0 0 0 0 2 0 0 0 0 2 2 1 0 0 0 0 0 0 0 1 0 2 0 0 0 1 0 0 0 0 0 0 0 0 0 0 0 0 0 0 0 1 0 0 0 0 0 1 1 0 1 0 0 0 0 0 0 0 0 0 0 0 0 0 5 0 1 1 0 0 1 8 2 0 0 0 0 2 0
479 52840 20589 14439 8082 1707 2166 5270 1333 0 244 163 354 334 117 0 173 119 48 82 22 28 326 27 28 42 1 21 3 11 9 8 8 5 1 3 6 4 6 5 10 1 3 6 1 4 3 2 0 6 0 1 0 0 0 0 2 15 0 3 2 2 0 0 1 0 2 2 1 0 3 2 1 1 0 2 1 1 0 0 3 4 0 0 0 0 1 4 0 0 2 0 0 1 2 0 0 4 0 1 0 0 1 2 0 2 0 0 18 0 1 0 1 0 0 1 1 0 1 2 0 0 1 1 2 0 3 0 1 0 0 0 0 1 0 2 0 0 0 0 0 1 2 1 0 0 3 1 0 0 0 0 1 0 0 1 1 0 0 1 0 0 1 0 0 2 1 0 0 0 0 1 0 0 1 0 0 0 0 0 0 0 0 0 0 0 0 1 1 3 0 1 8 1 0 0 5 0 1 0 0 0 0 2
480 34734 6902 43212 21173 4016 4555 3232 966 1 89 1 1663 313 274 112 117 57 169 39 34 43 160 67 28 155 2 11 7 28 20 3 5 4 0 11 0 1 8 5 6 3 7 1 8 1 0 0 0 3 1 0 1 8 6 0 6 22 2 3 0 1 5 0 5 0 4 4 0 0 5 3 0 3 3 2 1 1 2 1 0 0 0 0 0 5 1 1 3 0 3 3 0 2 0 0 0 1 0 1 0 0 2 0 0 0 0 0 12 0 1 1 1 0 1 1 5 1 0 0 0 2 4 2 0 0 1 0 1 0 0 2 0 0 0 5 0 0 0 2 0 0 1 1 0 1 0 1 0 0 0 0 0 0 0 0 0 0 0 0 1 0 3 0 0 0 0 0 2 1 0 1 0 0 0 0 0 0 0 2 1 1 0 0 2 0 0 0 2 5 1 0 2 0 1 0 0 0 0 1 1 0 0 0
481 56408 14935 11433 30659 8631 3268 2632 2681 6 686 1 629 257 1009 3 216 283 20 155 171 167 23 13 25 51 0 20 13 2 3 9 4 7 0 1 14 3 8 1 14 4 4 2 0 2 6 3 2 5 1 2 1 3 1 1 0 14 0 0 1 0 0 2 2 0 3 1 0 0 2 2 1 3 1 1 3 0 1 0 3 0 0 1 1 6 1 2 0 0 0 0 0 0 2 2 1 0 0 0 0 0 1 0 1 0 0 0 1 1 1 0 3 0 0 2 1 0 0 2 2 0 1 0 2 0 0 1 0 0 2 0 0 1 0 0 0 0 1 2 0 1 0 0 1 0 0 1 0 1 0 1 1 1 0 0 0 1 0 1 0 0 2 0 0 1 0 2 2 0 0 1 0 0 0 0 0 3 0 0 1 1 0 0 0 0 0 1 0 5 0 0 4 1 0 0 4 1 0 0 0 0 2 0
482 30389 12946 27391 6581 7393 1416 3833 1531 20 214 0 64 224 435 1 78 128 46 73 239 19 6 27 6 6 2 19 4 7 9 1 3 4 0 2 6 3 7 2 7 3 1 0 2 0 2 2 1 0 1 2 0 1 0 0 3 5 0 0 0 0 0 0 2 0 0 2 0 0 6 0 0 1 1 1 0 1 0 3 2 1 0 0 0 0 0 1 0 2 0 0 0 0 0 3 0 1 0 4 0 0 1 1 0 1 0 1 0 0 2 0 1 1 0 0 2 0 0 1 1 1 2 1 0 2 0 0 1 0 0 0 0 1 0 2 0 0 0 0 0 1 1 2 0 0 1 1 0 0 0 0 1 0 0 1 0 0 0 0 0 0 0 0 0 0 0 0 0 0 0 2 1 0 0 0 0 1 0 0 0 0 0 0 1 0 0 0 0 0 0 0 2 0 0 0 0 0 0 0 1 0 2 0
483 16834 11216 46171 13547 3535 2267 2334 700 11 319 517 71 103 247 76 40 76 191 22 45 13 20 105 2 0 2 18 0 34 46 2 1 2 2 16 4 0 1 11 9 5 14 4 10 0 2 3 0 1 0 0 0 2 9 0 6 24 5 3 1 0 6 0 11 1 4 13 0 0 0 0 8 9 3 0 0 3 0 8 0 0 0 0 0 0 0 0 5 0 2 1 1 7 2 1 1 0 0 2 0 0 0 0 0 1 0 0 1 0 0 0 1 0 0 3 3 0 0 0 0 1 12 3 1 0 0 0 0 0 0 1 0 0 0 2 0 0 1 1 0 0 0 0 0 0 0 0 0 0 1 0 0 0 0 1 0 1 0 0 0 2 0 0 0 1 0 0 0 1 0 0 0 0 1 1 0 0 0 0 1 0 0 0 0 0 0 0 1 3 2 2 1 0 0 0 3 0 0 1 0 0 0 1
484 41110 9649 10936 14397 3707 1121 513 805 3 676 0 19 392 593 3 175 70 19 76 15 36 55 3 20 0 0 120 10 2 1 10 1 7 3 0 41 1 8 3 9 3 3 0 0 1 3 1 0 1 6 0 0 3 2 0 2 5 0 0 6 0 0 0 0 0 2 1 4 2 1 1 0 2 0 2 5 0 0 0 1 0 0 1 0 2 2 1 0 0 0 0 0 4 2 1 0 0 0 0 0 1 1 1 1 0 0 1 0 0 1 0 1 2 2 0 0 0 0 0 0 0 0 0 1 2 5 2 0 0 4 1 0 3 1 1 0 0 0 0 0 1 0 5 2 0 0 1 0 0 0 0 0 0 0 0 0 1 0 0 1 1 1 0 3 4 1 1 0 5 0 0 1 4 1 6 1 0 0 0 0 0 0 0 0 1 1 0 2 1 4 0 4 0 0 2 1 2 0 0 0 0 0 0
485 47411 7504 43491 15683 5832 2234 1320 1439 6 267 294 26 529 562 0 163 356 173 331 101 15 36 92 20 3 0 36 8 32 16 7 2 1 0 11 13 0 8 14 10 0 12 0 12 1 1 1 0 3 3 1 1 1 10 2 4 23 5 4 5 1 2 1 6 2 3 7 3 1 2 1 0 9 6 1 1 2 0 3 0 3 0 4 0 1 0 0 0 3 5 2 0 2 2 1 1 2 0 2 0 1 0 3 0 0 1 2 1 0 0 1 1 3 0 4 5 0 1 0 2 1 4 2 1 0 0 0 1 0 0 0 0 0 0 1 2 1 1 0 1 1 0 1 0 0 1 0 0 0 0 0 0 0 1 0 0 2 0 0 1 1 0 0 1 3 0 0 4 0 0 2 0 2 0 0 0 0 0 3 0 0 2 0 0 0 0 0 3 1 1 2 3 0 0 0 3 1 1 1 0 0 1 0
486 25848 19200 33744 20008 6737 3662 1875 1212 2 626 2 187 168 374 455 38 39 184 25 74 19 14 37 4 3 1 36 1 22 25 2 4 8 0 13 14 1 0 3 8 3 13 2 6 1 5 1 4 5 0 1 0 0 5 0 2 20 1 3 1 0 1 1 5 0 4 7 0 0 0 0 1 8 0 0 1 0 0 2 0 0 0 0 2 0 0 2 1 0 2 0 1 1 0 3 0 0 0 5 2 0 0 0 0 2 0 0 0 1 0 0 1 0 0 1 4 0 0 0 1 2 7 0 1 0 0 2 0 0 0 0 0 3 3 3 0 0 1 0 0 0 1 1 0 0 1 1 0 0 1 0 0 0 0 0 0 0 1 0 0 0 0 0 0 2 0 0 0 0 0 0 0 1 0 0 0 0 0 0 0 0 0 0 0 0 1 0 0 2 0 0 0 0 0 0 4 1 0 0 0 0 1 0
487 35897 8410 45188 7608 8958 3568 11522 2142 5 447 1 682 263 105 30 9 7 2822 19 2 9 131 53 15 0 42 28 1 18 22 0 1 2 0 6 18 0 25 47 10 1 4 7 8 1 0 1 0 8 0 0 0 0 2 0 2 20 1 4 8 0 4 0 6 0 2 0 0 0 2 375 6 7 0 0 3 2 0 5 0 1 0 2 0 1 0 2 3 1 4 0 4 2 0 1 0 0 0 1 0 0 0 0 0 0 0 0 1 0 0 0 1 0 1 0 0 0 0 0 2 3 3 2 0 0 0 0 0 0 0 2 0 0 2 1 0 0 0 0 0 0 0 1 2 0 0 0 0 0 2 0 0 0 0 1 2 0 0 0 0 0 0 0 0 1 0 1 0 0 0 0 0 1 0 0 0 0 0 0 0 0 0 2 1 0 0 0 6 1 0 0 0 0 0 0 3 1 2 1 0 0 1 0
488 30533 24202 23863 18339 7645 3355 2212 1045 0 360 904 130 71 126 247 44 71 57 35 127 20 37 15 9 0 1 9 0 5 11 2 5 7 0 4 9 2 1 2 10 6 3 3 4 4 5 2 2 2 0 5 1 1 1 0 0 14 1 0 1 0 0 0 1 0 6 1 0 0 0 0 20 3 0 1 1 1 1 1 0 0 0 0 1 1 0 3 0 0 1 0 0 3 1 5 2 0 0 1 1 0 1 0 0 0 0 0 0 2 0 0 1 0 1 2 1 0 0 0 3 0 0 1 2 0 0 1 0 0 0 0 0 1 0 0 0 1 1 0 0 0 0 2 2 0 0 0 0 0 2 1 0 1 0 0 0 0 0 0 0 0 0 0 0 0 1 0 0 0 0 0 0 0 0 0 2 0 0 0 0 0 0 0 1 0 0 0 0 2 0 1 1 0 0 0 1 0 0 0 0 0 0 0
489 74746 11926 46204 10154 8051 2908 4323 1243 1 522 752 2729 585 276 7 413 102 192 69 160 128 55 75 50 246 3 14 18 19 28 18 1 4 4 15 13 6 12 12 11 1 17 0 6 2 1 1 2 6 2 0 7 3 4 1 4 21 5 4 1 2 1 0 5 0 5 8 0 1 6 2 1 6 1 6 1 0 6 6 0 3 0 0 0 2 0 5 2 0 1 0 0 2 2 0 0 2 1 1 2 3 11 0 0 1 0 5 2 1 1 2 2 1 4 4 1 2 1 0 1 2 6 3 1 2 2 0 2 0 0 4 0 1 0 0 1 2 0 2 1 1 3 1 0 0 0 2 1 0 0 0 0 4 4 0 2 0 0 0 2 2 0 0 0 1 1 1 2 1 0 3 3 3 0 0 0 0 1 1 0 0 2 0 0 1 1 0 0 1 2 0 13 0 2 0 11 0 0 0 1 0 1 0
490 33512 19794 57000 8798 7756 2671 6223 1592 0 472 0 16 263 225 4 90 156 351 66 191 48 49 85 11 0 3 11 3 30 35 4 4 9 0 13 3 0 3 11 10 2 7 7 9 6 5 3 0 2 0 0 3 1 2 0 4 21 2 7 2 0 3 0 4 2 5 7 0 1 1 1 0 3 3 0 0 3 0 2 1 0 0 0 0 0 0 0 1 0 3 0 1 6 0 1 1 0 0 3 4 0 3 0 0 1 0 0 0 1 0 0 1 0 0 5 5 1 1 0 1 6 3 0 0 1 1 1 0 0 2 0 1 0 0 1 0 3 0 0 0 0 0 0 0 0 1 2 0 0 5 0 0 0 0 1 0 0 1 0 0 0 0 0 0 0 0 0 1 0 0 0 0 0 0 0 0 0 0 0 0 0 0 0 0 0 2 0 1 4 0 0 2 0 0 0 1 0 0 0 2 0 1 0
491 37508 12129 52046 6716 6402 3689 7331 3244 4 976 106 3359 1121 323 2 148 613 157 32 132 26 6 74 11 263 1 7 10 33 33 2 1 8 0 7 2 2 14 8 6 4 6 6 9 7 0 4 3 0 1 0 0 1 2 1 7 21 4 3 0 1 3 2 7 0 6 6 0 0 4 2 0 10 2 2 0 0 0 2 0 1 0 0 1 0 0 0 4 2 2 0 0 5 0 0 0 0 0 2 1 1 0 1 0 0 0 3 0 1 2 2 1 0 0 5 3 0 1 1 2 2 6 3 1 0 2 0 0 0 0 1 0 0 0 2 0 1 0 2 1 0 1 0 0 2 0 0 0 0 0 0 0 0 0 0 0 1 0 0 0 1 0 1 1 0 0 0 0 0 0 0 0 0 1 0 0 0 1 0 0 0 0 1 2 0 0 0 0 0 0 1 6 0 0 0 3 1 0 1 0 0 1 0
492 32870 20180 52182 21467 5385 6858 7461 1784 0 1132 302 557 237 289 52 89 164 748 16 170 56 266 80 10 47 31 2 1 25 21 5 4 4 1 17 4 0 0 4 6 1 15 11 6 5 3 1 2 1 1 0 1 0 3 0 3 22 3 1 1 1 0 0 6 0 6 4 0 0 1 0 1 6 1 1 0 1 0 3 1 0 0 0 1 0 0 0 5 0 1 0 7 2 6 0 0 0 0 2 0 0 2 0 0 4 0 0 1 1 1 0 1 0 0 2 2 1 0 0 3 5 6 1 2 2 4 0 0 0 1 0 0 0 1 5 0 0 1 1 0 0 0 2 0 0 0 1 0 0 2 0 1 0 0 3 0 0 1 0 0 0 0 0 0 0 0 1 1 0 0 2 0 0 0 0 0 0 0 0 0 1 0 0 0 0 0 0 0 2 0 0 6 0 1 0 1 0 0 0 0 0 2 0
493 38017 33950 52079 16071 6810 3195 18922 2698 1 1158 464 1653 362 247 54 50 166 161 63 244 24 15 62 14 122 39 23 4 23 18 2 2 6 1 12 8 0 1 13 23 16 12 24 4 6 9 6 5 2 3 0 0 1 4 0 2 22 3 2 2 0 2 1 4 0 4 5 0 0 1 4 16 9 0 1 3 1 1 2 1 0 0 0 1 4 0 0 3 0 0 0 6 5 0 1 3 0 1 3 1 0 2 1 0 0 0 0 0 2 0 0 1 1 0 1 1 0 1 0 1 1 3 0 1 0 0 0 0 0 1 0 0 2 1 0 0 1 2 1 0 0 0 1 1 0 0 1 1 1 2 0 0 0 0 1 2 0 1 0 1 3 0 0 0 1 1 0 0 0 1 0 0 1 4 0 0 0 0 0 0 0 0 0 0 0 0 0 0 4 0 1 1 0 0 1 3 0 0 0 0 1 3 0
494 39905 16486 45005 29904 6128 10279 11557 1884 1 316 2203 92 117 146 1460 70 137 581 80 123 10 45 52 12 9 70 56 3 22 23 3 10 7 1 10 10 0 0 13 20 3 6 22 5 10 4 1 1 7 0 1 3 0 0 1 5 21 2 1 5 0 4 1 4 0 5 6 1 1 0 2 3 8 2 0 1 1 1 4 1 1 0 0 0 0 0 2 0 1 2 1 1 3 2 0 1 2 0 1 0 0 3 0 0 1 0 0 0 0 0 0 1 0 0 1 3 0 0 0 1 0 4 0 1 2 2 0 0 0 0 0 2 1 4 4 0 0 0 0 0 0 0 2 1 1 0 0 0 1 0 2 0 0 1 1 2 2 0 0 1 0 1 0 1 0 0 0 0 2 0 0 0 0 0 1 0 1 0 2 0 0 0 0 0 0 0 0 2 4 0 1 3 0 1 2 2 1 0 0 0 0 1 0
495 16989 11089 58382 3642 5036 1289 687 609 1 253 4 434 126 195 2 7 79 629 10 1 25 17 21 4 0 0 32 0 6 5 0 3 1 0 0 8 0 2 2 4 0 4 3 3 2 1 0 0 2 1 0 0 0 1 0 0 8 1 0 2 0 2 0 3 0 3 0 0 0 1 0 0 3 0 0 3 0 0 0 1 0 0 0 0 0 0 0 0 0 1 0 1 0 0 0 0 0 0 0 0 0 0 0 0 0 0 0 0 0 0 0 0 0 0 0 0 0 0 0 2 0 1 0 0 0 0 0 0 0 0 0 0 0 0 1 0 0 0 0 0 0 0 0 0 0 0 0 0 0 0 0 0 0 0 1 2 0 0 0 0 0 1 0 0 0 2 0 0 0 0 0 0 2 0 2 0 0 0 0 0 0 0 0 0 0 1 0 0 2 3 1 0 0 0 2 2 0 0 0 0 0 3 0
496 30720 18066 29515 15671 4490 5956 5230 1903 9 132 8 457 1017 160 91 8 5 2596 14 6 18 112 43 5 0 101 23 0 6 19 0 3 1 4 9 7 0 15 31 8 1 2 6 0 2 1 2 0 5 0 0 0 0 1 0 3 18 2 4 3 0 1 0 4 1 6 0 0 0 0 106 0 4 2 0 0 1 0 0 0 0 0 0 0 1 0 0 0 1 0 0 4 4 2 5 1 0 0 2 0 0 0 0 0 0 0 0 1 1 1 0 0 1 0 2 1 0 0 0 0 1 1 2 2 0 0 0 0 0 0 0 0 0 0 2 0 0 0 0 0 0 1 0 0 0 0 0 0 0 1 1 0 1 0 0 0 0 0 0 0 1 0 0 0 1 0 0 0 1 0 1 0 1 0 0 0 0 0 0 0 0 0 0 0 0 0 0 3 4 0 0 0 0 0 0 0 0 0 0 0 0 1 0
497 23511 20896 63532 9856 5885 2510 6891 1395 0 157 321 148 31 91 35 68 56 420 15 7 39 24 74 12 5 35 8 3 37 23 2 3 13 1 13 4 0 0 13 7 2 10 22 8 3 5 4 2 1 0 0 0 1 6 0 4 25 2 4 0 1 3 1 7 0 12 5 0 0 1 0 0 5 11 0 1 2 1 4 2 0 0 1 1 1 0 0 4 1 5 0 2 2 2 2 0 0 0 0 0 0 1 0 0 1 0 0 0 0 0 0 0 0 1 4 2 0 0 0 1 1 8 1 1 0 1 0 1 0 0 0 0 0 0 4 0 0 0 0 0 0 0 0 0 0 0 1 1 0 1 0 0 0 0 0 0 0 0 0 1 1 0 0 0 0 0 1 0 0 0 0 0 0 1 0 0 0 0 0 1 0 0 0 0 0 0 1 0 1 0 1 4 0 0 0 1 0 1 0 0 0 1 0
498 32825 8438 44354 9285 3690 3607 15549 2955 12 396 0 836 44 171 23 4 462 992 26 16 11 51 17 6 0 84 15 0 12 10 0 1 3 1 4 9 0 2 12 6 0 6 21 9 4 0 0 0 6 0 0 2 1 1 0 1 8 2 0 0 0 2 0 8 0 2 4 0 1 1 123 0 6 0 1 1 0 0 2 0 0 0 0 0 1 0 1 0 2 1 0 2 3 3 1 0 0 0 1 0 0 1 0 0 0 0 0 0 0 1 1 0 0 1 2 1 0 0 0 3 0 4 1 0 0 0 0 0 0 1 0 0 0 1 2 0 0 0 0 0 0 1 3 2 0 0 0 0 0 0 0 0 0 0 0 0 0 0 0 0 2 0 0 0 0 1 0 0 1 0 0 0 2 0 0 0 0 0 0 0 0 0 0 0 0 0 0 1 2 0 1 0 0 0 1 0 0 0 0 0 1 0 1
499 17184 8144 30785 19394 2502 6731 4335 616 5 119 109 595 20 149 95 48 82 513 51 43 6 6 61 12 4 25 1 1 18 16 3 0 4 0 4 2 1 3 5 5 0 7 16 8 0 0 0 0 0 1 0 0 0 2 0 4 18 1 1 0 0 4 1 5 0 9 4 0 0 1 0 0 4 0 0 0 0 1 3 1 0 0 0 0 0 0 0 2 1 2 0 1 5 0 1 0 0 0 1 0 0 0 0 1 1 2 0 0 0 0 1 2 0 0 4 1 0 0 1 1 1 3 1 0 0 0 0 0 0 0 0 0 0 0 4 0 2 1 0 0 0 0 0 0 0 0 0 0 0 1 0 0 0 0 0 0 2 0 0 0 0 2 0 0 0 0 1 0 0 0 0 0 0 0 1 0 0 0 0 2 0 0 0 0 0 0 0 0 4 0 0 1 0 0 0 1 0 0 0 0 1 2 1
50 73980 31360 113428 16847 14873 4680 6779 834 0 75 1909 0 797 158 70 135 46 724 53 0 101 36 232 21 0 52 14 6 37 100 4 2 9 4 17 3 0 8 13 10 2 9 16 10 3 1 1 0 5 0 0 0 2 3 0 2 14 2 5 2 0 4 0 8 0 4 5 0 0 3 1 0 4 7 0 1 2 1 3 3 0 0 1 0 3 0 2 4 0 5 0 8 4 1 2 1 0 0 4 0 0 1 0 3 0 0 0 0 0 1 0 2 0 0 4 6 1 1 0 2 10 1 3 0 0 0 0 0 0 1 0 1 2 0 1 0 0 0 1 0 0 0 1 0 0 0 0 0 0 1 0 0 0 0 1 3 1 0 0 0 1 0 0 0 1 0 0 0 0 0 1 0 0 0 0 0 0 0 0 0 0 0 1 0 0 0 0 0 1 0 0 0 0 0 0 0 0 0 0 0 1 2 0
500 28878 14936 18077 9084 6336 3398 7024 3128 5 715 1 359 82 423 23 6 22 159 19 61 5 27 26 8 0 16 23 0 10 6 0 4 4 0 6 5 0 3 3 4 3 6 7 2 8 1 0 0 3 0 0 0 0 2 0 2 2 3 0 0 0 3 0 3 0 2 0 0 0 1 3 1 1 1 0 0 0 0 0 0 0 0 0 0 0 0 0 0 0 1 0 4 1 1 4 0 0 0 0 0 0 1 0 0 2 0 0 0 1 0 0 0 0 0 0 0 0 0 0 0 1 0 0 0 0 0 0 0 0 0 0 1 0 0 0 0 0 0 0 0 0 0 4 2 0 0 0 0 0 0 0 0 0 0 1 0 0 0 0 0 0 0 0 0 1 1 0 0 1 0 0 0 0 0 2 0 0 0 0 0 0 0 0 0 0 0 0 0 2 0 0 0 0 0 1 3 2 0 2 0 0 1 0
501 28757 5642 37141 28028 4420 5785 10792 5457 13 789 23 908 206 314 64 77 725 217 69 88 19 12 88 21 67 7 8 1 29 45 7 2 2 0 23 5 0 14 15 4 1 11 8 21 5 3 1 0 2 0 1 1 2 3 2 3 37 3 1 1 0 4 0 5 2 9 10 0 0 2 0 0 14 3 0 0 3 0 5 4 0 0 0 0 0 0 0 2 0 2 1 0 7 1 0 0 2 1 2 0 0 0 0 0 0 0 0 1 1 0 0 0 1 0 3 4 0 0 0 1 4 4 3 0 0 0 0 0 0 0 2 0 0 0 2 0 0 0 0 0 0 0 1 0 0 0 1 0 0 1 0 0 0 0 0 0 0 0 0 0 1 0 0 0 0 0 0 0 0 0 0 0 0 0 0 0 1 0 0 0 0 0 0 0 1 0 2 0 4 0 0 0 0 0 0 0 0 1 0 0 1 2 0
502 36659 28905 9247 21616 13843 7175 9756 2914 52 687 451 772 33 263 946 42 142 13 30 2 25 14 3 11 1 64 19 0 0 0 0 8 7 2 0 12 2 3 0 17 3 0 12 0 5 6 2 0 7 1 3 0 1 0 0 0 16 0 0 5 1 0 0 1 0 5 0 0 0 2 9 21 1 0 0 3 0 0 0 1 0 0 0 0 0 0 3 1 1 0 0 4 0 1 2 2 0 0 5 2 0 1 0 0 0 0 0 0 5 1 0 0 0 0 0 0 0 0 0 1 0 0 0 1 1 0 3 0 0 0 0 0 0 1 7 0 0 1 0 0 0 0 1 1 0 0 0 0 0 0 0 0 0 2 1 1 0 0 0 1 0 0 0 1 1 1 0 0 1 0 0 0 0 0 1 0 2 0 1 0 0 0 0 0 0 0 0 0 3 1 1 1 0 0 1 12 1 0 0 0 0 3 0
503 21169 16603 15595 25764 6131 5606 3467 2245 3 1006 697 60 28 306 608 31 147 40 50 118 11 25 15 5 0 0 25 4 4 5 1 2 3 2 1 5 0 1 1 5 6 3 4 3 8 5 0 3 6 0 1 1 0 4 0 0 13 0 0 3 0 0 0 2 0 2 0 0 0 0 0 49 0 1 1 1 0 1 1 0 0 0 0 5 0 0 1 4 1 1 0 0 1 2 1 13 0 1 1 1 0 0 0 1 0 0 0 0 1 1 0 0 0 0 0 2 0 0 0 1 0 4 0 0 0 0 1 0 0 0 0 0 1 2 5 1 1 1 0 0 0 0 0 1 0 1 1 0 0 0 0 0 0 0 1 0 0 0 0 0 0 0 0 0 0 0 0 0 2 0 0 0 0 0 2 0 1 1 0 0 0 0 0 0 0 1 0 0 1 0 0 2 0 0 1 7 1 0 0 0 0 3 0
504 36614 8056 41639 20542 2774 8343 8576 6614 21 552 521 108 113 198 25 83 149 253 183 37 16 291 113 13 7 1 13 5 41 41 1 4 1 0 15 1 0 2 13 9 0 15 6 10 1 3 1 1 3 0 0 0 0 7 0 6 36 4 8 1 1 3 2 4 3 13 8 0 2 0 0 1 12 0 0 0 2 1 6 1 0 0 2 0 1 1 1 4 2 6 0 0 9 1 1 0 1 0 1 0 0 0 2 3 0 3 1 14 1 2 1 0 0 0 6 2 0 0 0 0 5 5 4 0 0 0 0 0 1 0 0 0 0 0 6 0 0 0 1 0 0 0 3 0 1 0 0 0 0 0 2 1 3 1 0 1 0 0 0 0 1 0 0 0 0 0 0 0 0 0 0 0 1 0 0 0 0 0 0 0 0 0 0 0 0 0 0 0 5 0 0 2 0 0 0 2 0 0 1 0 0 0 1
505 38699 16322 29913 7653 4731 2541 5273 988 3 170 1525 1068 80 106 98 98 100 192 41 181 33 6 61 20 32 10 4 8 24 19 7 4 4 1 11 1 0 2 7 7 1 4 9 8 0 5 2 0 5 0 0 1 2 2 0 5 13 4 0 0 0 3 0 1 0 4 2 2 0 0 0 0 8 2 2 0 0 2 2 2 0 0 0 1 2 0 1 1 0 2 0 2 1 1 0 1 0 0 0 0 1 1 0 0 2 0 2 0 1 0 0 6 0 0 1 4 1 0 0 2 1 4 2 1 0 0 1 0 0 0 0 0 1 0 1 0 0 0 1 0 1 3 0 0 1 0 1 0 0 1 0 0 0 0 1 0 2 1 0 0 0 0 0 1 0 0 1 0 0 0 0 0 0 0 0 0 0 0 1 0 1 0 0 1 0 1 1 1 0 0 0 2 0 0 0 1 1 0 0 0 1 3 0
506 27811 13829 23484 11032 5821 6807 11186 1529 0 736 664 469 25 120 186 68 117 1081 16 92 14 23 30 8 10 68 8 1 12 7 4 3 5 0 10 5 1 4 5 9 3 1 22 3 3 1 1 3 5 0 1 1 0 2 0 0 10 7 3 0 1 0 0 2 0 5 0 0 0 1 1 0 4 0 0 0 0 0 3 0 0 0 0 1 2 0 0 1 0 1 0 4 1 0 1 0 0 0 4 0 0 2 0 0 0 0 1 0 0 0 0 0 0 0 1 1 0 0 1 0 1 1 2 0 0 0 0 0 0 1 0 0 0 1 6 0 0 0 0 0 0 0 1 1 1 0 1 0 0 0 1 0 0 0 0 0 0 0 0 1 0 0 0 0 0 1 0 0 0 0 0 0 1 0 0 0 1 0 0 0 0 0 0 0 0 0 0 1 1 0 1 1 0 0 0 2 0 0 0 0 0 2 2
507 31861 5147 36143 10445 4706 2777 2871 1072 3 352 0 2218 394 538 1 173 84 153 12 3 37 14 72 10 189 1 13 4 25 18 5 7 2 0 11 4 0 1 13 5 1 11 2 5 0 1 0 0 1 1 0 0 1 5 0 7 25 2 4 2 4 5 0 6 0 5 5 0 0 3 0 0 5 3 2 1 1 0 1 0 2 0 0 0 0 3 0 7 0 0 0 0 1 0 0 0 0 0 0 1 0 2 2 0 1 0 1 1 0 3 1 2 1 0 5 3 3 1 0 0 1 3 1 0 0 0 0 0 0 1 0 0 0 0 2 1 0 0 1 1 0 1 0 0 0 0 0 0 0 0 0 1 0 1 0 0 2 0 3 0 2 1 0 1 1 0 1 0 0 1 0 1 1 0 1 0 0 0 0 2 1 0 1 1 1 0 0 0 0 0 0 3 0 1 0 0 1 0 0 0 1 0 0
508 16377 11618 34874 14404 2600 3911 14136 2399 0 767 469 514 83 230 46 85 111 460 13 12 6 21 44 17 0 97 2 5 15 12 10 2 0 1 6 1 1 1 6 2 0 8 14 4 2 0 1 0 0 1 0 0 1 1 1 0 18 1 0 1 0 0 0 2 0 4 2 0 0 0 12 0 6 4 1 0 2 1 2 0 1 0 0 0 0 0 1 3 0 2 0 3 3 0 0 0 0 0 0 0 1 1 0 0 0 0 0 0 0 0 1 3 0 0 1 2 0 0 1 0 0 1 0 0 0 1 0 0 0 0 0 0 0 0 0 0 0 0 0 0 0 0 1 0 0 0 0 0 0 0 0 0 0 0 0 0 0 0 0 0 0 1 0 0 0 0 0 0 0 0 0 0 1 0 0 2 1 0 0 1 0 0 0 0 1 0 0 1 3 0 0 2 0 0 0 0 0 0 0 0 0 0 0
509 26447 6992 47898 16010 3810 7804 8878 6583 4 560 618 47 79 321 76 6 13 1589 17 4 3 135 70 4 2 91 21 1 34 25 0 4 3 1 11 8 0 2 108 2 0 10 31 3 5 0 0 0 6 0 0 0 2 3 0 5 25 0 4 1 0 0 0 5 0 6 4 0 0 1 11 3 10 3 1 0 1 0 2 0 1 0 0 2 0 0 0 3 1 1 0 1 2 1 2 0 0 0 0 0 0 1 0 0 1 0 0 0 0 0 0 0 0 0 2 4 0 0 0 2 2 4 2 1 0 0 0 0 0 0 0 0 0 0 5 0 0 0 0 0 0 1 2 0 0 0 0 0 0 0 0 0 0 0 0 1 0 1 0 0 0 0 0 0 0 1 0 0 0 0 0 0 0 0 0 0 0 0 0 0 0 0 0 0 0 0 0 1 3 1 2 0 0 0 0 1 1 0 0 0 0 1 0
51 74018 25051 14357 4996 20603 252 1505 321 0 34 6 693 510 81 2 526 43 34 29 2 157 136 11 48 54 5 11 25 1 8 12 3 16 1 2 3 4 3 0 16 3 2 1 2 0 1 2 0 2 9 1 4 9 1 3 0 1 0 0 1 0 0 2 2 0 0 0 1 0 2 0 0 0 2 3 1 0 1 1 0 1 2 0 0 11 1 1 1 0 0 3 0 0 3 1 0 0 2 0 0 3 4 2 1 0 0 0 0 0 0 2 3 0 4 0 0 0 0 0 3 0 1 0 2 0 1 0 0 0 3 0 0 0 0 0 0 1 0 0 1 1 0 0 0 1 0 1 2 2 1 0 2 2 4 1 1 2 0 1 1 1 2 0 0 0 1 2 1 0 0 2 2 2 0 0 4 0 1 3 3 4 3 1 2 2 0 0 0 1 1 0 0 3 1 2 0 1 0 1 0 2 1 0
510 16534 3782 37233 4572 1983 2885 4241 1362 1 74 2 1104 87 156 0 58 215 127 22 5 12 28 55 9 121 0 5 0 32 37 3 1 1 0 7 0 2 2 7 4 1 22 7 6 0 1 0 0 2 0 0 0 0 4 2 3 14 6 4 0 0 4 0 5 0 4 6 0 0 0 0 0 5 4 1 0 2 2 1 0 0 0 0 0 0 0 0 4 0 4 0 0 2 0 0 0 0 0 0 0 1 0 0 0 0 0 0 1 0 0 0 1 0 0 0 2 0 0 0 0 4 4 4 0 0 2 0 0 0 0 1 1 0 0 3 0 0 0 0 0 0 0 0 0 0 0 0 0 0 0 0 0 0 0 0 1 0 0 0 1 1 0 0 0 0 0 0 0 0 0 1 0 0 1 0 0 1 1 2 0 0 0 0 1 0 0 2 0 0 0 0 0 0 0 0 2 0 0 0 0 1 0 0
511 29934 5989 21908 16030 4613 4229 4367 739 0 92 117 2135 203 149 2 279 81 86 14 3 49 11 47 27 205 2 2 10 18 12 11 4 1 0 4 2 1 5 3 4 0 4 7 2 2 2 3 1 0 2 0 2 1 2 1 3 13 5 1 0 1 2 0 0 0 5 3 3 0 0 1 1 6 2 3 0 1 1 3 0 1 1 0 0 5 0 1 1 0 1 0 0 1 1 0 0 0 0 1 0 0 0 6 0 0 0 0 1 1 0 2 0 0 0 0 1 2 0 1 0 3 3 0 0 0 5 0 2 0 2 2 0 0 0 2 0 0 0 0 0 1 2 0 0 0 0 1 0 0 0 0 1 0 6 1 0 2 0 2 2 0 1 0 1 1 0 1 0 0 0 0 1 0 0 0 0 0 0 1 4 0 1 0 1 2 0 0 0 2 0 1 10 0 0 0 1 0 1 0 0 2 0 1
512 24297 14261 16956 6158 7283 1995 1551 2230 4 1146 1 9 325 234 0 111 403 33 58 188 52 8 10 15 0 1 16 4 2 3 4 3 11 2 1 3 0 0 4 18 6 2 1 1 7 3 4 2 1 1 1 5 0 1 0 4 10 2 0 0 1 0 0 2 2 3 5 2 2 2 2 0 2 0 1 3 1 0 1 2 0 2 0 4 1 0 1 1 1 0 0 0 1 0 1 3 0 0 3 2 0 3 0 0 1 0 0 0 0 0 2 0 0 0 0 0 1 0 2 0 0 2 0 0 0 0 0 0 0 0 0 0 1 1 4 0 0 2 1 0 0 1 0 1 1 0 0 0 1 0 1 3 0 0 0 0 0 0 0 0 0 0 0 0 0 0 0 0 0 0 1 0 2 0 0 0 0 0 2 0 0 0 0 0 0 1 0 0 2 1 0 3 1 1 0 0 0 1 0 0 0 3 0
513 27785 19600 30869 10720 8791 1205 1456 889 1 507 40 95 210 296 27 88 96 136 99 150 49 33 53 6 4 2 24 2 20 30 1 7 5 1 16 7 0 1 9 13 3 7 0 11 2 7 3 2 1 0 2 0 0 7 1 5 12 2 2 1 0 3 0 3 0 5 2 1 1 0 1 1 7 1 0 2 1 0 1 0 0 0 0 2 2 1 0 4 1 0 0 1 3 1 3 0 0 0 4 2 1 3 0 1 0 1 0 0 1 1 1 0 0 0 2 0 1 0 0 0 1 1 2 0 0 0 1 1 0 0 0 1 2 0 2 0 1 0 0 0 1 1 1 0 0 0 0 0 0 0 0 1 0 0 0 1 4 0 0 0 0 0 0 0 1 1 1 0 3 0 1 0 1 0 0 0 0 0 0 1 0 0 0 0 1 2 0 0 0 3 1 1 0 0 2 5 1 0 0 0 0 2 1
514 31900 25946 28377 3492 10526 1241 1396 282 2 111 428 423 29 100 56 127 29 121 72 196 54 25 50 10 8 0 7 4 24 16 1 4 9 0 12 3 0 7 13 17 3 7 0 6 0 4 4 9 0 0 5 0 1 3 0 4 12 0 0 3 0 0 1 4 1 3 2 0 0 2 0 0 4 5 2 0 1 2 1 1 0 0 0 1 2 0 0 1 1 0 1 0 5 1 1 0 0 0 0 1 0 2 0 0 1 1 1 0 3 0 0 0 1 2 2 1 0 0 1 2 2 5 1 6 0 0 0 0 0 0 0 2 2 3 0 1 2 2 1 0 0 1 1 1 1 1 0 0 0 2 0 0 0 0 1 0 0 1 0 0 2 0 0 0 0 1 0 0 0 0 3 0 2 0 1 1 0 0 0 1 0 0 0 0 0 0 0 0 2 0 0 1 0 0 0 2 0 2 0 1 1 0 0
515 25794 5950 44485 11811 2647 3061 2538 368 4 100 117 159 137 131 28 168 10 181 6 39 22 3 66 19 0 0 2 2 27 25 1 2 3 0 8 1 1 2 5 3 2 8 4 8 1 1 0 0 0 1 0 3 1 4 2 2 23 2 1 0 0 2 0 1 0 3 1 0 0 0 0 1 12 1 4 0 2 0 3 1 0 0 0 0 0 0 2 2 0 1 0 0 2 0 0 0 0 0 0 0 1 0 0 0 1 0 1 0 0 0 0 0 1 0 1 1 2 0 1 1 1 3 3 0 0 0 0 0 0 0 0 1 0 0 3 0 0 0 0 0 0 0 0 0 0 0 0 1 0 0 0 0 0 0 1 0 2 0 0 1 0 0 0 0 0 0 0 0 0 0 0 0 0 0 0 0 0 0 0 1 2 0 0 0 0 1 0 0 3 0 0 3 0 0 0 0 0 0 0 0 0 0 0
516 21203 3753 48346 10571 2373 3331 3337 885 1 194 245 1190 24 262 69 100 32 249 30 31 7 72 117 14 93 7 6 6 44 41 1 5 3 0 16 1 0 6 14 10 1 17 1 22 4 1 1 0 4 0 1 1 0 6 1 10 28 1 7 0 0 4 2 5 0 4 12 1 0 2 0 0 12 5 1 0 1 0 5 0 0 0 0 1 0 0 1 4 0 9 0 0 9 2 1 0 1 0 0 0 3 0 0 2 0 0 0 4 0 2 0 0 0 0 1 7 0 0 2 0 2 4 3 0 0 0 0 0 0 0 1 0 0 2 1 0 0 0 0 1 0 1 0 0 1 1 0 0 0 0 0 1 0 0 1 0 0 0 0 0 1 2 0 0 0 0 0 2 0 0 0 0 0 0 0 0 0 0 1 0 0 0 0 0 0 0 0 0 4 0 1 2 1 0 0 2 0 0 0 0 0 0 0
517 31589 14917 45520 10583 8971 3234 7553 1293 0 402 856 44 43 114 303 59 38 688 28 36 19 11 69 18 1 41 18 5 29 32 2 4 9 7 17 7 0 0 10 12 0 13 14 9 0 4 1 2 2 0 1 0 0 3 0 3 30 3 2 0 0 4 0 5 1 7 7 0 0 0 2 0 11 3 0 1 2 1 1 0 0 0 0 2 0 0 2 3 0 3 1 5 2 0 3 0 0 0 2 1 1 1 0 0 0 1 0 0 2 1 0 3 0 1 0 2 0 0 0 3 2 3 2 1 0 0 0 2 0 0 0 0 1 1 2 0 1 0 0 0 0 2 0 2 0 0 1 0 1 3 1 0 1 2 0 0 1 0 0 0 0 0 2 0 1 0 0 0 0 0 0 0 0 0 2 0 0 0 0 0 0 1 1 1 1 1 0 0 1 0 1 2 0 0 0 1 0 0 0 0 0 1 0
518 26176 13056 36747 12095 2830 3417 12115 2078 0 561 1656 236 28 108 23 44 108 2532 31 47 13 83 54 14 13 52 5 1 17 25 0 1 5 0 8 0 1 4 10 6 0 12 12 8 4 4 2 1 5 0 0 0 1 3 0 2 22 2 2 0 0 2 1 4 0 5 5 0 0 3 1 2 6 1 1 2 1 0 4 0 0 0 0 1 0 0 0 2 0 1 0 6 4 0 0 1 0 1 1 1 0 0 0 0 0 1 0 1 0 1 0 1 0 1 2 1 0 0 1 0 0 8 0 0 0 0 1 0 0 0 0 0 0 0 4 0 0 1 0 1 1 0 0 0 0 0 1 0 0 4 0 0 0 0 0 0 0 0 0 0 1 0 0 0 0 0 0 0 0 1 0 0 0 0 0 0 3 0 0 0 0 0 0 0 0 1 1 0 3 0 1 0 0 1 0 3 0 0 0 0 0 0 0
519 18113 9156 32621 5930 4429 4078 7486 1564 0 227 4 222 150 139 3 8 4 2001 10 3 8 69 60 1 0 37 17 0 15 29 0 1 2 1 10 0 0 11 50 3 0 8 10 6 1 1 0 0 4 0 0 0 0 4 0 3 25 3 3 0 0 3 0 6 0 2 4 0 0 1 10 0 5 4 0 0 1 0 0 2 1 0 0 0 1 0 2 1 0 0 0 2 3 0 3 0 0 0 2 0 0 1 0 0 1 0 0 1 0 0 0 1 0 0 1 1 0 0 0 0 0 4 2 0 0 0 0 0 0 0 0 0 0 0 1 0 0 0 0 0 0 0 0 0 0 0 0 0 0 1 0 0 0 0 0 1 0 0 0 0 1 0 0 0 0 1 0 0 0 0 0 0 0 0 1 0 0 0 0 0 0 0 0 0 0 0 1 3 3 0 0 0 0 0 0 2 0 0 0 1 0 1 0
52 94172 30270 44 21767 15066 1223 3497 1705 3 184 735 1 1058 496 1 170 162 0 263 126 212 234 0 23 0 26 16 8 0 0 5 2 33 4 0 3 0 10 0 14 9 0 3 0 4 9 2 1 4 2 1 3 1 0 0 0 2 0 0 5 0 0 2 0 3 0 0 1 3 6 0 0 1 0 2 0 0 1 0 1 0 0 0 1 19 0 1 0 0 0 0 1 0 4 3 2 1 1 4 3 1 3 0 2 0 1 0 1 1 2 0 7 0 1 0 0 0 0 0 5 0 0 0 4 0 1 1 0 1 1 0 1 2 0 0 0 0 0 0 1 0 1 0 1 1 0 2 0 0 0 0 0 0 0 0 1 0 1 0 0 2 0 2 0 0 1 0 1 0 0 1 0 1 0 0 0 0 1 0 0 0 0 2 1 0 0 0 0 1 0 0 0 1 0 1 3 0 0 0 3 0 1 1
520 31133 7727 48044 24088 4739 4167 5115 2383 7 1645 49 1889 259 657 14 166 188 159 42 69 22 12 87 31 179 1 5 8 35 28 6 3 0 2 18 0 1 7 6 3 2 14 5 7 5 1 0 1 3 2 0 2 3 4 0 4 34 4 1 1 0 5 0 4 0 7 4 1 1 0 0 0 6 1 0 0 1 0 4 0 1 0 0 0 0 0 1 6 0 6 0 0 6 3 0 0 0 0 5 0 2 1 0 0 1 0 1 0 0 3 1 0 1 0 1 8 1 0 0 0 1 7 1 0 0 1 0 0 0 1 0 0 0 0 6 0 0 1 2 0 0 0 0 0 0 0 1 0 0 0 1 0 0 1 1 1 0 0 0 0 0 0 0 0 0 0 1 0 0 0 0 1 0 0 0 0 0 0 0 1 0 1 0 0 3 0 1 0 4 0 0 8 0 1 0 2 0 0 0 0 0 1 2
529 27490 22826 126 17309 2602 4550 953 2468 3 668 1 710 607 487 611 25 273 36 88 122 8 0 0 7 0 0 18 2 0 0 0 5 4 1 0 4 2 2 0 16 7 0 2 0 8 7 5 4 1 0 1 1 0 0 0 0 4 0 0 2 0 0 1 0 2 5 0 0 1 1 0 8 0 0 0 0 0 1 0 0 1 0 0 2 1 0 0 0 1 0 0 2 0 1 0 0 1 1 0 1 0 0 0 2 0 1 0 0 3 0 0 1 0 0 0 0 1 1 0 0 0 0 0 0 0 0 1 0 0 0 0 0 3 0 4 0 1 0 0 0 0 1 0 0 2 0 0 0 1 0 0 0 0 0 2 0 0 1 0 0 1 0 0 0 0 0 0 0 0 0 0 0 1 0 0 1 0 2 0 0 0 0 0 0 0 0 0 1 1 1 0 1 0 0 0 2 0 1 0 1 0 0 1
53 82448 39700 1831 807 34838 43 984 305 0 22 3 0 1500 45 0 281 47 0 19 4 256 19 1 34 0 1 11 19 0 0 4 4 15 4 0 1 2 5 0 9 2 0 1 0 0 1 2 0 7 4 0 2 2 0 0 0 0 0 0 3 2 0 1 0 0 0 0 2 0 3 0 0 0 0 2 0 0 2 0 1 2 0 0 1 9 0 0 0 0 0 0 0 0 0 4 0 1 0 0 0 1 8 1 0 4 0 0 1 3 2 0 6 0 0 0 0 0 0 0 4 0 0 0 2 1 0 1 2 0 1 1 0 0 0 0 0 0 0 0 1 1 0 1 0 0 1 3 0 0 0 0 2 0 0 4 0 0 0 1 1 1 0 0 0 2 0 0 1 0 1 0 3 1 1 0 1 1 0 0 0 0 0 1 0 0 3 1 0 0 0 0 0 1 0 1 0 0 1 1 0 3 2 4
534 31873 13352 630 28877 906 6514 10958 16103 42 5032 0 8 503 556 4 27 984 0 16 5 0 11 0 6 0 50 51 1 0 0 1 6 3 2 0 15 0 1 0 6 1 0 22 0 21 2 0 0 1 0 0 0 1 0 0 0 5 0 0 5 0 0 0 0 0 3 0 1 0 0 2 3 3 0 0 2 0 0 0 0 0 0 0 0 0 0 0 0 0 0 0 10 0 1 0 0 1 0 0 1 0 0 0 0 1 0 0 1 2 0 0 1 0 1 0 0 0 0 0 0 0 0 0 0 0 0 0 0 0 0 0 0 0 4 2 0 0 0 0 0 0 0 1 0 0 0 0 0 0 1 0 0 0 0 0 1 0 0 0 0 1 0 0 0 0 0 0 0 1 0 0 0 1 0 3 0 0 0 0 0 0 0 0 0 0 0 0 1 4 2 1 1 0 0 4 2 0 0 0 0 1 0 0
536 31788 16749 163 21715 2008 3956 9056 2828 18 266 33 2 279 482 1 127 252 2 198 1 7 39 0 16 0 149 36 7 0 0 3 4 2 1 0 9 0 4 0 17 4 0 37 0 2 8 1 2 8 0 0 1 2 0 0 0 3 0 0 5 1 0 2 0 3 5 0 0 3 0 0 0 2 0 0 2 0 0 0 0 0 0 3 3 1 0 1 0 1 0 0 0 0 0 0 2 1 0 4 2 2 0 1 1 0 2 0 0 1 0 1 1 0 0 0 0 2 0 0 0 0 0 0 4 0 0 1 0 0 0 0 0 1 1 3 1 1 0 0 0 0 0 1 0 0 0 1 0 2 0 1 0 0 0 0 0 0 0 1 0 0 0 0 0 1 0 0 0 0 0 0 0 3 0 0 1 0 1 0 0 2 0 1 0 0 0 0 0 1 3 1 5 0 0 0 5 1 0 0 0 0 0 0
537 26286 16272 11236 16316 1853 3365 11274 2540 18 449 712 108 91 395 525 84 120 40 197 2 7 22 5 9 0 167 27 2 0 2 4 2 3 1 5 4 0 4 1 11 2 2 51 1 1 2 1 3 4 1 0 0 0 0 0 0 5 0 0 1 0 0 0 0 1 3 2 0 2 2 3 1 3 0 1 1 0 0 0 0 1 0 2 0 0 0 2 0 0 0 4 0 0 0 0 1 1 0 2 1 1 0 1 1 0 3 0 0 0 0 0 0 0 1 0 2 0 1 0 0 0 0 0 0 2 0 2 1 0 1 0 1 1 1 4 1 0 2 0 0 0 2 0 0 1 0 1 0 3 0 3 0 0 1 0 0 0 1 0 0 0 0 0 0 0 0 1 0 1 0 0 0 1 0 0 0 0 0 0 0 0 0 1 0 0 0 0 2 0 0 0 2 0 0 1 1 0 0 0 0 0 1 0
538 37982 15766 7306 28343 1401 1898 7594 3588 17 662 9 785 352 425 4 11 252 308 23 0 4 44 20 10 2 32 38 0 5 4 0 5 6 0 1 7 0 4 4 11 0 9 8 2 12 3 1 0 1 0 0 0 0 3 0 1 13 1 0 0 0 0 0 3 0 1 0 0 0 2 21 1 2 2 0 1 4 0 1 2 0 0 0 0 0 0 0 0 1 2 0 0 4 4 0 0 1 0 1 0 0 0 0 0 0 0 0 1 1 1 0 0 0 0 2 0 1 0 0 0 0 1 0 1 0 0 0 0 0 0 0 1 0 0 2 0 0 0 0 0 0 0 1 0 0 0 0 0 0 0 0 0 0 0 1 1 0 0 0 0 0 0 0 0 0 1 0 0 0 0 0 0 3 0 0 0 0 1 0 0 0 0 0 0 0 0 0 1 4 0 1 1 0 0 0 3 0 0 0 0 0 0 0
54 44146 39224 309 1674 28149 83 821 889 0 10 35 0 1462 96 0 291 142 1 5 3 233 42 0 32 0 14 25 6 0 0 16 3 16 4 0 6 2 5 0 8 5 0 2 0 3 0 2 1 1 5 0 1 1 0 1 0 1 0 0 3 2 0 0 0 0 0 0 1 0 2 1 0 0 0 2 1 0 3 0 4 0 2 0 1 6 0 2 0 0 0 0 3 0 1 1 0 0 0 2 2 1 0 2 0 4 0 1 0 0 2 1 2 0 1 0 0 0 1 0 5 0 0 0 0 1 0 1 1 0 1 3 0 2 0 0 0 0 0 0 0 1 2 3 0 1 0 2 0 0 0 0 2 0 3 0 0 2 0 0 1 0 1 0 0 0 0 2 0 0 1 0 0 1 1 0 0 3 1 3 0 3 0 2 1 0 0 0 0 0 1 0 0 2 0 0 0 0 0 0 0 2 2 0
547 33868 3864 32417 18230 796 2896 7596 2744 19 390 0 22 466 593 3 220 269 12 17 0 5 155 5 25 2 47 29 12 1 1 9 2 3 0 0 5 4 3 0 4 0 0 29 1 4 1 0 0 4 1 0 0 5 1 0 0 18 1 0 7 1 0 0 0 0 4 0 0 0 0 1 0 6 0 1 4 0 4 0 0 2 0 0 0 0 1 0 0 0 0 0 3 1 1 0 0 1 0 0 0 1 0 1 1 0 0 0 1 0 0 2 1 1 0 0 2 4 0 1 0 0 0 0 0 0 0 0 1 0 2 0 0 0 2 2 0 0 0 0 0 0 0 1 0 1 0 0 2 0 0 0 1 0 2 0 0 0 0 0 0 1 2 1 0 1 2 1 1 1 0 2 1 3 0 0 1 0 0 0 0 0 0 0 0 1 0 0 0 5 0 2 4 1 3 0 0 0 0 0 0 0 0 0
55 56917 23886 2521 7501 15960 355 3984 1556 0 76 313 0 681 161 0 321 186 1 34 12 169 108 0 33 0 68 14 12 0 0 8 2 9 2 0 3 1 10 0 11 10 0 6 0 2 0 1 6 1 6 0 2 1 0 2 0 0 0 0 2 0 0 3 0 0 0 0 0 0 1 1 0 0 0 2 0 0 3 0 0 1 0 0 1 18 0 1 0 0 0 0 0 1 0 3 1 0 1 2 1 3 0 1 0 0 0 1 0 0 1 0 7 0 0 0 0 0 2 2 4 0 0 0 0 1 2 1 3 0 0 0 0 1 0 0 1 1 1 1 0 0 0 1 0 1 0 0 3 0 0 0 0 0 1 0 0 0 0 1 0 4 0 1 0 0 1 0 0 0 0 4 1 1 0 1 1 1 1 0 1 1 0 9 1 0 1 0 0 0 0 0 0 1 2 0 0 0 0 0 0 1 0 0
553 11821 10043 22915 12089 1649 1173 14214 1995 58 358 109 0 296 498 1 58 311 164 76 0 3 52 43 8 0 226 1 2 8 8 1 0 2 0 5 0 2 0 4 4 4 7 30 4 1 3 1 1 0 1 1 1 0 1 0 1 8 0 0 0 0 1 0 1 0 5 0 0 1 0 0 0 1 5 1 0 0 0 2 0 0 0 0 2 0 0 0 1 0 0 0 1 1 0 0 0 0 0 0 0 0 0 0 0 1 0 0 0 1 0 0 0 0 0 1 3 0 0 0 0 8 1 0 1 0 0 1 0 0 0 1 0 1 0 4 0 0 3 1 0 0 0 0 0 0 0 0 0 1 0 0 0 0 0 0 0 0 0 0 0 0 0 0 0 0 0 0 0 0 1 0 0 1 1 0 0 0 0 2 0 0 0 0 0 0 0 0 0 0 0 0 2 0 0 0 0 0 0 0 0 0 1 0
56 60028 25651 4203 4801 17660 297 946 471 0 113 73 0 630 173 1 422 44 0 36 6 238 67 1 52 0 3 8 21 0 0 11 3 18 2 0 1 5 11 0 8 8 0 0 0 0 2 0 5 2 4 1 3 2 0 0 0 0 0 0 0 2 0 0 0 2 0 0 3 0 2 2 3 0 0 2 2 0 6 0 0 1 1 0 1 15 1 8 0 1 0 0 0 0 1 0 0 0 1 6 1 4 1 3 1 0 0 2 1 0 1 2 2 1 0 0 0 2 1 2 7 0 0 0 2 1 6 0 3 1 2 0 2 0 0 0 0 0 0 4 2 3 0 1 0 0 0 1 1 0 1 0 0 1 2 0 0 1 0 1 0 0 2 1 2 1 0 1 1 0 2 2 2 0 1 0 2 0 0 1 1 3 0 1 1 0 2 1 0 0 0 0 0 0 0 0 0 0 0 1 0 0 4 0
563 276663 207516 275 188746 25527 39505 80001 40958 579 18142 831 0 7993 6469 5191 117 3863 1 4223 408 70 199 0 52 0 950 368 5 0 0 5 53 45 32 0 170 1 3 0 82 54 0 313 0 64 11 55 46 20 0 20 2 0 0 0 0 13 0 0 33 0 0 37 0 43 3 0 0 36 5 7 90 1 0 1 30 0 1 0 15 1 0 19 23 1 0 7 0 28 0 38 1 0 7 3 37 23 7 22 19 0 0 0 11 4 26 1 1 10 0 1 0 1 3 0 0 0 0 0 2 0 0 0 6 1 0 12 0 4 2 4 3 14 3 12 1 3 8 1 0 1 0 14 6 0 21 1 0 27 4 15 1 2 0 4 2 0 6 1 0 2 0 0 0 5 21 1 0 9 0 0 0 9 0 7 0 0 4 0 0 0 0 0 0 0 0 0 1 5 15 4 1 0 0 5 3 15 0 0 1 1 2 0
567 176915 181421 153742 191907 10854 30378 117234 21924 59 3678 903 0 2278 4063 2014 655 1425 4 119 0 31 51 2 143 0 1783 142 32 0 1 12 28 23 10 0 30 6 27 0 33 24 0 469 0 75 4 25 27 15 10 9 23 6 0 1 1 29 0 0 8 1 0 0 0 2 18 0 5 1 14 9 1 4 0 5 7 0 1 0 9 1 0 0 15 0 1 5 0 3 0 2 33 0 5 1 0 0 4 7 10 3 0 5 0 7 0 3 1 10 4 5 6 2 4 0 0 4 1 1 0 0 1 0 9 3 1 3 3 0 3 1 1 10 2 16 0 5 7 3 1 3 3 8 1 1 1 5 1 1 15 0 1 3 2 4 7 0 5 2 0 5 2 0 0 3 5 1 1 1 1 2 0 5 1 3 1 2 3 1 1 1 0 1 0 1 1 0 3 13 1 6 0 0 1 5 4 5 5 3 6 2 0 0
57 70860 78954 173 3110 27841 1097 5442 1247 9 249 1016 0 514 62 311 71 43 0 90 21 42 35 0 8 0 117 17 13 0 0 0 20 40 6 0 12 1 5 0 21 15 0 18 0 1 17 1 3 6 1 6 0 3 0 1 0 0 0 0 1 0 0 2 0 0 0 0 0 0 1 2 14 0 0 4 5 0 1 0 3 0 0 0 2 2 0 6 0 0 0 0 0 0 3 2 1 0 0 2 6 1 4 1 0 2 1 1 0 1 1 0 5 0 0 0 0 2 0 0 1 0 0 0 0 0 0 8 0 2 0 0 1 10 0 0 0 2 3 0 1 0 0 2 0 1 0 5 2 0 1 0 0 0 0 1 1 0 2 0 0 1 0 0 0 1 0 3 0 0 0 1 0 0 0 2 0 0 0 0 0 0 1 0 0 0 2 0 0 0 0 4 0 0 0 0 0 1 0 0 0 0 0 0
572 239819 179848 181 11725 75667 3833 11918 5029 23 932 27770 4 1763 347 621 514 238 0 1172 7 478 129 0 91 0 165 294 71 0 0 18 85 116 51 0 143 9 20 0 41 33 0 20 0 10 55 19 23 17 6 20 13 22 0 4 0 1 0 0 58 0 0 23 0 25 0 0 2 64 8 12 4 0 0 12 27 0 10 0 10 7 45 10 20 14 25 23 0 8 0 22 5 0 12 11 20 25 3 9 4 8 13 5 10 8 20 9 0 15 4 4 4 3 3 0 0 4 7 10 11 0 0 0 19 1 3 5 3 4 5 0 26 13 21 0 2 8 8 6 19 5 6 11 32 27 2 1 1 11 2 5 2 0 1 9 5 3 2 3 1 3 0 2 6 10 10 4 4 18 7 2 1 5 2 14 1 0 3 4 0 4 6 1 1 3 9 9 9 0 19 2 1 3 3 6 0 6 2 0 2 2 7 4
574 207692 117733 485 54253 62066 5217 7627 9972 2 4999 2240 30 2556 1349 1 525 367 0 338 154 156 37 0 117 0 103 72 76 0 1 27 53 66 38 0 24 17 33 0 32 6 1 18 0 64 22 13 7 10 8 7 17 14 1 4 0 2 0 0 10 2 0 10 0 11 1 0 2 10 9 5 2 1 0 8 17 0 4 1 19 2 51 6 2 10 27 14 0 5 0 6 5 0 2 11 4 10 1 1 2 3 8 0 3 5 8 6 3 8 8 2 10 3 2 0 0 4 13 19 5 0 0 0 13 2 2 1 5 5 4 1 22 3 4 0 1 1 2 3 14 5 1 4 6 41 0 2 1 2 9 3 3 3 5 12 3 2 0 9 3 4 1 3 6 3 5 2 2 1 13 4 5 4 1 5 1 3 3 1 3 2 0 0 1 1 5 19 2 1 1 3 0 2 2 0 2 4 1 1 2 7 3 7
575 280410 135297 4813 46923 66655 12766 3425 6543 0 5872 3 1 14450 1167 3 2783 371 0 1192 1007 1511 174 0 363 0 40 144 390 0 0 124 55 88 17 0 63 69 16 0 44 42 0 5 0 65 30 19 22 3 22 27 62 55 0 23 0 0 0 0 19 8 0 12 0 23 0 0 16 37 11 0 0 0 0 62 18 0 30 0 20 12 117 25 9 15 82 15 0 14 0 20 0 0 2 6 9 17 5 9 11 21 39 29 7 2 9 26 6 11 11 30 8 10 15 0 0 31 65 55 20 0 0 0 13 10 15 6 30 8 16 22 25 6 8 1 11 8 6 20 29 16 3 5 21 33 6 3 28 7 3 10 17 16 20 12 4 20 3 30 23 4 10 31 9 4 4 19 17 8 18 11 17 4 21 2 6 7 5 15 26 12 18 6 12 15 11 18 3 0 7 0 13 7 15 4 1 4 4 1 0 3 2 0
576 400481 124440 81656 20818 67467 3238 29302 4471 0 625 0 6 7701 604 1 3626 467 46 179 5 454 821 100 496 3 738 133 505 32 30 139 64 84 23 21 37 64 45 13 37 17 6 84 15 10 19 15 13 23 36 16 97 50 27 21 10 1 12 12 33 6 6 6 6 2 3 3 21 15 20 10 0 3 3 73 20 5 39 4 29 20 167 4 3 19 115 20 2 4 5 7 2 4 2 4 2 10 5 5 3 29 24 30 2 6 0 45 4 19 8 29 20 13 18 10 18 40 69 96 14 7 6 9 13 14 22 2 25 2 25 20 17 4 9 0 22 3 4 12 65 12 6 10 37 63 1 5 29 5 0 0 11 15 22 7 1 12 2 40 34 1 14 23 30 9 5 27 15 5 13 15 26 5 22 10 18 5 5 6 27 16 8 9 15 14 10 25 32 1 2 3 10 15 12 2 0 2 0 5 0 6 1 5
578 142912 235954 3170 6308 76866 5971 12370 6160 0 2036 3320 152 2053 266 1182 279 103 0 697 116 248 93 1 67 0 211 102 43 0 0 9 62 129 47 0 50 8 9 0 41 46 0 22 0 10 56 25 29 17 4 31 14 7 0 3 0 0 0 0 24 2 0 15 0 13 0 0 0 26 9 6 59 0 0 7 17 0 7 0 19 1 20 7 14 5 17 17 0 7 0 6 11 0 10 10 26 24 5 11 9 2 4 7 6 15 14 2 1 13 2 3 2 1 1 0 0 3 6 8 6 0 0 0 5 3 0 17 2 3 0 4 23 17 9 0 4 7 5 4 7 1 1 9 25 10 2 2 3 3 14 4 3 2 3 13 1 1 3 2 3 3 0 1 2 10 4 0 2 8 7 1 1 2 0 7 0 0 3 1 3 2 2 1 2 2 8 5 3 1 4 3 3 0 1 8 1 4 1 0 0 4 7 3
58 89675 64876 8865 2874 43926 474 5162 745 0 327 24 1 873 267 2 148 36 6 51 6 211 38 14 20 0 111 19 13 1 2 2 13 27 3 1 9 2 1 2 22 1 0 11 0 0 5 2 0 6 1 0 3 4 1 0 0 0 9 0 2 0 1 3 2 1 0 1 0 0 4 1 0 0 0 4 4 0 0 0 5 0 0 0 0 9 1 4 0 0 0 0 5 1 2 2 0 3 0 1 0 0 4 3 0 2 0 1 1 5 3 0 3 2 1 0 0 0 1 0 3 0 1 0 1 0 1 0 1 0 0 1 1 0 0 1 1 0 0 2 2 3 0 3 0 0 0 4 1 0 2 0 0 1 3 4 0 4 1 0 0 5 1 0 0 0 0 1 1 0 0 0 0 0 0 1 0 0 0 0 0 1 0 2 1 0 5 1 1 0 1 4 0 0 0 1 0 0 1 0 2 2 6 0
587 171296 127320 29 17590 71178 4172 1423 5572 0 2787 0 5056 120 1076 0 151 345 0 26 5389 190 30 0 74 83 0 47 15 0 0 4 68 77 26 0 22 5 58 0 40 28 0 0 0 19 31 22 23 4 0 23 7 3 0 0 0 1 0 0 14 0 0 5 0 0 0 0 1 2 27 2 0 0 0 6 7 0 1 0 13 1 36 0 13 3 28 17 0 0 0 0 1 0 0 7 0 8 6 6 8 1 10 1 0 6 0 3 0 10 11 0 18 0 0 0 0 1 8 13 9 0 0 0 7 2 0 3 3 2 0 1 12 13 3 1 0 8 3 1 23 0 4 1 9 48 0 5 3 1 0 0 1 3 4 7 3 2 2 1 1 6 0 3 0 2 2 0 2 1 20 3 0 0 1 1 0 0 5 0 2 1 1 0 3 0 9 24 0 0 1 1 0 3 0 2 0 1 3 1 2 7 0 4
589 284281 124700 1285 13943 77447 6173 15016 2156 40 2588 3124 4 1282 548 0 2000 471 0 67 9 1047 114 6 320 0 156 57 221 2 1 79 61 77 25 1 21 49 53 3 26 16 1 15 1 11 21 15 13 11 26 18 59 49 2 11 0 0 0 0 14 6 0 8 0 0 0 0 15 15 21 4 2 1 0 38 10 1 25 1 24 4 118 1 5 49 78 13 0 1 0 0 17 0 5 8 0 3 5 4 2 20 38 17 0 10 0 34 2 11 10 13 21 4 13 2 1 29 36 61 18 0 0 0 6 8 10 2 14 3 14 11 20 5 4 2 14 5 4 12 46 10 5 6 22 68 0 12 13 1 9 0 19 7 20 8 2 9 2 25 15 2 8 21 13 2 2 13 9 2 16 6 11 3 14 4 6 5 6 5 11 6 6 6 12 6 6 30 2 0 2 2 7 8 5 6 2 1 3 7 1 8 6 6
59 133383 59690 2357 15098 30091 1197 3408 1940 1 350 188 1 3008 349 1 326 292 0 337 21 455 354 0 41 0 0 41 38 0 0 8 14 41 6 0 13 3 11 0 20 20 0 1 0 5 10 4 4 7 1 7 2 4 0 0 0 1 0 0 11 0 0 2 0 3 2 0 0 5 6 4 0 0 0 3 6 0 6 0 0 1 3 0 6 9 0 4 0 3 0 4 0 0 0 3 2 1 0 4 7 3 10 0 1 2 2 5 0 1 5 1 9 1 3 0 0 2 1 3 4 0 0 0 5 4 1 3 4 1 3 0 1 7 2 0 2 0 5 2 2 1 0 4 0 1 2 1 0 1 0 0 3 1 1 3 0 2 2 1 2 3 1 0 0 0 1 7 0 0 0 0 2 3 1 0 2 1 0 0 0 2 1 3 0 0 1 0 0 0 2 1 1 0 4 0 0 1 1 1 0 1 2 0
590 165197 251057 9964 23858 64768 25979 31691 14577 2 6939 18 1926 488 489 4907 586 687 8 575 804 336 112 8 111 0 423 315 70 3 16 15 92 189 50 0 151 12 9 0 84 101 0 46 0 70 83 54 65 19 8 82 34 9 1 2 0 2 1 1 53 1 0 30 1 16 1 1 1 23 3 2 68 0 0 5 25 0 7 3 22 7 39 8 32 14 27 27 0 8 2 10 4 0 10 10 19 17 15 19 16 6 15 6 5 11 8 6 6 13 4 5 3 2 4 1 3 3 7 10 8 0 0 0 10 2 4 13 6 4 7 1 38 34 23 1 0 18 10 2 8 3 3 20 32 16 7 0 4 4 6 5 4 4 4 14 0 3 12 9 4 0 0 6 3 25 27 3 7 14 14 3 2 14 4 19 3 2 4 0 4 5 0 1 2 4 11 5 4 0 12 0 5 3 3 12 0 3 2 1 1 3 5 1
595 206982 51853 51772 58987 61771 16828 10876 12098 24450 1935 4 1048 1770 1933 10 1938 1417 34 156 10 746 393 52 236 80 38 149 148 20 16 85 14 15 5 7 49 42 25 15 15 1 9 9 0 3 5 4 1 50 29 0 32 22 4 16 5 4 2 11 13 12 4 0 7 3 17 0 14 0 19 8 5 4 9 16 12 3 17 2 8 12 4 1 0 31 8 11 1 2 2 4 16 2 19 1 5 12 0 1 3 22 26 16 3 14 2 15 10 7 8 15 6 45 10 1 4 13 11 11 27 1 2 1 7 15 6 0 11 0 10 13 3 0 6 3 3 0 0 24 5 3 4 9 4 0 2 4 3 0 11 3 12 14 16 2 22 13 0 6 7 7 12 4 6 11 8 11 8 3 1 9 8 10 6 4 13 8 1 6 9 9 4 11 10 2 2 1 3 3 6 8 3 8 3 6 9 6 2 1 4 4 1 6
596 150830 91167 15070 15834 60406 8312 49096 15715 10650 1626 4 7110 432 1073 4 114 156 1100 98 2 146 233 92 39 0 360 327 9 27 30 5 28 11 12 21 109 5 36 16 10 0 13 73 11 0 8 5 1 22 0 1 1 10 4 1 9 3 7 3 38 0 8 2 9 0 7 5 3 0 10 71 18 6 2 0 9 12 2 4 4 4 0 0 0 6 0 12 4 1 7 1 73 4 16 19 1 15 1 1 0 0 7 2 5 18 0 0 3 11 11 2 8 21 3 4 5 4 0 0 3 1 7 4 3 3 6 0 0 0 2 0 3 0 6 1 0 0 0 3 1 2 3 18 5 2 0 8 0 0 59 1 4 3 0 0 12 1 0 0 0 2 3 0 0 12 21 0 0 13 0 2 1 17 0 12 7 2 3 1 1 0 0 1 1 4 2 1 25 0 17 10 1 1 0 6 4 10 3 3 5 2 0 2
597 141639 52483 2295 84909 56292 19480 30403 44329 30605 8028 288 1366 844 3252 5 1123 1400 27 124 12 631 243 10 137 153 169 94 89 3 3 56 12 14 5 1 40 29 23 1 12 0 1 33 0 41 3 4 1 37 8 0 28 11 0 12 0 2 3 1 11 5 1 1 0 1 8 2 6 1 12 5 3 3 0 15 8 1 18 0 6 6 3 2 0 24 8 5 0 2 0 0 1 1 13 0 2 10 1 1 1 8 13 9 2 7 0 9 9 3 7 9 6 24 9 3 0 4 8 6 14 0 0 1 5 11 14 0 11 0 7 11 4 0 4 7 5 0 0 9 5 1 6 10 3 1 0 5 7 0 5 1 5 4 6 3 5 4 0 8 6 5 3 2 6 4 6 13 4 1 1 2 4 0 5 7 10 5 1 2 5 4 2 3 4 5 1 2 0 2 4 14 1 2 7 2 5 5 5 1 3 0 3 2
598 100735 73243 1296 65915 35549 36830 54008 26624 13568 4686 289 3 2567 2617 15 1344 1243 1 72 2 359 62 0 213 0 2155 43 139 0 0 79 4 17 5 0 20 33 19 0 11 46 0 340 0 101 19 4 26 8 17 31 38 18 0 19 0 5 0 0 11 6 0 1 0 0 7 0 9 1 11 3 1 4 0 20 4 0 23 1 7 5 3 0 11 8 4 5 0 0 0 0 0 0 6 0 0 1 15 3 19 11 4 15 0 10 0 6 2 5 5 10 5 39 18 0 1 9 5 5 5 0 0 0 3 18 13 34 6 0 13 18 5 4 0 7 4 8 11 6 4 6 2 4 2 3 0 3 3 0 2 2 13 4 11 4 1 7 6 6 10 1 4 7 5 3 4 4 9 1 2 3 7 2 4 2 13 3 0 3 5 5 2 8 5 7 3 2 2 7 3 4 4 3 4 2 0 0 3 3 2 1 2 3
60 127833 52181 22130 7512 24790 887 11271 1991 0 533 232 1 1347 277 0 581 76 8 113 67 327 164 12 69 0 127 35 56 4 6 22 9 27 2 4 10 8 14 0 20 10 0 28 0 2 6 6 3 5 12 7 12 11 0 2 0 2 3 1 5 2 0 0 1 1 0 0 3 0 7 0 0 1 0 5 4 0 4 0 3 1 1 0 2 5 2 3 0 0 0 1 0 1 1 3 0 0 0 8 4 4 2 5 1 1 1 12 1 2 6 1 8 3 5 0 1 1 3 4 4 1 0 0 3 3 2 4 5 2 2 1 3 5 5 0 3 2 1 1 2 4 2 2 2 0 0 3 4 0 0 0 1 3 1 3 3 3 1 0 3 2 0 4 3 3 2 8 4 2 1 2 1 0 0 2 0 1 1 0 2 3 6 2 3 0 1 2 1 0 0 2 0 2 1 1 1 0 1 1 0 2 2 0
601 162800 155821 1497 33157 89240 23347 26230 34598 1203 4158 4095 1 5227 2903 547 327 3181 6 892 1253 717 71 7 65 0 22 109 37 0 2 9 26 57 17 0 34 12 31 1 48 89 1 6 1 240 38 16 73 18 3 60 5 3 0 7 1 5 0 0 18 1 0 4 0 12 12 1 2 12 18 7 29 3 0 2 12 0 4 0 14 3 0 11 47 17 1 9 0 6 0 15 5 0 14 8 11 18 25 12 50 2 9 2 13 16 10 1 2 7 18 2 9 27 1 0 0 3 3 2 16 0 1 1 20 1 8 27 2 1 7 2 8 15 9 2 2 27 21 4 2 4 2 7 1 3 5 3 1 12 6 3 6 4 0 2 7 3 37 3 0 4 2 1 2 6 9 3 1 1 5 6 0 6 1 9 5 5 0 1 1 1 0 2 1 1 9 1 3 3 1 6 2 1 2 2 1 2 6 4 3 3 0 1
603 75359 56814 73 17424 37911 6860 8609 326862 4587 20785 1 0 29 6 623 47 4800 1 28 573 37 13 0 11 0 2 24 1 0 0 0 7 12 9 0 1 2 34 0 9 10 0 2 0 1493 7 6 11 5 0 8 1 2 0 2 0 3 0 0 1 0 0 1 0 0 3 0 0 0 6 5 0 1 0 0 1 0 0 0 1 3 0 2 10 1 0 5 0 0 0 1 0 0 3 3 0 2 5 5 10 0 2 1 0 2 0 0 1 1 22 0 10 11 2 0 0 1 0 0 0 0 0 0 1 0 2 4 0 0 0 0 2 4 2 4 0 2 6 2 1 1 3 0 2 8 0 11 2 0 0 0 1 1 1 1 1 0 4 0 0 3 3 1 0 1 0 0 0 0 2 1 0 0 0 1 5 1 0 0 2 1 0 0 1 0 1 1 0 0 0 0 1 0 0 3 0 0 3 7 5 1 0 1
604 129891 53987 27747 51938 36676 16727 40790 38113 20578 3749 1 13076 1977 2947 5 663 5554 85 69 14 1196 75 65 104 945 69 145 50 41 34 36 13 12 15 15 49 8 29 8 15 0 13 18 6 32 6 3 3 23 7 0 7 12 6 17 3 6 5 4 22 3 2 2 5 0 11 5 2 1 13 8 8 5 9 6 4 8 9 4 5 5 1 1 0 36 2 8 3 2 4 2 1 6 13 1 0 5 1 3 0 5 14 4 1 7 2 5 5 6 8 7 9 29 4 1 2 1 4 4 23 5 0 3 1 4 7 0 1 0 8 8 4 0 3 10 2 0 0 6 7 2 9 9 5 0 1 6 2 0 1 0 2 1 2 1 11 3 0 3 1 6 2 1 3 6 1 4 1 3 0 2 3 2 0 4 10 2 1 4 3 2 3 2 4 2 0 2 1 3 3 6 1 2 3 0 10 6 5 1 2 1 1 0
609 173463 63377 71119 54630 32953 30240 64181 46372 74 697 28 2186 5187 1795 9 847 401 4094 173 260 641 174 213 102 111 295 104 80 75 72 45 9 17 8 34 37 20 34 26 9 2 23 55 17 146 5 7 2 23 13 1 11 15 21 16 15 13 12 10 13 4 10 5 12 2 16 11 2 2 17 23 7 12 12 13 2 23 7 6 9 4 1 1 2 48 1 15 5 5 8 2 23 17 18 2 0 11 0 2 0 8 9 5 0 13 2 1 6 5 11 7 8 36 5 5 5 9 2 2 18 6 6 7 5 10 9 0 5 0 11 8 4 0 5 4 1 0 1 4 2 4 5 7 4 4 2 4 7 0 11 0 3 6 3 4 9 4 0 4 5 10 6 5 4 3 1 3 5 5 1 4 1 3 3 1 12 3 0 5 1 6 1 3 4 3 1 4 5 6 4 6 1 1 1 0 5 6 2 1 3 0 1 1
61 96198 64313 580 37890 29108 989 1920 3808 1 1420 0 0 1418 663 0 39 511 0 135 896 98 17 1 9 0 0 34 2 0 0 1 17 54 4 0 12 0 3 0 26 31 0 0 0 10 24 5 12 2 1 11 0 1 0 1 0 0 0 0 2 0 0 6 0 1 0 0 0 3 1 0 14 0 0 0 4 0 0 0 1 0 0 1 6 3 0 6 0 0 0 0 0 0 2 2 9 1 4 15 8 0 2 0 1 3 1 0 0 2 0 0 3 0 1 0 0 0 0 1 1 0 0 0 2 1 0 10 0 2 0 1 3 10 1 0 0 3 4 0 1 0 2 5 1 0 1 1 1 1 0 0 1 0 0 2 0 0 4 0 0 0 0 0 0 0 3 1 1 1 1 0 0 2 0 2 0 0 1 0 0 0 0 0 0 1 1 0 0 1 1 1 0 1 0 0 0 0 0 0 0 1 0 0
610 250813 113401 103 29200 84831 13680 9716 9297 544 575 1 2 9496 4410 6 1872 2180 4 1507 4 766 168 0 221 0 144 126 175 0 1 94 20 19 9 0 66 35 27 0 18 4 0 16 0 24 18 17 2 27 25 3 45 35 0 19 0 3 0 0 14 5 0 4 0 17 5 0 11 14 29 9 7 2 0 14 3 0 30 1 12 9 4 13 3 7 10 17 0 15 0 20 12 0 14 3 10 25 3 2 4 12 16 22 21 26 13 9 4 12 12 10 12 52 20 0 0 6 8 5 13 0 0 0 9 16 13 0 15 1 10 14 6 0 6 3 7 1 1 11 5 7 3 4 2 5 10 4 6 2 3 11 5 13 23 7 2 11 4 7 4 9 13 4 11 3 15 6 12 5 1 8 6 7 11 6 15 12 2 8 5 7 6 6 7 7 1 3 4 1 5 9 2 5 8 2 4 7 5 3 5 4 1 4
614 105847 91935 13199 20969 62193 10459 93158 63296 1833 794 1 2 4765 1065 4 1283 12965 2 213 2 431 138 0 143 0 762 18 106 0 0 65 15 10 9 0 11 24 11 0 19 38 0 105 0 325 6 7 26 5 11 32 17 17 0 11 0 0 0 0 1 7 0 1 0 2 4 0 16 2 5 1 5 3 0 10 3 1 11 0 4 6 2 1 8 4 4 3 0 2 0 2 4 0 3 2 1 0 10 2 17 5 5 8 1 27 3 10 2 3 5 6 5 29 21 0 0 16 2 7 6 0 0 0 7 8 15 6 15 0 11 8 0 4 3 3 11 5 8 6 5 4 0 0 0 2 2 0 6 1 4 2 6 9 1 1 3 6 6 6 3 2 8 2 11 0 0 7 5 2 2 1 5 0 4 0 13 4 1 4 4 4 2 6 12 3 3 3 0 3 0 0 3 6 7 0 0 1 0 2 1 0 2 0
616 171673 124629 231533 5345 16224 10497 502 3003 14756 112 97 9805 70 512 12 314 1 443 1508 1337 19 157 343 62 4 0 75 11 117 110 15 24 26 22 47 20 13 61 41 24 0 29 2 23 0 13 11 2 26 3 2 9 9 28 9 25 17 37 14 7 1 16 10 21 23 22 27 1 14 30 6 2 14 23 2 7 48 7 15 11 3 0 13 0 0 2 18 5 19 10 7 16 16 21 3 22 18 0 5 0 1 3 8 18 31 12 3 9 18 11 4 13 31 6 10 8 1 0 1 1 18 3 6 12 8 1 0 2 2 5 2 4 0 3 9 0 0 3 1 1 2 1 6 5 2 9 7 2 5 13 15 1 5 2 3 27 0 0 2 2 14 1 1 5 7 1 1 1 0 2 7 1 2 0 1 9 1 3 2 1 0 0 1 1 5 2 2 2 6 5 7 0 4 2 5 5 1 6 4 2 0 1 4
617 331826 132413 14881 1006 26666 339 308 222 0 110 171 2213 325 5 0 309 0 9 4279 488 187 113 10 73 1 0 117 32 2 1 14 75 105 27 4 43 1 24 1 65 69 0 0 2 0 36 36 41 8 6 32 8 6 1 5 0 0 1 1 30 2 1 43 0 89 1 0 1 123 10 2 37 1 0 7 12 1 4 2 14 4 37 44 18 2 18 28 0 28 3 71 0 0 8 1 68 52 9 4 13 1 3 5 27 5 57 3 2 3 3 2 4 0 1 0 2 1 3 8 4 0 0 1 7 2 3 8 5 30 1 4 18 21 15 0 0 9 7 3 10 3 4 11 14 21 21 1 0 25 1 40 5 1 1 13 3 1 8 6 2 1 4 2 4 4 4 3 3 6 8 0 0 2 3 19 0 1 2 0 1 1 1 3 1 0 1 7 6 1 2 0 0 0 1 3 6 6 0 0 0 0 2 2
618 412066 64922 28847 505 32562 16 151 232 0 185 1 7329 2693 60 0 654 0 28 5818 341 121 398 34 131 709 0 167 83 18 12 25 99 79 31 14 105 10 21 4 53 16 1 0 5 0 39 28 12 30 5 10 24 8 12 3 2 0 3 6 29 0 2 62 2 149 2 1 8 193 8 4 4 0 2 16 24 0 7 3 18 7 40 67 7 4 28 28 0 48 1 84 3 2 9 1 86 76 5 4 7 13 2 6 24 1 67 6 4 5 5 8 10 6 1 2 7 7 13 24 5 5 0 3 9 3 4 6 5 31 6 5 31 7 18 0 5 7 4 2 10 2 3 8 20 18 36 4 2 36 2 40 3 3 6 10 8 1 2 3 4 3 2 7 1 15 9 4 3 8 7 1 3 7 0 8 1 0 2 3 5 2 5 3 0 3 3 8 6 0 3 3 2 1 5 6 5 2 1 2 1 1 0 1
619 239243 161945 550 768 13824 82 67 164 38 140 4 2584 192 92 0 240 0 1 1000 357 4 266 1 84 1 0 453 29 1 1 12 95 73 49 0 260 2 28 0 37 0 0 0 0 0 23 17 0 41 1 4 11 8 0 0 0 0 0 1 82 1 0 24 1 24 0 0 0 42 9 19 1 0 0 4 42 0 2 0 30 8 35 14 1 0 24 20 0 10 0 20 16 0 11 2 9 14 0 1 1 3 4 0 14 13 15 2 6 18 3 5 7 1 1 0 0 1 8 17 5 0 0 0 10 3 5 0 5 9 4 1 25 1 31 0 3 0 0 1 15 0 2 30 53 29 6 3 0 7 7 4 1 3 2 9 9 0 0 5 1 1 0 3 1 20 16 2 0 10 13 1 1 14 2 25 1 0 6 1 1 7 2 1 2 3 2 11 7 0 16 6 0 2 1 12 4 14 1 2 2 3 3 1
62 102857 24723 81648 10126 16615 3058 16331 2963 30 173 72 1 1152 235 240 194 259 899 62 1 116 30 201 28 0 170 26 12 42 51 8 7 17 1 16 12 5 16 11 21 1 17 13 11 6 1 2 0 4 7 0 4 2 6 3 6 19 18 11 7 1 4 3 5 0 5 10 1 0 7 2 0 2 0 0 4 1 1 4 1 0 0 0 1 3 0 2 5 0 4 0 6 8 3 2 1 3 0 2 0 2 7 0 0 0 0 2 2 2 4 3 7 0 1 2 3 1 1 1 2 6 7 5 1 1 0 0 1 1 0 0 1 0 3 0 2 0 0 0 1 2 4 3 0 1 0 3 0 0 2 0 1 3 2 2 1 0 1 0 0 3 0 0 1 1 3 0 3 0 2 0 2 1 0 2 0 1 1 0 1 1 0 0 1 0 0 1 2 1 0 1 0 0 0 0 0 0 0 2 0 3 3 0
620 352753 81366 668 1517 11772 734 91 309 0 146 0 7943 971 94 0 1035 7 2 4520 1216 296 75 5 138 2 0 151 130 0 0 51 52 47 34 0 40 18 35 0 32 1 0 0 0 0 26 30 4 20 19 0 20 24 3 9 1 0 1 2 23 1 0 49 0 120 0 0 6 130 18 4 3 0 0 33 15 0 14 0 9 6 45 46 0 7 41 26 0 43 0 60 3 0 5 0 48 69 0 2 0 8 7 7 35 1 73 10 2 11 5 9 12 6 6 0 2 11 13 34 8 0 0 3 10 1 9 0 7 27 4 7 13 0 10 0 5 0 0 4 21 13 1 2 16 36 32 1 3 26 5 32 4 3 5 12 2 7 0 12 13 4 2 10 4 4 9 6 6 8 4 8 3 4 6 4 3 1 1 3 4 7 6 1 6 5 0 9 2 0 5 3 2 6 3 2 9 2 2 2 0 2 1 6
621 243231 200489 3652 765 26143 379 4 417 0 74 4 5656 8 6 0 68 1 2 2561 802 33 40 2 28 0 0 56 11 1 0 2 74 126 32 1 28 5 22 0 40 47 0 0 0 0 42 28 25 10 0 30 5 5 0 0 0 0 0 1 14 0 0 32 0 54 1 0 0 81 2 1 2 0 0 0 12 0 0 2 15 1 22 36 21 0 24 22 0 33 0 30 16 0 7 6 31 42 2 11 14 0 2 1 12 8 39 0 3 10 5 0 7 0 0 0 0 1 2 12 8 0 0 0 11 0 3 10 0 17 3 1 22 10 6 0 0 8 8 0 3 1 0 5 9 11 15 1 0 20 10 22 0 0 0 12 0 0 4 1 0 1 0 1 0 5 3 1 0 3 8 0 0 2 0 3 0 0 4 1 1 1 0 0 0 0 5 9 2 0 3 2 0 0 0 2 7 13 2 1 3 3 3 1
622 444247 171032 19653 1726 29397 439 157 245 0 250 3 10058 199 125 6 325 2 3 4737 297 3 253 10 86 27 0 250 33 3 1 9 112 107 60 2 101 4 34 1 42 5 3 0 1 0 38 45 3 45 7 2 6 4 1 3 1 0 2 1 64 0 1 56 1 99 0 0 1 154 9 7 6 0 0 2 29 0 4 0 28 1 49 54 1 1 41 45 0 49 0 88 14 0 13 8 77 91 0 3 1 4 2 4 30 13 89 6 13 11 7 1 9 2 2 1 2 1 9 16 5 0 0 0 8 3 2 0 1 32 4 2 28 2 12 0 2 2 0 1 16 4 7 7 33 46 28 3 1 20 7 32 1 2 0 20 9 1 0 6 1 7 1 4 3 10 9 5 0 7 11 2 0 4 3 15 2 0 1 0 2 5 6 2 2 2 5 18 12 0 9 5 5 0 1 5 2 16 3 3 1 5 1 1
623 269351 220504 34642 1313 23338 697 3127 570 0 31 1 10305 20 270 0 264 0 3 3052 785 611 58 16 66 1 0 59 31 7 4 8 100 124 44 1 27 3 25 0 60 61 1 0 3 0 54 39 36 20 1 32 6 8 5 6 3 0 1 4 12 0 0 36 1 77 1 1 2 92 6 2 1 1 2 4 15 0 2 1 20 1 28 28 20 8 17 33 0 25 0 39 12 2 3 4 41 63 2 14 12 1 7 1 12 10 46 1 3 4 6 2 7 0 1 1 2 0 3 9 8 1 2 0 4 2 0 9 1 13 1 2 29 23 5 0 0 8 11 2 9 1 2 1 11 20 17 2 0 17 11 21 2 2 0 14 2 3 10 1 2 2 0 1 0 1 3 3 0 1 6 3 1 0 2 5 0 0 4 0 3 2 0 2 2 0 5 16 1 0 2 4 2 1 4 1 3 1 2 2 2 3 4 2
624 283295 109597 51674 929 32637 532 126 405 27 2 3 4908 2438 83 0 141 2 178 95 62 9 89 49 68 3 0 162 9 21 9 1 40 55 32 7 63 3 92 10 25 0 4 0 12 0 23 8 1 24 2 1 9 7 11 1 5 1 4 8 37 0 3 14 5 1 0 3 2 10 29 12 3 2 2 0 14 3 2 4 18 1 47 3 0 1 31 21 0 2 0 0 3 3 11 7 0 25 0 1 0 0 4 4 0 5 2 3 7 7 12 1 18 0 5 1 24 1 8 12 6 4 4 4 4 2 3 0 1 2 2 1 12 0 18 0 0 0 0 2 16 3 3 9 21 54 0 7 2 0 0 0 1 0 0 7 14 0 0 3 0 11 1 4 1 8 5 0 1 13 15 9 0 4 3 11 0 0 4 0 0 1 1 0 0 1 1 29 7 0 3 4 0 0 0 5 3 2 7 7 3 5 2 4
625 279856 124624 44889 356 12881 1651 2140 669 0 5 5052 9662 113 18 1 101 1 1829 185 1 15 361 95 53 3 0 255 13 39 26 1 45 53 26 25 88 1 52 11 22 1 7 0 23 0 17 10 1 35 2 1 0 3 16 3 8 0 8 9 43 0 2 6 5 5 2 3 0 13 14 17 6 1 3 0 29 1 0 5 15 2 46 1 0 1 21 14 4 3 3 4 16 6 15 0 0 8 0 0 0 1 2 1 2 6 1 0 8 7 14 0 13 0 4 0 28 1 4 17 0 5 2 3 3 1 0 1 1 3 0 1 17 0 30 1 0 0 0 2 10 1 2 20 35 51 2 5 1 1 5 0 0 1 1 6 1 0 0 0 0 5 0 9 0 16 4 0 2 13 6 5 1 9 0 10 0 0 3 1 1 0 0 0 1 0 3 16 9 1 6 7 0 0 1 6 3 8 5 5 1 2 1 0
627 255273 100623 79975 3366 41131 240 629 1188 0 9 3 5489 804 205 1 2014 11 27 1505 1491 700 210 32 266 319 0 119 239 6 8 80 78 88 25 4 47 37 12 4 38 52 2 0 2 0 35 26 26 10 21 32 52 45 13 10 1 0 2 3 21 0 0 27 0 33 1 2 10 51 5 5 5 0 0 53 19 0 27 0 14 6 74 12 21 11 54 17 2 16 3 20 1 0 5 3 19 26 8 10 10 34 10 24 7 2 17 18 2 3 3 13 5 3 9 0 5 18 33 41 4 2 1 0 2 4 18 10 16 8 11 2 19 17 8 0 10 11 9 8 29 12 0 4 23 18 10 2 18 11 0 9 13 16 12 6 4 8 6 24 10 3 5 10 8 4 1 9 9 1 11 5 8 3 8 5 4 15 6 6 8 5 9 3 9 5 5 12 5 0 8 1 6 10 10 2 1 1 1 1 1 1 3 0
628 401532 100599 50791 1268 27291 11 61 829 0 21 5 5953 1120 56 0 1631 0 27 3936 3 385 923 63 274 247 0 402 212 18 12 66 61 85 20 4 170 28 25 8 30 30 3 0 8 0 34 31 25 26 15 21 34 48 16 13 6 0 2 5 45 2 3 40 4 85 0 5 5 125 13 8 4 0 0 29 36 5 21 3 17 5 73 52 6 4 54 23 1 37 3 58 0 2 16 3 41 76 7 6 9 16 10 22 24 6 68 22 5 7 14 13 11 8 7 1 7 18 33 40 9 6 5 0 4 10 12 5 12 31 4 11 18 8 35 0 7 5 11 13 25 8 2 15 56 26 21 6 20 27 3 30 11 10 13 12 5 6 5 22 8 1 9 18 12 22 16 16 6 21 14 5 5 14 12 19 4 2 7 2 11 11 11 7 6 2 3 17 20 0 11 2 3 8 9 10 6 5 1 1 1 2 0 3
629 334756 66633 83446 6744 31213 392 2919 1000 0 20 91 8996 1141 284 0 2451 75 43 1532 162 906 182 76 324 1016 0 81 287 38 17 110 35 66 16 13 32 36 31 14 22 28 3 0 16 0 25 18 20 31 33 18 86 48 20 13 7 0 12 18 9 7 3 20 8 32 2 3 15 55 13 6 4 0 2 51 19 1 30 4 19 13 110 15 17 11 71 14 2 17 1 24 0 5 11 2 24 39 6 8 10 26 32 27 10 2 31 39 5 2 15 15 10 14 24 4 30 37 44 65 14 1 7 5 6 8 17 4 25 5 17 6 15 19 8 0 11 11 5 14 44 13 0 2 15 39 13 4 17 8 1 16 5 12 21 7 5 17 2 30 23 1 7 18 19 2 3 19 5 3 12 6 11 3 13 3 7 7 2 8 13 18 12 6 12 7 3 11 2 0 2 6 11 10 8 2 2 6 4 2 7 4 0 1
63 49664 22283 123565 6097 17252 1860 3335 728 19 59 47 3 1831 54 0 353 135 194 14 3 67 142 256 30 0 18 6 26 57 58 10 0 8 1 18 4 5 1 27 4 3 11 2 12 2 1 2 1 1 4 2 6 5 11 1 11 27 12 10 1 2 7 0 10 0 3 17 1 1 2 0 0 4 2 9 4 2 4 8 3 1 1 0 1 1 0 2 1 0 2 0 0 8 0 0 0 0 0 1 1 4 1 2 0 0 0 1 0 0 0 2 0 0 1 2 1 2 6 1 1 10 11 1 0 0 1 1 2 0 5 3 0 0 1 0 1 1 0 2 1 1 1 0 0 0 0 1 1 0 0 0 0 2 0 1 0 4 0 0 1 0 4 3 2 0 0 1 0 0 1 1 3 0 1 0 0 0 0 1 2 0 3 1 3 0 1 0 0 2 0 0 1 0 1 0 0 0 0 0 0 1 2 0
630 403023 288115 191 1500 114345 314 283 338 0 0 5 7 4430 693 1 985 0 0 6372 2696 716 71 0 134 1 0 166 109 0 0 30 105 186 28 0 81 15 20 0 69 147 0 0 0 0 74 40 104 5 17 83 43 24 0 3 0 0 0 0 32 2 0 74 0 154 0 0 7 202 6 5 3 0 0 22 24 0 6 0 17 9 46 72 58 8 35 28 0 65 0 87 0 0 4 7 78 108 26 20 35 11 17 17 44 11 95 8 0 5 5 21 8 2 1 0 0 9 16 21 10 0 0 0 4 4 13 22 12 28 9 6 40 44 18 0 6 21 25 5 16 2 0 5 23 17 32 3 3 32 1 46 6 1 4 7 1 6 22 10 11 0 16 12 8 4 12 7 5 15 8 4 7 11 4 6 5 5 5 4 9 4 6 7 1 1 13 12 1 0 4 0 1 2 7 5 4 4 2 0 3 2 5 0
631 241558 209801 40316 1190 79020 555 1467 477 0 0 825 7609 2080 107 0 1634 0 8 1825 1827 1043 31 23 229 432 0 36 199 9 1 69 91 154 25 5 18 33 13 3 55 107 0 0 2 0 77 35 76 8 25 59 47 44 3 14 0 1 3 1 6 3 0 27 2 39 0 0 11 50 7 1 0 1 0 24 10 2 22 2 13 9 74 23 49 12 57 24 0 9 0 34 0 0 2 4 29 43 12 14 33 17 23 20 12 5 20 23 0 3 2 14 3 7 8 0 4 21 27 31 12 0 1 2 5 5 17 25 20 4 9 9 29 34 2 0 10 19 16 5 34 12 2 2 6 19 14 1 14 8 2 12 12 5 13 5 0 8 11 24 13 3 3 10 13 0 0 14 10 0 10 3 10 1 7 0 8 3 5 5 7 11 10 6 8 7 3 11 1 0 2 3 8 9 4 0 0 1 3 2 0 1 4 2
632 225034 183491 40620 2148 10018 1386 2211 1424 0 116 5 9872 568 560 0 121 0 153 60 3 91 78 24 89 4 0 324 12 9 5 5 78 98 45 4 158 2 64 4 22 0 1 1 7 10 17 31 4 30 5 1 6 12 9 3 3 0 5 6 69 0 4 17 6 4 1 1 1 8 30 15 7 0 2 1 29 1 3 6 16 4 44 0 0 1 37 24 0 4 1 1 43 0 5 2 1 11 0 3 0 0 1 3 1 14 0 2 2 22 6 0 17 1 7 2 4 0 0 21 0 0 3 4 4 0 1 0 1 4 1 1 23 0 48 0 0 1 0 1 14 4 3 22 59 32 0 5 1 1 17 0 2 0 3 16 5 0 0 3 3 4 1 5 1 18 15 0 3 12 12 2 0 13 2 12 0 0 9 0 0 0 2 1 0 0 2 17 9 0 5 2 1 0 0 3 3 7 4 1 9 6 0 6
633 326970 92129 44970 546 50920 65 384 2 0 1 2 975 960 402 0 1531 0 25 2839 302 1536 145 30 232 135 0 41 200 17 14 60 82 92 20 9 14 31 30 2 41 37 5 0 5 0 34 31 27 19 16 30 57 31 12 14 6 1 4 4 15 3 0 31 1 71 3 3 11 85 8 9 2 1 2 25 20 1 15 1 19 7 81 29 13 27 23 20 2 31 3 43 0 2 5 5 47 58 3 9 15 17 31 19 14 5 27 10 8 4 6 8 11 10 8 0 16 14 23 44 22 0 4 1 3 13 9 5 23 13 12 7 24 16 1 1 10 9 12 7 22 4 7 0 17 21 14 2 11 20 2 24 10 9 12 8 3 4 3 23 15 3 4 13 12 6 3 10 4 2 12 6 6 1 8 7 3 4 3 1 7 14 10 10 7 8 5 10 15 0 2 3 8 6 6 2 3 1 2 2 0 1 2 2
634 325834 94109 113708 1323 36518 1373 2784 943 0 6 9 12559 608 297 3 2016 0 138 1295 7 52 213 309 280 1653 0 118 238 86 117 76 70 50 35 40 48 35 30 50 25 8 19 0 41 0 22 11 10 25 17 11 59 38 64 14 30 3 29 24 24 6 14 17 21 25 1 12 10 45 10 7 7 3 12 27 18 12 19 21 9 7 106 17 9 3 64 31 2 19 5 25 1 26 12 2 21 37 3 6 1 22 1 31 7 1 14 20 6 9 8 18 8 6 9 13 64 21 36 49 4 10 21 15 5 7 6 1 22 9 16 9 11 2 15 0 15 0 0 14 34 6 0 2 18 33 9 1 10 21 1 7 11 4 15 7 8 12 1 21 18 3 6 11 12 6 9 17 16 5 10 7 8 1 15 5 7 7 4 9 14 12 16 3 8 8 2 16 1 0 2 2 4 6 9 2 5 6 0 2 2 5 0 1
635 279047 300074 57 6409 22019 2349 551 783 0 275 2039 13486 95 192 1 121 0 0 785 754 504 103 0 63 3 0 89 8 0 0 2 123 236 47 0 48 4 62 0 106 153 0 0 0 1 111 73 86 1 2 121 2 10 0 1 0 0 0 0 11 0 0 23 0 19 0 0 0 29 24 2 1 0 0 0 8 0 2 1 36 1 51 13 47 13 22 41 0 2 0 14 3 0 2 1 10 14 25 28 37 0 13 1 4 19 13 0 0 7 13 1 22 1 1 0 0 1 3 8 11 0 0 0 13 0 1 23 1 8 2 0 44 53 10 0 0 25 28 0 7 5 2 3 15 39 5 4 0 3 0 6 1 0 2 9 0 0 22 0 0 9 0 7 0 6 1 1 0 2 16 2 0 5 3 4 0 0 2 0 0 0 0 1 0 1 3 22 2 0 5 0 0 0 0 6 2 2 4 4 0 3 1 4
636 210029 71270 84028 966 17908 3516 2453 2747 0 26 5294 4897 371 90 1 223 5 6731 52 2 82 81 110 63 24 17 110 30 46 18 6 53 52 25 26 34 5 44 14 16 0 9 0 17 0 22 26 1 20 2 1 4 14 28 1 6 2 14 8 28 0 2 7 5 0 5 4 2 6 16 30 2 1 0 5 12 1 3 9 17 2 46 0 0 3 30 18 0 2 8 2 16 6 3 3 1 10 0 1 0 3 2 3 2 2 0 5 2 4 8 0 15 0 0 6 13 1 9 12 4 2 3 11 6 2 0 0 3 2 1 1 12 0 3 0 0 0 0 0 15 3 5 7 16 28 0 2 3 2 8 2 3 4 0 13 4 1 0 3 0 3 2 2 0 4 3 0 0 8 10 4 1 3 0 7 0 0 3 0 1 0 0 0 0 3 1 20 3 0 2 3 0 1 1 2 3 5 1 0 4 1 1 0
637 260813 285513 14607 154 49738 51 193 4 0 2 1175 13907 2576 92 0 1211 0 16 1347 2141 625 160 24 176 310 0 120 140 5 6 47 99 191 44 4 66 22 34 3 72 124 0 0 6 0 98 47 85 19 15 88 32 20 2 5 1 0 1 2 25 0 0 25 2 30 0 0 5 37 17 4 1 0 1 24 18 0 15 0 33 2 62 16 56 13 54 31 0 14 1 17 2 1 6 4 20 33 17 30 26 4 19 7 6 13 13 15 3 4 4 6 11 5 5 1 4 9 26 31 18 0 0 1 13 6 8 19 11 12 9 5 40 45 6 0 4 28 20 6 23 5 1 3 20 29 10 3 5 7 2 8 7 7 7 4 4 7 22 18 6 0 3 12 13 6 6 8 7 5 12 3 7 5 5 8 4 1 1 5 4 8 6 3 2 4 3 15 5 0 5 1 8 7 4 4 8 2 0 1 0 8 0 1
638 182556 81578 45023 210 6963 13 62 134 0 0 2 4655 13 42 0 123 0 25 238 145 2 146 29 55 0 1 143 8 7 10 1 30 40 19 6 89 2 47 7 20 0 0 0 5 0 12 12 0 13 2 2 5 8 10 0 2 0 1 3 19 0 0 4 4 5 2 2 0 11 22 7 2 0 1 1 17 2 0 1 10 3 43 0 1 1 15 11 0 0 2 8 6 3 5 2 1 9 0 1 0 0 0 1 1 4 3 0 3 1 9 1 14 0 3 2 5 0 1 14 2 2 0 1 2 0 1 0 0 2 2 0 20 0 10 1 0 0 0 1 9 2 2 10 15 19 0 4 0 4 2 0 0 1 0 4 4 1 0 1 1 4 0 3 0 10 11 0 2 6 11 2 1 7 0 4 0 0 3 0 0 0 0 1 0 1 1 11 7 0 0 5 0 0 0 3 0 4 3 2 0 3 1 3
639 291400 93276 61454 2444 27729 123 440 780 14 150 1 8590 1410 55 1 940 0 46 2369 534 401 272 91 143 525 0 152 112 30 73 38 65 90 21 12 90 14 30 12 42 36 4 0 16 1 34 18 22 31 5 21 24 23 15 9 6 0 13 8 46 3 5 31 5 49 1 6 5 86 14 8 1 2 2 16 21 1 12 10 23 3 58 29 14 2 50 22 1 17 4 25 1 14 5 2 32 45 5 4 6 9 15 7 20 7 26 11 5 3 4 9 11 4 7 3 18 10 8 26 4 3 4 4 2 3 4 6 3 24 5 6 17 9 9 0 7 7 10 5 24 4 3 15 29 29 13 3 4 9 2 14 7 1 2 5 5 4 1 14 13 2 1 6 6 12 12 6 8 9 4 3 2 5 6 5 3 1 4 4 6 6 4 4 1 3 2 16 17 0 3 2 1 3 2 5 3 3 2 1 0 2 1 2
64 85983 22758 73370 30749 25471 1409 7155 1055 0 121 136 28 1788 380 4 502 104 105 13 3 263 292 107 56 9 131 25 45 21 38 17 3 14 3 9 9 10 6 8 10 4 2 12 4 9 2 2 0 1 19 1 5 7 4 2 7 10 11 5 5 2 1 1 3 0 5 4 1 0 2 1 0 4 4 5 2 5 3 6 1 1 3 0 2 21 2 4 1 0 8 0 0 4 1 1 0 0 0 2 0 6 7 1 0 0 0 5 3 0 3 2 6 3 1 2 2 5 3 4 5 7 2 4 2 1 2 0 3 1 1 3 1 0 0 1 3 0 2 2 3 2 0 1 1 0 0 3 1 1 0 0 2 2 2 0 0 4 0 2 1 0 1 0 0 0 0 0 4 1 0 1 2 2 4 2 6 0 0 1 5 1 2 1 1 2 2 0 0 3 0 0 0 2 1 0 0 1 1 0 2 3 2 0
640 298160 219211 20763 339 20787 2805 1968 932 0 2 30 8171 3303 65 3 195 0 3054 174 4 42 412 47 85 1 1 456 22 11 10 3 80 85 60 4 279 6 56 2 29 0 4 1 2 0 32 30 0 43 5 4 5 9 12 1 1 3 4 7 81 0 0 15 0 7 0 2 0 13 16 206 4 0 2 4 53 1 1 1 12 2 56 4 1 4 40 23 0 3 0 3 108 1 23 2 4 23 0 6 0 2 1 5 2 10 2 2 5 8 9 0 13 0 5 0 12 1 4 14 2 2 1 0 5 1 4 0 1 6 0 2 23 0 37 0 0 0 0 0 17 4 4 34 68 42 0 3 0 0 38 3 2 3 1 21 13 1 0 3 2 7 0 4 0 16 25 0 2 24 12 2 1 21 0 23 0 1 5 0 1 4 0 0 2 2 1 27 13 0 19 3 2 0 0 6 3 12 2 2 2 4 1 3
641 262050 103775 33066 3451 31031 219 956 251 0 3 191 7523 1440 329 0 1608 1 23 877 455 643 167 26 200 443 0 109 202 11 7 62 61 74 21 5 53 26 24 6 46 52 2 0 4 0 31 20 25 24 29 34 35 21 8 9 2 0 0 0 18 3 1 20 3 21 3 2 9 24 14 7 1 0 2 22 16 2 22 2 14 5 76 10 11 10 38 15 0 9 1 12 0 2 3 0 9 38 4 5 8 19 13 15 9 4 12 16 4 3 7 19 6 3 7 0 10 11 16 43 3 0 1 0 6 7 12 8 25 9 9 8 22 13 6 0 4 14 6 11 23 7 3 6 19 23 10 2 11 10 1 9 1 7 15 1 4 11 6 12 22 0 8 5 11 5 4 10 10 4 5 2 11 4 10 4 3 5 2 5 2 8 8 4 4 3 3 15 12 0 3 1 8 7 2 4 2 1 1 3 0 5 3 1
642 227530 86807 108628 2362 33702 610 3107 2577 0 3 847 6280 475 121 0 1290 58 115 1052 620 468 122 138 140 822 7 51 130 44 41 42 51 63 24 23 10 19 24 18 26 35 11 1 20 0 24 10 22 11 15 16 33 26 44 8 23 2 16 18 10 2 5 19 13 25 1 7 6 33 2 3 0 1 12 25 9 6 10 8 11 10 56 13 9 12 36 19 4 9 4 19 0 13 7 1 17 29 2 6 9 13 5 14 5 6 12 10 1 6 4 18 10 2 10 5 29 11 22 33 9 5 9 13 6 9 12 8 12 5 4 10 12 6 8 2 4 11 3 8 22 6 2 0 20 30 4 0 7 12 1 7 5 7 6 8 4 6 1 11 13 0 6 13 9 5 6 6 5 1 3 3 6 0 5 2 4 6 1 2 5 6 10 2 6 4 2 8 6 0 1 2 4 3 3 0 3 0 5 0 3 2 1 0
643 158532 282878 7368 4004 26037 240 274 678 0 50 206 8582 929 115 0 275 46 0 1416 546 265 112 1 68 7 0 73 37 1 1 14 115 203 40 0 28 7 11 1 77 142 0 0 0 0 91 49 96 7 3 83 3 4 2 1 0 0 0 0 20 0 0 26 0 40 0 0 1 44 3 1 0 0 0 6 16 0 2 0 27 0 29 18 51 5 16 22 0 15 0 21 1 0 3 4 21 24 28 22 31 5 8 4 12 16 19 2 0 8 2 2 8 0 0 0 1 0 3 6 5 0 0 0 11 1 0 23 2 5 2 3 35 32 3 0 2 42 21 2 12 2 1 4 10 14 6 2 5 8 1 10 3 1 3 10 1 0 13 5 0 0 2 2 0 2 3 0 3 4 12 0 4 4 6 6 0 2 0 4 3 2 0 0 1 1 1 11 1 0 2 0 2 2 0 2 1 2 3 3 0 2 3 1
644 302934 92899 78936 383 23360 910 566 249 13 33 3066 422 201 84 1 1022 0 84 2863 274 326 270 192 174 1 1 57 146 54 36 33 71 77 33 27 25 16 56 25 47 24 14 0 48 0 34 32 13 15 18 14 39 21 37 5 10 0 21 24 7 4 0 44 11 72 1 11 7 88 14 2 2 3 6 18 17 5 14 15 19 4 55 32 6 8 48 19 2 27 1 33 1 3 2 5 35 44 7 8 9 11 7 11 16 5 31 7 5 7 9 10 17 5 6 9 23 13 15 29 7 9 15 6 8 10 6 4 6 17 3 2 29 9 5 0 1 4 5 2 21 3 4 4 8 32 16 3 10 18 2 23 5 3 1 11 6 13 5 13 6 5 3 9 4 2 0 6 6 1 6 2 3 1 5 0 6 4 3 2 4 9 2 5 2 3 1 25 0 0 0 2 4 3 3 0 1 1 2 4 1 5 1 3
645 250574 194796 87234 3280 9399 547 4186 2026 0 413 357 9444 374 216 0 844 0 422 190 2 35 1355 158 170 2 0 269 101 48 42 31 90 86 39 27 112 18 19 20 24 0 4 0 23 1 25 23 1 51 10 3 37 27 34 5 9 3 14 15 69 2 1 11 18 0 0 8 6 19 10 4 4 0 3 13 27 6 9 8 17 4 61 1 0 1 40 26 3 0 3 1 30 12 11 1 0 21 0 1 0 17 1 10 2 12 1 3 6 14 4 6 6 2 13 6 32 5 15 31 0 8 11 9 8 5 9 0 4 6 6 1 28 0 23 2 5 0 0 2 19 7 1 15 30 33 1 3 3 0 12 1 3 6 2 14 14 5 0 14 6 2 2 3 5 9 15 7 6 16 5 4 6 9 5 3 1 1 3 1 3 3 2 3 4 8 2 14 15 0 6 8 5 1 3 7 1 10 0 1 1 2 1 1
646 200168 89794 112509 690 18807 804 1173 445 0 0 5 4653 804 44 1 518 0 157 1680 231 209 55 341 81 481 0 32 67 106 72 22 45 58 17 73 11 8 15 44 30 20 27 0 63 0 19 13 13 14 10 12 9 14 84 6 25 3 33 42 7 2 11 14 27 45 4 15 3 57 3 3 3 4 11 8 12 14 5 33 10 3 39 27 5 3 31 16 11 13 18 23 2 18 3 2 25 33 2 8 4 5 7 3 8 1 13 4 2 7 0 8 6 3 2 18 69 3 12 13 5 13 15 20 2 1 2 3 2 15 5 4 9 13 2 1 2 3 3 6 14 3 0 1 5 21 6 1 4 12 0 14 1 3 2 7 5 2 0 3 7 0 8 1 4 4 0 4 1 2 4 2 2 1 0 2 1 2 3 0 2 3 2 4 3 0 2 6 3 0 2 0 2 4 3 1 2 0 2 1 4 2 2 1
647 313785 66815 35456 5170 13511 241 363 355 0 0 3096 3830 764 75 0 1718 0 68 2482 62 314 171 97 253 307 0 76 215 23 21 74 65 70 28 26 27 40 22 12 33 15 6 0 12 0 23 22 7 24 31 12 50 41 17 14 7 2 17 13 19 4 3 27 8 61 0 5 13 69 7 3 4 1 4 30 20 2 20 11 24 6 76 32 6 3 52 17 4 21 5 33 1 2 13 0 27 36 3 4 3 16 10 22 17 4 37 8 4 3 4 18 2 5 10 5 29 12 24 46 6 1 3 5 3 10 10 3 11 19 9 11 31 9 5 0 8 1 2 5 22 10 1 1 24 29 13 2 6 20 1 18 8 10 12 7 5 13 1 27 14 3 7 10 6 7 4 10 6 4 4 5 9 1 7 3 7 5 3 4 4 2 12 5 13 4 3 13 8 0 1 0 7 6 5 2 4 3 0 1 1 1 0 0
648 244761 132876 83386 797 21590 268 221 245 0 3 171 4295 204 66 1 758 1 36 3158 209 247 98 77 111 318 0 36 107 34 34 41 86 76 58 17 16 13 10 4 34 3 8 0 8 0 33 32 1 26 7 1 21 9 23 5 6 2 8 10 8 2 2 42 3 81 5 4 7 112 6 0 3 0 0 18 12 3 7 8 26 1 30 34 1 2 29 27 2 17 0 54 1 7 7 3 48 58 1 1 0 4 8 9 22 10 51 5 1 6 3 5 5 5 3 2 21 5 13 21 5 1 7 4 7 2 5 1 4 24 5 3 28 0 3 1 4 0 0 5 6 1 2 2 3 21 16 2 8 25 1 19 4 3 2 18 7 8 1 9 6 3 2 10 7 0 1 7 4 0 5 3 7 0 2 3 1 3 3 2 5 4 8 4 3 1 4 7 2 0 2 2 1 2 4 1 7 2 2 0 0 4 0 1
649 314732 61339 22959 1258 10525 133 1238 782 0 3 0 6576 1565 212 0 1102 6 8 3074 667 177 147 27 141 104 0 45 137 4 2 36 63 72 13 3 15 20 28 1 36 35 0 0 6 0 27 23 12 27 5 12 37 24 6 8 2 0 1 2 12 0 0 25 4 85 0 0 7 101 12 4 1 1 0 19 11 1 10 1 20 5 64 34 7 2 40 23 0 17 1 50 1 1 2 1 29 49 3 3 12 8 5 10 19 3 56 7 0 1 9 14 4 8 6 0 4 10 15 25 1 2 2 2 7 5 5 2 7 15 8 6 24 19 3 0 7 3 7 4 14 6 2 0 23 23 22 3 3 25 2 16 7 4 8 10 3 8 0 16 12 2 4 7 3 3 0 7 3 0 10 7 7 2 3 2 2 2 4 4 7 6 6 5 4 1 0 17 29 0 1 2 4 3 5 1 5 3 1 3 2 4 0 2
65 67305 21805 118469 24362 13985 3392 15368 3019 19 495 307 0 558 294 6 473 276 240 47 4 129 82 213 33 0 235 10 47 33 64 11 8 22 1 19 3 6 9 17 6 0 14 25 11 11 1 2 0 2 4 1 7 5 5 8 1 18 26 7 0 0 4 0 15 0 6 10 0 2 3 2 0 9 2 3 0 4 2 16 2 1 2 1 1 5 1 2 2 0 2 0 0 11 3 0 0 0 0 1 1 7 3 2 0 1 3 3 0 1 4 1 2 1 4 7 12 6 10 4 4 9 8 5 3 0 2 1 2 1 5 7 0 1 0 1 3 0 0 0 1 5 1 0 0 1 0 2 2 0 1 1 1 0 1 3 0 2 1 1 1 2 2 1 0 3 2 3 0 0 0 4 5 0 1 0 2 0 0 0 3 2 3 2 0 0 0 0 0 4 0 2 3 0 0 0 2 0 0 3 0 1 0 0
650 254556 104876 110973 2315 44894 574 1293 663 81 11 162 4033 1790 243 4 1070 0 177 184 1 142 121 309 158 529 0 61 137 108 48 37 55 62 34 47 22 32 32 42 20 2 17 0 65 0 20 8 1 50 10 1 20 24 72 5 23 5 35 31 17 4 9 7 23 1 3 13 9 13 12 4 8 0 4 26 15 6 16 20 20 4 67 2 0 6 41 19 5 2 6 2 2 11 30 8 0 24 0 1 0 9 4 10 6 4 2 13 5 5 8 4 9 2 13 14 62 9 19 33 6 7 15 15 4 7 9 0 7 7 4 4 15 0 3 1 5 1 0 7 24 4 2 2 14 35 1 10 4 0 1 0 8 1 4 13 12 4 0 17 11 4 5 7 11 3 3 11 4 0 6 8 3 4 6 2 5 5 2 2 8 8 6 4 2 4 7 8 3 0 2 10 4 6 1 2 0 2 5 3 2 5 1 3
651 355012 217069 2229 1094 10929 310 128 63 0 289 2 11946 200 154 0 353 3 0 4103 798 40 44 2 93 5 0 45 51 1 1 15 102 111 45 0 10 12 60 0 58 5 0 0 0 0 55 47 6 18 5 8 13 13 0 3 0 0 0 0 13 0 0 72 0 126 0 0 2 138 15 5 1 0 0 5 20 0 6 0 24 3 61 37 1 0 36 35 0 35 0 57 1 0 5 1 57 67 0 5 1 2 0 4 29 7 63 3 6 14 10 3 18 2 2 0 1 3 12 19 3 0 0 0 8 5 3 1 1 17 4 4 35 1 2 0 4 0 0 8 9 6 4 5 14 35 16 3 2 19 0 33 1 2 4 40 6 1 0 4 3 6 3 8 0 0 4 2 0 0 9 4 3 1 2 2 0 1 5 2 1 2 5 1 3 4 2 20 2 0 0 4 1 1 4 0 5 1 2 4 1 8 1 7
652 283615 132886 952 790 2959 1336 91 805 0 170 2 2346 178 120 0 52 0 0 2618 356 1 175 0 55 5 0 163 10 0 0 0 80 74 50 0 57 1 26 0 43 1 0 0 0 0 26 23 2 32 2 2 3 6 0 0 0 0 0 0 26 0 0 39 0 65 0 0 0 90 7 4 3 0 0 0 31 0 1 0 24 0 29 25 1 0 16 25 0 18 0 32 18 0 11 1 34 54 0 3 0 0 2 0 18 6 22 0 5 19 9 2 8 0 1 0 0 0 4 9 0 0 0 0 10 0 0 0 0 13 0 0 29 0 14 0 0 0 0 0 5 1 1 8 29 33 17 2 0 16 9 16 1 0 1 16 3 0 0 0 1 1 2 2 0 4 3 0 0 7 10 1 0 6 0 7 0 0 6 0 1 0 0 0 0 1 1 10 4 0 3 5 0 0 0 2 2 2 1 0 2 3 1 2
653 340161 87017 34052 1890 18383 589 1043 936 0 16 19270 3375 177 163 48 897 8 28 262 133 4 577 44 159 11 0 451 130 27 8 36 54 56 22 6 232 17 44 5 24 2 3 0 8 0 13 15 0 24 10 0 18 21 12 3 6 2 5 6 106 3 1 9 3 3 2 0 4 8 23 12 2 0 1 20 42 3 5 5 16 5 77 4 0 0 61 21 1 3 2 2 16 3 7 10 3 12 0 1 0 11 4 7 1 6 2 10 2 10 11 4 18 1 5 0 17 8 11 27 3 1 2 5 6 6 6 0 8 2 5 5 14 0 31 1 4 0 0 3 20 4 6 24 61 38 0 4 2 0 11 0 3 3 5 11 4 6 0 10 9 3 5 6 6 17 18 5 6 17 12 3 4 22 5 14 2 2 4 1 5 3 4 3 4 5 1 20 20 0 12 3 3 3 5 8 1 10 1 3 6 3 6 1
654 376229 46843 44816 1652 3688 3898 1281 1148 3 2 23 2040 729 74 33 111 1 85 645 0 0 158 127 80 0 7 289 13 46 28 0 62 55 28 20 117 3 87 24 28 0 5 3 26 0 22 13 0 63 4 1 7 13 30 3 12 2 12 25 75 1 3 13 10 21 4 4 0 28 18 120 3 7 2 2 35 4 3 12 18 3 64 7 0 0 42 21 1 13 4 8 14 8 17 0 14 26 0 1 0 1 0 6 8 2 8 0 9 6 10 1 21 1 2 3 24 1 6 21 1 5 6 5 2 2 2 0 0 11 1 1 15 0 23 0 0 0 1 0 13 2 2 18 47 56 2 10 0 6 1 7 0 4 2 12 10 1 0 0 0 4 0 5 0 18 6 0 1 19 7 0 0 12 0 11 0 0 4 0 0 0 0 0 0 0 1 24 6 0 7 9 0 0 1 10 3 6 5 1 2 5 1 4
655 227931 118021 58988 987 11865 1312 1341 799 0 18 24394 7012 4 72 1 609 0 88 835 390 110 193 151 102 15 0 89 78 60 27 14 64 79 28 25 47 6 36 28 27 35 10 0 30 3 23 18 14 23 4 16 11 8 36 5 20 5 10 20 31 0 4 17 18 22 4 14 2 28 26 5 2 1 3 5 10 10 7 17 18 0 53 10 7 2 38 12 7 11 2 15 9 15 4 1 4 30 2 4 1 4 1 3 6 5 14 3 1 8 7 3 11 4 3 6 28 6 11 30 4 3 11 11 4 3 7 5 4 7 5 3 19 6 8 0 2 3 3 3 16 6 0 4 18 38 6 5 6 2 9 7 3 3 0 5 7 1 3 4 2 3 1 5 5 0 5 3 3 8 13 5 0 4 4 1 3 2 1 2 2 3 3 1 1 1 3 19 5 1 3 5 0 0 2 6 1 2 3 0 1 5 1 11
656 250538 96030 70161 141 26458 21 1210 143 0 0 0 9890 2620 221 1 1370 0 67 2446 527 52 51 129 177 1171 4 27 189 30 21 74 80 82 26 21 9 23 35 16 37 38 11 0 26 0 43 25 19 24 9 24 28 26 32 17 7 3 12 13 4 4 6 38 10 63 1 8 9 82 1 1 0 2 1 30 18 3 20 11 16 9 66 31 7 1 44 21 2 17 5 43 3 7 6 3 22 39 4 5 5 6 1 9 10 5 40 16 1 2 10 11 6 8 5 6 30 13 25 29 1 2 10 2 2 10 6 7 16 16 5 7 20 9 2 1 8 7 5 13 22 8 4 1 5 23 14 1 11 10 3 17 8 5 8 11 1 6 10 12 10 3 1 15 6 0 2 7 6 0 15 7 6 0 3 1 4 9 5 1 11 6 9 8 8 3 1 9 2 1 0 5 10 4 5 1 5 3 2 1 0 3 0 4
658 338826 106863 43064 342 10390 724 1942 1223 0 25 5 6672 504 57 0 172 4 1496 2126 117 1 526 61 77 3 0 327 22 14 18 5 85 71 39 7 135 9 31 6 33 0 0 0 5 1 26 19 0 40 4 1 13 15 5 0 8 0 4 10 63 1 3 28 4 50 0 2 0 75 5 14 7 0 5 3 24 0 4 3 30 2 43 21 0 0 36 30 1 27 2 22 16 8 13 2 34 30 1 0 0 1 2 2 22 8 33 2 5 4 2 1 10 0 11 2 5 3 4 10 1 0 3 4 14 1 4 0 0 16 3 3 22 0 20 0 2 0 1 0 4 1 1 30 43 33 14 4 0 13 3 12 1 2 1 10 7 2 0 0 1 0 0 7 2 21 11 1 1 12 9 4 2 12 0 18 0 0 5 2 0 0 0 1 0 1 4 20 7 0 12 7 0 1 1 10 5 10 1 1 2 2 1 4
659 277642 230335 248 1256 49591 0 70 33 0 174 0 3 2410 125 0 41 0 0 4914 1260 125 183 1 24 0 0 91 2 0 0 0 125 195 33 0 31 1 17 0 78 140 0 0 0 0 82 44 84 6 0 79 3 2 0 1 0 0 0 0 25 0 0 60 0 128 0 0 0 149 5 2 1 0 0 0 19 0 0 0 26 2 19 52 46 7 9 28 0 41 0 85 0 0 3 7 63 57 18 21 33 0 3 0 18 10 82 1 2 4 3 0 3 0 0 0 0 1 2 2 3 0 0 0 6 0 4 23 0 22 0 0 38 33 9 0 0 23 27 0 4 0 0 2 12 14 20 1 0 30 0 28 0 0 0 16 0 1 18 0 0 0 0 1 1 2 8 0 0 1 9 0 0 6 0 2 0 0 2 0 0 1 2 0 0 0 13 7 2 0 2 1 0 0 0 5 3 2 1 1 2 0 2 0
66 151302 36162 10922 16136 18350 1751 6396 2984 5 508 119 1 3463 657 2 374 335 1 646 1 204 1154 1 53 0 118 47 46 0 0 7 10 27 4 0 10 1 17 0 22 5 0 14 0 8 7 7 0 3 3 2 4 4 0 1 0 0 0 0 4 1 0 7 0 8 0 0 2 4 6 0 2 0 0 3 5 0 2 0 3 1 2 7 3 5 1 5 0 3 0 9 0 0 0 0 5 1 0 3 0 5 9 2 0 0 2 4 3 3 3 1 5 2 0 0 0 1 0 2 3 0 0 0 2 4 3 3 1 3 2 3 2 1 2 0 2 2 1 3 2 1 2 2 2 2 2 8 3 4 0 2 1 1 2 1 0 2 2 3 1 2 0 0 2 0 0 1 2 2 0 2 1 2 1 0 1 1 0 0 0 1 1 3 2 0 0 0 0 1 2 1 1 2 0 1 2 0 2 1 0 3 0 1
660 301872 58412 34215 3911 8578 698 3367 1537 0 205 138 3546 308 1 0 329 0 25 3144 266 73 456 40 68 496 0 120 40 12 15 9 61 96 21 5 42 9 33 7 45 25 2 0 5 0 25 27 22 22 1 18 6 6 14 4 4 0 5 6 48 1 1 33 1 67 0 5 1 97 8 13 1 0 0 3 18 1 6 3 13 2 31 46 8 2 25 25 1 40 0 42 0 1 5 0 33 45 8 6 5 2 2 4 20 0 38 3 2 1 3 3 6 0 1 0 6 0 12 9 5 0 2 3 3 0 1 2 2 27 4 4 27 14 10 0 3 2 3 2 17 3 7 5 67 17 13 2 0 17 1 16 2 3 3 10 3 2 1 4 2 1 3 3 0 18 6 3 1 2 7 5 0 1 2 9 1 1 3 1 1 1 1 4 0 1 1 10 63 1 6 1 3 0 1 1 3 1 0 2 0 2 1 1
661 379163 110391 12112 2027 35987 489 124 76 0 2 3 1 2007 187 0 657 0 1 6794 665 21 225 3 103 0 0 176 83 1 0 23 116 115 43 0 65 11 11 0 47 46 0 0 0 0 41 35 25 25 7 29 16 10 0 8 1 0 0 0 38 1 0 70 0 173 0 0 9 207 8 0 4 0 0 11 29 0 4 0 25 0 45 74 11 0 32 18 0 71 0 75 0 0 5 2 73 101 11 5 5 5 1 7 39 4 79 3 0 3 2 4 10 1 5 0 1 3 7 12 2 0 0 0 13 4 5 9 2 37 4 1 33 11 11 0 2 10 13 1 18 3 1 11 35 20 19 2 2 38 1 38 3 3 2 9 5 0 3 8 1 2 3 7 2 17 8 4 1 10 8 4 0 8 1 1 3 1 6 2 3 4 5 2 3 3 1 4 5 0 6 3 2 1 4 6 5 2 0 1 1 8 2 2
662 190933 127317 55496 1747 58612 518 52 125 0 33 11 303 1029 66 0 417 0 11 2272 1231 464 63 29 62 35 0 69 47 9 2 18 70 114 24 10 38 7 11 6 43 63 2 0 4 0 45 32 42 9 2 45 9 5 9 1 4 0 0 2 20 2 3 21 4 59 0 3 3 72 2 0 2 4 0 5 14 1 6 3 18 3 21 27 25 8 15 20 0 15 0 30 0 3 5 7 29 37 14 11 15 2 7 3 12 4 31 4 3 2 3 4 2 1 4 4 4 0 12 9 6 2 1 4 7 2 9 13 1 14 1 2 15 15 6 1 2 14 8 3 14 2 1 5 7 12 20 0 1 11 0 13 6 1 0 1 0 3 7 7 1 1 1 1 1 4 7 5 1 0 3 2 1 1 5 5 1 1 1 1 1 2 0 1 1 3 10 3 0 0 2 2 2 2 3 2 1 5 1 0 1 2 4 0
663 148957 25078 6903 1400 8609 199 343 515 0 37 3 2505 3662 308 0 609 0 6 950 144 215 67 10 85 310 0 77 75 5 2 20 27 25 13 2 40 12 16 1 15 7 2 0 1 0 13 16 7 12 8 7 15 18 1 4 0 0 2 2 15 0 1 11 0 16 0 0 3 28 8 2 2 0 1 10 11 0 8 1 8 0 36 9 4 4 21 6 0 13 0 9 1 1 9 0 12 19 1 3 5 9 3 9 14 1 9 10 3 0 1 4 5 5 3 1 3 5 6 13 1 0 2 0 0 3 5 5 2 6 4 3 9 4 6 1 3 1 5 1 7 2 0 1 15 8 3 1 3 6 0 5 3 0 3 4 1 5 1 6 5 1 1 5 2 7 7 1 2 2 6 0 5 3 2 1 2 4 5 2 0 3 2 3 1 1 2 6 2 0 0 1 4 1 0 2 3 1 0 1 1 1 0 1
664 316459 211896 109454 779 25770 1626 7733 1347 13 52 23657 6877 3 82 2 1316 0 1495 362 2 376 641 329 210 60 35 140 197 98 80 52 79 105 64 56 69 30 30 49 37 0 29 5 53 0 27 37 4 45 16 1 28 32 79 10 33 3 20 37 25 1 6 14 38 12 7 25 5 26 8 4 4 5 12 25 23 8 16 22 25 3 67 5 0 14 47 25 8 3 9 2 20 14 10 5 1 26 0 1 0 15 11 9 4 10 4 15 6 20 2 19 14 5 7 10 63 10 25 22 8 12 20 18 9 5 10 0 8 10 8 8 21 0 13 0 6 0 0 8 25 4 3 9 30 31 2 2 4 1 8 0 7 3 9 17 4 4 0 25 7 3 2 11 13 5 5 8 2 7 12 12 5 5 4 4 2 2 3 3 10 9 8 4 2 4 6 20 8 1 2 3 5 6 3 4 3 4 3 1 2 4 2 2
665 388564 87277 57903 7186 28384 995 741 782 98 287 419 2124 143 161 0 654 14 39 4817 437 110 184 49 189 9 0 104 74 13 11 32 123 16 80 6 57 6 37 4 5 8 9 0 11 0 12 13 1 15 8 6 15 14 1 7 4 0 6 3 31 4 0 112 6 95 0 10 2 86 16 12 0 3 3 11 27 0 15 1 9 5 2 42 0 2 4 5 0 39 0 64 6 1 10 25 58 22 0 2 1 5 2 4 20 4 75 2 2 12 4 11 3 2 10 0 3 4 5 8 6 0 2 2 0 6 5 1 5 73 2 6 7 0 12 0 2 0 0 2 1 10 2 3 16 2 29 6 6 32 3 28 4 4 10 5 4 5 1 1 2 0 1 13 6 12 1 3 3 5 6 1 1 5 1 5 2 5 5 3 1 8 7 1 1 0 6 0 16 0 2 4 2 5 4 2 8 2 1 1 2 1 3 2
666 304296 101178 142544 10130 23036 1370 3575 584 139 63 0 13048 450 569 2 1023 0 88 1289 768 162 70 148 265 133 0 37 143 32 68 45 104 28 76 13 20 20 30 15 18 23 9 1 30 0 11 12 10 35 15 18 30 22 11 9 13 6 17 4 5 3 4 55 12 21 3 17 4 21 11 1 2 3 3 26 20 0 16 4 14 2 3 10 6 6 6 15 3 11 3 25 0 9 9 12 12 6 2 7 4 11 3 18 8 5 7 14 1 15 4 6 6 3 8 0 2 9 11 11 6 7 4 16 1 13 7 6 8 29 4 11 13 8 1 0 4 1 3 2 1 12 0 2 2 2 6 1 11 14 1 3 2 7 4 4 9 4 3 5 10 4 4 7 11 4 1 12 8 1 9 4 3 2 10 3 5 1 12 2 13 7 13 4 4 2 2 0 3 0 0 5 2 7 2 1 5 1 2 1 1 3 3 4
667 175810 93913 267511 2841 15313 820 2417 404 17 0 0 7847 528 162 0 474 10 371 1170 823 99 73 488 122 359 0 14 46 144 114 22 68 17 46 71 9 7 17 56 16 13 38 0 84 0 10 16 20 16 2 15 13 14 37 1 37 14 73 37 1 0 14 30 36 29 2 45 1 21 10 2 1 22 20 9 11 14 5 35 14 3 2 8 7 2 1 6 22 9 10 11 0 25 3 6 12 7 1 10 7 9 3 2 3 3 11 3 2 10 1 3 4 4 2 8 13 8 5 4 1 15 22 14 4 1 6 2 5 20 4 4 5 7 1 2 1 2 3 1 0 5 1 1 1 2 6 1 4 19 1 10 1 2 4 11 7 2 1 3 2 3 2 2 3 0 0 9 1 3 3 0 4 0 2 0 3 0 2 1 4 0 5 2 1 3 0 1 0 1 1 1 1 0 1 1 2 0 1 0 2 1 0 1
668 189252 31610 278045 1653 14698 1144 3197 640 56 1 1 7671 145 71 0 722 0 481 221 142 21 84 607 214 868 0 60 85 192 162 38 58 18 31 128 32 15 20 58 6 4 71 0 161 0 8 6 2 41 10 5 20 19 40 9 44 10 107 43 10 1 16 20 51 4 2 60 1 1 6 6 3 12 29 17 16 15 9 41 9 1 0 1 1 2 1 6 21 2 18 3 0 24 13 3 1 1 2 2 2 13 0 8 2 1 2 3 6 3 6 6 1 1 7 24 15 7 4 0 0 17 23 30 2 2 6 0 9 12 3 6 5 1 6 2 5 0 0 2 1 5 0 6 3 6 2 2 6 0 1 0 3 2 10 5 8 4 3 7 3 1 6 4 6 3 1 3 3 2 8 4 6 2 2 6 1 1 5 3 7 2 4 2 3 0 0 1 2 1 0 5 2 2 2 2 1 1 0 2 2 1 0 3
669 15697 9016 812 1085 1841 93 102 20 216 40 0 423 45 160 0 9 0 1 238 233 6 40 1 11 1 0 3 1 1 0 0 15 3 13 1 4 0 0 0 0 7 1 0 0 0 4 4 8 1 0 6 0 0 1 0 0 0 0 0 1 0 0 7 0 2 1 0 0 7 2 2 0 0 0 0 2 0 0 0 2 0 0 2 0 1 0 2 0 2 0 4 0 0 0 2 1 0 1 1 2 0 0 0 2 0 3 2 0 0 1 0 0 0 0 0 0 0 0 1 1 0 0 0 0 0 0 1 0 1 1 0 3 4 0 0 0 0 2 0 0 0 0 0 0 0 3 0 1 3 0 1 0 0 0 0 0 0 0 0 0 0 0 0 0 0 0 0 0 0 2 0 0 0 0 0 0 0 0 0 0 0 3 0 0 0 0 0 2 0 0 0 0 0 0 1 0 1 0 0 0 0 0 0
67 101883 70845 159 21962 21677 4797 1706 3123 22 1596 1499 0 733 644 530 118 212 0 385 157 54 90 1 14 0 1 80 5 0 0 2 10 49 4 0 39 1 2 0 23 22 0 1 0 18 13 7 8 8 1 6 2 1 0 0 0 0 0 0 18 0 0 5 0 6 0 0 0 3 0 2 23 0 0 2 6 0 1 0 2 0 0 0 9 1 0 8 0 3 0 1 0 0 7 2 11 3 1 9 7 1 0 0 0 0 1 0 1 1 0 0 1 1 3 0 0 0 2 0 0 0 0 0 2 1 0 6 2 0 0 0 1 8 4 1 0 6 5 0 0 2 0 4 3 0 3 1 0 1 0 0 0 0 0 1 0 1 3 0 0 0 0 1 2 0 4 0 1 0 0 0 0 3 0 7 0 0 1 0 1 1 0 2 1 0 1 2 4 0 0 1 0 0 1 3 1 0 0 0 1 2 5 0
670 390017 210229 4181 5398 38895 209 297 89 22 14 93 3850 1480 227 0 92 11 54 4155 562 120 147 3 90 4 0 67 5 0 0 2 237 65 105 0 34 1 26 1 81 93 0 0 0 0 56 63 47 3 2 74 2 4 0 1 0 2 0 1 16 1 0 109 1 77 1 0 0 60 11 3 1 2 0 0 27 0 0 3 33 1 1 29 29 2 1 18 0 30 0 64 1 0 1 10 42 15 13 23 25 0 1 0 22 2 51 0 1 8 5 0 5 0 4 0 0 3 0 0 3 0 0 0 12 1 1 18 1 54 2 1 19 39 8 0 0 12 21 0 0 2 3 3 6 3 26 5 1 29 2 20 2 0 0 4 0 2 13 1 0 2 0 2 1 3 2 1 0 3 12 1 0 6 0 4 0 0 6 0 0 0 0 0 1 0 9 2 2 0 3 0 0 0 0 2 8 6 1 1 1 0 1 0
671 102736 42539 259355 3091 17257 1013 1508 287 19 123 0 815 496 88 0 662 3 515 308 58 338 47 569 145 87 0 17 72 195 118 34 36 11 15 83 12 14 13 78 7 15 61 1 140 0 11 8 8 7 8 9 19 17 49 4 57 16 78 41 4 0 27 10 38 5 1 58 1 10 10 0 1 21 31 11 3 17 4 49 7 1 5 3 10 8 3 0 19 1 14 3 0 21 2 4 2 1 2 4 1 10 3 5 0 2 5 5 2 4 2 5 3 1 5 13 10 6 10 3 1 14 34 28 0 1 4 2 4 4 7 2 2 4 2 1 4 3 4 3 1 6 1 0 2 1 2 2 4 2 0 0 2 2 5 3 2 10 2 2 3 2 2 5 5 1 0 4 3 0 3 5 8 0 6 0 2 1 2 1 3 2 6 3 4 1 6 0 1 0 0 1 2 5 2 0 1 1 0 0 0 1 0 3
672 166987 65268 228539 3022 24357 850 500 144 86 183 65 2912 456 23 0 678 30 320 652 129 53 40 373 135 354 0 12 75 122 106 32 71 16 45 71 6 13 10 45 15 24 41 1 107 0 12 10 10 28 4 7 14 20 16 0 33 11 66 29 2 2 20 21 30 6 0 37 3 10 5 3 3 11 15 11 21 10 10 28 9 1 6 2 6 0 3 4 11 8 13 14 0 12 8 6 8 2 3 3 6 6 1 5 6 2 9 7 1 6 2 4 4 2 3 7 9 5 11 3 0 13 19 18 4 4 2 1 15 18 4 7 3 6 5 3 9 1 1 2 1 9 1 0 0 1 6 1 6 1 0 4 2 4 4 3 4 7 3 3 1 2 1 9 4 1 0 5 6 1 8 2 0 1 0 1 2 2 3 2 4 0 7 2 1 2 5 3 3 0 2 4 4 3 3 0 2 1 2 0 0 0 2 1
673 153185 69955 32770 1960 15800 220 139 59 11 1 336 73 49 21 1 34 0 8 2419 413 137 59 8 31 0 0 8 6 5 7 2 70 25 38 1 4 1 8 1 9 29 0 0 2 0 14 14 21 3 0 19 1 0 0 0 3 0 1 1 2 0 0 51 1 53 0 3 0 34 8 0 0 2 2 0 9 0 0 0 13 0 0 16 10 1 0 5 0 24 0 40 2 0 3 6 18 7 8 11 12 0 2 0 13 4 37 0 1 2 2 0 1 0 0 0 0 0 0 0 4 0 0 0 1 0 1 3 3 32 0 0 9 12 0 1 0 2 4 1 0 0 0 0 1 0 13 0 1 22 0 17 1 0 1 4 0 0 3 1 0 0 0 1 0 0 0 0 2 0 3 2 1 0 0 0 0 1 3 0 0 0 0 0 0 0 2 1 0 0 0 1 0 1 0 0 4 0 0 1 0 1 1 0
674 251808 60782 204905 1450 16027 436 201 135 20 34 2 2343 172 97 0 1736 0 374 889 9 97 213 324 403 285 0 26 166 127 114 90 64 13 49 61 11 40 35 58 14 3 28 0 122 0 10 8 0 32 16 4 31 40 34 14 20 8 49 26 4 6 19 29 22 15 0 43 6 17 4 1 2 15 17 34 28 5 25 22 8 4 4 6 8 2 9 11 12 12 9 19 2 21 11 4 12 4 1 3 1 20 2 24 5 0 9 15 1 9 2 10 6 5 3 7 11 19 13 8 2 9 13 23 1 8 10 1 17 25 3 15 2 0 6 1 15 0 1 5 2 9 0 2 1 5 7 1 12 5 0 5 9 4 12 6 8 20 4 8 9 3 14 14 5 0 0 16 11 0 10 8 6 4 15 0 2 5 4 6 9 11 19 3 7 4 3 0 2 2 1 4 4 5 2 1 5 3 3 0 0 0 0 2
675 163977 122667 130255 24381 18705 3416 10379 3715 6 3702 104 5430 7344 571 157 70 3 1018 76 1 283 158 146 82 0 40 103 9 60 45 5 55 12 89 26 41 0 25 15 11 0 18 6 48 4 11 9 1 22 3 0 3 7 14 1 12 5 23 5 13 0 11 12 14 1 4 19 0 1 13 49 4 6 5 0 27 2 0 11 11 0 1 0 0 1 0 5 2 3 2 0 5 6 5 14 4 0 0 2 0 0 2 1 0 0 0 0 4 21 2 0 6 0 2 6 3 1 2 0 2 5 9 4 2 0 1 0 2 20 2 4 3 0 17 4 2 0 0 1 0 5 1 8 4 0 0 4 1 0 0 0 0 1 0 5 6 1 0 1 0 2 0 2 0 5 4 0 3 6 8 2 0 5 1 1 0 0 10 0 0 1 1 1 0 0 4 3 6 1 4 3 0 1 0 2 0 0 1 3 0 1 0 1
676 176421 298609 1927 6532 49496 152 325 90 8 250 0 6663 2858 236 0 289 0 3 1407 606 56 175 0 104 0 0 76 32 2 0 10 232 85 93 0 41 5 19 0 74 156 0 0 0 0 73 60 66 3 7 101 5 10 0 5 1 1 0 0 12 0 0 62 0 25 0 1 0 13 7 5 0 1 0 3 22 0 3 0 32 1 2 13 30 0 1 13 0 8 0 19 0 1 0 7 18 5 29 34 30 2 0 6 4 12 16 4 0 9 1 1 6 2 1 0 0 0 3 0 4 0 0 0 5 3 6 15 3 18 1 3 8 52 9 0 1 15 26 3 0 2 0 2 1 2 4 0 2 8 0 12 0 1 0 6 1 1 20 4 1 2 1 4 2 5 2 0 1 4 10 0 1 4 2 0 1 3 6 0 2 1 2 0 1 0 4 1 2 1 3 1 0 0 2 6 1 1 3 1 0 3 0 1
677 206442 91711 162478 1775 2926 529 878 210 10 53 0 2239 246 13 1 634 0 409 849 0 9 139 322 224 62 0 442 70 127 80 31 87 14 71 62 147 9 23 46 9 2 35 0 84 0 5 11 1 24 5 1 8 18 24 2 26 11 35 25 63 1 13 27 25 16 1 31 2 17 8 13 2 13 13 10 50 4 7 21 18 3 3 6 0 1 3 5 10 9 9 13 9 18 11 0 12 9 0 1 2 5 0 7 0 3 15 12 1 17 4 6 5 3 3 8 10 5 5 2 0 10 18 17 3 4 7 0 4 20 2 3 4 1 32 1 7 0 1 3 1 8 1 17 15 8 2 0 8 6 3 6 2 1 4 9 10 3 0 2 4 1 5 6 0 12 8 2 10 13 8 1 4 12 0 16 4 1 0 4 3 2 7 0 0 1 0 0 3 0 9 2 0 3 2 19 3 9 2 3 2 2 1 0
678 157328 167712 165089 1872 17800 1614 2099 748 12 8 0 5941 1140 55 0 93 2 2554 401 47 30 69 155 95 6 4 48 16 46 108 5 86 21 107 28 18 1 19 27 20 12 12 1 27 0 14 15 5 10 1 6 4 8 8 0 14 6 24 10 9 0 4 22 6 8 0 16 1 4 5 48 1 8 8 2 14 3 1 12 13 0 1 3 3 2 0 6 6 4 4 6 32 21 6 11 5 1 0 4 1 2 3 0 3 6 4 2 0 20 1 0 4 0 0 4 5 2 2 0 1 2 12 5 6 1 1 5 1 15 1 4 4 4 9 2 0 0 0 0 0 2 1 4 1 6 1 1 2 1 21 0 1 0 0 17 8 0 2 1 2 2 0 2 0 1 4 0 0 2 5 2 0 3 0 6 0 0 4 1 1 0 1 1 0 0 4 0 2 0 1 1 0 0 0 1 1 1 0 1 1 0 2 1
679 181335 173581 87 2130 17333 108 62 62 10 2 2 2492 135 126 0 39 1 0 2067 394 30 18 1 55 0 0 18 6 1 0 3 122 31 68 0 13 1 13 0 58 95 0 0 0 0 55 50 68 1 0 77 0 3 0 0 0 3 0 0 2 0 0 54 0 45 0 0 0 34 6 2 1 0 0 0 17 0 2 0 10 0 2 23 26 2 0 6 0 16 0 29 0 0 2 4 23 6 13 16 15 0 1 0 13 3 21 0 0 9 3 0 3 0 1 0 0 0 1 0 0 0 0 0 6 0 0 10 0 19 0 0 9 35 2 0 0 9 16 1 1 1 0 0 1 0 12 0 1 15 0 16 2 0 0 4 0 2 11 0 1 0 0 0 0 3 0 0 0 1 5 0 0 1 0 2 0 0 6 0 0 1 1 0 1 0 3 0 2 0 2 1 0 1 0 0 1 1 0 0 0 2 0 1
68 144223 65084 23654 15950 49957 1118 8726 3352 0 688 435 0 1722 475 0 944 292 24 83 1 771 444 28 77 0 135 20 98 7 9 30 6 40 2 2 9 6 22 2 20 13 5 8 2 0 13 5 4 4 12 6 14 16 0 4 2 4 0 1 3 3 1 1 3 0 0 2 7 0 3 2 0 1 0 6 3 0 8 1 3 0 4 0 0 21 0 2 0 0 2 0 4 2 1 5 0 1 3 2 3 2 47 4 0 7 0 10 1 6 1 5 6 2 3 0 1 8 8 12 12 0 3 0 3 4 1 4 6 3 6 5 4 5 0 0 4 1 1 4 2 3 3 1 0 2 0 2 3 0 1 0 3 2 1 1 2 4 0 2 2 1 3 6 6 2 3 4 5 0 0 2 5 0 1 0 1 2 2 2 3 5 4 5 0 5 0 0 0 0 0 4 3 6 1 0 0 0 0 2 1 4 4 2
680 251109 77510 86559 6003 22392 1272 2350 733 37 727 0 3679 404 64 3 666 5 59 2213 176 185 204 57 179 175 2 89 83 27 7 34 106 27 71 10 32 13 18 9 19 28 5 0 15 0 15 14 16 15 8 19 13 15 7 3 9 3 11 4 16 3 3 52 2 24 1 9 0 45 7 4 2 4 5 12 15 0 15 6 14 2 1 17 10 4 4 9 2 12 1 41 0 2 3 6 22 8 8 10 8 4 3 8 7 3 31 4 2 7 2 2 4 1 3 0 1 4 4 2 5 4 6 0 2 3 6 6 4 27 2 5 13 5 20 2 8 5 4 2 0 8 0 6 4 5 12 1 5 35 0 11 3 2 7 5 1 6 3 8 7 3 3 10 8 5 1 4 0 4 9 1 3 7 6 5 3 3 1 1 4 0 6 1 1 4 7 2 7 0 7 1 4 1 3 6 5 1 0 2 0 2 2 0
681 203171 97954 130116 22338 28177 5431 10450 3580 107 6424 0 291 1673 116 1 174 37 591 106 13 27 98 134 130 12 85 200 25 40 29 4 62 13 93 25 100 3 117 16 11 3 24 10 42 11 2 8 4 13 2 3 2 9 8 1 6 4 17 8 33 0 4 20 9 0 2 13 0 2 29 202 0 8 5 3 27 7 0 33 13 0 2 0 0 3 2 6 5 0 4 0 10 7 7 29 0 1 1 1 0 0 3 1 0 5 0 2 1 11 13 2 17 0 2 3 5 4 1 0 1 4 5 4 2 0 3 0 2 8 1 1 5 0 17 10 0 0 0 2 2 6 2 11 8 4 0 9 2 0 5 0 2 0 1 3 5 1 0 2 1 7 1 4 1 6 8 1 0 8 15 3 2 8 1 6 0 1 10 0 3 2 1 1 1 0 4 3 6 1 6 4 2 1 1 8 1 8 3 2 3 6 4 4
683 209501 56652 180065 3555 19978 490 820 180 24 1 0 9291 149 121 0 1415 0 184 791 374 118 42 174 320 857 0 35 161 61 47 84 48 14 40 27 6 30 17 20 11 12 20 0 31 2 3 13 3 15 16 4 43 32 19 11 13 10 34 7 5 6 5 28 15 11 0 11 4 14 2 4 1 4 12 26 11 5 16 14 9 2 14 9 7 1 3 9 3 13 2 12 3 13 8 1 4 3 2 7 3 12 0 13 1 5 8 15 2 5 1 10 7 3 6 2 4 18 13 6 0 2 8 6 2 8 7 4 16 16 7 3 8 3 8 1 12 0 2 8 0 4 1 4 0 3 3 4 10 1 2 3 10 6 11 7 4 6 0 11 8 5 9 16 15 2 0 7 4 0 4 4 4 1 8 0 12 9 3 2 8 5 10 4 2 2 1 1 0 1 0 0 8 7 3 0 2 1 2 2 1 0 0 2
684 259268 102695 150753 22487 6331 2717 4164 3123 473 0 1 2082 3 1 2 462 1 173 2292 1 224 205 161 157 18 0 253 43 79 46 20 72 27 83 28 74 6 27 21 33 31 22 1 49 8 26 26 14 17 4 21 5 1 3 0 3 2 4 9 41 1 4 47 13 22 3 10 3 13 6 11 0 12 35 3 24 4 2 5 19 1 1 12 7 0 3 11 4 24 3 15 2 3 5 0 12 6 13 13 12 0 0 7 10 4 10 1 1 14 6 2 10 2 1 1 5 2 2 1 0 1 10 3 3 1 3 6 0 30 1 4 5 4 9 5 0 4 3 3 1 5 1 14 8 1 14 3 1 10 0 10 4 2 0 6 9 2 10 1 0 2 0 3 1 13 7 0 0 6 3 0 1 9 2 5 0 1 5 0 0 1 1 3 1 0 1 1 14 1 3 1 2 0 1 6 3 16 1 1 2 2 0 0
685 173900 137808 142530 4592 21433 452 2204 159 87 76 292 6751 341 42 0 519 28 38 1400 395 261 11 61 141 229 0 24 72 18 11 23 97 32 48 8 10 2 25 7 25 62 5 0 22 0 27 31 38 9 8 39 8 12 2 1 8 6 19 4 2 1 4 46 6 19 0 10 2 21 2 4 0 0 8 7 8 2 8 4 11 1 4 6 32 7 0 1 0 6 4 19 2 1 2 1 18 4 7 14 16 6 3 5 7 8 14 10 1 8 2 3 6 2 1 0 1 5 3 0 3 2 9 3 3 3 3 10 3 18 3 5 8 18 2 0 7 7 11 3 2 3 0 0 1 3 8 1 3 12 1 14 3 2 3 3 2 6 11 6 7 1 3 4 8 2 0 3 4 1 7 0 0 0 1 3 1 0 8 2 2 2 11 1 1 4 3 0 2 1 2 0 2 3 4 1 4 0 0 0 2 3 1 0
686 295170 242472 109426 8141 34319 2750 2156 743 150 26 2562 7014 503 531 3 323 0 210 2613 875 368 61 44 149 54 0 158 36 19 16 22 207 75 115 10 82 5 28 9 36 82 4 1 21 0 47 48 67 15 5 61 9 14 2 3 11 3 11 5 35 1 1 94 13 57 1 9 2 42 7 8 1 3 1 11 34 2 5 3 22 0 3 22 26 11 2 7 1 25 2 44 0 3 6 12 33 6 15 24 24 5 4 9 12 8 23 5 3 12 2 2 4 1 5 1 0 5 1 7 7 1 4 3 6 1 7 14 6 42 3 1 12 27 23 2 3 11 10 1 0 3 7 13 10 2 10 2 3 25 0 13 4 2 2 7 2 2 12 2 4 3 0 3 1 3 6 8 3 11 8 2 1 6 1 9 0 0 4 1 0 1 4 0 0 1 6 2 8 1 5 3 3 1 0 3 8 7 2 1 0 1 2 0
687 362725 226726 833 6651 18870 757 80 114 0 55 1 24516 2640 226 0 394 2 0 7320 1898 6 334 0 186 3 0 41 27 0 0 8 110 109 135 0 25 28 67 0 54 93 0 0 0 0 110 90 70 30 5 65 13 9 0 6 0 0 0 0 8 52 0 79 1 84 0 0 0 45 10 4 2 1 0 4 16 0 4 0 10 3 1 85 30 0 3 48 0 59 0 70 17 0 7 8 42 37 47 20 23 3 0 1 55 15 58 2 15 7 10 6 5 4 8 0 0 3 1 0 1 0 0 0 6 6 1 19 0 25 2 4 15 12 2 0 1 12 16 2 0 5 1 7 0 1 60 5 3 32 5 51 7 4 5 8 9 1 18 3 0 8 5 3 0 0 2 2 1 12 1 2 1 3 3 4 0 6 9 2 1 1 1 0 2 1 0 2 0 0 4 1 0 3 3 0 9 2 1 2 2 3 0 4
688 491165 192596 1093 4408 22883 41 151 42 1 43 541 13572 14 315 0 148 1 2 6165 1180 114 79 2 136 0 0 14 4 0 0 4 78 61 142 1 1 0 59 0 46 12 0 0 0 0 58 46 10 33 3 16 4 2 0 0 0 0 0 0 2 64 0 54 0 94 0 1 1 53 20 4 1 0 0 0 7 0 2 0 22 0 0 61 4 5 1 44 0 41 0 59 7 0 8 8 30 26 12 6 1 1 6 0 59 19 33 1 8 14 15 2 13 4 4 0 0 0 0 0 3 0 0 1 11 0 2 2 1 20 2 1 9 5 0 0 2 1 5 3 0 2 4 0 0 1 36 6 3 31 4 47 2 1 1 14 9 1 2 0 0 6 1 6 0 1 0 1 0 0 4 3 1 2 0 0 1 1 9 0 1 0 0 0 1 0 2 2 2 0 0 3 0 0 0 1 11 1 5 4 2 6 2 3
689 328891 244875 1968 13362 49119 783 1041 321 0 532 1 12916 3361 1157 0 431 0 0 2125 48 238 24 0 205 1 0 20 34 0 0 19 125 141 114 0 1 9 78 0 52 131 0 0 0 0 118 121 82 8 1 109 8 8 0 2 0 3 0 0 1 66 1 26 0 24 1 0 1 12 34 5 1 4 0 2 10 0 6 0 11 3 4 22 35 4 1 29 0 9 0 19 1 0 2 7 7 13 70 43 39 3 0 2 13 9 22 2 0 2 22 1 14 5 5 0 0 1 4 0 5 0 0 0 4 2 4 22 4 4 3 8 13 21 0 0 0 21 29 7 1 4 3 1 0 4 27 7 2 6 1 11 5 8 0 12 2 3 16 5 0 5 2 7 1 4 1 3 1 2 8 8 2 0 0 3 1 1 9 5 0 1 4 5 3 2 4 2 0 0 1 1 1 2 5 1 3 1 4 4 3 4 0 5
69 87279 31084 11532 16171 33494 587 681 942 0 138 1095 0 592 394 117 263 65 17 41 266 272 162 18 20 0 1 15 20 2 6 1 6 35 3 0 15 5 8 0 11 7 3 0 0 1 3 0 1 10 2 3 9 1 1 1 0 1 5 1 5 1 3 1 1 0 0 0 0 0 5 4 0 2 0 1 0 0 4 1 2 1 0 0 2 3 1 1 0 0 0 0 0 2 3 4 0 1 0 3 2 1 5 1 0 0 0 1 0 0 3 2 9 1 3 0 0 5 3 2 9 0 1 0 2 0 1 2 3 0 2 0 5 2 4 0 2 1 1 1 0 0 0 0 1 2 1 1 1 0 3 0 2 0 0 1 2 4 0 0 0 6 1 1 0 1 2 0 0 5 1 3 3 2 2 1 1 0 0 0 0 2 2 3 1 0 2 1 1 1 0 3 0 0 0 3 1 0 0 1 1 4 4 1
690 378378 73472 113331 804 34655 17 236 51 0 2 5077 12234 1248 183 0 4700 0 295 952 242 56 90 197 968 991 0 30 380 76 55 261 50 61 71 37 10 106 64 27 27 15 40 1 51 0 27 47 14 50 53 10 79 47 26 32 18 6 11 26 7 192 53 13 13 6 1 8 20 7 12 4 2 8 5 43 13 7 43 2 10 8 25 8 7 1 25 23 4 14 5 11 8 9 9 3 2 5 14 7 1 46 1 27 9 2 3 12 4 5 5 40 14 17 26 1 4 25 16 17 4 3 8 8 0 26 29 3 17 9 22 23 8 3 3 0 24 1 4 22 12 25 3 7 2 2 9 6 17 2 5 8 27 19 14 6 11 21 3 8 12 8 25 17 15 2 1 22 15 2 2 9 11 1 19 1 4 23 8 8 9 12 3 11 20 10 2 2 3 1 0 11 11 11 11 1 4 0 3 1 3 7 0 5
691 211041 182575 162044 2963 14721 423 3960 691 35 0 19005 4760 6 44 0 799 1 229 228 254 82 70 193 256 162 0 110 61 74 51 52 58 63 120 28 27 18 39 21 30 50 32 0 39 0 55 59 31 23 7 18 15 27 16 5 14 10 6 21 24 48 67 7 30 2 3 12 4 1 12 11 0 9 3 10 6 10 12 7 6 3 5 2 14 3 3 15 6 4 3 3 18 6 11 4 1 1 17 15 5 2 0 2 1 11 2 5 0 6 7 5 7 5 6 4 3 5 2 3 1 5 9 11 6 3 3 10 6 5 6 1 5 4 3 0 4 7 7 2 0 1 4 5 4 2 2 3 2 0 8 1 1 8 7 10 6 4 4 8 1 3 7 12 4 6 6 9 1 2 3 1 2 6 6 1 2 5 2 2 4 1 0 3 4 2 2 0 1 0 2 1 3 1 3 4 1 8 1 3 3 4 1 4
692 317801 115770 125563 1054 29388 174 287 109 0 29 3 3352 43 286 0 471 0 61 2642 259 56 64 72 200 2 0 34 30 37 21 29 38 49 101 21 15 13 53 9 23 1 10 0 9 0 19 30 2 39 3 0 12 9 6 4 8 3 6 7 1 66 38 25 6 34 0 5 3 25 29 4 5 6 5 7 8 4 8 5 11 0 0 31 0 0 1 16 3 17 3 22 47 4 10 13 15 16 4 2 0 1 2 3 21 4 17 0 4 8 9 2 13 4 6 1 0 2 2 1 1 3 2 3 2 3 1 0 6 13 2 3 11 0 0 2 2 0 0 3 2 6 3 2 0 4 20 6 6 12 22 17 5 5 2 16 11 0 0 0 1 13 1 2 1 3 2 4 5 3 4 6 3 1 1 0 0 0 4 2 2 0 0 0 2 1 2 1 2 1 2 4 0 0 3 0 4 1 5 6 1 4 1 2
693 419639 250070 2340 5716 34285 2256 249 201 0 285 5 27961 10 130 0 368 91 49 1485 945 32 57 12 258 1 0 36 26 2 0 6 70 65 164 0 22 4 143 0 42 7 0 0 0 0 45 53 7 38 1 0 5 15 0 6 1 1 2 2 2 89 1 24 0 16 1 0 2 9 54 9 0 2 0 2 6 0 4 1 16 0 1 17 2 2 2 35 0 9 0 20 9 0 12 9 11 10 13 9 1 3 0 5 12 17 9 0 6 7 21 1 31 4 2 0 0 1 0 1 3 0 0 0 5 5 8 1 2 8 5 1 10 1 0 0 0 0 5 5 1 2 12 2 2 7 17 16 1 10 4 9 3 2 0 16 11 2 0 1 5 23 5 12 1 3 2 3 2 2 8 10 2 1 1 4 0 1 9 1 1 0 0 1 1 1 3 5 2 1 0 4 0 1 1 1 3 0 9 5 6 12 6 6
694 365664 202935 2324 1367 42293 243 256 54 0 31 2698 18036 1298 240 2 299 129 8 695 2216 875 271 2 152 0 0 29 21 0 0 14 122 139 141 1 6 2 32 1 81 101 0 0 1 0 126 116 84 17 4 79 6 6 2 5 1 1 0 0 1 37 2 18 0 6 0 0 0 8 12 4 8 3 0 2 3 0 9 0 16 0 1 10 50 22 0 31 0 4 0 8 1 0 6 26 6 6 77 33 27 3 3 3 6 8 4 2 1 4 8 4 10 1 1 0 0 2 2 0 10 0 0 0 11 6 1 24 1 7 7 5 19 18 0 0 1 15 35 4 0 4 8 1 0 3 6 3 0 2 0 8 1 2 1 12 1 0 30 1 0 6 1 6 0 1 3 0 0 2 3 2 3 1 1 0 0 2 4 2 1 1 0 0 1 1 3 3 4 0 1 1 0 2 1 2 1 0 4 1 4 5 2 1
695 291830 179088 323909 1017 19782 1872 12133 1772 0 18 0 8089 3829 2 1 147 2 5211 154 3 16 119 263 182 0 18 300 17 97 107 2 66 56 117 45 129 2 56 26 35 0 44 2 68 1 34 45 0 70 5 0 4 10 24 3 16 2 15 28 28 72 100 7 19 0 3 18 0 1 28 363 11 15 15 2 18 17 3 9 8 4 1 0 1 2 1 16 9 5 7 0 13 10 19 16 2 1 4 8 0 3 0 0 4 24 0 0 9 9 12 2 10 1 7 3 8 1 1 0 3 7 12 11 1 1 3 1 0 2 1 1 10 0 8 3 1 0 0 3 0 0 3 17 11 3 2 8 2 1 0 1 2 5 0 10 17 1 1 2 0 10 1 4 0 11 15 0 0 7 2 3 0 12 1 15 0 2 6 0 0 1 1 0 0 2 2 4 3 1 5 4 0 1 0 17 10 14 3 2 4 3 0 3
696 259672 58514 247909 4659 27105 315 962 227 0 47 2 2734 2141 64 0 1480 5 149 2514 3 311 109 149 366 217 0 57 122 60 31 98 46 59 66 22 27 32 25 19 31 30 33 0 33 0 28 30 13 39 19 13 28 21 17 15 13 7 9 12 7 73 84 26 6 31 5 9 7 17 9 8 0 9 5 16 6 10 18 6 11 1 4 19 8 4 7 19 7 16 4 25 2 7 9 6 21 18 14 9 6 13 2 14 31 1 14 8 4 9 7 14 4 5 15 6 7 7 8 10 7 5 8 7 1 12 6 6 8 4 4 7 6 3 4 2 11 1 9 9 5 7 3 1 5 2 17 2 10 9 0 24 7 15 6 6 9 4 8 1 3 5 3 7 8 1 10 6 5 3 3 3 8 2 1 5 3 10 5 8 4 7 3 4 2 4 0 2 7 1 2 1 4 7 4 0 4 4 3 2 2 0 0 1
697 315990 156966 210622 4180 79214 671 6629 652 7 143 9 2 5763 825 0 1628 4 505 562 10 734 88 448 410 0 19 73 109 173 114 90 75 65 150 76 28 30 48 50 21 0 72 6 70 1 24 43 1 65 22 2 20 21 59 9 35 18 24 53 6 78 109 16 35 7 4 28 5 2 23 10 4 11 20 20 12 24 18 24 9 4 11 8 0 13 4 22 22 9 15 8 2 18 12 39 3 4 3 6 0 12 11 4 8 15 3 7 19 11 10 13 6 5 12 16 10 9 8 8 4 18 20 18 1 10 15 0 8 8 4 9 9 1 1 0 7 0 0 8 0 10 2 5 4 0 9 3 7 4 0 3 7 15 5 11 12 6 0 5 2 6 4 7 9 3 2 6 4 4 6 4 9 1 1 0 1 3 4 8 2 7 8 1 2 7 2 0 1 0 1 5 2 5 6 1 4 0 4 2 3 3 2 3
698 154497 164916 62326 2780 45614 402 367 165 6 414 2 3950 6 160 0 175 0 25 799 315 214 62 62 109 8 0 42 15 12 11 8 46 43 125 7 10 1 28 8 17 3 4 0 10 0 19 28 5 47 4 1 5 2 8 4 5 1 2 2 5 16 26 13 0 12 3 5 5 5 13 3 7 2 0 7 4 2 2 0 14 0 0 6 1 2 3 12 1 3 2 4 0 3 18 32 4 12 6 8 1 1 2 4 6 12 5 1 3 8 2 0 4 0 3 2 1 1 2 0 7 0 1 1 2 3 2 0 1 6 2 0 9 2 0 1 4 0 0 1 0 2 1 1 2 3 3 2 3 9 0 6 3 2 1 9 8 0 0 0 1 3 1 1 0 1 1 0 1 4 2 1 1 2 0 2 1 0 6 1 0 0 0 1 0 0 1 1 0 0 1 3 1 2 2 3 3 0 1 3 3 3 4 0
699 260062 98167 130596 302 56114 219 2736 57 7 42 4 144 1388 773 0 1120 0 128 608 16 973 121 149 320 14 0 114 80 72 35 51 53 31 79 24 35 20 48 18 19 1 27 0 36 0 14 25 3 62 15 1 15 17 6 5 10 2 10 12 18 67 57 9 12 6 3 9 7 2 14 6 1 4 6 14 9 13 12 6 14 2 8 7 0 17 8 21 2 6 6 2 22 6 22 22 3 6 1 3 0 6 6 8 4 8 5 4 15 8 3 5 2 4 7 2 1 12 4 2 12 3 6 4 0 8 6 1 1 4 6 1 7 0 3 0 2 0 1 4 0 5 3 6 2 2 3 5 5 3 13 9 7 8 4 12 11 4 1 3 0 7 8 4 4 8 7 5 9 4 2 6 8 3 1 1 1 4 6 1 3 3 3 2 4 5 3 3 7 1 2 2 2 7 2 5 2 3 2 2 4 0 0 2
70 84894 43315 27339 25538 21052 1659 3528 2368 34 311 100 0 1022 322 1 400 129 7 182 11 206 117 2 44 0 31 49 41 0 0 15 7 34 3 0 25 3 16 0 16 14 0 1 0 10 5 5 4 4 6 2 13 8 0 2 0 1 0 0 11 3 0 1 0 1 1 0 2 2 8 1 0 0 0 10 5 0 4 0 1 3 1 0 6 4 2 3 0 2 0 3 0 0 3 2 1 2 2 4 2 4 2 2 1 1 2 3 0 0 1 0 3 0 0 0 0 4 2 2 0 0 0 0 3 1 1 4 3 1 2 3 2 2 5 0 2 1 2 3 1 0 3 4 3 0 0 4 3 0 0 1 4 2 4 2 0 5 1 0 0 2 0 1 2 5 3 2 3 2 1 0 5 4 1 5 0 1 0 1 2 1 6 4 1 1 0 0 0 1 2 3 2 1 1 1 2 3 1 1 0 2 4 1
700 324662 86999 130635 10512 31558 613 7892 663 5 753 1 17537 2095 1180 0 2010 427 66 492 65 267 398 37 496 1591 61 88 165 20 20 104 52 61 82 6 37 30 71 2 21 1 4 6 8 0 26 24 4 77 33 0 42 28 3 16 1 1 3 3 11 106 27 9 3 6 3 2 7 2 27 6 0 3 1 19 16 3 33 1 12 3 9 6 0 5 6 22 0 8 1 4 16 5 28 4 3 3 2 3 0 19 3 16 6 6 4 15 14 9 25 11 7 5 19 1 1 7 7 4 6 1 1 1 1 16 13 0 12 6 11 21 5 0 8 1 4 0 1 9 7 15 2 3 2 0 5 3 8 2 7 1 9 16 9 5 10 7 0 10 8 6 9 12 7 2 3 8 8 5 2 12 17 2 6 4 4 10 8 5 4 4 3 9 6 5 0 4 1 1 5 7 3 8 8 1 1 1 5 4 4 1 1 6
701 419590 135555 44089 3364 41678 246 4174 586 0 0 12 27946 2964 309 0 1052 0 12 645 1318 759 589 9 347 106 0 48 79 6 2 64 97 72 137 1 16 10 57 3 40 14 2 0 5 0 38 52 1 196 7 6 12 5 1 12 2 2 2 2 17 88 6 17 0 10 0 0 4 4 13 6 10 1 3 8 10 0 18 0 9 1 10 6 4 12 3 40 0 9 1 4 7 0 68 20 1 13 6 9 4 5 7 5 2 9 2 7 21 15 11 12 10 4 6 0 0 2 6 1 17 0 1 0 4 4 4 1 4 13 3 6 19 0 1 1 6 0 1 9 3 3 1 4 0 4 5 21 9 4 4 3 4 6 4 11 42 4 1 2 3 5 9 6 7 2 1 3 7 3 2 2 5 0 3 2 1 3 17 5 1 3 0 6 6 2 3 3 7 0 1 15 1 1 2 2 10 0 0 4 1 3 4 4
702 246295 127164 310236 2842 53020 462 918 206 1 95 4 3005 3170 376 0 1484 2 600 1129 245 108 100 600 350 71 0 24 99 231 134 64 86 89 127 92 6 22 39 56 37 45 87 0 154 0 62 43 31 43 17 27 18 29 48 7 36 17 34 52 2 79 161 18 42 15 6 34 3 6 11 4 4 19 26 12 8 28 19 49 13 0 6 16 8 0 2 18 22 14 20 13 3 16 16 14 6 9 18 16 12 16 4 17 9 7 11 4 7 3 6 7 13 5 9 14 15 7 5 2 3 19 32 45 2 13 15 13 6 11 8 9 6 9 1 1 5 2 10 6 6 14 0 1 0 4 13 3 4 6 1 6 5 7 8 10 4 6 6 6 0 14 3 9 5 1 2 8 8 1 1 5 6 1 7 2 3 5 10 3 2 4 1 3 3 7 4 3 1 1 0 5 2 4 2 0 4 2 3 3 4 3 0 1
703 308441 99068 256169 2249 31641 1802 4926 307 0 7 1 19330 796 761 0 1868 0 1177 976 800 43 92 1027 448 1647 0 35 151 450 274 129 45 52 84 139 13 28 51 123 28 13 150 0 211 0 45 59 7 14 25 20 35 30 88 13 61 31 56 129 5 84 221 18 50 13 6 51 8 6 13 4 1 24 43 17 11 56 21 41 5 2 11 5 7 0 6 21 39 7 29 7 2 32 10 2 6 6 8 3 3 19 1 13 3 2 9 11 2 2 11 6 6 3 17 21 19 14 8 6 0 24 59 43 3 8 15 7 6 5 12 6 7 2 2 4 6 2 3 4 7 15 6 4 1 2 13 4 14 4 0 3 5 14 8 11 1 10 7 8 4 9 13 12 7 0 3 10 10 0 3 4 12 1 6 2 3 10 7 5 6 6 3 5 5 5 0 0 0 0 1 3 1 3 6 1 2 3 2 2 1 4 0 1
704 240273 132031 148695 6132 56537 111 2947 241 0 40 10 4735 2497 251 0 1122 112 34 1907 11 180 88 25 289 411 0 7 81 11 16 45 51 88 96 5 1 29 52 7 34 51 9 1 10 0 47 48 27 49 9 36 20 25 4 5 3 1 1 5 4 58 27 19 1 25 4 3 1 13 21 8 4 7 0 12 6 1 11 1 5 1 7 16 12 3 6 24 1 15 1 14 1 0 13 18 7 17 31 17 10 13 1 11 6 7 12 4 3 1 6 4 15 6 12 1 2 6 3 3 3 2 3 3 4 10 8 7 4 4 4 6 11 9 0 0 8 12 8 9 3 7 2 1 0 1 16 8 3 7 0 11 4 4 4 4 9 0 5 2 2 4 13 12 4 0 2 1 2 0 2 2 5 1 3 0 2 3 5 3 5 3 0 4 3 1 4 2 2 0 1 1 5 1 0 0 9 1 3 4 6 0 2 3
705 282994 116317 182893 1405 69617 225 130 13 1 0 6 4727 955 246 0 2159 0 398 343 7 144 108 358 489 430 0 26 160 156 99 114 70 74 112 48 5 33 49 34 28 22 48 0 94 0 39 38 14 51 27 7 35 24 36 16 22 22 27 26 6 98 95 15 21 3 2 27 4 0 14 3 3 7 12 23 6 17 18 22 8 2 23 3 8 1 8 24 11 7 6 2 0 12 12 26 1 4 7 6 2 22 7 9 4 5 0 12 17 3 11 10 8 9 12 12 10 16 13 3 2 8 19 16 8 10 13 5 11 4 8 12 14 5 0 1 6 8 5 7 4 16 6 3 0 4 1 4 13 1 3 2 9 14 8 12 10 8 0 8 6 7 12 16 10 0 0 5 7 0 6 7 7 0 6 0 3 4 7 11 5 3 6 4 5 6 8 1 0 0 0 3 5 4 7 1 4 0 2 0 3 4 0 1
706 168050 59987 326854 1337 32605 1314 2721 66 0 2 10 5222 136 116 1 1492 0 1282 421 471 101 64 1259 341 411 0 26 105 517 340 96 31 27 73 180 5 25 12 151 10 2 181 0 281 0 10 22 0 31 21 4 26 17 101 11 96 32 90 153 8 67 270 8 78 4 6 77 5 5 9 3 4 55 58 17 6 86 17 63 8 4 9 6 2 2 9 16 47 6 39 4 1 38 7 10 2 3 6 2 2 6 0 7 5 3 2 5 1 6 8 15 2 10 14 33 26 5 12 3 1 41 71 72 3 7 6 0 8 3 11 10 8 1 0 1 5 0 2 12 1 12 0 0 0 1 3 4 14 1 0 4 8 8 7 2 6 7 0 4 3 3 3 4 10 0 4 5 10 3 6 0 5 2 5 1 1 9 5 1 8 5 2 4 3 3 1 1 2 1 2 0 3 5 3 0 1 0 4 1 2 1 1 1
707 187810 49884 345705 3374 28177 433 392 34 11 0 1 37 2 357 1 950 0 259 2260 1 74 40 304 245 0 0 17 66 121 83 61 30 41 49 41 1 6 18 52 20 16 35 0 51 0 22 18 13 8 6 9 11 12 27 5 14 3 18 32 2 40 106 40 23 35 8 9 4 14 3 2 2 12 7 14 7 19 6 14 5 0 6 32 7 1 3 16 7 19 5 20 0 9 3 7 10 9 18 9 3 9 3 7 16 2 20 6 3 7 2 8 3 4 7 7 9 6 3 0 3 3 16 10 1 3 8 6 3 8 6 1 2 1 0 3 7 1 3 8 1 8 1 3 0 0 17 3 6 11 0 18 7 10 3 3 4 4 2 2 5 3 5 5 1 0 0 2 3 3 0 4 7 0 1 0 2 1 2 1 4 1 5 3 4 4 1 1 1 3 0 0 2 2 5 1 3 1 3 0 0 1 1 0
708 201818 100522 284167 2538 37725 323 5293 185 0 32 47 13406 1139 178 0 962 2 983 463 507 4 139 882 269 1158 0 54 73 325 268 54 52 64 62 129 23 19 37 88 24 15 145 2 223 0 34 30 11 44 12 12 19 16 87 7 67 24 69 84 6 69 215 9 69 5 8 38 3 2 9 12 0 20 35 8 9 51 10 30 3 1 7 3 11 0 3 13 29 3 27 1 2 28 11 1 0 4 17 5 8 8 1 5 1 5 3 6 5 9 5 4 4 7 10 20 20 2 6 2 0 21 44 38 5 5 3 7 7 1 11 3 5 2 1 1 4 1 3 5 3 11 1 3 0 2 3 6 2 0 0 10 3 8 4 7 5 0 5 4 4 3 6 6 1 0 3 2 4 5 1 4 5 2 3 0 2 3 5 0 1 1 2 4 4 1 1 0 5 1 2 3 1 1 4 2 4 1 6 2 3 1 0 4
709 282886 90017 160414 1981 32320 315 3236 162 13 0 7 19219 3122 599 0 1569 35 322 2319 1333 475 102 298 385 1035 1 20 138 115 82 77 92 58 97 43 5 23 65 39 37 40 46 1 60 0 60 61 25 31 20 24 23 18 24 6 20 14 21 33 4 96 71 42 17 33 6 12 6 14 22 8 0 9 25 11 13 21 13 9 20 3 6 25 8 11 9 17 9 6 8 23 1 9 13 4 14 21 31 8 7 15 5 20 17 4 12 14 3 7 10 15 14 4 10 3 3 7 7 3 5 8 16 16 3 9 8 10 8 7 18 10 16 5 0 0 8 6 10 4 2 6 4 3 1 3 19 12 6 12 1 19 8 13 4 8 3 5 6 5 5 5 6 14 3 0 1 9 4 0 3 3 9 0 8 2 2 6 15 7 5 2 2 2 4 1 2 0 4 3 3 2 0 2 1 0 4 0 8 2 4 3 1 3
71 101328 42270 33566 19685 18095 1229 3600 1978 0 300 63 1 937 535 1 852 97 36 37 2 226 171 54 85 0 41 76 71 8 11 16 7 27 3 4 31 2 21 4 12 5 3 6 1 8 5 1 4 2 11 2 14 16 3 5 1 3 0 3 15 4 0 1 1 0 3 5 2 1 4 1 0 0 0 10 5 0 7 4 3 3 4 0 1 7 0 4 0 1 3 0 0 0 1 2 0 1 1 2 1 18 6 5 0 0 0 12 2 2 0 7 0 2 4 0 1 11 7 0 2 2 1 3 4 2 8 1 6 0 4 3 0 0 11 0 6 0 1 0 3 3 1 2 3 1 0 1 5 0 0 2 4 5 6 2 0 1 0 1 2 0 1 1 3 4 5 5 2 1 2 0 1 7 2 3 3 2 1 1 4 4 4 2 1 4 0 1 1 0 2 1 3 3 1 1 0 0 0 0 1 3 2 2
710 257103 81693 193583 1936 33148 787 7142 701 1 24 3 6867 1113 170 0 1224 3 146 1113 298 588 137 121 311 477 0 27 84 50 42 62 57 54 73 18 8 17 59 12 24 38 22 0 30 0 45 36 19 19 14 21 13 12 8 10 13 3 7 31 8 54 64 17 6 11 5 4 0 10 16 8 1 7 7 19 10 8 11 4 5 2 5 15 9 6 4 15 3 3 6 7 3 4 7 4 10 4 12 12 3 11 8 7 6 1 9 3 4 2 11 12 16 11 10 1 6 10 4 2 7 6 4 12 3 12 11 8 4 3 9 4 5 6 3 1 7 6 3 14 2 3 2 6 0 1 12 10 1 2 2 3 7 5 3 15 4 3 5 9 0 6 7 11 5 3 2 3 1 0 4 4 5 0 2 0 4 7 9 2 2 1 0 4 4 3 4 3 13 1 1 0 3 7 4 1 0 0 3 2 5 4 1 0
711 195315 59313 117752 5624 32030 1013 577 647 33 168 41 37 1314 336 1 1089 9 145 1028 490 346 179 200 267 3 0 75 115 52 52 46 62 22 33 24 37 22 24 29 25 17 16 0 52 0 10 12 14 6 10 27 20 18 14 8 17 10 23 17 12 5 15 37 17 17 3 8 6 17 11 4 0 7 13 21 22 1 10 10 13 4 10 13 10 6 4 2 8 19 6 10 1 7 3 10 10 5 4 7 7 8 8 12 3 1 9 14 0 1 4 10 7 5 9 6 4 16 4 7 5 11 14 10 4 4 2 5 8 6 8 9 3 10 8 1 4 3 9 4 2 14 1 7 6 2 8 1 12 8 0 4 7 7 9 4 2 6 3 9 6 1 2 17 5 5 3 4 3 4 6 6 2 3 2 3 3 2 4 3 2 1 10 3 0 1 2 2 3 0 0 0 3 6 1 3 4 3 1 3 2 4 0 2
712 295425 115937 48837 2295 44268 153 358 105 11 64 1 441 579 210 0 319 0 46 5908 483 545 51 22 108 0 0 90 39 7 10 13 115 28 81 5 41 1 12 3 20 35 5 0 11 0 17 16 15 14 1 19 9 5 1 2 4 2 3 2 18 0 2 124 3 118 0 1 0 104 8 1 0 2 4 5 23 1 0 4 18 0 2 51 11 8 1 14 0 40 1 81 1 1 7 15 53 12 6 4 8 8 4 7 33 7 63 6 4 7 3 1 4 2 6 1 1 3 3 0 8 2 4 1 8 1 2 7 4 69 3 2 11 14 7 0 0 3 2 1 1 8 1 7 8 2 33 0 2 36 1 34 1 0 2 6 1 2 3 3 0 4 3 1 1 6 1 2 3 4 6 0 2 2 1 7 0 2 5 1 0 1 4 3 0 0 7 1 0 1 3 2 1 1 0 4 6 3 0 1 0 0 5 1
713 321481 150989 72721 2388 20620 896 3795 444 16 100 3 2201 1574 205 0 733 1 100 2969 276 164 137 117 207 274 1 47 98 28 27 28 97 28 113 19 27 21 49 12 16 14 7 1 27 0 18 14 13 32 7 7 20 25 8 5 9 2 16 9 12 3 11 88 8 55 0 10 0 40 10 6 5 7 6 14 25 4 7 8 25 0 6 18 7 9 1 17 2 21 3 46 1 4 12 5 24 10 2 8 1 10 2 3 12 5 31 11 0 12 12 2 13 6 5 2 6 7 7 0 5 4 8 9 5 4 3 3 5 40 4 2 7 4 4 3 6 3 6 2 1 6 0 1 4 7 23 6 5 19 1 17 5 2 10 12 9 4 6 5 5 5 5 9 6 2 3 3 5 5 10 4 2 2 2 3 4 3 4 2 4 3 10 1 1 4 1 4 9 0 2 1 3 3 1 3 8 1 1 0 1 0 0 1
714 275578 136925 299 2697 24353 484 12 108 34 53 1 2 355 27 0 178 0 0 4015 600 103 50 1 79 0 0 29 18 0 0 11 145 34 80 0 15 2 12 0 30 66 0 0 0 0 34 26 32 8 2 40 4 4 0 2 0 1 0 0 8 0 0 88 0 72 0 0 0 54 3 4 0 0 0 0 16 0 0 0 27 1 0 37 22 2 0 15 0 41 0 81 2 0 1 12 36 15 14 17 15 0 0 4 12 3 45 1 1 4 1 1 4 0 1 0 0 0 0 1 2 0 1 0 7 2 0 16 0 52 1 1 17 16 4 0 6 7 8 0 1 4 0 2 1 2 23 1 0 35 0 29 1 2 1 2 1 3 15 3 0 1 0 3 3 2 1 0 0 1 5 1 1 1 1 2 2 0 7 0 0 1 0 1 0 0 5 1 0 0 0 1 0 2 0 0 4 2 1 0 0 0 0 0
715 306272 167645 18747 7652 25058 555 1279 558 47 350 0 13843 1337 278 0 1090 22 4 3371 681 337 324 5 290 765 1 105 133 0 1 41 147 50 82 1 62 18 28 0 50 58 0 0 1 0 28 24 24 22 11 42 24 16 0 5 0 2 1 0 11 1 0 86 0 50 1 0 4 61 6 3 6 0 0 25 30 0 12 1 26 2 12 18 19 4 3 10 0 32 0 45 0 0 10 4 34 14 10 13 17 8 4 13 9 3 34 15 4 13 6 10 4 4 5 0 0 11 15 3 4 0 0 0 11 6 1 4 6 42 2 6 8 19 23 1 8 5 8 6 3 11 3 3 9 2 14 4 7 24 2 25 7 6 13 7 6 10 8 11 9 0 6 10 12 8 15 7 2 24 12 2 4 5 8 4 1 2 6 1 8 6 10 4 2 4 0 0 4 1 2 6 2 6 1 3 3 3 3 3 0 2 1 0
716 275676 191828 105317 6044 24311 989 2699 796 9 658 916 8127 1241 574 0 773 120 119 1981 2 68 66 155 213 762 1 146 73 44 39 28 110 25 136 32 91 13 20 13 12 12 11 1 46 0 11 17 9 39 12 9 16 19 11 11 8 4 18 6 32 0 8 43 9 30 0 16 6 28 7 7 2 4 4 10 33 4 9 8 27 5 1 21 7 0 4 10 5 9 6 32 1 4 12 6 17 13 2 7 2 7 1 3 11 12 24 3 5 33 4 8 6 4 7 0 1 9 5 2 2 7 12 10 4 6 5 6 15 35 2 5 8 1 18 2 5 0 4 6 4 8 0 6 12 1 12 6 6 7 1 11 4 4 5 16 6 4 2 4 9 4 5 9 16 3 5 2 3 10 9 2 3 5 2 15 3 4 8 1 1 2 10 2 4 1 2 2 3 0 3 5 3 5 4 6 3 4 0 1 2 1 0 0
717 164837 121800 131204 4191 24826 977 4232 909 36 20 1 11928 984 254 0 532 99 82 861 966 251 60 85 157 1200 0 53 52 18 23 19 85 27 58 8 56 5 34 12 22 42 5 0 31 0 23 12 18 13 5 21 10 19 8 2 10 4 10 4 13 2 8 44 7 6 0 11 3 13 15 2 1 2 1 8 26 4 6 10 15 4 4 12 9 2 2 8 3 9 1 7 2 3 6 3 9 4 6 10 9 3 6 9 10 6 9 6 0 10 4 2 4 2 1 1 2 1 4 8 2 1 4 4 1 5 2 4 6 22 5 4 16 13 15 1 3 5 3 3 0 7 2 3 4 1 7 6 1 5 0 6 6 2 4 6 1 5 4 2 3 5 1 7 4 7 4 7 1 4 8 2 3 2 6 5 2 3 8 0 3 2 8 1 1 3 3 3 3 0 0 0 1 2 2 4 4 3 1 2 0 2 0 0
718 366179 315780 662 11504 117321 304 657 195 90 1447 0 1 7402 1085 0 277 0 0 2458 3707 388 269 0 167 0 0 380 53 0 0 7 296 104 138 0 202 4 39 0 82 165 0 0 0 0 89 57 93 8 3 115 4 13 0 2 0 1 0 0 61 1 0 99 0 42 1 0 1 32 11 9 1 1 0 10 65 0 3 0 40 6 3 20 66 4 1 12 0 26 0 29 3 0 2 41 31 7 26 33 42 2 7 2 6 10 33 0 1 4 7 2 7 1 3 0 0 0 0 0 4 0 0 0 6 1 6 33 2 30 1 3 25 52 46 0 2 15 29 4 0 4 1 25 34 6 10 4 3 12 1 14 1 1 5 8 2 1 34 2 1 1 2 10 2 26 17 1 2 14 20 0 1 20 3 16 3 2 8 0 2 2 4 1 2 0 23 1 8 0 12 0 2 1 1 8 3 14 3 3 0 6 6 3
719 255302 112823 51947 4962 49303 586 508 271 28 84 26 9 1559 435 0 468 0 60 3572 871 314 62 63 101 2 0 86 52 16 21 17 82 20 78 11 59 13 17 9 12 34 7 0 16 0 19 15 24 9 4 26 16 13 4 1 10 2 11 5 18 0 3 86 2 76 1 6 1 79 11 4 3 4 4 9 13 3 6 5 18 2 2 22 9 5 0 4 1 35 1 59 2 4 2 11 38 8 10 8 6 1 9 1 16 5 43 5 1 14 3 4 8 4 5 0 1 4 3 0 6 7 5 5 2 3 1 3 3 42 2 4 5 10 7 1 0 2 3 1 0 3 0 3 3 3 17 4 0 25 0 8 1 1 7 3 4 6 6 5 6 4 1 4 5 5 3 3 3 3 6 4 1 9 2 1 1 5 1 3 3 4 4 5 0 0 7 2 4 0 5 1 3 1 0 2 4 2 3 1 1 3 1 1
72 128897 69972 110 15156 36506 6953 2286 3495 0 1082 2954 1 599 439 1321 26 229 1 372 1029 99 90 0 21 0 0 72 3 0 0 0 35 48 7 0 38 0 4 0 33 27 0 1 0 27 19 9 10 21 0 8 0 1 0 1 0 1 0 0 14 0 0 5 0 3 1 0 0 2 3 1 97 1 0 0 5 0 0 0 1 0 0 2 9 3 0 5 0 4 0 4 1 0 6 3 15 3 4 9 4 0 2 0 3 3 4 0 1 2 1 0 7 1 1 0 0 0 0 0 4 0 0 0 3 2 0 6 1 2 0 0 2 8 2 0 0 1 2 0 0 0 2 10 1 0 4 0 0 3 0 1 0 0 0 1 1 0 4 0 0 1 0 3 0 0 1 0 0 6 1 0 0 1 0 4 0 0 0 0 0 0 1 0 0 0 3 1 0 0 0 2 0 0 0 3 3 5 2 0 1 5 4 1
72_c 194466 90918 172319 5983 24678 10161 16898 3475 26 697 74 12 94 152 5 1477 208 850 24 27 303 354 691 380 0 226 3 111 469 250 166 32 10 63 272 1 186 68 230 11 4 239 38 197 4 9 21 4 5 28 3 28 42 53 76 73 14 66 140 0 9 23 4 35 0 3 47 69 0 33 5 1 17 82 11 5 15 15 29 11 61 8 1 0 12 32 3 30 5 120 1 0 13 6 8 0 3 1 5 0 13 13 8 9 10 0 8 2 12 16 18 14 7 13 66 21 6 9 10 5 25 27 28 11 9 9 2 9 1 13 11 1 0 0 4 24 0 0 4 6 11 38 0 0 3 0 10 4 2 1 0 8 6 4 7 2 10 1 3 9 11 12 6 8 0 0 10 6 0 6 7 2 0 6 0 4 8 6 4 8 5 5 12 7 1 1 7 1 1 0 1 3 4 6 0 0 0 5 8 6 1 1 3
720 162970 130046 175053 2263 47952 328 128 167 24 176 1 1065 608 54 0 302 0 281 1392 191 209 26 320 85 0 0 30 46 124 86 8 89 13 58 39 8 4 28 43 22 23 43 0 117 0 27 13 13 12 4 27 3 3 33 4 21 11 41 31 5 0 18 34 21 26 0 35 1 24 11 4 1 4 11 9 14 7 3 26 12 1 2 7 14 9 2 7 9 14 7 26 0 5 4 14 15 10 5 16 6 2 1 5 11 10 21 2 2 9 2 3 2 2 5 8 9 3 1 0 3 7 22 19 4 1 3 7 5 18 1 1 7 6 4 2 3 1 5 0 0 5 6 2 0 1 9 1 3 13 0 14 1 0 1 9 1 2 4 0 0 4 2 3 0 0 0 1 2 0 5 0 2 0 0 0 1 1 7 0 2 3 5 0 1 2 9 0 2 2 0 3 1 1 2 0 1 1 0 2 2 1 2 0
721 323185 119174 1415 8729 77578 451 420 429 116 389 2 7 3610 385 0 449 0 6 3518 83 42 252 0 133 0 0 134 45 2 0 25 89 26 85 1 62 8 14 0 30 34 0 0 0 0 21 7 13 17 1 19 9 20 0 2 0 3 1 1 36 1 0 98 0 57 0 0 4 62 12 2 2 2 0 6 34 0 8 0 17 1 2 37 7 0 2 16 0 22 0 60 0 0 4 23 36 18 6 8 8 7 2 6 15 5 52 3 2 7 6 1 1 2 3 0 0 7 5 2 3 0 0 0 3 3 1 5 5 45 4 0 12 5 19 0 5 2 5 2 0 5 1 10 9 2 27 4 5 29 0 26 3 2 0 5 4 2 4 6 1 5 0 5 5 10 6 4 1 9 5 2 3 7 4 5 0 3 6 0 0 3 3 2 2 0 17 1 8 0 6 0 2 3 0 5 5 5 1 0 2 2 7 0
722 350332 161957 1601 6771 64066 395 280 691 52 498 1 6 1163 112 0 201 0 1 6517 376 122 164 1 89 0 0 121 23 0 0 5 189 45 93 0 51 1 11 0 32 72 0 0 2 0 41 32 52 9 1 49 9 7 0 0 0 0 0 0 21 0 0 154 0 108 0 0 1 105 5 4 1 3 0 3 26 0 3 0 18 1 0 54 35 1 3 16 0 54 0 113 0 0 4 24 72 20 8 13 24 2 4 0 30 5 85 0 0 10 4 2 3 0 1 0 0 0 1 2 4 0 0 0 7 3 5 9 0 66 4 1 13 22 12 0 1 10 12 1 0 2 1 5 6 3 39 0 2 44 0 41 0 1 0 2 5 2 14 2 1 0 1 2 2 6 5 3 0 10 8 0 0 6 1 4 2 0 2 1 1 0 7 2 0 0 8 1 4 0 5 2 0 2 1 4 10 0 2 0 0 0 2 1
723 194137 127280 80189 8301 89780 989 4957 1029 76 73 353 61 2457 1070 0 559 0 41 803 924 519 105 82 161 4 0 4 74 36 12 24 114 33 83 12 1 6 28 10 23 41 4 0 22 0 18 25 18 11 12 31 24 14 5 1 12 3 5 5 2 1 2 44 5 18 0 7 3 16 15 2 2 5 3 13 16 0 11 11 17 0 1 5 9 6 3 12 2 6 0 24 0 1 2 20 6 4 8 16 15 6 1 7 6 4 11 7 1 10 5 2 9 3 5 1 3 3 4 2 3 6 6 3 3 1 1 2 5 19 1 3 2 14 3 1 3 5 9 2 2 1 0 0 1 1 5 5 6 7 0 5 1 5 7 12 6 6 7 4 4 5 5 12 7 2 0 3 2 0 7 3 5 0 5 0 3 0 5 0 8 1 6 0 1 1 21 6 1 0 0 3 0 3 3 0 1 0 3 2 1 1 5 0
724 211496 177089 77873 3847 74013 643 467 250 39 433 1 225 1353 345 0 639 32 5 2843 2059 508 31 5 193 13 0 42 79 1 1 24 135 51 98 1 18 8 22 1 25 78 0 0 0 0 39 41 55 10 8 45 21 13 1 5 3 3 1 0 11 1 0 74 2 47 2 0 3 46 11 1 3 3 0 11 22 0 7 1 17 0 4 25 36 16 3 12 0 24 1 31 2 0 1 18 33 12 9 24 22 7 3 8 5 5 30 11 0 5 5 3 4 0 7 0 1 7 8 5 4 1 0 0 3 5 3 14 5 23 2 4 10 34 2 0 2 12 13 0 0 5 2 3 2 3 20 2 2 20 1 25 1 4 1 4 3 3 8 3 8 3 6 6 5 3 0 3 2 0 7 2 0 0 1 1 2 5 2 4 3 5 12 2 3 4 17 3 0 0 0 0 2 2 1 1 3 2 1 7 0 2 1 1
725 283775 42204 415857 5717 23577 3367 8710 1867 25 36 0 12598 1583 298 0 698 1 1093 792 59 56 319 1160 217 1543 0 108 87 416 324 34 78 14 57 225 54 9 32 161 8 3 127 2 316 0 3 2 5 22 6 4 20 17 103 9 114 31 148 95 26 5 39 33 73 17 5 138 1 8 14 2 1 24 45 16 23 29 10 86 10 4 1 7 2 2 2 6 57 12 29 6 1 62 14 0 9 5 1 3 0 6 0 4 1 0 7 13 0 8 16 7 12 3 6 35 35 5 5 0 0 37 45 64 4 3 1 1 6 19 3 6 3 0 6 4 5 1 0 3 1 5 1 5 12 4 7 4 4 8 0 4 2 6 5 1 2 7 0 7 5 5 2 5 6 11 5 3 5 4 12 4 4 7 6 7 0 4 7 3 4 2 16 1 6 2 3 3 6 0 0 4 3 2 1 6 3 8 2 2 2 1 1 0
726 316100 160316 226373 3339 74515 905 816 232 21 644 475 532 2402 638 0 542 0 82 3081 632 216 88 84 148 0 0 188 53 26 27 19 144 50 128 16 74 6 26 13 42 63 8 0 16 0 28 27 34 30 7 45 14 18 9 2 7 2 16 8 62 4 2 110 8 50 0 8 3 55 9 11 0 6 1 8 45 2 3 9 29 1 2 29 17 1 1 13 1 24 0 45 1 3 9 20 36 13 9 23 17 5 6 11 20 7 48 2 2 9 2 4 6 3 4 4 0 2 8 1 2 2 6 8 5 4 3 4 6 62 3 2 11 15 34 1 3 3 7 2 0 3 3 15 8 0 8 5 0 24 1 15 3 2 6 11 11 4 9 1 3 1 4 7 4 7 4 1 2 17 9 1 5 4 3 6 1 2 9 2 4 0 6 2 0 1 10 6 5 2 9 0 0 1 2 3 10 4 2 2 2 1 1 0
727 216095 78762 44776 1142 6566 888 321 74 4 2 72682 3294 161 51 2 262 0 93 951 460 23 1840 100 94 21 0 45 32 30 34 14 85 38 61 16 16 3 40 12 33 20 6 0 32 0 16 21 14 19 3 6 8 10 4 4 8 7 11 11 4 0 0 50 5 17 0 3 3 17 17 5 1 3 1 7 21 0 8 9 25 0 0 9 4 1 2 12 3 8 5 23 0 2 2 3 15 3 6 6 3 4 1 6 5 5 18 2 1 13 4 5 7 1 5 3 4 5 2 0 0 4 2 3 7 0 1 1 4 22 1 5 4 10 7 1 1 1 4 2 1 8 1 5 1 4 8 5 1 13 0 6 3 0 4 10 3 1 2 1 1 1 2 2 4 3 2 0 3 1 7 1 1 4 2 6 0 0 6 0 2 2 3 1 0 1 0 2 10 0 2 0 0 1 0 3 1 0 1 1 1 2 1 4
728 398618 102051 343131 3156 52363 2188 2445 346 86 8 23 24124 3118 185 0 2495 0 610 387 474 212 97 637 525 2908 0 61 283 227 174 95 111 19 93 106 31 31 55 94 17 14 78 0 223 0 9 13 5 65 23 8 67 69 31 23 72 23 108 51 15 10 30 28 49 2 3 62 7 7 20 6 1 30 40 44 28 16 32 59 20 6 10 1 3 6 9 7 17 7 18 3 0 30 22 4 3 3 1 3 2 20 3 33 1 7 5 25 9 10 5 18 16 12 14 12 17 19 18 19 1 28 49 28 2 13 17 2 22 28 15 15 8 3 5 2 13 0 1 11 2 23 5 6 2 9 2 3 17 1 3 5 14 6 17 9 16 32 4 13 14 6 7 17 16 3 1 19 15 2 15 9 13 6 11 1 9 11 5 3 9 14 30 7 6 3 5 5 6 1 6 8 3 9 7 0 7 3 4 2 4 5 0 3
729 397810 121875 5774 3177 40958 466 135 67 22 2 0 630 729 184 0 462 0 2 4836 1314 326 349 6 174 0 0 113 68 0 1 28 171 54 102 0 53 9 58 1 36 72 0 0 1 2 35 29 41 7 4 45 16 14 0 2 0 1 0 0 15 4 0 149 0 105 0 0 3 58 16 7 3 1 0 9 37 0 9 0 18 3 4 44 19 4 1 10 0 37 0 55 1 0 5 14 60 21 15 21 22 6 8 7 28 4 58 4 2 9 2 6 10 3 1 0 1 2 3 6 4 0 0 0 7 3 4 9 6 67 5 4 17 17 18 0 3 9 8 1 0 1 1 14 10 1 33 3 6 35 2 26 3 4 1 3 1 8 7 2 1 3 3 9 4 7 6 4 3 2 8 2 5 11 1 8 2 2 8 4 0 0 7 2 1 0 8 1 13 0 3 0 2 1 5 7 6 8 1 2 1 1 3 2
73 41855 39075 31679 11153 21754 1257 6605 1917 0 353 809 0 1569 160 164 62 105 51 63 227 17 66 13 9 0 43 22 10 5 1 0 9 28 4 4 11 0 3 1 13 11 1 6 1 7 7 5 2 2 0 0 1 1 3 1 1 1 2 0 1 0 0 0 3 1 1 0 1 0 2 2 9 0 0 1 1 1 2 0 5 0 0 0 1 0 0 1 1 0 1 1 1 1 1 1 4 0 0 2 1 2 2 0 0 1 0 1 0 1 1 0 1 0 1 0 0 0 0 0 1 6 0 0 2 1 0 5 0 0 0 0 1 4 3 1 0 2 0 0 0 0 0 1 0 0 0 2 0 0 0 0 0 0 0 3 0 0 2 0 0 0 0 0 1 0 0 0 0 0 1 0 0 0 1 1 0 0 0 1 0 0 1 0 0 0 2 0 0 0 0 0 0 0 0 0 0 0 3 1 0 0 2 0
730 169176 194518 179643 3761 47681 1087 3478 508 60 28 0 4207 6 248 0 236 1 284 166 7 192 33 310 102 27 15 83 15 125 75 6 86 12 133 63 32 5 24 49 9 1 48 2 85 0 7 15 5 34 4 0 9 11 30 3 29 6 46 27 19 1 14 23 26 4 1 23 1 2 7 1 3 13 13 8 17 5 4 30 12 0 0 2 0 8 0 7 8 1 12 5 16 13 4 38 0 2 0 6 0 1 7 3 0 10 2 1 4 26 1 1 6 0 1 6 6 1 1 0 13 8 18 26 2 0 1 0 1 12 3 1 8 0 11 0 1 0 0 2 1 3 0 7 6 2 1 0 3 1 2 1 4 0 0 18 3 1 0 0 0 2 2 4 0 3 6 5 1 1 5 1 1 2 0 3 0 0 4 2 0 1 3 1 0 0 8 0 2 0 3 2 1 0 2 5 0 0 3 0 0 1 3 1
731 402787 76408 66315 807 13564 188 1071 91 1 0 0 4906 488 59 0 1293 0 75 4378 248 75 236 113 288 515 0 61 163 33 56 45 106 20 79 17 28 23 17 9 31 15 9 1 24 0 12 17 8 31 11 2 25 32 9 11 8 2 12 7 11 6 5 90 4 85 0 7 3 90 9 6 2 2 4 30 24 2 20 5 16 2 8 30 10 2 4 13 2 49 2 62 5 6 13 2 40 16 2 9 5 16 2 11 17 1 62 12 6 9 4 5 5 2 10 1 3 12 13 7 1 3 8 5 6 4 6 3 20 55 8 5 8 4 6 0 8 0 1 10 1 12 4 4 1 0 28 3 4 31 1 29 3 10 16 10 2 14 1 11 8 2 7 17 10 3 0 6 7 7 9 5 7 2 6 6 1 2 6 3 4 5 15 4 4 3 1 3 18 0 0 1 5 7 4 4 3 2 4 2 0 0 0 1
732 265449 176716 176809 11704 88233 1099 667 73 115 342 0 11031 6542 660 0 939 0 81 178 3 85 323 85 243 1342 0 206 98 43 15 45 79 9 118 11 92 8 32 19 8 1 8 0 38 0 5 14 1 36 6 1 31 21 7 4 7 6 10 9 42 4 9 21 6 0 0 11 2 1 12 6 0 6 4 12 34 3 9 7 13 1 6 2 0 2 4 9 5 3 3 3 0 7 17 16 0 2 0 1 0 15 1 11 0 11 1 10 3 19 6 6 12 3 5 2 1 11 4 2 3 6 5 8 2 5 9 0 4 8 6 7 5 0 19 3 4 0 0 3 1 13 2 15 10 6 2 4 9 1 0 0 3 6 4 14 3 6 0 9 9 5 3 9 3 9 3 5 3 8 14 6 4 3 3 14 2 1 6 1 3 3 4 4 4 3 9 2 10 1 3 9 2 5 3 8 4 1 4 0 2 2 4 1
733 319100 241069 314908 7718 42856 2020 8240 1572 27 245 10548 12731 159 380 1 718 0 526 615 96 522 264 530 205 151 4 109 81 188 147 26 151 29 143 100 66 11 25 79 32 38 61 1 150 0 29 28 28 52 7 25 23 17 45 2 33 16 74 34 36 1 28 48 31 5 1 51 2 7 9 9 1 16 18 14 30 12 13 44 20 0 1 6 8 8 1 21 18 5 16 8 21 30 8 14 4 1 5 8 6 5 8 8 2 7 10 9 4 18 3 2 8 3 4 16 16 6 1 5 4 19 36 24 12 6 2 2 9 32 1 2 12 12 15 2 3 1 12 4 0 9 2 5 4 2 4 10 5 3 8 4 2 3 9 14 13 2 5 4 2 1 4 8 8 14 6 6 6 8 12 3 2 9 2 12 1 4 6 0 3 2 15 1 4 1 6 0 10 0 6 7 1 2 6 6 5 5 3 3 3 3 0 1
734 307000 113261 207420 1272 63992 690 1521 305 31 63 0 221 1299 273 0 450 0 289 2255 218 145 225 286 171 22 0 58 63 107 85 24 105 34 90 59 30 12 37 56 20 12 28 0 89 0 17 19 14 16 5 17 17 11 24 6 16 10 40 22 18 2 10 69 25 36 2 37 1 39 11 3 2 10 14 13 22 5 7 21 19 2 1 19 5 1 2 8 9 18 6 33 0 15 2 14 18 17 5 3 3 3 3 2 12 3 19 5 1 17 10 5 7 1 2 11 6 5 4 2 3 5 11 19 5 1 2 3 7 45 4 2 6 4 11 2 6 2 3 1 0 4 2 4 0 5 11 3 3 10 1 10 3 5 4 7 4 6 2 3 5 1 2 3 3 8 3 2 3 5 10 1 2 3 0 5 0 2 2 1 2 2 7 1 4 1 9 1 17 1 5 0 3 4 0 4 3 5 1 0 0 3 2 4
735 436181 85175 208099 1013 47918 1073 931 328 7 22 5 2747 3708 373 3 1885 0 316 1592 206 191 273 303 496 331 0 168 246 122 90 92 117 12 81 54 63 30 87 40 8 15 34 0 80 0 9 13 10 38 20 17 54 50 20 14 32 11 45 26 23 5 11 46 25 26 1 34 10 28 35 8 1 7 11 45 28 8 24 23 19 2 5 16 4 5 11 15 5 15 15 21 3 14 9 14 15 7 2 8 0 19 5 13 11 4 21 10 6 12 12 8 21 12 11 6 11 17 10 9 5 6 17 12 4 5 14 1 14 33 10 7 9 6 29 4 6 2 3 16 2 12 5 11 8 9 9 12 12 14 1 14 7 7 7 8 9 10 1 19 4 8 9 29 13 10 2 13 15 5 15 9 9 4 5 4 1 6 9 7 5 4 22 2 3 2 7 6 9 0 4 6 7 5 6 3 2 3 6 3 5 13 1 2
736 382146 148884 325241 4562 30453 1440 4390 1073 10 13 0 15899 4127 179 0 1361 1 615 350 0 130 303 607 387 1921 22 212 172 185 197 65 127 30 134 102 89 22 34 102 16 0 55 6 144 1 8 8 3 47 13 0 34 39 43 12 48 21 106 45 57 4 33 22 45 3 3 74 6 3 12 10 5 21 22 26 39 12 19 55 17 8 8 2 1 0 5 9 24 5 9 1 1 41 10 1 2 4 0 3 0 16 1 10 2 6 7 5 2 17 10 14 13 8 7 12 17 16 9 4 0 22 26 36 1 6 10 0 9 28 5 8 9 0 21 3 16 0 0 2 6 14 3 11 10 3 4 4 6 1 0 2 11 4 19 12 12 13 0 8 5 5 13 13 8 14 5 8 12 17 6 6 8 6 13 11 5 1 9 4 6 3 22 1 5 4 2 3 15 1 4 3 5 7 2 4 1 6 3 1 7 5 2 2
737 273972 126131 342767 1051 15958 3821 15966 1992 24 0 1 8684 192 46 3 1202 1 1038 524 1218 121 194 1008 349 363 12 88 160 351 291 51 88 17 89 169 26 15 37 138 11 6 96 3 289 2 10 16 2 37 13 6 31 27 100 14 103 23 163 82 25 1 41 36 86 9 2 92 6 6 11 5 4 20 51 31 24 30 12 86 21 10 9 5 2 2 4 6 37 6 30 7 27 47 7 2 4 1 0 1 5 18 0 16 2 2 3 18 9 16 4 14 6 6 6 27 36 20 10 10 1 34 58 49 7 6 7 1 17 22 10 13 5 1 10 5 7 1 2 7 2 11 1 4 5 1 1 7 8 8 22 7 5 7 13 11 8 8 1 14 3 8 2 15 12 6 1 9 5 6 8 7 7 5 4 5 2 5 10 5 8 5 15 4 5 1 0 4 3 0 4 6 2 3 3 1 3 4 3 5 2 1 1 2
738 368236 298598 299148 6090 36818 1193 1565 742 151 2201 1 8299 1340 320 0 873 0 370 1365 3 68 233 395 265 0 0 370 129 99 109 32 185 47 180 61 170 13 45 49 23 36 34 0 85 0 28 33 16 44 11 27 17 25 41 10 37 9 60 28 86 3 8 77 19 24 3 31 4 30 17 4 5 24 15 18 64 15 13 20 27 6 5 11 12 4 5 15 10 12 10 16 10 11 11 16 16 2 7 10 13 11 1 5 11 6 18 7 2 26 6 6 1 4 11 12 15 10 10 2 1 10 26 16 4 7 4 1 10 33 8 5 8 9 36 2 3 0 3 5 1 7 1 15 13 6 2 6 6 17 4 13 5 2 7 25 10 7 6 8 4 2 3 13 6 12 13 7 1 13 6 6 6 20 4 26 4 4 7 3 4 5 15 1 4 7 5 5 5 0 11 6 5 0 3 10 7 7 1 0 4 2 0 2
739 375863 186166 15459 2498 56605 516 167 2388 31 0 1 1734 8169 154 0 454 0 7 1899 2016 350 65 8 205 0 0 229 68 2 4 16 213 44 104 2 143 15 42 1 25 70 1 0 2 0 46 36 36 5 5 38 10 20 0 4 0 1 1 1 47 3 0 71 1 36 0 1 1 28 21 6 3 3 1 8 47 1 11 0 19 3 2 9 25 6 3 13 0 22 0 35 2 0 6 17 13 5 14 19 15 7 3 4 16 9 19 5 0 13 10 4 7 2 0 1 0 5 3 4 7 0 0 1 5 3 4 8 4 33 4 4 21 21 38 1 2 6 13 3 0 7 2 13 9 5 10 5 4 15 0 12 3 5 3 13 1 3 5 6 5 7 3 9 4 17 13 3 6 7 13 4 1 13 5 14 0 1 7 1 3 2 9 1 4 3 10 6 6 0 11 2 1 1 1 11 1 10 1 1 1 0 1 3
74 109045 27423 113713 23125 13514 6825 12961 2086 4 288 210 1 84 272 866 445 95 183 74 32 196 136 213 61 0 178 37 29 44 65 18 8 25 5 21 28 1 8 15 10 2 9 17 12 10 1 0 1 3 8 2 8 12 6 0 11 24 21 4 2 0 4 1 16 2 8 9 4 0 5 5 0 2 5 6 5 4 3 4 3 3 1 0 0 9 0 1 2 2 3 1 11 6 6 2 2 0 0 2 0 1 4 3 0 0 1 8 1 0 6 5 7 4 1 2 5 2 3 2 2 5 2 1 2 0 2 0 1 0 1 0 0 3 5 1 1 0 0 3 4 2 1 2 1 1 0 6 5 1 6 0 0 0 2 1 1 1 0 1 2 2 1 1 1 0 2 0 1 3 2 4 2 4 0 1 2 0 0 2 5 2 2 10 0 3 1 0 0 7 2 2 0 0 1 1 0 0 0 0 0 6 0 1
740 313148 352597 397 2689 20045 511 98 242 12 1006 9 17 2484 100 1 390 0 0 1737 704 86 299 0 155 1 0 238 45 1 0 11 266 93 142 0 106 4 20 0 84 167 0 0 1 0 78 63 78 20 6 111 8 19 0 4 0 2 0 0 42 0 0 103 0 41 0 0 2 26 15 8 1 1 0 7 39 1 5 0 32 4 2 14 53 3 1 15 0 21 0 26 4 0 3 4 9 11 31 36 39 6 1 4 8 15 25 5 1 21 8 3 7 6 3 0 0 6 4 2 1 0 0 0 17 2 4 28 0 27 2 6 22 51 25 0 2 19 18 1 0 4 1 6 9 1 15 2 3 15 1 6 4 2 3 12 3 2 25 3 0 1 1 5 6 17 7 1 2 5 10 0 1 13 4 9 1 2 6 1 4 0 4 2 1 0 2 3 4 1 2 2 1 1 1 4 2 14 3 0 1 2 0 0
741 275625 83464 247 2677 23477 284 155 216 9 27 183 527 797 173 0 320 0 1 2276 769 295 242 0 93 5 0 74 40 0 0 15 133 36 74 0 60 6 9 0 22 44 0 0 0 0 18 16 23 9 5 38 4 9 0 3 0 1 0 0 21 2 0 60 0 41 0 0 0 31 2 1 1 2 0 6 21 0 2 0 8 3 3 14 7 5 2 4 0 24 0 33 1 0 1 10 26 8 9 10 8 2 4 1 17 4 18 4 0 2 1 3 0 0 1 0 0 4 1 1 1 0 0 0 4 2 2 7 4 39 0 3 10 13 5 0 5 3 9 3 0 4 0 8 3 1 14 2 3 13 0 10 0 2 1 8 1 1 4 3 1 1 0 3 1 2 2 1 1 4 7 1 1 7 1 5 1 1 4 0 0 3 4 1 0 0 4 0 20 0 4 1 1 0 0 3 10 4 0 0 0 1 1 0
742 412986 547271 65956 12316 83390 1329 2777 762 85 569 635 7625 1759 1272 0 631 0 14 1668 2744 309 192 16 253 2 0 156 101 5 3 36 484 167 229 1 97 13 46 1 124 277 2 0 2 0 105 124 157 18 7 211 14 13 1 5 0 0 2 0 22 3 0 143 0 38 0 0 3 22 11 5 2 4 1 6 59 0 9 0 62 1 4 19 100 10 6 14 0 12 1 25 0 1 8 17 23 9 38 63 56 5 4 8 9 10 32 10 1 38 8 5 13 2 7 0 1 4 2 3 9 0 0 0 12 5 4 42 7 36 3 4 38 72 22 1 1 21 47 3 0 13 2 11 11 5 7 3 5 15 1 14 4 3 5 11 0 6 35 3 1 5 1 7 2 6 5 2 0 5 26 5 1 3 1 13 1 2 5 0 4 2 6 1 4 2 16 1 7 1 4 2 2 1 2 8 4 1 3 4 3 5 0 3
743 251826 255211 9196 5394 52148 170 1249 272 35 123 145 16635 1001 643 0 221 141 2 222 110 215 57 0 141 515 0 197 27 0 0 10 114 27 159 0 100 8 52 0 20 2 0 0 0 0 11 10 11 29 4 4 4 8 0 1 0 0 0 1 29 1 0 23 0 3 0 0 1 1 20 3 1 1 0 5 44 0 3 0 25 1 1 4 1 3 1 7 0 2 0 0 1 0 16 26 4 3 1 7 1 3 5 3 1 7 1 2 2 29 3 4 6 1 1 0 0 5 2 0 5 0 0 0 0 3 5 3 2 24 1 1 7 1 18 0 2 1 0 0 0 3 2 2 12 4 2 6 1 3 0 3 1 1 2 22 4 0 2 0 0 6 2 3 0 16 6 2 1 7 9 1 0 7 0 9 0 0 15 0 0 3 4 1 3 0 7 0 2 0 5 5 0 0 1 4 8 5 1 2 1 3 3 2
744 206264 50778 88324 492 9552 677 1828 384 16 70 0 3035 804 60 1 594 1 123 400 2 84 84 146 164 108 1 44 71 43 42 31 59 9 60 23 16 5 15 24 3 1 11 1 35 0 2 8 1 30 3 0 12 14 12 6 9 1 22 9 10 0 11 15 14 5 1 19 0 6 3 4 2 7 4 16 13 1 13 7 7 1 2 2 0 3 1 10 4 4 2 6 3 12 8 2 3 1 0 1 0 8 2 11 1 1 2 8 2 5 3 2 3 1 1 6 3 7 4 1 0 6 4 8 0 7 2 0 5 11 4 6 1 0 3 0 3 0 0 5 0 14 1 4 2 2 3 3 5 0 0 2 3 3 8 5 4 4 0 4 3 0 2 10 5 4 4 2 5 0 4 0 2 0 1 3 1 1 3 2 3 1 6 3 3 2 0 3 2 1 0 1 1 2 2 0 1 2 0 0 1 1 0 0
745 328843 91280 166710 1058 19752 1501 2617 223 13 3 0 490 332 98 1 1057 0 378 2212 84 157 148 416 307 60 0 46 138 158 101 55 91 16 93 66 17 16 30 44 21 12 37 0 123 0 11 12 5 37 8 1 22 23 22 7 33 13 53 37 12 3 20 61 34 40 2 42 2 30 12 5 2 17 13 13 22 9 11 30 26 1 4 18 3 4 3 9 14 18 15 38 1 20 7 6 19 16 2 2 0 10 2 15 8 2 20 14 9 12 5 13 8 2 9 15 8 11 2 10 3 12 22 29 5 12 7 0 14 43 3 13 8 4 9 6 13 0 2 4 2 11 3 3 0 1 10 7 3 16 1 14 5 8 17 7 4 12 1 6 6 2 6 8 5 2 2 9 8 2 14 2 3 4 8 2 2 4 8 8 4 3 14 3 2 2 4 1 5 1 1 5 4 5 5 1 4 2 1 1 0 3 1 3
746 586297 95972 75529 2433 17364 399 1922 343 9 39 511 2164 824 162 0 462 11 66 9868 556 186 332 78 176 93 0 144 58 29 25 17 195 30 109 16 100 7 30 13 34 21 14 0 36 1 19 34 13 35 7 21 11 19 5 4 8 4 14 5 33 2 3 228 8 179 0 11 4 165 16 4 4 1 4 4 34 5 7 12 31 3 5 85 13 6 2 26 1 78 2 163 9 6 10 4 101 34 9 7 6 8 4 1 47 9 89 9 5 8 9 5 6 3 3 2 1 7 2 2 6 3 5 1 9 4 4 5 5 116 3 1 14 9 16 0 3 3 3 2 2 5 4 9 12 2 62 3 4 75 0 61 3 5 3 9 12 2 2 2 1 5 1 12 6 10 6 2 0 5 9 3 0 10 7 3 1 0 8 0 3 2 6 2 3 2 6 0 5 0 4 2 1 0 0 6 13 6 2 2 2 3 0 1
747 451379 38728 112165 923 12252 1854 4631 829 10 97 2 2437 828 57 0 1781 96 247 202 2 42 174 225 416 315 33 75 215 65 67 79 124 16 86 43 37 20 61 23 9 0 34 5 78 0 7 10 1 75 19 1 42 43 13 15 17 12 37 22 16 5 14 33 15 1 0 18 2 3 26 6 3 12 7 35 36 4 21 23 25 3 5 0 0 3 8 7 7 8 8 1 7 8 27 2 1 2 0 1 0 16 0 12 1 3 4 27 7 5 15 13 13 5 11 10 10 14 15 10 0 7 17 5 2 7 8 0 17 25 6 9 8 0 9 4 9 0 0 6 4 15 1 11 8 9 0 6 7 0 3 3 7 9 18 7 12 8 0 9 4 8 9 22 13 9 3 11 10 4 13 10 9 2 10 4 11 1 10 8 8 7 20 3 4 3 2 8 5 0 1 11 11 8 6 2 6 2 5 3 5 5 0 3
748 175175 385367 14739 2463 45517 760 1493 1104 37 723 0 15889 588 198 0 292 6 1 109 11 44 34 0 113 4 0 120 33 2 1 19 125 51 183 0 79 5 30 1 18 66 0 0 1 0 28 47 21 21 2 38 8 10 0 0 0 1 0 0 15 1 0 33 0 1 0 1 1 3 5 7 6 1 0 3 25 0 2 0 16 0 2 1 21 7 0 13 0 0 1 3 4 0 8 32 0 1 6 23 13 1 3 5 0 16 0 3 3 29 7 5 6 2 4 0 0 3 3 0 4 0 0 0 4 2 0 8 3 8 2 1 7 16 17 0 1 5 6 1 1 2 0 7 5 1 0 3 3 0 0 0 1 0 2 34 8 0 10 0 1 2 1 5 1 7 5 3 2 7 13 3 1 1 2 6 1 2 10 2 0 1 3 0 1 0 5 1 1 0 4 2 1 0 0 2 3 1 1 1 2 3 3 4
749 594914 237763 52860 4289 37161 822 1149 1274 1 486 15 2542 2620 162 0 1475 3 9 3359 90 25 1097 8 422 291 0 136 175 6 3 58 198 35 199 1 83 28 46 1 24 2 1 0 5 0 11 27 7 65 19 1 34 20 1 5 4 6 4 1 32 5 2 104 1 55 0 1 7 55 15 4 1 1 1 22 52 0 25 1 36 0 14 26 0 0 4 22 1 35 0 34 4 0 20 19 29 12 0 2 1 16 0 10 13 9 38 15 10 21 3 15 9 3 5 0 0 9 11 4 1 2 0 0 11 8 11 1 13 68 7 7 14 0 11 1 6 0 0 5 1 18 1 10 8 3 12 6 3 41 0 22 7 4 14 31 17 6 1 8 6 3 5 24 11 11 7 8 6 11 20 1 6 10 3 7 3 2 17 1 7 10 8 4 2 3 8 1 16 0 4 5 2 3 2 4 3 4 6 2 1 3 0 0
75 60391 29668 50 7964 17217 952 1001 1545 0 160 39 1 1419 170 0 94 103 0 263 160 191 292 0 16 0 14 17 4 0 0 4 8 28 3 0 8 0 4 0 18 9 1 2 0 4 3 0 2 0 0 2 2 0 0 0 0 1 0 0 4 0 0 4 0 6 1 0 1 4 3 0 0 0 0 1 3 0 1 0 1 0 0 0 0 2 1 0 0 1 0 1 0 0 0 1 1 3 0 9 3 0 1 1 0 1 1 0 1 0 0 0 1 0 0 0 0 0 0 0 1 0 0 0 2 1 0 1 1 1 1 0 2 3 4 0 1 2 0 0 0 0 2 4 1 0 4 0 0 0 0 0 1 1 0 1 0 0 0 0 0 0 0 0 1 1 2 0 2 2 1 1 1 1 0 1 0 0 0 0 0 0 1 3 0 1 0 0 0 0 0 0 0 2 0 0 1 0 1 0 0 3 0 0
750 168639 57186 91389 974 19960 277 250 133 0 66 0 146 435 174 0 297 0 145 1793 209 54 84 152 90 18 0 71 44 57 26 11 57 17 53 24 18 6 9 22 9 12 19 0 53 0 8 12 7 11 3 12 11 9 13 1 18 5 28 8 16 2 8 43 9 25 0 10 0 32 8 6 4 1 10 9 13 3 1 12 15 1 2 11 3 1 1 7 5 17 9 23 2 6 3 4 22 8 1 3 3 3 1 3 8 0 10 3 1 10 3 3 1 1 0 7 7 5 3 0 0 2 10 5 3 6 0 4 4 23 2 2 6 2 10 2 1 0 5 0 1 0 2 5 4 1 8 0 1 14 0 7 1 1 0 4 2 3 2 3 1 0 1 3 1 4 0 3 2 3 3 2 2 3 0 3 1 1 3 1 2 2 4 1 1 1 4 0 1 0 1 1 1 1 0 1 2 2 0 0 1 0 0 1
751 298475 72692 59608 544 12559 228 588 194 13 35 28 2276 1609 32 0 868 0 53 207 2 88 113 75 220 262 1 59 117 26 22 38 96 15 97 15 29 13 18 7 7 0 8 1 23 0 4 6 0 58 9 1 16 7 8 0 4 1 6 6 18 3 1 9 2 1 1 5 4 0 9 5 6 4 7 12 31 0 13 12 24 4 5 2 1 2 4 10 0 2 0 2 7 3 23 5 1 1 1 2 0 8 2 3 1 0 0 5 5 14 4 3 2 2 6 2 2 9 8 3 0 6 4 4 3 4 4 0 3 20 2 2 5 1 6 1 2 0 0 5 1 5 2 3 5 1 1 1 2 0 2 1 2 1 7 14 10 2 0 5 3 2 6 4 4 7 3 8 3 3 3 1 4 2 1 4 3 2 6 0 6 2 8 4 5 1 0 0 5 0 4 3 0 3 3 1 1 4 2 0 0 4 0 1
752 333052 76265 83611 536 19410 290 808 58 6 1 24 773 688 116 0 416 0 59 2345 259 47 113 48 152 85 0 48 44 17 10 21 103 26 55 14 21 9 32 11 15 19 5 0 17 0 12 14 7 15 2 15 6 13 5 1 7 0 18 4 10 2 3 75 1 35 0 5 2 30 15 3 1 0 2 8 17 0 3 0 20 1 1 15 8 4 3 8 0 22 0 28 0 0 5 3 36 9 1 6 4 4 4 1 9 2 22 5 2 7 3 3 5 0 7 4 1 5 5 1 0 1 0 2 6 4 4 5 2 61 0 2 6 4 3 1 2 1 3 1 0 11 2 3 4 0 12 0 8 20 0 19 5 4 1 5 5 1 2 4 1 2 2 5 3 2 1 0 2 1 12 2 0 0 1 1 1 3 4 1 2 1 4 3 1 0 2 0 1 0 1 1 1 0 0 1 2 1 4 0 2 2 0 0
753 260942 69125 77071 957 23760 353 106 16 45 2 0 198 860 136 0 479 0 69 1663 19 22 172 67 153 5 0 34 66 28 29 14 82 14 70 16 18 7 18 21 8 5 11 0 32 0 11 8 4 27 4 8 10 16 2 4 7 0 5 2 4 2 3 44 6 17 0 11 2 22 13 1 1 2 2 9 25 0 8 5 13 1 2 14 3 0 0 7 3 15 0 28 0 4 10 3 12 4 3 2 2 8 0 6 8 4 22 6 2 10 6 4 3 1 1 1 2 2 8 3 1 0 8 6 0 5 7 1 4 30 1 1 8 1 5 1 2 0 3 3 0 6 0 3 2 4 7 9 4 10 0 9 3 0 4 8 6 3 0 2 5 1 1 4 6 4 2 3 3 3 5 2 2 1 0 1 3 3 7 5 2 1 2 2 0 0 4 2 0 1 1 2 2 3 1 2 2 0 2 0 0 1 1 0
754 255037 104827 116055 1928 31767 500 1524 201 6 28 8 434 1002 113 0 388 16 130 3587 762 371 64 188 140 3 0 42 62 57 54 15 153 33 87 17 23 10 9 17 23 37 20 0 40 0 18 21 15 18 6 18 12 7 11 1 16 5 21 10 9 0 5 111 13 59 0 18 4 49 11 2 0 5 3 7 14 3 6 10 20 0 3 24 6 4 1 11 4 32 4 40 7 6 6 12 32 11 2 6 8 4 5 5 17 2 47 4 1 13 2 6 4 1 2 3 4 2 5 2 7 4 11 9 8 5 3 1 3 38 1 2 8 7 3 0 1 1 1 1 0 8 1 3 5 3 19 1 0 25 0 19 3 6 2 11 5 0 2 3 2 1 6 4 1 4 2 1 4 1 6 2 0 2 3 2 0 5 3 1 2 2 1 3 3 3 6 0 0 0 1 1 1 2 1 2 4 0 0 1 1 1 3 0
755 226617 178324 56532 2162 10515 231 1451 424 3 73 516 3734 71 50 0 426 0 71 678 279 188 221 84 170 77 0 83 50 30 26 16 121 27 122 14 44 8 28 7 12 14 9 0 17 0 12 24 14 38 4 15 5 12 5 5 10 1 7 5 17 4 4 34 5 13 1 3 0 9 3 23 1 0 2 11 32 3 5 5 19 0 1 5 6 3 0 10 2 7 2 15 14 2 14 4 7 3 3 12 10 9 1 3 2 5 8 4 2 24 0 3 9 0 6 2 2 10 4 4 0 4 4 3 2 1 0 4 1 28 5 1 15 5 12 0 3 3 3 1 0 4 2 7 1 1 4 1 2 4 9 5 1 2 2 6 5 6 4 4 2 3 3 9 3 2 3 2 0 6 7 1 2 5 4 8 2 2 5 1 2 4 4 1 1 1 1 2 4 2 5 3 3 5 1 0 3 4 0 2 0 2 1 1
756 259644 170981 35991 5903 35229 418 3296 1367 15 91 1 17537 6002 477 0 729 214 28 212 59 216 244 40 240 1254 0 118 81 13 6 43 99 20 110 2 53 15 45 4 9 5 6 0 8 0 11 14 3 26 8 3 19 16 8 3 8 0 7 5 34 4 0 22 3 5 0 5 1 1 13 4 0 2 5 11 27 0 4 5 17 3 5 6 0 2 1 5 2 5 1 1 3 1 8 5 2 0 2 3 1 6 3 13 0 10 1 9 0 11 12 7 11 5 5 1 3 9 6 2 5 0 7 1 0 6 10 0 12 16 1 8 4 0 37 0 1 1 1 5 0 4 0 8 7 3 0 5 11 2 0 0 4 1 2 14 9 3 1 4 2 3 3 12 5 10 3 4 4 2 7 4 1 3 3 1 3 0 6 1 5 5 3 1 1 0 0 1 12 0 6 3 3 5 2 7 3 3 5 3 1 2 0 1
757 259502 43762 140690 1755 28410 403 231 44 18 22 11 149 2595 105 0 504 0 173 2275 2 81 185 194 150 8 0 92 57 59 47 29 85 11 64 27 47 6 19 19 14 4 21 0 49 0 4 17 1 33 7 3 10 6 19 6 29 6 33 8 18 0 10 70 19 40 1 25 4 26 2 5 2 9 5 10 28 5 5 15 10 3 1 21 5 0 2 10 9 24 5 19 1 6 19 5 16 14 0 2 0 2 2 5 9 2 25 6 3 4 5 2 2 6 2 7 8 8 4 0 4 3 9 12 0 4 5 3 3 55 2 3 7 1 20 2 5 5 0 1 1 5 1 2 7 1 9 6 5 18 0 13 2 2 5 1 8 12 0 3 1 2 2 6 1 5 3 3 3 1 4 3 7 3 2 3 2 2 6 0 3 1 4 1 2 3 6 0 10 0 7 7 5 5 2 4 6 1 1 2 0 2 1 3
758 392983 114025 45516 3355 16007 943 3771 452 4 571 727 5352 1759 210 2 987 25 33 713 313 178 395 36 297 56 12 137 150 11 12 39 154 25 138 8 66 15 52 7 19 4 3 4 17 2 6 16 5 47 9 4 25 23 3 3 1 1 3 3 26 2 2 48 1 14 0 4 4 14 11 11 3 1 0 17 45 0 11 2 28 1 3 12 0 1 4 9 0 11 1 19 6 1 13 13 7 6 1 0 2 12 6 12 5 5 7 7 3 19 9 5 9 3 11 0 0 11 14 5 2 0 2 1 9 4 6 2 10 28 11 5 13 0 10 3 7 1 0 3 2 13 1 10 12 6 6 5 5 3 1 5 6 6 6 14 11 5 0 9 5 3 7 10 3 15 4 6 8 10 10 4 1 7 1 4 3 2 11 0 3 4 5 6 3 3 3 1 13 0 5 6 2 2 0 2 9 3 3 1 1 4 0 4
759 353206 72949 67129 3713 58179 3102 1238 576 99 53 0 24 590 401 2 2140 1 98 2032 828 1466 152 84 545 1 0 59 140 53 23 245 51 45 53 48 17 240 71 33 60 40 21 0 22 0 22 42 21 38 29 19 30 66 9 120 8 4 12 20 2 6 2 25 3 37 1 5 113 18 31 4 6 3 10 26 9 3 20 7 34 98 6 82 6 16 15 19 2 57 11 19 1 3 8 11 20 25 2 5 12 12 62 23 58 9 19 9 5 10 11 16 18 10 17 10 5 11 7 10 13 4 4 2 13 9 15 7 13 13 27 18 3 5 1 1 30 14 5 14 8 16 31 1 0 3 24 8 12 18 2 4 8 10 9 3 10 4 6 6 11 7 10 2 7 1 1 3 13 4 2 12 6 2 8 2 7 5 9 8 3 5 2 5 6 4 5 4 2 0 1 5 12 7 1 4 4 2 6 8 9 0 0 2
76 69401 17451 7277 15388 18633 3368 6573 2726 0 1037 0 741 157 236 4 48 73 33 38 115 24 51 17 11 0 43 29 4 1 4 0 7 15 2 1 16 1 5 1 10 0 1 2 0 6 1 2 0 6 0 0 0 4 1 0 0 1 0 1 4 0 0 1 0 0 2 0 1 1 3 48 0 3 1 4 2 0 0 0 1 0 0 1 0 0 0 2 0 0 0 2 3 0 5 3 0 1 0 0 0 0 2 0 0 0 0 0 1 1 1 0 0 0 0 0 0 0 1 0 1 0 1 0 1 0 0 0 0 0 1 0 1 0 2 0 0 0 0 0 1 1 0 2 0 0 0 2 0 0 0 0 0 1 0 1 3 0 0 0 0 0 0 0 0 1 3 0 0 0 0 0 0 1 0 2 0 0 1 0 0 1 2 1 0 1 0 0 1 0 3 2 0 0 0 0 1 1 0 0 0 3 5 0
760 216011 214801 143904 3206 63501 4044 8210 2313 92 180 0 3994 133 122 0 1400 80 285 160 11 519 92 222 316 386 6 38 103 148 95 133 67 28 107 107 12 150 22 80 20 39 77 3 72 4 27 56 35 39 27 28 15 35 18 65 16 7 27 55 11 9 9 11 10 2 2 16 76 1 7 7 1 2 33 20 11 2 13 6 13 56 3 22 6 23 16 9 10 23 44 0 38 10 14 17 4 4 10 14 17 10 7 6 19 12 0 4 5 11 8 7 7 10 6 26 9 8 5 4 19 6 5 8 13 7 7 9 11 2 6 7 2 7 1 2 12 5 7 4 13 10 13 4 1 1 3 3 12 10 14 0 3 10 7 9 10 7 4 2 11 4 5 3 9 2 1 5 10 2 5 4 3 3 8 1 1 5 6 7 3 4 2 4 2 4 3 1 2 0 0 9 5 2 2 2 2 1 3 3 1 2 2 2
761 203025 108303 198688 3711 47572 3282 1320 431 139 44 0 201 225 275 3 1103 7 623 2384 124 75 84 509 251 2 1 28 74 365 183 110 41 21 75 175 4 98 12 176 18 49 155 0 150 0 25 33 31 21 13 35 21 19 37 64 64 11 57 110 0 10 26 13 24 54 3 41 46 26 3 0 1 15 87 8 6 15 8 22 8 27 2 83 10 0 14 7 28 70 88 28 5 11 7 7 16 23 8 13 13 8 2 11 56 9 6 3 4 4 2 4 1 4 7 39 13 4 2 1 1 18 17 26 6 9 4 6 9 6 15 11 6 3 0 6 23 5 12 4 8 11 15 1 1 1 34 2 14 32 0 13 3 7 0 3 7 2 5 3 7 6 5 7 8 1 0 7 3 0 0 3 3 2 5 0 1 8 3 4 3 1 1 1 3 6 3 0 3 1 3 3 6 3 1 0 2 0 1 1 1 0 1 0
762 468281 148695 181993 14751 29413 13399 14425 3800 28 2174 147 21446 2940 794 5 3976 89 828 3142 636 35 300 530 954 1367 4 645 334 347 180 408 74 46 96 197 157 303 52 172 34 38 159 4 150 3 27 59 22 68 55 27 67 92 33 157 52 11 45 111 64 26 37 27 20 69 6 28 143 20 24 15 6 12 87 29 35 16 37 20 17 169 12 120 7 2 51 18 14 81 94 31 3 12 18 2 33 42 6 12 11 25 1 33 96 12 23 14 8 8 11 27 9 10 27 50 14 19 25 30 1 14 17 17 11 27 23 6 21 16 33 28 7 4 25 13 46 5 14 21 12 28 34 20 11 5 23 12 19 23 5 26 25 30 17 4 17 13 3 6 32 4 18 13 27 34 28 12 16 42 4 9 6 24 10 11 5 32 12 14 9 12 12 20 12 6 0 4 20 2 20 8 13 5 10 18 8 26 10 7 6 1 2 1
763 639451 153993 256901 7553 101329 21315 17308 4990 328 759 192 261 1429 1203 17 4917 908 256 4837 1091 5201 238 237 1095 2 3 182 407 178 83 533 102 54 111 118 49 467 87 111 39 51 102 2 81 0 39 70 47 49 67 22 86 113 18 231 18 4 20 52 15 29 13 52 15 104 5 12 172 44 31 5 6 5 29 48 23 6 46 9 16 162 10 168 8 80 62 10 10 128 53 55 4 7 21 32 33 48 19 9 24 40 78 36 137 7 35 17 7 9 30 25 17 22 34 44 14 28 23 24 40 4 8 5 14 33 45 9 18 23 37 36 9 5 5 11 51 9 10 44 38 42 60 13 4 9 47 13 32 49 1 31 34 24 15 11 19 33 9 21 28 17 45 13 39 3 10 20 21 14 8 19 10 5 13 2 13 19 13 17 11 12 10 23 19 8 8 4 4 0 6 10 23 11 19 10 7 5 7 17 11 7 6 4
764 297996 351810 7560 9484 87337 5836 6373 5355 512 3569 0 4 6376 710 0 1510 1282 0 3904 8 632 165 1 440 0 4 160 110 0 1 180 146 93 235 4 49 184 26 2 75 166 1 0 0 3 85 189 117 39 28 92 15 45 0 86 0 2 0 0 15 12 0 47 0 74 1 1 90 35 10 7 0 1 0 10 14 0 19 0 26 80 8 136 43 7 18 16 0 110 1 61 15 0 19 24 44 43 33 59 49 17 16 18 101 19 19 7 9 15 15 8 4 9 7 2 1 11 8 6 8 0 0 0 13 15 12 25 10 11 12 12 9 19 5 1 16 27 44 13 6 16 29 7 3 1 39 5 13 47 5 27 16 6 6 10 11 13 23 10 10 5 9 9 4 5 11 7 5 13 3 4 5 1 3 2 5 6 8 4 1 6 1 9 3 3 4 3 8 1 2 5 8 3 4 3 5 4 4 7 6 2 2 1
765 223497 110796 42916 5083 41416 5489 6429 1925 117 754 6 100 1409 281 0 878 3 91 2634 986 288 150 67 251 8 2 62 63 54 25 105 54 33 57 22 22 141 38 40 19 42 29 3 15 0 33 54 34 12 10 42 13 30 7 56 9 3 10 21 10 10 1 33 5 52 0 6 60 24 21 6 3 3 9 5 8 1 5 2 11 33 1 87 24 8 13 7 3 51 16 24 1 1 9 12 24 19 14 10 17 3 10 3 75 6 24 4 0 5 4 11 7 4 9 6 5 5 2 4 5 3 1 1 8 4 5 5 3 10 12 8 4 7 2 2 10 8 13 2 4 8 24 3 1 4 38 8 5 22 1 8 7 1 4 4 3 5 13 4 10 12 2 6 4 4 4 3 1 4 1 0 0 0 1 0 1 1 5 1 5 2 1 7 3 2 4 2 7 0 0 5 1 1 2 0 3 1 5 10 4 0 2 0
766 159042 121619 97280 3885 18929 6366 9587 2329 184 69 1663 7807 41 251 1 606 8 488 74 14 120 78 334 185 11 80 39 44 210 118 74 44 12 68 124 11 98 41 104 5 4 105 11 107 1 9 27 1 21 11 4 7 20 24 57 38 8 47 78 2 1 23 6 15 1 2 26 31 1 13 6 1 5 37 13 5 6 2 16 13 33 2 9 0 4 10 3 9 9 65 1 28 9 9 7 0 3 0 4 2 3 0 6 23 14 2 4 4 11 6 2 7 1 8 28 16 3 4 4 3 10 8 6 9 7 3 0 5 5 4 6 2 0 0 3 13 2 1 6 3 3 23 2 0 1 1 3 3 1 12 0 5 4 0 8 7 6 2 0 2 4 0 1 1 0 5 2 3 4 1 4 1 2 1 1 1 4 6 3 3 5 1 3 1 0 1 0 1 0 1 6 7 2 2 2 4 2 1 8 3 0 0 3
767 423114 84385 140431 12238 30052 5233 4807 1421 166 196 1 115 962 643 2 1199 31 442 9027 439 678 171 382 328 8 1 243 74 264 121 198 55 35 81 139 54 174 66 119 22 40 157 3 119 0 30 47 30 22 18 15 21 29 35 70 38 8 39 91 25 8 12 73 18 181 3 27 64 76 31 13 3 8 64 11 19 14 9 17 13 58 1 275 13 7 9 16 4 240 77 106 1 2 9 14 86 94 2 8 9 9 13 13 202 4 61 4 1 12 17 14 21 11 17 33 15 10 3 6 6 11 9 14 6 14 4 3 1 30 14 9 2 3 7 3 17 2 8 5 11 2 38 12 2 1 82 5 6 90 0 55 10 5 2 3 8 5 2 5 6 12 4 3 4 13 18 8 6 19 1 10 5 4 6 9 5 5 17 1 2 3 2 6 3 5 0 4 7 0 4 3 5 3 1 7 12 8 4 15 5 10 2 3
768 221400 120055 82874 492 16106 1280 4009 570 87 39 28021 3926 2 46 1 319 0 288 1154 1132 214 97 287 221 4 0 38 30 218 112 84 46 45 96 111 7 108 103 76 34 29 75 1 89 0 23 55 23 14 3 19 12 27 21 69 26 9 19 59 4 1 14 13 17 22 2 21 58 16 36 11 2 7 37 1 5 8 4 7 32 53 1 35 8 5 10 9 10 25 51 24 44 6 4 9 6 12 11 16 10 5 6 4 34 7 9 0 3 18 23 3 18 1 6 30 5 0 1 2 4 12 5 14 19 3 4 5 2 4 6 3 6 5 6 3 9 1 5 4 3 2 31 2 2 5 18 13 3 12 24 7 2 0 4 3 4 4 3 1 1 15 6 6 1 3 2 1 0 1 5 7 1 0 0 0 0 2 4 2 1 1 0 3 4 0 1 3 3 0 3 3 1 0 1 2 2 0 5 12 10 5 0 4
769 196544 95448 60694 11482 19976 3898 3001 5444 57 975 298 11890 931 113 0 1652 42 66 96 35 513 134 57 365 572 16 61 126 50 17 196 32 13 66 31 23 161 38 32 7 1 30 2 14 7 7 28 2 28 29 0 27 32 5 75 1 5 9 16 6 7 2 8 5 1 0 3 63 1 14 7 4 2 12 21 12 0 13 3 5 49 7 13 0 7 22 4 4 8 16 2 5 2 20 4 2 5 0 1 0 11 3 9 18 9 0 6 10 9 4 8 13 7 12 7 3 16 9 12 9 2 2 1 7 10 11 0 4 5 11 7 2 0 3 2 22 0 0 5 9 11 23 2 0 0 0 3 14 5 3 2 4 6 6 4 10 11 0 7 8 6 6 6 8 0 5 4 8 9 2 6 2 6 6 3 3 7 10 0 2 5 1 6 3 7 0 1 1 0 5 4 3 5 4 3 3 0 2 6 2 1 3 1
77 60543 14785 18670 2558 11357 376 2043 1716 2 77 26 0 184 38 0 238 145 2 244 62 141 88 7 26 0 23 9 22 0 1 8 7 13 3 0 6 1 2 0 9 3 0 2 0 3 2 0 1 2 8 1 7 2 0 1 0 1 0 0 1 1 1 2 0 3 1 0 0 2 6 0 0 0 0 1 1 0 1 0 0 1 0 5 0 3 0 5 0 0 0 5 0 0 3 0 2 1 0 5 0 1 3 0 2 0 0 3 2 0 0 3 3 0 0 0 0 3 4 1 1 0 1 0 0 2 0 1 3 1 9 1 2 0 0 0 2 0 0 1 1 1 1 2 0 1 5 0 3 3 0 0 0 2 1 0 1 0 1 0 1 0 2 5 0 0 0 1 0 0 1 1 0 1 3 0 0 0 0 1 0 1 2 0 1 0 1 1 0 0 0 0 1 1 0 0 0 0 0 0 1 2 3 0
770 235882 73223 70457 4791 42880 2664 1838 542 204 251 1 0 967 601 0 1146 65 23 105 7 630 76 13 273 0 15 32 104 25 3 111 31 18 72 29 7 107 29 23 5 10 11 0 8 0 9 26 8 48 18 3 19 35 1 56 3 3 4 8 3 7 0 3 2 0 0 1 54 1 17 5 5 1 6 16 10 1 6 0 2 57 2 19 2 10 16 4 0 9 9 0 0 0 25 9 0 5 1 3 4 9 6 12 28 10 1 7 6 8 7 9 5 5 11 4 2 11 4 4 9 1 0 1 7 8 9 1 7 3 11 4 4 0 0 1 13 3 1 3 7 10 19 1 0 1 4 6 8 11 0 1 4 9 11 6 8 0 2 3 11 6 10 4 5 2 2 9 4 2 0 3 5 1 4 1 0 3 10 3 2 5 1 4 2 2 1 2 2 0 1 9 5 3 5 1 5 1 5 5 2 1 0 0
771 227635 101548 78577 6419 13492 1706 4511 600 70 2 268 8196 782 128 1 1062 20 269 488 13 13 526 226 289 790 0 127 90 169 95 129 42 21 85 86 32 132 48 87 30 14 73 0 82 0 25 31 21 24 20 12 20 36 28 65 22 5 27 43 12 3 7 14 14 6 0 15 67 1 15 7 4 9 42 9 8 4 8 10 14 53 4 22 4 0 19 12 11 15 28 8 1 1 13 0 5 8 4 8 2 13 2 10 28 7 7 5 3 12 9 8 12 2 16 20 7 17 3 10 0 11 3 11 17 8 1 9 5 6 10 8 3 2 3 2 11 3 3 6 4 10 36 6 1 3 2 9 5 13 5 6 5 6 6 3 5 6 2 3 4 6 4 4 4 6 16 4 4 9 4 4 1 3 5 2 1 5 10 5 7 3 2 9 1 2 0 4 9 2 2 5 5 2 2 2 5 2 4 9 1 1 0 3
772 427075 105988 89527 4813 53879 2503 1061 991 170 545 0 4048 2752 589 2 2628 2 54 3479 410 162 244 58 697 366 0 96 220 35 19 241 68 25 94 34 31 266 61 30 29 29 30 1 16 1 38 61 23 50 41 11 36 77 8 127 9 4 3 14 10 19 7 36 1 87 0 2 130 29 24 6 3 2 12 32 15 5 41 4 19 94 9 118 8 0 37 9 5 88 17 45 1 1 21 12 38 26 7 7 5 22 7 25 94 15 29 21 4 12 8 19 18 13 16 5 4 15 17 11 1 0 3 5 10 19 25 10 9 15 25 25 4 4 3 3 41 5 9 22 12 26 38 3 4 6 30 3 23 43 3 27 15 22 13 4 9 14 10 9 16 11 18 13 15 7 12 16 14 7 1 7 12 4 6 2 5 9 15 19 2 9 11 11 9 9 4 6 2 0 4 8 13 7 5 3 9 4 1 6 5 3 2 8
773 240730 116292 67395 5023 52557 3091 7212 1317 259 784 0 507 1051 599 0 1313 178 108 1371 204 265 55 105 333 48 17 69 107 57 48 144 46 31 56 36 15 151 63 39 25 49 50 2 30 4 21 41 29 21 21 23 21 46 10 80 10 1 9 30 4 7 4 11 8 32 0 7 77 11 30 3 2 3 21 13 6 5 17 5 10 55 7 48 15 7 25 6 4 41 21 14 10 3 11 11 16 12 5 12 8 12 5 10 55 8 8 7 6 9 15 14 5 5 12 8 5 10 9 3 10 3 1 3 8 10 12 8 13 8 13 8 5 2 0 2 17 8 5 6 5 10 23 4 3 4 23 10 6 10 4 7 10 5 7 8 12 2 4 6 7 9 5 8 8 1 9 9 10 4 1 9 4 1 4 1 1 5 5 5 1 3 2 3 3 6 2 1 0 0 2 6 4 5 8 3 5 3 2 3 6 0 3 3
774 268269 181225 153441 5041 25692 9463 9172 3510 217 313 99 19849 2030 757 1 1208 142 609 665 557 993 112 582 326 540 36 127 103 348 161 151 59 31 115 173 40 175 44 160 21 30 156 5 184 0 15 56 21 56 10 15 19 51 37 85 57 12 55 87 7 9 21 13 30 18 1 35 84 6 24 12 6 14 68 19 10 11 7 22 19 63 1 43 6 21 10 16 22 42 78 6 24 22 26 13 4 14 7 11 10 5 13 9 50 23 3 9 6 18 9 11 9 4 8 46 18 12 5 7 5 21 17 13 6 3 8 10 5 1 6 11 10 2 4 2 15 5 10 11 5 10 26 5 5 2 8 2 3 7 13 2 16 6 9 5 22 1 3 1 2 6 12 4 4 6 11 3 5 7 2 8 1 5 10 4 2 4 15 6 5 3 5 10 5 1 0 2 5 0 4 2 6 5 6 1 2 7 1 2 3 4 0 4
775 420972 234417 74155 9507 72553 2168 5925 3115 453 830 1 30233 615 546 0 1631 38 217 195 53 399 149 159 484 70 56 167 126 133 64 242 96 42 184 70 42 255 89 47 19 5 66 10 41 5 27 63 16 58 33 8 33 51 21 98 25 4 16 27 20 15 8 18 12 0 1 12 124 1 37 6 8 8 24 11 23 4 17 9 25 87 5 34 4 6 31 20 9 19 31 1 91 2 30 57 1 9 1 11 3 16 17 13 35 30 1 6 16 27 25 13 16 9 14 21 12 8 3 14 10 4 5 8 10 11 11 0 9 9 11 11 6 0 3 3 29 1 4 7 17 10 41 10 1 12 5 8 7 13 49 2 5 7 7 13 23 3 0 6 10 14 10 6 13 5 19 6 9 17 5 17 6 6 7 6 5 6 18 9 2 6 5 6 4 5 1 2 3 0 2 5 9 5 7 1 14 3 6 10 5 3 2 2
78 60999 30587 79 9428 14440 3079 2060 994 6 424 140 0 575 117 0 89 41 0 294 260 67 153 0 18 0 37 68 7 0 1 1 6 30 5 0 28 2 5 0 19 18 0 6 0 1 6 8 6 7 0 3 0 1 0 1 0 1 0 0 14 0 0 4 0 2 0 0 0 3 2 3 0 0 0 2 9 0 2 0 1 2 0 2 0 1 0 1 0 0 0 2 0 0 0 2 1 1 4 10 0 2 1 1 0 1 6 2 1 1 0 0 2 1 0 0 0 2 0 0 0 0 0 0 1 0 0 1 1 0 1 0 0 2 4 1 3 3 0 0 0 0 3 10 1 0 2 2 0 2 0 1 1 0 0 1 1 0 1 0 0 0 0 0 0 3 3 1 1 3 0 0 2 6 1 3 0 0 0 1 0 3 0 2 0 2 2 0 0 1 1 0 1 0 0 6 0 1 1 0 0 0 5 0
79 39639 15675 10500 7825 9727 721 1075 741 16 354 1 0 744 143 0 105 131 0 128 119 123 94 1 13 0 0 5 16 0 0 7 1 11 4 0 2 2 3 0 6 6 0 0 0 3 1 4 3 2 2 0 1 2 0 1 0 0 0 0 0 0 0 1 0 2 0 0 1 0 0 0 0 0 0 0 1 0 1 0 1 1 0 0 4 8 1 1 0 2 0 0 0 0 1 3 2 1 0 3 1 2 6 0 3 0 3 6 0 1 1 1 0 0 0 0 0 1 0 0 5 0 0 0 0 0 1 1 0 1 1 0 1 0 0 0 0 0 0 0 0 1 0 0 0 0 1 3 0 0 0 1 0 1 1 1 0 2 0 0 1 0 0 1 0 1 0 0 0 0 0 0 0 0 0 0 0 0 0 0 1 0 0 2 1 0 0 2 1 1 0 1 0 0 1 0 1 0 0 0 0 3 2 0
80 47431 14815 456 23570 6873 2620 5535 2816 11 957 33 0 657 349 2 103 172 0 178 69 72 142 0 10 0 67 31 9 0 0 2 5 14 3 0 9 1 6 0 9 3 0 5 0 6 0 5 2 2 1 0 0 2 0 0 0 0 1 0 4 1 0 1 0 2 1 0 0 3 2 1 0 1 0 0 6 0 0 0 0 0 0 0 1 0 0 0 0 3 0 3 0 0 1 1 1 1 0 1 0 0 1 0 2 0 0 0 0 1 1 0 0 0 2 0 0 2 0 0 2 0 0 0 1 1 1 0 0 0 1 3 0 2 2 0 2 0 0 0 1 0 0 1 0 1 2 1 2 0 0 0 0 0 2 0 2 0 1 0 0 2 0 0 1 0 1 0 2 0 0 0 0 2 0 1 1 0 1 0 1 0 0 2 0 0 0 0 0 0 5 0 1 0 0 0 0 0 0 0 0 1 1 0
82 40896 17064 8825 8448 10983 735 698 752 0 340 0 0 712 199 1 339 68 2 53 106 128 41 2 40 0 6 26 30 0 0 18 5 12 2 0 6 7 1 0 9 0 1 1 0 1 2 2 0 0 5 2 4 8 0 1 0 1 0 0 1 2 0 0 1 0 0 0 0 1 2 2 0 0 0 7 1 0 9 0 0 0 1 0 0 3 2 1 0 0 0 0 0 0 0 1 1 0 0 0 0 4 0 1 0 1 1 8 2 0 3 1 1 1 5 0 0 4 2 3 1 0 0 0 0 2 2 1 2 1 2 2 2 2 3 0 2 0 0 0 2 3 0 2 0 0 0 0 0 0 0 0 0 1 3 1 0 3 0 1 0 0 0 0 2 0 1 1 3 0 0 1 4 2 2 0 6 0 1 3 1 0 1 1 1 3 0 1 0 0 0 0 0 1 0 1 0 2 1 0 0 0 1 3
83 42105 18094 6180 12490 12220 296 2152 725 13 200 157 0 848 155 0 266 118 0 28 4 122 170 0 31 0 34 16 21 0 0 13 1 13 1 0 3 1 3 0 3 4 0 2 0 0 1 3 3 0 7 2 8 1 0 0 0 0 0 0 5 1 0 2 0 0 0 0 0 0 1 2 0 0 0 5 4 0 1 0 0 1 0 0 1 1 0 1 0 0 0 0 0 0 0 1 2 0 0 1 0 1 3 2 0 0 0 1 0 0 2 0 3 1 4 0 0 2 1 3 3 0 0 0 0 0 0 1 2 0 0 1 1 0 0 0 0 0 0 1 1 2 1 1 0 0 0 0 2 0 0 0 2 0 4 0 0 1 1 1 2 0 0 1 1 0 1 2 1 0 0 0 1 0 0 0 2 2 0 2 3 0 2 0 0 1 0 1 0 2 0 0 0 3 0 0 0 0 0 1 0 2 2 1
84 47149 24711 48 26599 11642 4158 2878 3850 1 1735 485 0 760 395 3 131 585 0 182 321 15 20 0 16 0 1 68 10 0 0 3 9 23 2 0 29 0 4 0 16 9 0 0 0 15 1 4 2 2 7 4 2 2 0 1 0 1 0 0 3 0 0 0 0 4 0 0 0 2 1 0 0 0 0 4 6 0 3 0 0 1 0 1 3 0 0 0 0 1 0 1 0 0 0 3 0 0 0 6 2 0 2 1 0 0 3 2 1 0 0 0 2 0 0 0 0 0 1 1 1 0 0 0 1 0 1 1 0 2 1 2 2 0 5 0 1 0 0 0 2 0 3 1 3 0 2 1 0 0 0 2 1 0 0 2 0 0 1 0 0 0 1 0 1 3 4 1 1 6 0 0 0 3 0 0 1 1 0 0 0 1 0 1 0 0 2 0 0 0 1 1 0 1 1 1 0 6 0 0 1 0 4 1
85 24585 23034 90 16872 7448 1672 3839 2238 2 1704 692 0 253 247 25 38 191 1 25 32 43 24 0 4 0 18 20 2 0 0 0 3 22 0 0 14 0 1 0 10 9 0 1 0 2 1 0 2 3 1 1 1 0 0 0 0 1 0 0 7 0 0 0 0 0 0 0 0 0 1 0 12 0 0 0 2 0 0 0 1 1 0 0 4 0 0 1 0 1 0 0 0 0 3 0 4 0 0 3 2 2 2 0 0 0 0 4 0 0 0 0 1 0 0 0 0 0 1 0 1 0 0 0 0 0 0 1 0 2 0 0 1 3 5 0 1 0 0 0 0 2 0 4 1 0 0 0 0 0 0 0 0 0 0 2 1 0 0 0 0 0 0 0 0 1 2 0 0 1 0 2 0 0 3 4 0 0 0 0 0 0 0 0 0 0 0 1 0 3 2 1 0 0 0 0 2 0 0 0 0 1 1 0
86 55994 28124 9424 5947 12149 321 3411 1544 0 72 88 0 329 241 0 256 82 0 31 0 103 98 0 30 0 35 18 15 0 0 7 2 16 3 0 7 6 8 0 7 1 0 5 0 7 2 6 3 2 4 0 2 2 0 1 0 0 0 0 2 2 0 1 0 1 0 0 1 0 4 3 0 0 0 3 4 0 0 0 0 0 0 0 1 3 1 0 0 0 0 1 3 0 1 1 0 0 0 5 0 3 0 0 0 1 0 2 0 0 0 0 6 1 1 0 0 1 0 2 7 0 0 0 0 0 0 0 2 0 0 1 0 0 0 0 3 1 0 1 1 3 3 1 0 0 1 0 0 0 0 0 0 1 1 1 0 2 1 0 0 1 0 1 0 0 0 4 0 0 0 2 0 2 2 0 0 0 0 1 2 0 1 5 0 2 0 0 0 0 0 0 1 1 0 0 1 0 0 1 0 2 2 0
87 47569 25803 97 19113 6311 2274 10054 6412 18 162 21 0 1240 273 4 105 1524 0 303 71 88 143 0 16 0 47 23 8 0 0 4 2 20 3 0 7 0 5 0 10 6 0 11 0 11 2 2 3 2 1 2 2 1 0 0 0 0 0 0 2 0 0 9 0 3 0 0 0 4 4 0 0 0 0 2 5 0 0 0 1 0 0 2 0 1 0 2 0 2 0 5 0 0 0 0 7 0 0 4 2 2 0 0 3 2 4 1 0 1 5 1 1 1 0 0 0 1 4 1 2 0 0 0 0 1 0 1 0 3 0 0 1 0 6 1 0 0 0 0 0 1 0 0 1 0 2 1 1 3 1 0 2 0 2 4 0 0 1 0 0 1 2 1 0 0 1 0 0 0 0 0 2 1 1 2 0 0 0 0 2 0 0 0 0 0 1 3 1 1 0 0 0 0 1 1 0 1 0 2 0 2 0 0
89 50656 15369 4127 15423 11710 1764 2261 2388 0 587 159 0 435 700 0 408 259 0 7 27 162 31 0 38 0 9 28 28 0 0 12 9 11 1 0 3 1 4 0 5 2 0 2 0 4 1 2 0 0 6 1 7 5 0 0 0 0 0 0 2 2 0 0 0 0 1 0 2 0 1 1 1 0 0 8 1 0 5 0 0 0 0 0 0 3 0 1 0 0 0 0 0 0 2 0 0 0 0 1 0 3 1 0 0 1 0 5 0 0 3 3 1 1 5 0 0 1 3 5 2 0 0 0 1 4 2 0 2 1 1 3 1 0 2 0 1 2 1 0 3 1 0 1 0 0 0 2 0 0 0 0 1 1 5 2 0 0 0 2 3 0 2 2 0 0 1 1 1 2 0 2 2 2 4 0 3 0 0 0 2 2 3 0 1 2 0 0 0 0 0 0 0 0 3 0 0 0 0 1 0 1 2 1
90 41777 18544 7649 10723 12103 2458 11632 2367 0 593 413 78 749 518 660 172 192 11 77 30 67 38 15 16 0 294 10 13 3 6 9 4 18 0 4 2 0 2 0 11 4 0 27 0 3 2 3 1 2 6 1 4 1 0 1 0 6 2 0 3 1 0 1 1 0 1 0 0 0 2 4 0 1 0 1 2 0 1 0 2 0 0 0 2 0 2 3 0 3 0 0 1 0 0 0 0 0 1 5 2 1 1 0 0 0 0 1 0 2 2 1 0 0 0 0 0 2 1 2 4 0 3 0 0 1 0 0 0 0 0 0 0 2 0 0 1 0 0 0 0 0 2 1 1 1 0 0 1 0 0 1 1 0 0 0 1 0 1 0 0 0 0 0 0 0 3 1 1 1 0 1 1 0 2 0 0 1 1 0 1 1 2 1 0 0 2 1 0 1 0 0 0 0 0 0 0 0 0 0 0 2 3 0
91 55200 14960 14331 12202 9749 4242 12981 2217 2 972 906 0 108 353 886 139 256 16 90 92 88 58 25 16 0 266 17 19 4 11 3 5 12 2 5 5 1 2 1 9 2 2 24 0 11 0 4 2 6 3 1 3 2 1 0 1 6 0 0 0 0 0 2 1 1 0 2 0 3 2 0 0 0 0 2 1 0 3 1 1 1 1 2 2 2 0 2 0 0 0 1 2 2 3 1 0 1 0 2 0 1 1 0 0 1 1 0 2 0 0 0 2 0 2 1 2 1 2 1 2 2 1 0 0 3 1 0 3 0 2 1 0 1 1 1 0 0 1 0 2 0 2 0 0 0 1 0 1 0 0 1 1 1 0 0 1 0 0 0 0 0 0 0 2 0 0 0 0 0 0 0 0 1 7 0 2 0 0 0 1 0 2 3 2 0 0 0 0 1 0 0 1 1 0 0 0 1 1 0 0 4 4 0
92 38952 6719 31757 32386 7181 5373 6209 2462 18 782 0 0 646 654 2 326 436 5 8 0 97 100 8 34 0 60 6 35 2 2 6 2 4 2 1 1 5 4 0 7 0 0 13 0 1 0 0 3 1 6 0 6 3 0 1 0 2 0 0 1 2 0 2 1 0 1 0 1 0 3 0 0 1 0 3 1 0 2 0 2 3 0 1 0 3 0 2 0 0 1 0 0 0 0 1 1 0 0 1 0 4 1 0 0 0 0 4 0 1 0 1 3 1 0 1 0 3 2 2 0 0 0 0 0 0 2 0 5 0 3 2 1 2 0 1 0 0 1 0 1 3 0 0 0 0 0 4 3 0 0 0 1 2 1 0 0 1 0 0 0 0 7 1 3 0 0 1 1 0 0 0 1 0 0 0 0 0 0 0 3 1 2 3 0 0 0 0 0 0 0 0 1 1 0 0 0 0 1 2 1 1 0 0
93 45045 27690 52 25258 13513 1131 3258 4087 91 2975 6 0 93 602 0 182 507 0 146 58 100 52 0 28 0 0 8 16 0 0 3 4 14 2 0 2 0 3 0 17 8 0 0 0 25 1 2 1 2 2 2 1 1 0 1 0 5 0 0 2 0 0 1 0 2 1 0 0 3 0 0 0 1 0 0 0 0 0 0 0 0 2 2 1 2 0 6 0 0 0 2 0 0 0 2 0 1 1 5 4 2 0 0 1 0 0 1 0 1 0 1 0 0 1 0 0 1 1 4 2 0 0 0 3 0 1 2 0 2 0 0 1 2 0 0 2 1 1 1 0 0 0 1 0 0 0 2 0 1 0 1 0 0 1 1 0 0 1 0 0 0 0 0 1 0 0 0 1 0 0 0 0 0 0 0 0 1 1 0 1 0 0 0 0 0 0 0 0 1 0 0 1 0 0 0 0 0 0 0 0 1 2 0
94 76384 18421 15878 7030 13292 545 4278 1234 0 196 75 0 493 221 0 497 159 15 37 46 254 142 29 52 0 73 15 51 5 9 12 2 19 1 0 9 6 3 1 13 1 3 12 1 5 1 1 1 0 5 0 9 10 0 1 1 4 1 0 6 1 0 2 0 0 0 2 1 1 3 1 1 0 0 5 3 1 8 2 5 1 2 0 0 6 0 2 0 0 0 0 0 4 1 0 0 0 1 1 1 5 1 2 1 0 0 9 1 1 0 2 2 0 0 0 0 3 8 2 6 1 0 0 1 1 3 0 0 0 2 0 0 0 0 1 1 0 1 2 2 1 1 0 2 0 0 0 2 0 0 0 1 1 5 1 0 5 0 1 3 0 2 0 0 0 0 2 4 0 0 0 3 1 1 0 2 0 1 0 3 3 3 5 2 1 0 0 0 3 0 1 0 2 1 0 0 0 1 2 2 3 2 0
95 47053 16632 2511 16000 7455 2109 4018 3409 1 611 71 0 1433 860 2 140 641 0 108 2 60 150 1 18 0 0 6 9 0 0 7 8 16 1 0 3 0 4 0 11 1 0 1 0 9 0 3 2 1 1 3 4 3 0 0 0 2 0 0 2 0 0 1 0 2 1 0 0 1 0 0 0 0 0 1 1 0 2 0 0 0 0 0 0 0 1 1 0 1 0 0 0 0 2 1 0 1 0 4 1 1 0 0 0 0 0 1 0 0 2 1 2 0 2 0 0 2 1 2 0 0 0 0 0 1 0 1 2 1 0 0 1 0 0 0 0 0 0 0 1 1 0 0 0 0 0 1 1 2 0 0 0 0 1 1 0 0 1 1 1 0 0 1 0 0 0 2 1 0 1 2 0 0 0 0 1 0 0 1 1 0 0 0 0 0 0 0 0 2 1 0 0 0 1 0 1 0 0 0 0 2 0 0
96 36355 19776 47 19766 4951 1518 707 2901 16 872 557 0 621 301 0 125 305 0 533 106 38 65 0 17 0 0 14 12 0 0 5 4 13 2 0 12 1 2 0 5 3 0 0 0 9 1 5 2 0 4 1 3 2 0 0 0 3 0 0 3 0 0 3 0 4 0 0 1 3 0 0 0 0 0 3 4 0 4 0 2 2 0 2 1 0 1 0 0 1 0 10 0 0 0 1 2 3 0 3 0 4 2 0 3 0 4 2 2 1 1 1 1 0 1 0 0 0 0 0 0 0 0 0 0 0 1 1 2 3 0 0 2 1 0 1 0 0 0 0 0 0 0 1 1 0 6 0 1 5 0 2 0 1 0 2 0 1 1 0 0 1 1 0 0 0 0 0 1 1 0 0 0 0 2 0 0 0 0 0 0 2 0 0 0 0 1 0 2 0 0 0 0 0 0 1 1 1 0 0 0 3 1 0
97 31376 10695 36652 16787 6672 2679 9838 3376 33 423 1133 0 118 323 2 134 238 27 48 1 53 108 69 6 0 185 12 17 9 16 7 5 6 1 2 4 1 0 4 5 5 4 10 2 6 0 2 0 3 3 0 1 3 0 1 0 7 1 0 5 0 0 1 0 2 1 4 2 0 1 0 0 0 2 2 2 0 0 0 0 0 1 0 0 2 2 1 1 0 3 1 2 1 1 0 1 0 0 2 2 0 0 2 0 0 0 0 0 1 0 0 0 1 0 0 2 0 0 1 1 3 0 0 1 0 0 0 0 0 1 0 0 2 0 0 0 0 0 0 1 0 0 0 0 0 0 0 0 0 2 0 0 0 1 4 2 0 0 0 1 0 0 1 2 0 0 1 1 1 0 0 2 1 0 0 0 0 1 0 1 0 0 0 1 0 0 0 1 4 0 0 0 0 0 0 0 1 0 0 0 2 0 1
98 23641 13892 1852 11303 7653 598 8630 3124 6 266 754 0 833 709 3 92 529 1 23 138 37 7 2 13 0 93 15 3 0 0 3 1 12 0 0 5 3 3 0 7 5 0 18 0 6 2 2 2 0 2 0 2 1 0 2 0 2 0 0 13 1 0 0 0 0 1 0 0 0 2 0 0 1 0 0 0 0 0 0 0 0 0 0 2 0 0 1 0 0 0 0 2 0 1 3 0 0 0 2 1 1 0 0 0 0 0 0 0 0 2 1 1 0 0 0 0 2 1 1 3 0 0 0 0 0 5 0 0 0 1 0 3 1 3 0 1 1 0 0 1 0 0 2 0 0 0 1 0 2 0 0 2 0 0 0 0 1 1 0 1 0 0 1 0 0 0 1 0 4 1 0 1 0 0 1 1 0 0 0 1 0 0 0 1 2 1 1 0 0 0 0 0 0 0 1 1 0 1 0 0 0 1 0
99 31540 21430 198 38259 11548 2095 4780 5098 70 1341 0 0 590 495 0 67 672 2 72 231 53 49 1 10 0 1 19 4 0 0 3 3 16 3 0 6 0 1 0 7 5 0 1 0 5 1 1 6 1 1 2 2 0 0 1 0 5 0 0 0 0 0 5 0 1 1 0 1 0 1 0 0 0 0 0 1 0 0 0 0 0 0 0 3 1 0 0 0 0 0 0 0 0 0 1 0 0 0 5 1 2 1 0 0 1 0 3 0 0 0 0 0 1 1 0 0 1 2 0 2 0 0 0 1 1 0 2 1 0 0 0 0 4 0 1 0 3 1 0 2 0 1 1 0 0 0 0 0 0 0 2 0 0 0 0 0 0 1 1 1 0 0 0 0 3 0 1 0 0 0 1 0 1 0 1 0 0 0 0 0 0 0 0 0 0 1 0 0 2 0 0 1 0 0 0 0 0 0 0 0 0 0 0
