# Supplementary material for: Host genetics and the rumen microbiome jointly associate with methane emissions in dairy cows
Source: PLoS Genet. 2018 Oct 12;14(10):e1007580. doi: 10.1371/journal.pgen.1007580 (PMC6200390; doi:10.1371/journal.pgen.1007580)
Supplement: S4 Table — (TXT) [file pgen.1007580.s007.txt]

sample_id Sequencing_Instrument Sequencing_Batch herd Lactatation days_in_milk methane_grams_per_day
150_c 2 7 6 5 252 488.51
119 1 1 1 3 85 296
234 1 2 1 2 75 329
89 1 1 1 1 34 369
90 1 1 1 1 70 415
91 1 1 1 2 105 339
92 1 1 1 2 82 403
93 1 1 1 2 68 445
94 1 1 1 2 84 430
95 1 1 1 2 76 418
96 1 1 1 1 72 467
97 1 1 1 1 96 324
98 1 1 1 1 73 448
99 1 1 1 2 71 340
235 1 2 1 1 115 370
100 1 1 1 1 99 322
101 1 1 1 1 45 424
576 2 6 1 1 79 506
102 1 1 1 1 39 351
103 1 1 1 1 75 386
104 1 1 1 1 26 309
105 1 1 1 1 27 450
537 1 4 1 1 24 413
106 1 1 1 1 57 334
107 1 1 1 1 71 508
108 1 1 1 1 48 488
109 1 1 1 1 69 375
111 1 1 1 1 17 430
563 1 4 1 1 28 471
112 1 1 1 1 27 302
113 1 1 1 1 20 325
114 1 1 1 1 64 395
115 1 1 1 1 24 481
116 1 1 1 1 37 420
117 1 1 1 1 13 414
610 2 10 1 1 25 341
603 2 10 1 1 29 460
574 2 6 1 1 13 374
614 2 10 1 1 16 536
578 2 6 1 1 22 350
590 2 6 1 1 14 515
601 2 10 1 1 19 360
553 1 4 1 1 18 462
596 2 10 1 1 49 486
575 2 6 1 1 59 461
597 2 10 1 1 46 311
538 1 4 1 1 46 402
547 1 4 1 1 31 416
534 1 4 1 1 29 452
595 2 10 1 1 43 427
529 1 4 1 1 33 450
587 2 6 1 1 36 435
609 2 10 1 1 56 357
604 2 10 1 1 54 312
122 1 1 1 5 55 360
123 1 1 1 4 144 307
125 1 1 1 4 51 371
126 1 1 1 4 102 340
127 1 1 1 4 71 316
128 1 1 1 3 162 300
129 1 1 1 4 61 408
130 1 1 1 4 118 414
131 1 1 1 3 18 347
132 1 1 1 2 398 343
133 1 1 1 1 618 381
134 1 1 1 4 78 390
135 1 1 1 3 156 297
136 1 1 1 4 82 339
137 1 1 1 4 77 385
138 1 1 1 4 91 374
139 1 1 1 4 50 328
141 1 1 1 3 52 369
142 1 1 1 4 93 294
143 1 1 1 3 97 325
144 1 1 1 4 139 336
145 1 1 1 3 5 460
146 1 1 1 3 139 332
147 1 1 1 3 206 380
148 1 1 1 4 50 398
150 1 1 1 4 55 399
151 1 1 1 4 115 342
202 1 2 1 4 99 380
153 1 2 1 3 88 328
154 1 2 1 3 44 434
155 1 2 1 3 91 317
156 1 2 1 3 100 376
157 1 2 1 4 31 360
158 1 2 1 3 100 376
159 1 2 1 3 64 442
160 1 2 1 4 33 382
161 1 2 1 3 16 401
163 1 2 1 3 17 439
164 1 2 1 3 95 397
165 1 2 1 3 101 347
166 1 2 1 2 200 288
167 1 2 1 2 119 349
168 1 2 1 3 26 316
169 1 2 1 3 44 459
170 1 2 1 4 97 326
171 1 2 1 3 84 491
172 1 2 1 4 63 418
173 1 2 1 3 91 333
174 1 2 1 3 100 329
176 1 2 1 3 57 371
177 1 2 1 4 75 562
178 1 2 1 3 135 319
179 1 2 1 3 62 351
180 1 2 1 3 40 419
181 1 2 1 3 73 401
182 1 2 1 2 126 406
185 1 2 1 3 33 436
186 1 2 1 3 93 513
187 1 2 1 3 74 299
188 1 2 1 3 55 307
191 1 2 1 2 96 418
192 1 2 1 3 65 390
193 1 2 1 3 71 331
194 1 2 1 2 142 325
195 1 2 1 2 219 342
196 1 2 1 3 72 357
197 1 2 1 3 50 461
198 1 2 1 3 308 382
199 1 2 1 2 20 333
200 1 2 1 3 31 419
201 1 2 1 2 137 317
152 1 1 1 3 99 329
203 1 2 1 3 92 438
204 1 2 1 2 95 385
205 1 2 1 3 138 418
207 1 2 1 3 79 350
589 2 6 1 3 18 385
208 1 2 1 2 43 330
209 1 2 1 3 27 292
210 1 2 1 3 52 349
211 1 2 1 3 73 354
212 1 2 1 3 54 373
213 1 2 1 3 35 487
214 1 2 1 2 42 396
215 1 2 1 3 33 354
216 1 2 1 3 78 381
217 1 2 1 3 64 343
219 1 2 1 3 52 358
220 1 2 1 2 99 331
221 1 2 1 2 40 483
222 1 2 1 2 93 381
223 1 2 1 3 109 404
224 1 2 1 2 48 340
225 1 2 1 3 84 413
226 1 2 1 3 42 357
227 1 2 1 2 87 585
228 1 2 1 2 88 336
229 1 2 1 2 84 375
230 1 2 1 2 87 299
231 1 2 1 2 25 359
232 1 2 1 2 27 375
536 1 4 1 2 3 403
572 2 6 1 2 87 364
50 1 1 1 2 36 446
51 1 1 1 1 198 315
52 1 1 1 2 56 442
53 1 1 1 2 49 454
54 1 1 1 2 102 475
55 1 1 1 2 32 333
233 1 2 1 2 25 357
56 1 1 1 2 31 318
57 1 1 1 2 49 391
58 1 1 1 2 25 382
59 1 1 1 1 207 390
567 1 4 1 2 52 360
60 1 1 1 1 183 462
61 1 1 1 2 56 427
62 1 1 1 2 78 337
63 1 1 1 2 30 392
64 1 1 1 2 29 331
65 1 1 1 2 29 382
66 1 1 1 2 77 336
67 1 1 1 2 29 434
598 2 10 1 2 85 442
68 1 1 1 2 64 520
69 1 1 1 2 23 365
70 1 1 1 2 43 362
71 1 1 1 2 58 451
72 1 1 1 2 51 347
73 1 1 1 2 48 421
74 1 1 1 2 21 424
75 1 1 1 2 90 342
76 1 1 1 2 51 365
77 1 1 1 1 103 376
78 1 1 1 2 54 363
79 1 1 1 2 39 305
80 1 1 1 2 56 424
82 1 1 1 2 62 418
83 1 1 1 2 94 453
84 1 1 1 2 65 441
85 1 1 1 1 51 423
86 1 1 1 1 102 365
87 1 1 1 1 88 422
362 1 5 2 4 77 284
238 1 2 2 5 58 376
239 1 2 2 2 317 338
240 1 2 2 4 26 468
241 1 2 2 3 70 332
242 1 2 2 4 77 377
243 1 2 2 4 8 371
244 1 2 2 3 60 318
245 1 2 2 3 41 413
246 1 2 2 4 35 358
247 1 2 2 3 61 366
248 1 2 2 3 43 406
250 1 2 2 3 68 331
251 1 2 2 3 27 363
252 1 2 2 3 15 393
253 1 2 2 1 435 302
254 1 2 2 3 72 315
255 1 2 2 3 22 337
256 1 2 2 4 84 317
257 1 2 2 3 109 310
258 1 2 2 3 62 468
259 1 5 2 3 88 346
261 1 5 2 3 18 327
262 1 5 2 2 133 334
263 1 5 2 3 56 417
264 1 5 2 3 83 345
265 1 5 2 3 38 379
266 1 5 2 3 54 551
267 1 5 2 3 92 402
270 1 5 2 2 18 294
272 1 5 2 3 35 336
273 1 5 2 2 85 361
275 1 5 2 2 38 342
277 1 5 2 3 39 334
278 1 5 2 2 49 398
279 1 5 2 2 33 423
280 1 5 2 2 87 446
281 1 5 2 3 72 417
282 1 5 2 2 78 382
283 1 5 2 2 82 504
284 1 5 2 2 110 321
285 1 5 2 3 80 417
286 1 5 2 3 79 372
287 1 5 2 2 79 518
288 1 5 2 3 77 428
289 1 5 2 2 70 367
290 1 5 2 2 25 426
291 1 5 2 2 57 364
292 1 5 2 2 53 341
293 1 5 2 2 50 567
294 1 5 2 2 11 400
295 1 5 2 2 50 402
296 1 5 2 2 67 445
297 1 5 2 2 52 430
299 1 5 2 2 63 338
300 1 5 2 2 14 363
301 1 5 2 2 49 462
302 1 5 2 1 207 449
303 1 5 2 2 7 514
304 1 5 2 2 114 439
305 1 5 2 2 71 451
307 1 5 2 2 59 360
309 1 5 2 1 106 349
310 1 5 2 2 64 435
311 1 5 2 1 123 408
312 1 5 2 2 65 427
313 1 5 2 2 52 440
314 1 5 2 2 38 373
315 1 5 2 1 116 383
316 1 5 2 1 68 448
317 1 5 2 1 55 316
318 1 5 2 2 54 409
319 1 5 2 2 61 387
320 1 5 2 1 17 376
322 1 5 2 2 63 644
323 1 5 2 1 45 292
324 1 5 2 1 47 366
325 1 5 2 1 104 345
326 1 5 2 1 76 465
327 1 5 2 1 80 333
328 1 5 2 2 78 451
329 1 5 2 1 82 424
330 1 5 2 1 83 420
331 1 5 2 1 81 455
332 1 5 2 1 65 494
333 1 5 2 1 85 334
334 1 5 2 1 62 359
335 1 5 2 1 50 423
336 1 5 2 1 74 315
337 1 5 2 1 58 406
338 1 5 2 1 64 365
339 1 5 2 1 34 474
340 1 5 2 1 17 388
341 1 5 2 1 43 416
342 1 5 2 1 49 347
343 1 5 2 1 22 332
344 1 5 2 1 31 349
345 1 5 2 1 43 302
346 1 5 2 1 39 423
347 1 5 2 1 23 464
348 1 5 2 1 35 386
349 1 5 2 1 36 490
350 1 5 2 1 16 332
351 1 5 2 1 22 453
352 1 5 2 1 28 398
353 1 5 2 1 24 317
361 1 5 2 1 145 382
360 1 5 2 1 29 401
354 1 5 2 1 54 366
355 1 5 2 1 26 333
431 1 3 3 5 174 352
384 1 3 3 6 42 338
373 1 3 3 5 150 424
396 1 3 3 5 75 394
394 1 3 3 4 96 342
419 1 3 3 4 146 421
406 1 3 3 3 164 492
411 1 3 3 5 98 378
392 1 3 3 4 307 458
412 1 3 3 4 66 372
374 1 3 3 2 373 318
401 1 3 3 4 80 379
465 1 4 3 3 176 581
386 1 3 3 3 103 320
473 1 4 3 4 36 475
457 1 3 3 3 157 405
381 1 3 3 3 82 375
459 1 3 3 4 259 385
403 1 3 3 3 156 388
389 1 3 3 3 89 393
416 1 3 3 3 27 372
405 1 3 3 4 92 392
455 1 3 3 3 60 388
397 1 3 3 4 85 501
464 1 4 3 3 121 320
438 1 3 3 3 83 460
497 1 4 3 3 18 434
441 1 3 3 2 224 396
489 1 4 3 3 71 338
429 1 3 3 3 41 337
377 1 3 3 3 51 418
391 1 3 3 4 50 487
367 1 3 3 3 154 344
363 1 5 3 3 49 405
442 1 3 3 3 68 398
483 1 4 3 3 95 371
436 1 3 3 3 58 364
453 1 3 3 3 39 401
434 1 3 3 3 74 341
414 1 3 3 3 2 409
425 1 3 3 3 29 321
501 1 4 3 3 48 376
518 1 4 3 3 61 435
409 1 3 3 3 21 431
511 1 4 3 3 76 404
420 1 3 3 3 59 367
422 1 3 3 3 14 349
470 1 4 3 3 52 350
368 1 3 3 3 37 370
503 1 4 3 3 52 386
492 1 4 3 3 57 321
504 1 4 3 2 68 306
388 1 3 3 2 121 341
462 1 3 3 2 134 388
390 1 3 3 3 59 321
435 1 3 3 2 85 314
491 1 4 3 3 56 448
365 1 5 3 3 254 330
417 1 3 3 3 55 433
407 1 3 3 2 122 476
520 1 4 3 2 87 320
507 1 4 3 2 136 390
517 1 4 3 2 33 318
410 1 3 3 3 50 379
479 1 4 3 2 77 356
433 1 3 3 2 80 304
418 1 3 3 3 70 322
380 1 3 3 2 160 320
382 1 3 3 3 80 388
486 1 4 3 3 73 415
456 1 3 3 2 93 455
502 1 4 3 2 41 330
482 1 4 3 2 85 424
458 1 3 3 2 49 308
514 1 4 3 2 88 434
393 1 3 3 3 69 307
467 1 4 3 2 56 490
516 1 4 3 2 90 371
427 1 3 3 2 68 431
480 1 4 3 2 78 367
413 1 3 3 2 55 435
513 1 4 3 2 42 388
461 1 3 3 3 83 484
398 1 3 3 2 47 555
449 1 3 3 2 17 383
485 1 4 3 2 39 472
506 1 4 3 2 56 411
376 1 3 3 2 39 450
370 1 3 3 2 57 390
484 1 4 3 2 5 368
421 1 3 3 2 87 447
383 1 3 3 1 190 332
395 1 3 3 2 49 401
402 1 3 3 2 46 371
424 1 3 3 2 26 388
471 1 4 3 2 18 439
399 1 3 3 2 25 482
490 1 4 3 1 70 331
428 1 3 3 2 1 408
404 1 3 3 2 10 376
439 1 3 3 2 49 269
385 1 3 3 2 49 348
454 1 3 3 2 189 394
478 1 4 3 2 39 322
476 1 4 3 1 89 502
468 1 4 3 1 160 306
474 1 4 3 1 67 469
445 1 3 3 2 94 489
510 1 4 3 2 54 366
493 1 4 3 2 77 417
408 1 3 3 1 19 359
451 1 3 3 2 78 309
447 1 3 3 2 89 371
472 1 4 3 1 77 423
499 1 4 3 2 56 391
387 1 3 3 2 86 518
446 1 3 3 1 76 384
512 1 4 3 2 55 473
469 1 4 3 2 63 374
463 1 4 3 1 98 345
460 1 3 3 1 94 407
477 1 4 3 2 84 373
488 1 4 3 1 75 379
481 1 4 3 1 91 341
494 1 4 3 1 82 310
444 1 3 3 1 73 386
426 1 3 3 1 89 340
372 1 3 3 1 73 346
430 1 3 3 1 72 385
466 1 4 3 1 78 447
505 1 4 3 1 77 318
500 1 4 3 1 16 349
364 1 5 3 1 21 344
515 1 4 3 1 47 344
440 1 3 3 1 61 410
371 1 3 3 1 42 421
448 1 3 3 1 37 466
452 1 3 3 1 28 293
519 1 4 3 1 52 456
487 1 4 3 1 64 352
508 1 4 3 1 23 422
366 1 5 3 1 23 338
375 1 3 3 1 49 405
443 1 3 3 1 97 404
378 1 3 3 1 112 486
369 1 3 3 1 16 466
450 1 3 3 1 23 401
509 1 4 3 1 10 344
437 1 3 3 1 154 318
475 1 4 3 1 62 477
498 1 4 3 1 54 395
432 1 3 3 1 92 339
495 1 4 3 1 35 422
423 1 3 3 1 76 377
496 1 4 3 1 57 467
415 1 3 3 1 45 381
356 1 5 2 2 72 308
359 1 5 2 2 91 470
767 2 8 4 3 132 388
659 2 6 4 4 91 330
741 2 7 4 4 127 359
707 2 9 4 4 90 410
745 2 7 4 3 95 382
718 2 7 4 3 113 344
664 2 6 4 3 49 325
764 2 8 4 3 107 352
742 2 7 4 3 82 385
766 2 8 4 3 45 358
759 2 8 4 3 94 439
737 2 7 4 3 99 370
735 2 7 4 3 65 392
738 2 7 4 3 32 487
740 2 7 4 3 67 448
729 2 7 4 3 85 370
753 2 7 4 3 66 509
760 2 8 4 3 22 352
661 2 6 4 3 43 428
746 2 7 4 3 79 363
752 2 7 4 3 62 429
770 2 8 4 3 156 530
719 2 7 4 3 62 324
757 2 7 4 3 31 469
727 2 7 4 2 149 400
728 2 7 4 3 77 293
772 2 8 4 3 39 328
667 2 7 4 3 55 324
769 2 8 4 3 94 452
691 2 9 4 3 53 450
762 2 8 4 3 45 358
713 2 7 4 3 57 496
711 2 7 4 3 132 403
712 2 7 4 3 22 321
748 2 7 4 3 198 384
701 2 9 4 3 25 375
716 2 7 4 3 22 385
771 2 8 4 3 25 350
715 2 7 4 3 28 376
703 2 9 4 2 81 405
743 2 7 4 3 194 410
702 2 9 4 3 25 443
655 2 6 4 3 114 429
684 2 7 4 3 104 502
709 2 9 4 2 130 357
755 2 7 4 3 34 403
775 2 8 4 3 12 341
706 2 9 4 1 351 357
717 2 7 4 3 79 430
768 2 8 4 2 138 434
650 2 6 4 2 13 527
726 2 7 4 2 79 455
725 2 7 4 2 66 427
723 2 7 4 2 81 365
646 2 6 4 2 94 547
750 2 7 4 2 83 390
705 2 9 4 2 81 409
663 2 6 4 3 101 349
739 2 7 4 2 72 472
708 2 9 4 2 60 496
732 2 7 4 2 168 359
672 2 7 4 2 105 406
720 2 7 4 2 64 348
697 2 9 4 2 7 335
668 2 7 4 2 62 396
754 2 7 4 2 34 365
704 2 9 4 2 29 520
747 2 7 4 2 102 347
714 2 7 4 2 47 388
736 2 7 4 2 14 463
734 2 7 4 2 67 381
765 2 8 4 2 77 353
761 2 8 4 2 34 403
699 2 9 4 2 123 336
722 2 7 4 2 45 544
751 2 7 4 2 54 430
721 2 7 4 2 20 432
733 2 7 4 2 34 294
744 2 7 4 2 18 439
700 2 9 4 2 5 346
758 2 7 4 2 37 320
749 2 7 4 2 19 372
774 2 8 4 2 33 370
698 2 9 4 2 22 390
677 2 7 4 2 26 319
756 2 7 4 2 148 403
730 2 7 4 2 15 318
724 2 7 4 2 31 411
773 2 8 4 2 194 372
645 2 6 4 1 19 393
710 2 9 4 1 87 449
674 2 7 4 2 96 373
662 2 6 4 1 116 498
637 2 6 4 1 89 442
642 2 6 4 1 93 470
631 2 6 4 1 49 387
694 2 9 4 1 67 385
763 2 8 4 1 103 388
648 2 6 4 1 63 331
683 2 7 4 1 74 367
689 2 9 4 1 62 515
669 2 7 4 1 66 369
660 2 6 4 2 95 375
671 2 7 4 2 87 325
696 2 9 4 1 95 571
633 2 6 4 2 96 418
629 2 6 4 1 108 302
618 2 6 4 1 104 404
690 2 9 4 1 92 454
639 2 6 4 1 99 411
635 2 6 4 1 57 414
644 2 6 4 1 86 423
687 2 9 4 1 32 414
630 2 6 4 2 80 415
647 2 6 4 1 81 415
627 2 6 4 1 92 600
641 2 6 4 1 81 507
678 2 7 4 1 13 319
676 2 7 4 1 80 498
686 2 7 4 1 71 499
685 2 7 4 1 52 315
731 2 7 4 1 61 370
634 2 6 4 1 79 445
623 2 6 4 1 46 318
670 2 7 4 1 59 424
654 2 6 4 1 23 361
617 2 6 4 1 54 438
680 2 7 4 1 79 397
656 2 6 4 1 62 350
666 2 7 4 1 48 416
679 2 7 4 1 58 442
640 2 6 4 1 57 440
628 2 6 4 1 56 334
649 2 6 4 1 58 372
643 2 6 4 1 43 410
616 2 10 4 1 26 361
653 2 6 4 1 45 408
621 2 6 4 1 31 455
638 2 6 4 1 28 363
692 2 9 4 1 34 385
658 2 6 4 1 26 336
693 2 9 4 1 32 429
636 2 6 4 1 36 413
688 2 9 4 1 33 366
651 2 6 4 1 29 344
622 2 6 4 1 34 356
624 2 6 4 1 25 496
652 2 6 4 1 26 453
619 2 6 4 1 23 444
665 2 7 4 1 39 562
620 2 6 4 1 34 445
695 2 9 4 1 87 385
673 2 7 4 1 44 402
681 2 7 4 1 9 408
675 2 7 4 1 60 508
625 2 6 4 1 21 360
632 2 6 4 1 30 397
120 1 1 1 4 66 299
121 1 1 1 5 15 362
10_J 2 9 5 2 31 581
38_J 2 8 5 2 73 585
29_J 2 9 5 2 91 523
35_J 2 8 5 2 130 476
36_J 2 8 5 2 36 493
03_J 2 8 5 1 157 628
16_J 2 9 5 2 68 562
14_J 2 9 5 2 89 511
17_J 2 9 5 2 39 557
07_J 2 9 5 2 75 600
02_J 2 8 5 2 67 568
30_J 2 8 5 2 58 507
34_J 2 8 5 1 62 587
25_J 2 9 5 1 112 585
11_J 2 9 5 2 60 575
08_J 2 9 5 1 75 586
27_J 2 9 5 2 75 598
40_J 2 8 5 1 75 539
20_J 2 9 5 1 101 569
09_J 2 9 5 2 94 605
37_J 2 8 5 1 25 494
33_J 2 8 5 1 61 523
12_J 2 9 5 1 81 587
04_J 2 8 5 1 45 559
13_J 2 9 5 1 64 606
01_J 2 8 5 1 73 520
28_J 2 9 5 1 39 535
32_J 2 8 5 1 51 591
31_J 2 8 5 1 26 517
15_J 2 9 5 1 55 472
05_J 2 8 5 1 9 498
24_J 2 9 5 1 21 536
22_J 2 9 5 1 15 617
19_J 2 9 5 1 0 511
39_J 2 8 5 1 20 616
26_J 2 9 5 1 2 569
23_J 2 9 5 1 12 567
06_J 2 9 5 1 10 503
133_c 2 9 6 6 287 410.51
106_c 2 8 6 5 105 443.51
141_c 2 7 6 5 253 487.51
111_c 2 8 6 4 287 385.51
125_c 2 9 6 4 112 426.51
107_c 2 8 6 5 77 457.51
169_c 2 9 6 3 189 473.51
160_c 2 9 6 3 154 472.51
155_c 2 7 6 3 231 502.51
135_c 2 7 6 4 35 463.51
115_c 2 9 6 3 357 432.51
158_c 2 7 6 3 105 519.51
207_c 2 10 6 3 63 410.51
159_c 2 9 6 3 112 431.51
194_c 2 8 6 3 126 450.51
188_c 2 8 6 3 14 401.51
184_c 2 8 6 3 56 459.51
200_c 2 8 6 3 21 408.51
166_c 2 9 6 3 70 486.51
118_c 2 9 6 2 364 380.51
181_c 2 9 6 3 203 387.51
72_c 2 8 6 2 414 364.51
191_c 2 8 6 3 7 411.51
139_c 2 7 6 3 63 431.51
147_c 2 7 6 3 56 468.51
199_c 2 8 6 2 119 481.51
136_c 2 7 6 3 43 478.51
177_c 2 9 6 2 168 457.51
182_c 2 9 6 2 91 440.51
174_c 2 9 6 2 14 306.51
210_c 2 10 6 2 105 415.51
206_c 2 8 6 2 126 526.51
163_c 2 9 6 2 119 379.51
185_c 2 8 6 2 161 353.51
189_c 2 8 6 2 71 384.51
195_c 2 8 6 2 64 341.51
196_c 2 8 6 2 35 390.51
176_c 2 9 6 2 14 400.51
202_c 2 8 6 2 203 433.51
157_c 2 7 6 2 112 415.51
131_c 2 9 6 2 42 466.51
145_c 2 7 6 2 105 506.51
148_c 2 7 6 2 35 394.51
128_c 2 9 6 2 70 468.51
116_c 2 9 6 1 406 437.51
112_c 2 8 6 2 7 396.51
130_c 2 9 6 2 92 375.51
146_c 2 7 6 2 77 454.51
124_c 2 9 6 1 266 417.51
120_c 2 9 6 1 350 407.51
154_c 2 7 6 2 15 528.51
149_c 2 7 6 2 14 354.51
138_c 2 7 6 1 336 495.51
110_c 2 8 6 1 210 384.51
156_c 2 7 6 1 266 432.51
114_c 2 9 6 1 267 366.51
123_c 2 9 6 1 273 387.51
121_c 2 9 6 1 189 433.51
204_c 2 8 6 1 252 519.51
193_c 2 8 6 1 231 333.51
134_c 2 9 6 1 210 383.51
144_c 2 7 6 1 226 322.51
186_c 2 8 6 1 147 353.51
173_c 2 9 6 1 203 372.51
109_c 2 8 6 1 189 459.51
209_c 2 10 6 1 190 405.51
104_c 2 8 6 1 161 344.51
108_c 2 8 6 1 182 347.51
129_c 2 9 6 1 154 331.51
137_c 2 7 6 1 168 333.51
140_c 2 7 6 1 133 378.51
151_c 2 7 6 1 98 379.51
178_c 2 9 6 1 126 383.51
153_c 2 7 6 1 133 397.51
203_c 2 8 6 1 98 368.51
143_c 2 7 6 1 105 355.51
208_c 2 10 6 1 49 388.51
167_c 2 9 6 1 77 369.51
201_c 2 8 6 1 77 356.51
122_c 2 9 6 1 64 352.51
152_c 2 7 6 1 77 320.51
165_c 2 9 6 1 35 315.51
164_c 2 9 6 1 63 377.51
170_c 2 9 6 1 56 383.51
187_c 2 8 6 1 35 373.51
127_c 2 9 6 1 14 325.51
117_c 2 9 6 1 28 319.51
113_c 2 9 6 1 35 334.51
